# Supplementary material for: Neural correlations enable invariant coding and perception of natural stimuli in weakly electric fish
Source: eLife. 2016 Apr 29;5:e12993. doi: 10.7554/eLife.12993 (PMC4851552; doi:10.7554/eLife.12993)
Supplement: Figure 1—figure supplement 1—source data 1. — DOI: http://dx.doi.org/10.7554/eLife.12993.005 [file elife-12993-fig1-figsupp1-data1.xlsx]

## Sheet: Sheet1
				time (s)	chirp 1	chirp 2	chirp 3	chirp 4	chirp 5	chirp 6	chirp 7	chirp 8	chirp 9	chirp 10
				0.0001375	-0.887629	-0.928177	0.370823	0.804687	0.703568	0.704139	-0.980735	0.911239	-0.949498	0.522821
				0.000275	-0.887934	-0.927945	0.373107	0.805338	0.701927	0.701587	-0.980745	0.911532	-0.949441	0.521015
				0.0004125	-0.888234	-0.927708	0.375428	0.806	0.70026	0.698986	-0.980746	0.911827	-0.949382	0.519199
				0.00055	-0.888529	-0.927465	0.377785	0.806671	0.698567	0.696361	-0.980737	0.912123	-0.94932	0.517392
				0.0006875	-0.888819	-0.927216	0.380177	0.80735	0.69685	0.693705	-0.980717	0.91242	-0.949256	0.515587
				0.000825	-0.889103	-0.926962	0.382604	0.808039	0.695109	0.691021	-0.980686	0.912718	-0.94919	0.513786
				0.0009625	-0.88938	-0.926703	0.385066	0.808737	0.693344	0.688309	-0.980645	0.913017	-0.94912	0.511989
				0.0011	-0.889651	-0.926437	0.387561	0.809443	0.691555	0.685568	-0.980592	0.913316	-0.949047	0.510194
				0.0012375	-0.889914	-0.926166	0.390089	0.810158	0.689744	0.682801	-0.980526	0.913615	-0.948971	0.508402
				0.001375	-0.890168	-0.92589	0.392648	0.81088	0.687911	0.680005	-0.980449	0.913914	-0.948892	0.506611
				0.0015125	-0.890415	-0.925607	0.39524	0.811611	0.686055	0.677183	-0.980358	0.914213	-0.948809	0.504823
				0.00165	-0.890652	-0.925318	0.397861	0.812348	0.684178	0.674333	-0.980255	0.914511	-0.948722	0.503035
				0.0017875	-0.890879	-0.925023	0.400512	0.813094	0.682281	0.671456	-0.980138	0.914809	-0.948632	0.501249
				0.001925	-0.891096	-0.924722	0.403192	0.813846	0.680362	0.668552	-0.980007	0.915106	-0.948538	0.499464
				0.0020625	-0.891303	-0.924415	0.4059	0.814605	0.678425	0.665621	-0.979861	0.915402	-0.948441	0.49768
				0.0022	-0.891498	-0.924101	0.408635	0.81537	0.676467	0.662664	-0.979701	0.915697	-0.94834	0.495898
				0.0023375	-0.891681	-0.92378	0.411396	0.816142	0.674491	0.65968	-0.979525	0.91599	-0.948235	0.494117
				0.002475	-0.891852	-0.923453	0.414182	0.81692	0.672497	0.656671	-0.979335	0.916282	-0.948125	0.492337
				0.0026125	-0.892009	-0.923119	0.416993	0.817703	0.670484	0.653637	-0.979128	0.916572	-0.94801	0.49056
				0.00275	-0.892153	-0.922778	0.419827	0.818492	0.668455	0.650578	-0.978905	0.91686	-0.947889	0.488784
				0.0028875	-0.892283	-0.922429	0.422683	0.819286	0.666408	0.647497	-0.978666	0.917146	-0.947761	0.48701
				0.003025	-0.892398	-0.922073	0.42556	0.820086	0.664345	0.644393	-0.97841	0.91743	-0.947626	0.485239
				0.0031625	-0.892498	-0.921709	0.428458	0.820889	0.662265	0.641267	-0.978137	0.917711	-0.947483	0.483468
				0.0033	-0.892581	-0.921337	0.431375	0.821698	0.66017	0.638121	-0.977846	0.91799	-0.947329	0.481698
				0.0034375	-0.892649	-0.920957	0.43431	0.822511	0.65806	0.634954	-0.977537	0.918267	-0.947166	0.479928
				0.003575	-0.892699	-0.920568	0.437262	0.823327	0.655935	0.631768	-0.977211	0.918541	-0.946993	0.478157
				0.0037125	-0.892732	-0.92017	0.440231	0.824148	0.653796	0.628562	-0.976866	0.918811	-0.946808	0.476384
				0.00385	-0.892747	-0.919763	0.443215	0.824972	0.651643	0.625337	-0.976503	0.919079	-0.946611	0.474609
				0.0039875	-0.892743	-0.919347	0.446213	0.825799	0.649476	0.622093	-0.97612	0.919344	-0.946403	0.47283
				0.004125	-0.89272	-0.918921	0.449223	0.82663	0.647295	0.618831	-0.975719	0.919606	-0.946183	0.471049
				0.0042625	-0.892677	-0.918485	0.452246	0.827464	0.645102	0.615552	-0.975298	0.919864	-0.945951	0.469263
				0.0044	-0.892614	-0.918038	0.45528	0.8283	0.642896	0.612255	-0.974857	0.920119	-0.945706	0.467473
				0.0045375	-0.89253	-0.91758	0.458323	0.82914	0.640678	0.608944	-0.974397	0.920371	-0.945448	0.465678
				0.004675	-0.892424	-0.917111	0.461375	0.829981	0.638448	0.605617	-0.973916	0.920619	-0.945177	0.463879
				0.0048125	-0.892297	-0.91663	0.464435	0.830825	0.636206	0.602277	-0.973416	0.920864	-0.94489	0.462076
				0.00495	-0.892148	-0.916137	0.467501	0.831672	0.633952	0.598925	-0.972895	0.921105	-0.944589	0.460268
				0.0050875	-0.891976	-0.915632	0.470573	0.83252	0.631687	0.595563	-0.972353	0.921343	-0.944272	0.458456
				0.005225	-0.89178	-0.915113	0.473649	0.83337	0.629411	0.592191	-0.971791	0.921577	-0.943938	0.456639
				0.0053625	-0.891561	-0.914581	0.476729	0.834222	0.627125	0.588811	-0.971208	0.921808	-0.943586	0.454817
				0.0055	-0.891318	-0.914035	0.479811	0.835075	0.624828	0.585425	-0.970604	0.922035	-0.943216	0.45299
				0.0056375	-0.891049	-0.913475	0.482895	0.83593	0.62252	0.582034	-0.969978	0.922258	-0.942828	0.451158
				0.005775	-0.890756	-0.9129	0.485979	0.836787	0.620202	0.578638	-0.969332	0.922477	-0.942421	0.449318
				0.0059125	-0.890437	-0.912309	0.489063	0.837645	0.617874	0.575239	-0.968665	0.922693	-0.941995	0.447472
				0.00605	-0.890093	-0.911702	0.492145	0.838503	0.615537	0.571837	-0.967976	0.922905	-0.94155	0.445618
				0.0061875	-0.889722	-0.911079	0.495224	0.839364	0.613189	0.568433	-0.967266	0.923114	-0.941087	0.443756
				0.006325	-0.889324	-0.910439	0.498301	0.840225	0.610832	0.565027	-0.966535	0.923319	-0.940605	0.441885
				0.0064625	-0.888899	-0.909781	0.501373	0.841087	0.608466	0.561621	-0.965782	0.92352	-0.940105	0.440005
				0.0066	-0.888447	-0.909106	0.50444	0.84195	0.60609	0.558216	-0.965008	0.923718	-0.939587	0.438117
				0.0067375	-0.887967	-0.908412	0.507502	0.842813	0.603704	0.554812	-0.964213	0.923912	-0.939051	0.436219
				0.006875	-0.887459	-0.907698	0.510556	0.843678	0.60131	0.551411	-0.963397	0.924102	-0.938497	0.434313
				0.0070125	-0.886922	-0.906965	0.513604	0.844543	0.598907	0.548013	-0.96256	0.924289	-0.937925	0.432398
				0.00715	-0.886356	-0.906212	0.516643	0.845408	0.596494	0.54462	-0.961702	0.924473	-0.937336	0.430474
				0.0072875	-0.885762	-0.905439	0.519673	0.846274	0.594073	0.541233	-0.960823	0.924653	-0.936727	0.428543
				0.007425	-0.885138	-0.904644	0.522694	0.847141	0.591642	0.537854	-0.959923	0.92483	-0.936101	0.426604
				0.0075625	-0.884484	-0.903827	0.525705	0.848008	0.589203	0.534484	-0.959003	0.925004	-0.935455	0.424657
				0.0077	-0.883801	-0.902989	0.528705	0.848875	0.586755	0.531123	-0.958063	0.925174	-0.934789	0.422702
				0.0078375	-0.883087	-0.902127	0.531694	0.849743	0.584298	0.527772	-0.957103	0.925341	-0.934104	0.420739
				0.007975	-0.882344	-0.901243	0.534671	0.85061	0.581833	0.524432	-0.956122	0.925505	-0.933398	0.418767
				0.0081125	-0.881569	-0.900335	0.537636	0.851478	0.579358	0.521105	-0.955123	0.925665	-0.932672	0.416786
				0.00825	-0.880765	-0.899403	0.540588	0.852346	0.576875	0.517789	-0.954104	0.925823	-0.931927	0.414795
				0.0083875	-0.879929	-0.898446	0.543527	0.853213	0.574384	0.514485	-0.953065	0.925978	-0.93116	0.412794
				0.008525	-0.879062	-0.897465	0.546452	0.854081	0.571883	0.511194	-0.952009	0.926129	-0.930374	0.410782
				0.0086625	-0.878164	-0.896458	0.549364	0.854948	0.569375	0.507917	-0.950933	0.926278	-0.929569	0.408759
				0.0088	-0.877235	-0.895426	0.552261	0.855816	0.566857	0.504652	-0.94984	0.926423	-0.928744	0.406724
				0.0089375	-0.876275	-0.894367	0.555144	0.856682	0.564331	0.501402	-0.948729	0.926566	-0.9279	0.404678
				0.009075	-0.875283	-0.893283	0.558013	0.857549	0.561796	0.498166	-0.947601	0.926706	-0.927036	0.402621
				0.0092125	-0.87426	-0.892172	0.560867	0.858415	0.559253	0.494946	-0.946456	0.926843	-0.926152	0.400553
				0.00935	-0.873205	-0.891033	0.563706	0.85928	0.556701	0.491742	-0.945295	0.926978	-0.925249	0.398473
				0.0094875	-0.872119	-0.889868	0.56653	0.860145	0.55414	0.488556	-0.944117	0.92711	-0.924326	0.396383
				0.009625	-0.871001	-0.888675	0.569339	0.861009	0.551571	0.485387	-0.942924	0.927239	-0.923382	0.394283
				0.0097625	-0.869852	-0.887455	0.572133	0.861873	0.548993	0.482237	-0.941716	0.927365	-0.922417	0.392173
				0.0099	-0.868671	-0.886207	0.574911	0.862735	0.546407	0.479107	-0.940494	0.927489	-0.92143	0.390052
				0.0100375	-0.867458	-0.884932	0.577675	0.863597	0.543812	0.475996	-0.939257	0.92761	-0.920421	0.38792
				0.010175	-0.866214	-0.883628	0.580424	0.864457	0.541208	0.472906	-0.938006	0.927729	-0.919389	0.385778
				0.0103125	-0.864938	-0.882297	0.583158	0.865316	0.538596	0.469837	-0.936743	0.927845	-0.918335	0.383625
				0.01045	-0.863631	-0.880937	0.585877	0.866174	0.535975	0.466788	-0.935467	0.927958	-0.917259	0.381459
				0.0105875	-0.862293	-0.879549	0.588582	0.867031	0.533345	0.463758	-0.934179	0.928069	-0.916161	0.379282
				0.010725	-0.860923	-0.878134	0.591272	0.867886	0.530707	0.460748	-0.93288	0.928177	-0.915041	0.377092
				0.0108625	-0.859522	-0.87669	0.593948	0.86874	0.52806	0.457758	-0.931569	0.928283	-0.913899	0.374889
				0.011	-0.85809	-0.875219	0.59661	0.869592	0.525405	0.454786	-0.930248	0.928386	-0.912736	0.372674
				0.0111375	-0.856627	-0.87372	0.599258	0.870443	0.522741	0.451832	-0.928918	0.928486	-0.911552	0.370445
				0.011275	-0.855134	-0.872194	0.601892	0.871291	0.520068	0.448897	-0.927578	0.928584	-0.910347	0.368203
				0.0114125	-0.85361	-0.870641	0.604513	0.872138	0.517387	0.44598	-0.926229	0.928679	-0.909121	0.365949
				0.01155	-0.852055	-0.86906	0.607121	0.872983	0.514697	0.443081	-0.924872	0.928771	-0.907873	0.363682
				0.0116875	-0.85047	-0.867453	0.609716	0.873826	0.511999	0.4402	-0.923508	0.928861	-0.906604	0.361402
				0.011825	-0.848855	-0.86582	0.612299	0.874666	0.509292	0.437338	-0.922136	0.928948	-0.905312	0.35911
				0.0119625	-0.84721	-0.864161	0.614869	0.875505	0.506576	0.434494	-0.920758	0.929032	-0.903997	0.356806
				0.0121	-0.845536	-0.862477	0.617428	0.876341	0.503852	0.431669	-0.919374	0.929112	-0.902659	0.35449
				0.0122375	-0.843832	-0.860767	0.619975	0.877174	0.501119	0.428862	-0.917984	0.92919	-0.901296	0.35216
				0.012375	-0.842098	-0.859033	0.62251	0.878005	0.498378	0.426074	-0.91659	0.929265	-0.899908	0.349816
				0.0125125	-0.840336	-0.857276	0.625034	0.878834	0.495629	0.423304	-0.915191	0.929337	-0.898494	0.347457
				0.01265	-0.838545	-0.855494	0.627547	0.87966	0.492871	0.420553	-0.913788	0.929405	-0.897054	0.345083
				0.0127875	-0.836726	-0.853691	0.630049	0.880483	0.490104	0.417818	-0.912381	0.92947	-0.895589	0.342692
				0.012925	-0.834879	-0.851864	0.632541	0.881304	0.48733	0.4151	-0.910971	0.929531	-0.894098	0.340283
				0.0130625	-0.833004	-0.850017	0.635023	0.882121	0.484547	0.412398	-0.909559	0.929589	-0.89258	0.337854
				0.0132	-0.831101	-0.848149	0.637494	0.882936	0.481755	0.409712	-0.908145	0.929643	-0.891038	0.335407
				0.0133375	-0.829171	-0.846261	0.639956	0.883748	0.478956	0.40704	-0.906729	0.929694	-0.88947	0.332938
				0.013475	-0.827214	-0.844353	0.642407	0.884557	0.476149	0.404382	-0.905312	0.92974	-0.887876	0.330449
				0.0136125	-0.82523	-0.842428	0.644849	0.885362	0.473333	0.401738	-0.903893	0.929782	-0.886257	0.327938
				0.01375	-0.82322	-0.840484	0.647282	0.886165	0.47051	0.399108	-0.902474	0.92982	-0.884612	0.325406
				0.0138875	-0.821184	-0.838524	0.649704	0.886965	0.467678	0.396492	-0.901055	0.929854	-0.88294	0.322853
				0.014025	-0.819123	-0.836548	0.652117	0.887761	0.464839	0.39389	-0.899635	0.929883	-0.881242	0.320277
				0.0141625	-0.817036	-0.834557	0.654521	0.888554	0.461993	0.391303	-0.898216	0.929908	-0.879517	0.317681
				0.0143	-0.814925	-0.832551	0.656914	0.889344	0.459138	0.38873	-0.896797	0.929927	-0.877763	0.315062
				0.0144375	-0.812789	-0.830533	0.659298	0.890131	0.456277	0.386172	-0.895379	0.929942	-0.87598	0.312422
				0.014575	-0.810629	-0.828502	0.661673	0.890914	0.453408	0.383629	-0.893961	0.929952	-0.874169	0.309759
				0.0147125	-0.808445	-0.82646	0.664037	0.891695	0.450531	0.381102	-0.892545	0.929956	-0.872327	0.307073
				0.01485	-0.806239	-0.824408	0.666391	0.892472	0.447648	0.378589	-0.891129	0.929955	-0.870455	0.304365
				0.0149875	-0.804009	-0.822346	0.668735	0.893246	0.444757	0.376091	-0.889715	0.929948	-0.868552	0.301632
				0.015125	-0.801757	-0.820276	0.671068	0.894016	0.44186	0.373606	-0.888301	0.929935	-0.866619	0.298875
				0.0152625	-0.799483	-0.818198	0.673391	0.894784	0.438956	0.371135	-0.886889	0.929916	-0.864656	0.296092
				0.0154	-0.797187	-0.816114	0.675702	0.895548	0.436046	0.368677	-0.885478	0.929892	-0.862663	0.293284
				0.0155375	-0.79487	-0.814024	0.678002	0.896309	0.433129	0.366231	-0.884068	0.92986	-0.860639	0.290449
				0.015675	-0.792533	-0.81193	0.68029	0.897067	0.430206	0.363796	-0.882659	0.929823	-0.858585	0.287589
				0.0158125	-0.790175	-0.809832	0.682566	0.897822	0.427277	0.361372	-0.88125	0.929778	-0.856502	0.284702
				0.01595	-0.787798	-0.807732	0.68483	0.898574	0.424342	0.358959	-0.879843	0.929727	-0.854389	0.281789
				0.0160875	-0.785401	-0.80563	0.68708	0.899323	0.421402	0.356556	-0.878435	0.929669	-0.852245	0.27885
				0.016225	-0.782986	-0.803528	0.689317	0.900069	0.418456	0.354164	-0.877028	0.929604	-0.850071	0.275886
				0.0163625	-0.780553	-0.801425	0.691541	0.900812	0.415505	0.351781	-0.875621	0.929531	-0.847867	0.272898
				0.0165	-0.778101	-0.799324	0.69375	0.901553	0.412549	0.349409	-0.874213	0.929451	-0.845632	0.269886
				0.0166375	-0.775633	-0.797225	0.695944	0.902291	0.409589	0.347046	-0.872805	0.929363	-0.843367	0.266851
				0.016775	-0.773147	-0.795129	0.698123	0.903026	0.406623	0.344693	-0.871395	0.929267	-0.84107	0.263793
				0.0169125	-0.770646	-0.793037	0.700286	0.903759	0.403654	0.34235	-0.869984	0.929163	-0.838742	0.260712
				0.01705	-0.768128	-0.79095	0.702433	0.904489	0.400681	0.340016	-0.868571	0.929051	-0.836384	0.25761
				0.0171875	-0.765596	-0.788868	0.704563	0.905217	0.397703	0.33769	-0.867156	0.928931	-0.833995	0.254487
				0.017325	-0.763049	-0.786792	0.706676	0.905943	0.394723	0.335372	-0.865738	0.928803	-0.831576	0.251342
				0.0174625	-0.760487	-0.784723	0.708771	0.906667	0.391739	0.333062	-0.864317	0.928666	-0.829128	0.248177
				0.0176	-0.757912	-0.782662	0.710848	0.907389	0.388752	0.330757	-0.862892	0.92852	-0.826652	0.244991
				0.0177375	-0.755324	-0.78061	0.712906	0.908108	0.385763	0.328458	-0.861463	0.928366	-0.824148	0.241786
				0.017875	-0.752724	-0.778566	0.714945	0.908826	0.382771	0.326163	-0.86003	0.928203	-0.821617	0.238562
				0.0180125	-0.750111	-0.776533	0.716964	0.909542	0.379777	0.323871	-0.85859	0.928031	-0.819061	0.23532
				0.01815	-0.747487	-0.774509	0.718963	0.910256	0.376782	0.321583	-0.857145	0.927849	-0.81648	0.23206
				0.0182875	-0.744853	-0.772497	0.720942	0.910969	0.373785	0.319296	-0.855694	0.927659	-0.813874	0.228785
				0.018425	-0.742208	-0.770496	0.7229	0.911681	0.370787	0.317011	-0.854236	0.927459	-0.811244	0.225496
				0.0185625	-0.739553	-0.768507	0.724837	0.912391	0.367789	0.314728	-0.85277	0.92725	-0.808591	0.222193
				0.0187	-0.736889	-0.76653	0.726753	0.913099	0.36479	0.312445	-0.851296	0.927032	-0.805914	0.218878
				0.0188375	-0.734217	-0.764566	0.728646	0.913807	0.36179	0.310163	-0.849814	0.926804	-0.803214	0.215552
				0.018975	-0.731536	-0.762615	0.730518	0.914513	0.358792	0.307882	-0.848322	0.926567	-0.800491	0.212217
				0.0191125	-0.728849	-0.760678	0.732368	0.915219	0.355793	0.3056	-0.846821	0.92632	-0.797746	0.208873
				0.01925	-0.726154	-0.758755	0.734195	0.915924	0.352796	0.303318	-0.845309	0.926063	-0.794977	0.20552
				0.0193875	-0.723453	-0.756845	0.735999	0.916627	0.3498	0.301035	-0.843787	0.925797	-0.792187	0.20216
				0.019525	-0.720746	-0.75495	0.737781	0.917331	0.346806	0.298749	-0.842253	0.925521	-0.789376	0.198793
				0.0196625	-0.718034	-0.753069	0.73954	0.918033	0.343813	0.296461	-0.840707	0.925236	-0.786544	0.195419
				0.0198	-0.715317	-0.751203	0.741277	0.918735	0.340823	0.294168	-0.839149	0.924941	-0.783692	0.192039
				0.0199375	-0.712596	-0.749351	0.742991	0.919436	0.337835	0.29187	-0.837578	0.924637	-0.780822	0.188654
				0.020075	-0.709872	-0.747514	0.744682	0.920137	0.334851	0.289566	-0.835994	0.924323	-0.777934	0.185263
				0.0202125	-0.707145	-0.745691	0.746351	0.920838	0.33187	0.287255	-0.834396	0.924	-0.77503	0.181869
				0.02035	-0.704416	-0.743883	0.747997	0.921538	0.328892	0.284937	-0.832783	0.923667	-0.772109	0.178471
				0.0204875	-0.701684	-0.74209	0.749621	0.922238	0.325918	0.28261	-0.831157	0.923324	-0.769174	0.175071
				0.020625	-0.698952	-0.740311	0.751224	0.922937	0.322949	0.280275	-0.829515	0.922972	-0.766224	0.171669
				0.0207625	-0.696218	-0.738546	0.752805	0.923637	0.319984	0.27793	-0.827858	0.922611	-0.763261	0.168268
				0.0209	-0.693485	-0.736796	0.754364	0.924336	0.317024	0.275578	-0.826185	0.922241	-0.760285	0.164867
				0.0210375	-0.690751	-0.735059	0.755903	0.925034	0.314069	0.273216	-0.824496	0.921862	-0.757296	0.161467
				0.021175	-0.688019	-0.733336	0.757421	0.925733	0.31112	0.270847	-0.822792	0.921474	-0.754296	0.158071
				0.0213125	-0.685288	-0.731627	0.758919	0.926431	0.308176	0.268469	-0.82107	0.921076	-0.751284	0.154677
				0.02145	-0.682559	-0.72993	0.760398	0.927129	0.305238	0.266082	-0.819332	0.92067	-0.748262	0.151287
				0.0215875	-0.679832	-0.728246	0.761857	0.927826	0.302307	0.263688	-0.817577	0.920256	-0.745229	0.147901
				0.021725	-0.677108	-0.726574	0.763298	0.928523	0.299382	0.261284	-0.815805	0.919833	-0.742186	0.144519
				0.0218625	-0.674387	-0.724914	0.764722	0.92922	0.296463	0.258871	-0.814015	0.919401	-0.739134	0.141141
				0.022	-0.67167	-0.723265	0.766128	0.929916	0.293552	0.256447	-0.812209	0.918962	-0.736075	0.137767
				0.0221375	-0.668957	-0.721627	0.767517	0.930611	0.290648	0.254013	-0.810384	0.918514	-0.733008	0.134397
				0.022275	-0.666249	-0.72	0.768891	0.931305	0.287751	0.251566	-0.808543	0.918058	-0.729936	0.131032
				0.0224125	-0.663546	-0.718382	0.770249	0.931999	0.284861	0.249106	-0.806684	0.917595	-0.726857	0.127672
				0.02255	-0.660849	-0.716773	0.771593	0.932692	0.281979	0.246632	-0.804807	0.917124	-0.723774	0.124316
				0.0226875	-0.658158	-0.715173	0.772923	0.933383	0.279105	0.244143	-0.802913	0.916646	-0.720686	0.120967
				0.022825	-0.655473	-0.713581	0.77424	0.934074	0.276239	0.241638	-0.801001	0.91616	-0.717593	0.117623
				0.0229625	-0.652795	-0.711996	0.775545	0.934762	0.273381	0.239118	-0.799072	0.915668	-0.714496	0.114286
				0.0231	-0.650124	-0.710418	0.776838	0.93545	0.270531	0.236581	-0.797126	0.915169	-0.711393	0.110956
				0.0232375	-0.647461	-0.708845	0.778121	0.936135	0.267689	0.234027	-0.795163	0.914664	-0.708285	0.107635
				0.023375	-0.644805	-0.707278	0.779393	0.936818	0.264856	0.231457	-0.793182	0.914152	-0.705171	0.104322
				0.0235125	-0.642158	-0.705715	0.780657	0.937499	0.262031	0.228871	-0.791185	0.913634	-0.702051	0.101018
				0.02365	-0.639519	-0.704156	0.781912	0.938177	0.259215	0.226267	-0.789171	0.913111	-0.698923	0.0977241
				0.0237875	-0.636889	-0.7026	0.783159	0.938852	0.256407	0.223648	-0.78714	0.912581	-0.695788	0.0944391
				0.023925	-0.634269	-0.701046	0.784399	0.939525	0.253607	0.221012	-0.785093	0.912047	-0.692646	0.0911635
				0.0240625	-0.631657	-0.699493	0.785633	0.940193	0.250816	0.218359	-0.78303	0.911507	-0.689496	0.0878969
				0.0242	-0.629056	-0.69794	0.786861	0.940858	0.248034	0.215689	-0.780951	0.910962	-0.686339	0.0846391
				0.0243375	-0.626465	-0.696388	0.788085	0.941519	0.24526	0.213002	-0.778857	0.910413	-0.683176	0.0813897
				0.024475	-0.623883	-0.694834	0.789304	0.942176	0.242494	0.210297	-0.776747	0.909859	-0.680006	0.0781484
				0.0246125	-0.621312	-0.693278	0.79052	0.942827	0.239737	0.207575	-0.774622	0.909302	-0.676831	0.0749151
				0.02475	-0.618752	-0.69172	0.791733	0.943473	0.236988	0.204835	-0.772482	0.90874	-0.67365	0.0716894
				0.0248875	-0.616203	-0.690157	0.792944	0.944114	0.234248	0.202077	-0.770328	0.908175	-0.670466	0.0684715
				0.025025	-0.613665	-0.68859	0.794153	0.944748	0.231516	0.199302	-0.76816	0.907606	-0.667277	0.0652618
				0.0251625	-0.611138	-0.687018	0.795361	0.945376	0.228792	0.196509	-0.765977	0.907034	-0.664085	0.0620604
				0.0253	-0.608622	-0.68544	0.796569	0.945996	0.226076	0.193699	-0.763781	0.906459	-0.660889	0.0588678
				0.0254375	-0.606117	-0.683854	0.797776	0.94661	0.223368	0.190874	-0.761572	0.905882	-0.65769	0.0556847
				0.025575	-0.603625	-0.682261	0.798983	0.947215	0.220669	0.188032	-0.759349	0.905302	-0.654488	0.0525115
				0.0257125	-0.601143	-0.680659	0.800191	0.947811	0.217977	0.185176	-0.757113	0.90472	-0.651282	0.0493489
				0.02585	-0.598674	-0.679047	0.8014	0.948399	0.215293	0.182305	-0.754865	0.904137	-0.648072	0.046197
				0.0259875	-0.596216	-0.677425	0.802611	0.948976	0.212616	0.179421	-0.752605	0.903551	-0.644859	0.0430559
				0.026125	-0.59377	-0.675792	0.803823	0.949544	0.209947	0.176523	-0.750333	0.902964	-0.641641	0.0399258
				0.0262625	-0.591336	-0.674147	0.805037	0.950101	0.207286	0.173612	-0.748049	0.902376	-0.638418	0.0368066
				0.0264	-0.588914	-0.672489	0.806253	0.950646	0.204632	0.170687	-0.745753	0.901787	-0.635191	0.0336979
				0.0265375	-0.586504	-0.670818	0.807472	0.95118	0.201985	0.167749	-0.743446	0.901198	-0.631959	0.0305996
				0.026675	-0.584106	-0.669133	0.808693	0.951701	0.199346	0.164797	-0.741128	0.900607	-0.628722	0.0275113
				0.0268125	-0.581719	-0.667433	0.809916	0.952208	0.196713	0.161831	-0.738799	0.900017	-0.62548	0.0244329
				0.02695	-0.579344	-0.665717	0.811143	0.952702	0.194088	0.158851	-0.73646	0.899426	-0.622233	0.0213643
				0.0270875	-0.576981	-0.663986	0.812371	0.953182	0.191469	0.155856	-0.73411	0.898836	-0.618981	0.0183052
				0.027225	-0.574629	-0.662237	0.813603	0.953646	0.188858	0.152848	-0.73175	0.898246	-0.615722	0.0152559
				0.0273625	-0.572289	-0.660471	0.814836	0.954095	0.186252	0.149826	-0.72938	0.897657	-0.612458	0.0122166
				0.0275	-0.56996	-0.658687	0.816073	0.954527	0.183654	0.14679	-0.727	0.897068	-0.609185	0.0091873
				0.0276375	-0.567642	-0.656885	0.817311	0.954942	0.181062	0.143741	-0.72461	0.89648	-0.605905	0.00616828
				0.027775	-0.565335	-0.655063	0.818552	0.95534	0.178476	0.140679	-0.72221	0.895894	-0.602615	0.00315964
				0.0279125	-0.563039	-0.653222	0.819795	0.955719	0.175897	0.137606	-0.719801	0.895309	-0.599314	0.000161543
				0.02805	-0.560754	-0.651361	0.821039	0.956079	0.173324	0.134522	-0.717383	0.894725	-0.596002	-0.00282613
				0.0281875	-0.558479	-0.64948	0.822285	0.95642	0.170757	0.131427	-0.714955	0.894143	-0.592678	-0.00580386
				0.028325	-0.556214	-0.647577	0.823532	0.95674	0.168197	0.128322	-0.712518	0.893563	-0.58934	-0.00877216
				0.0284625	-0.55396	-0.645654	0.82478	0.95704	0.165642	0.125207	-0.710072	0.892985	-0.585989	-0.0117316
				0.0286	-0.551715	-0.643708	0.826028	0.957317	0.163094	0.122081	-0.707617	0.892409	-0.582623	-0.0146831
				0.0287375	-0.54948	-0.641741	0.827277	0.957573	0.160552	0.118946	-0.705153	0.891835	-0.579243	-0.0176275
				0.028875	-0.547254	-0.639752	0.828525	0.957806	0.158015	0.1158	-0.70268	0.891264	-0.575849	-0.0205658
				0.0290125	-0.545037	-0.63774	0.829773	0.958015	0.155485	0.112643	-0.700197	0.890696	-0.572441	-0.0234987
				0.02915	-0.542829	-0.635706	0.83102	0.958201	0.15296	0.109474	-0.697706	0.89013	-0.569018	-0.026427
				0.0292875	-0.540629	-0.633649	0.832265	0.958362	0.150441	0.106294	-0.695206	0.889567	-0.565582	-0.0293515
				0.029425	-0.538437	-0.631569	0.833509	0.958497	0.147928	0.103102	-0.692697	0.889007	-0.562132	-0.0322727
				0.0295625	-0.536253	-0.629465	0.83475	0.958607	0.145422	0.0998966	-0.690179	0.88845	-0.558669	-0.0351908
				0.0297	-0.534076	-0.627339	0.835989	0.958691	0.14292	0.0966792	-0.687652	0.887896	-0.555193	-0.038106
				0.0298375	-0.531906	-0.62519	0.837224	0.958749	0.140425	0.0934491	-0.685115	0.887345	-0.551704	-0.0410185
				0.029975	-0.529743	-0.623017	0.838457	0.958779	0.137936	0.0902069	-0.68257	0.886798	-0.548201	-0.0439283
				0.0301125	-0.527586	-0.620821	0.839685	0.958781	0.135452	0.086953	-0.680016	0.886254	-0.544686	-0.0468352
				0.03025	-0.525436	-0.618602	0.840908	0.958755	0.132974	0.0836879	-0.677452	0.885714	-0.541158	-0.0497393
				0.0303875	-0.523291	-0.61636	0.842127	0.958702	0.130503	0.0804121	-0.674879	0.885177	-0.537617	-0.0526406
				0.030525	-0.521151	-0.614095	0.84334	0.958619	0.128037	0.0771262	-0.672297	0.884645	-0.534063	-0.0555397
				0.0306625	-0.519015	-0.611807	0.844548	0.958507	0.125577	0.0738307	-0.669706	0.884115	-0.530498	-0.0584368
				0.0308	-0.516885	-0.609497	0.845749	0.958366	0.123123	0.0705261	-0.667105	0.88359	-0.52692	-0.0613325
				0.0309375	-0.514758	-0.607164	0.846944	0.958195	0.120674	0.0672126	-0.664494	0.883068	-0.523332	-0.0642274
				0.031075	-0.512635	-0.604809	0.848132	0.957994	0.118232	0.0638903	-0.661874	0.88255	-0.519734	-0.0671223
				0.0312125	-0.510515	-0.602432	0.849312	0.957763	0.115796	0.0605594	-0.659244	0.882037	-0.516127	-0.0700179
				0.03135	-0.508398	-0.600033	0.850485	0.957502	0.113365	0.0572203	-0.656604	0.881527	-0.512512	-0.0729148
				0.0314875	-0.506283	-0.597613	0.851649	0.95721	0.110941	0.053873	-0.653954	0.881021	-0.50889	-0.0758137
				0.031625	-0.504171	-0.595172	0.852805	0.956888	0.108522	0.0505178	-0.651294	0.880519	-0.505261	-0.0787151
				0.0317625	-0.50206	-0.59271	0.853952	0.956536	0.106109	0.0471552	-0.648624	0.880021	-0.501627	-0.0816193
				0.0319	-0.49995	-0.590228	0.855089	0.956153	0.103703	0.0437858	-0.645943	0.879527	-0.497987	-0.0845267
				0.0320375	-0.49784	-0.587725	0.856217	0.95574	0.101302	0.0404102	-0.643252	0.879037	-0.494342	-0.0874373
				0.032175	-0.495731	-0.585203	0.857335	0.955296	0.0989068	0.0370293	-0.64055	0.878551	-0.490693	-0.0903514
				0.0323125	-0.493622	-0.582662	0.858444	0.954823	0.0965177	0.033644	-0.637837	0.878068	-0.487039	-0.0932691
				0.03245	-0.491512	-0.580102	0.859541	0.954319	0.0941344	0.0302554	-0.635114	0.87759	-0.483382	-0.0961904
				0.0325875	-0.489401	-0.577524	0.860628	0.953785	0.0917569	0.0268645	-0.632379	0.877116	-0.479721	-0.0991156
				0.032725	-0.487289	-0.574928	0.861704	0.953222	0.0893851	0.0234721	-0.629633	0.876645	-0.476056	-0.102045
				0.0328625	-0.485175	-0.572314	0.862769	0.952629	0.087019	0.020079	-0.626875	0.876179	-0.472388	-0.10498
				0.033	-0.483059	-0.569683	0.863822	0.952008	0.0846585	0.016686	-0.624106	0.875716	-0.468718	-0.10792
				0.0331375	-0.48094	-0.567035	0.864864	0.951358	0.0823036	0.0132935	-0.621325	0.875256	-0.465045	-0.110866
				0.033275	-0.478817	-0.564372	0.865894	0.950679	0.0799541	0.00990163	-0.618532	0.874801	-0.461372	-0.11382
				0.0334125	-0.476692	-0.561693	0.866913	0.949973	0.0776099	0.00651073	-0.615728	0.874349	-0.457699	-0.116781
				0.03355	-0.474562	-0.558998	0.867919	0.94924	0.075271	0.00312085	-0.612911	0.8739	-0.454026	-0.119752
				0.0336875	-0.472429	-0.556289	0.868914	0.948481	0.0729372	-0.000268007	-0.610082	0.873455	-0.450355	-0.122731
				0.033825	-0.47029	-0.553566	0.869896	0.947695	0.0706085	-0.00365587	-0.60724	0.873013	-0.446686	-0.125721
				0.0339625	-0.468147	-0.550829	0.870866	0.946883	0.0682845	-0.00704273	-0.604386	0.872574	-0.443021	-0.12872
				0.0341	-0.465998	-0.548079	0.871823	0.946047	0.0659653	-0.0104285	-0.601519	0.872138	-0.439359	-0.131731
				0.0342375	-0.463843	-0.545316	0.872769	0.945186	0.0636506	-0.013813	-0.598639	0.871706	-0.435701	-0.134752
				0.034375	-0.461682	-0.542541	0.873702	0.944302	0.0613403	-0.0171962	-0.595747	0.871276	-0.432047	-0.137784
				0.0345125	-0.459514	-0.539754	0.874623	0.943395	0.0590342	-0.0205777	-0.592841	0.870849	-0.428397	-0.140827
				0.03465	-0.457339	-0.536955	0.875531	0.942466	0.056732	-0.0239571	-0.589923	0.870424	-0.424752	-0.14388
				0.0347875	-0.455157	-0.534146	0.876427	0.941516	0.0544336	-0.0273341	-0.586991	0.870002	-0.42111	-0.146945
				0.034925	-0.452967	-0.531326	0.877311	0.940545	0.0521387	-0.0307084	-0.584046	0.869582	-0.417473	-0.150021
				0.0350625	-0.45077	-0.528496	0.878183	0.939555	0.0498471	-0.0340797	-0.581087	0.869165	-0.41384	-0.153109
				0.0352	-0.448564	-0.525656	0.879043	0.938546	0.0475585	-0.0374481	-0.578115	0.868749	-0.410211	-0.156209
				0.0353375	-0.446349	-0.522808	0.879891	0.937519	0.0452726	-0.0408135	-0.57513	0.868336	-0.406586	-0.159322
				0.035475	-0.444125	-0.51995	0.880728	0.936475	0.0429892	-0.0441763	-0.572132	0.867924	-0.402967	-0.162449
				0.0356125	-0.441892	-0.517084	0.881553	0.935415	0.040708	-0.047537	-0.569119	0.867513	-0.399352	-0.165591
				0.03575	-0.439649	-0.51421	0.882366	0.93434	0.0384285	-0.0508961	-0.566094	0.867104	-0.395744	-0.168749
				0.0358875	-0.437396	-0.511328	0.883168	0.933251	0.0361506	-0.0542544	-0.563055	0.866696	-0.392142	-0.171924
				0.036025	-0.435133	-0.508439	0.88396	0.932148	0.0338738	-0.0576126	-0.560002	0.866289	-0.388547	-0.175117
				0.0361625	-0.43286	-0.505543	0.88474	0.931034	0.0315978	-0.0609715	-0.556936	0.865883	-0.38496	-0.178329
				0.0363	-0.430575	-0.502641	0.885511	0.929907	0.0293222	-0.0643318	-0.553857	0.865477	-0.381381	-0.18156
				0.0364375	-0.42828	-0.499732	0.886271	0.928771	0.0270466	-0.067694	-0.550764	0.865072	-0.37781	-0.18481
				0.036575	-0.425973	-0.496818	0.887021	0.927625	0.0247706	-0.0710588	-0.547658	0.864666	-0.374246	-0.188081
				0.0367125	-0.423655	-0.493898	0.887761	0.926471	0.0224938	-0.0744266	-0.544539	0.864261	-0.370692	-0.191371
				0.03685	-0.421325	-0.490973	0.888492	0.92531	0.0202157	-0.0777977	-0.541407	0.863856	-0.367145	-0.194682
				0.0369875	-0.418983	-0.488042	0.889215	0.924141	0.0179359	-0.0811723	-0.538262	0.86345	-0.363606	-0.198013
				0.037125	-0.416629	-0.485107	0.889928	0.922968	0.0156539	-0.0845506	-0.535105	0.863043	-0.360074	-0.201363
				0.0372625	-0.414262	-0.482168	0.890633	0.92179	0.0133693	-0.0879329	-0.531934	0.862636	-0.356549	-0.204734
				0.0374	-0.411883	-0.479224	0.891331	0.920608	0.0110815	-0.0913195	-0.528752	0.862227	-0.353031	-0.208124
				0.0375375	-0.40949	-0.476277	0.892021	0.919423	0.00879008	-0.0947107	-0.525557	0.861817	-0.34952	-0.211535
				0.037675	-0.407085	-0.473326	0.892703	0.918237	0.00649444	-0.098107	-0.52235	0.861405	-0.346016	-0.214966
				0.0378125	-0.404667	-0.470372	0.893379	0.917049	0.0041941	-0.101509	-0.519131	0.860992	-0.342519	-0.218419
				0.03795	-0.402235	-0.467414	0.894049	0.915861	0.00188849	-0.104918	-0.5159	0.860576	-0.33903	-0.221892
				0.0380875	-0.39979	-0.464453	0.894713	0.914674	-0.000422914	-0.108333	-0.512659	0.860158	-0.335549	-0.225386
				0.038225	-0.397331	-0.46149	0.895371	0.913489	-0.00274069	-0.111757	-0.509406	0.859738	-0.332078	-0.228902
				0.0383625	-0.394858	-0.458524	0.896024	0.912306	-0.00506542	-0.11519	-0.506143	0.859315	-0.328616	-0.232438
				0.0385	-0.392372	-0.455556	0.896672	0.911125	-0.00739766	-0.118631	-0.50287	0.858889	-0.325165	-0.235996
				0.0386375	-0.389872	-0.452585	0.897316	0.909949	-0.00973802	-0.122082	-0.499586	0.85846	-0.321724	-0.239573
				0.038775	-0.387357	-0.449612	0.897956	0.908776	-0.0120871	-0.125543	-0.496293	0.858027	-0.318295	-0.243169
				0.0389125	-0.384829	-0.446637	0.898592	0.907609	-0.0144454	-0.129014	-0.49299	0.85759	-0.314878	-0.246783
				0.03905	-0.382286	-0.443661	0.899226	0.906447	-0.0168137	-0.132495	-0.489679	0.85715	-0.311472	-0.250414
				0.0391875	-0.379729	-0.440682	0.899856	0.905292	-0.0191925	-0.135985	-0.486359	0.856705	-0.308079	-0.254061
				0.039325	-0.377158	-0.437702	0.900484	0.904143	-0.0215825	-0.139485	-0.483031	0.856257	-0.304697	-0.257723
				0.0394625	-0.374572	-0.43472	0.901111	0.903001	-0.0239842	-0.142993	-0.479696	0.855803	-0.301327	-0.261398
				0.0396	-0.371972	-0.431737	0.901735	0.901867	-0.0263983	-0.14651	-0.476353	0.855345	-0.297969	-0.265086
				0.0397375	-0.369358	-0.428752	0.902359	0.90074	-0.0288253	-0.150035	-0.473004	0.854882	-0.294622	-0.268785
				0.039875	-0.366729	-0.425765	0.902982	0.899622	-0.031266	-0.153567	-0.469648	0.854413	-0.291288	-0.272496
				0.0400125	-0.364086	-0.422777	0.903604	0.898513	-0.0337209	-0.157107	-0.466287	0.853939	-0.287965	-0.276217
				0.04015	-0.361428	-0.419787	0.904225	0.897412	-0.0361906	-0.160654	-0.462921	0.85346	-0.284655	-0.279949
				0.0402875	-0.358756	-0.416795	0.904847	0.896321	-0.0386758	-0.164208	-0.45955	0.852974	-0.281357	-0.283692
				0.040425	-0.356069	-0.413801	0.905469	0.895239	-0.041177	-0.167769	-0.456175	0.852483	-0.278072	-0.287444
				0.0405625	-0.353369	-0.410806	0.906092	0.894167	-0.0436948	-0.171336	-0.452796	0.851985	-0.274801	-0.291206
				0.0407	-0.350653	-0.407809	0.906716	0.893103	-0.0462299	-0.174911	-0.449414	0.851481	-0.271542	-0.294977
				0.0408375	-0.347924	-0.404809	0.907341	0.89205	-0.0487828	-0.178491	-0.44603	0.85097	-0.268298	-0.298758
				0.040975	-0.34518	-0.401807	0.907967	0.891006	-0.051354	-0.182078	-0.442644	0.850453	-0.265066	-0.302548
				0.0411125	-0.342423	-0.398802	0.908595	0.889972	-0.0539442	-0.18567	-0.439257	0.849928	-0.261847	-0.306346
				0.04125	-0.339651	-0.395795	0.909224	0.888947	-0.0565538	-0.189266	-0.435868	0.849397	-0.258641	-0.310151
				0.0413875	-0.336865	-0.392785	0.909856	0.887931	-0.0591835	-0.192867	-0.43248	0.848858	-0.255446	-0.313965
				0.041525	-0.334065	-0.389771	0.910489	0.886925	-0.0618336	-0.19647	-0.429092	0.848311	-0.252262	-0.317785
				0.0416625	-0.331252	-0.386754	0.911125	0.885928	-0.0645048	-0.200076	-0.425705	0.847757	-0.249089	-0.321612
				0.0418	-0.328424	-0.383733	0.911763	0.88494	-0.0671975	-0.203682	-0.422319	0.847195	-0.245925	-0.325445
				0.0419375	-0.325583	-0.380708	0.912404	0.88396	-0.0699121	-0.207289	-0.418936	0.846626	-0.242769	-0.329286
				0.042075	-0.322729	-0.377678	0.913047	0.882988	-0.0726491	-0.210896	-0.415555	0.846048	-0.239622	-0.333132
				0.0422125	-0.319861	-0.374643	0.913693	0.882024	-0.075409	-0.214501	-0.412178	0.845462	-0.236482	-0.336986
				0.04235	-0.316979	-0.371604	0.914342	0.881069	-0.0781921	-0.218105	-0.408804	0.844867	-0.23335	-0.340847
				0.0424875	-0.314085	-0.368558	0.914993	0.88012	-0.0809988	-0.221708	-0.405435	0.844264	-0.230225	-0.344716
				0.042625	-0.311177	-0.365507	0.915648	0.879178	-0.0838295	-0.225309	-0.402071	0.843653	-0.227107	-0.348592
				0.0427625	-0.308257	-0.362448	0.916305	0.878242	-0.0866845	-0.228908	-0.398712	0.843033	-0.223997	-0.352477
				0.0429	-0.305323	-0.359383	0.916964	0.877313	-0.0895641	-0.232506	-0.395359	0.842404	-0.220894	-0.35637
				0.0430375	-0.302377	-0.356311	0.917627	0.876389	-0.0924686	-0.236102	-0.392013	0.841766	-0.217798	-0.360272
				0.043175	-0.299419	-0.353231	0.918292	0.87547	-0.0953982	-0.239697	-0.388673	0.841119	-0.21471	-0.364182
				0.0433125	-0.296448	-0.350142	0.91896	0.874556	-0.0983533	-0.24329	-0.385342	0.840463	-0.211628	-0.3681
				0.04345	-0.293465	-0.347045	0.91963	0.873646	-0.101334	-0.24688	-0.382018	0.839798	-0.208553	-0.372025
				0.0435875	-0.29047	-0.343938	0.920303	0.872739	-0.10434	-0.250469	-0.378703	0.839124	-0.205484	-0.375956
				0.043725	-0.287463	-0.340822	0.920979	0.871835	-0.107372	-0.254053	-0.375396	0.83844	-0.202421	-0.379893
				0.0438625	-0.284445	-0.337695	0.921657	0.870934	-0.110431	-0.257635	-0.372099	0.837747	-0.199363	-0.383834
				0.044	-0.281415	-0.334558	0.922337	0.870035	-0.113515	-0.261211	-0.368812	0.837045	-0.196308	-0.38778
				0.0441375	-0.278374	-0.331409	0.923019	0.869137	-0.116626	-0.264783	-0.365535	0.836332	-0.193258	-0.391728
				0.044275	-0.275322	-0.328248	0.923703	0.868241	-0.119762	-0.268349	-0.362269	0.835611	-0.19021	-0.39568
				0.0444125	-0.272259	-0.325076	0.924389	0.867344	-0.122925	-0.27191	-0.359014	0.834879	-0.187165	-0.399633
				0.04455	-0.269185	-0.32189	0.925076	0.866447	-0.126114	-0.275464	-0.355769	0.834138	-0.184123	-0.403589
				0.0446875	-0.266101	-0.318692	0.925765	0.86555	-0.129329	-0.279013	-0.352537	0.833387	-0.181083	-0.407546
				0.044825	-0.263007	-0.315479	0.926454	0.864651	-0.13257	-0.282556	-0.349316	0.832626	-0.178045	-0.411505
				0.0449625	-0.259902	-0.312253	0.927145	0.86375	-0.135837	-0.286093	-0.346107	0.831856	-0.17501	-0.415464
				0.0451	-0.256788	-0.309012	0.927837	0.862846	-0.139129	-0.289625	-0.342911	0.831076	-0.171977	-0.419424
				0.0452375	-0.253665	-0.305756	0.928529	0.86194	-0.142447	-0.293153	-0.339728	0.830285	-0.168947	-0.423384
				0.045375	-0.250532	-0.302485	0.929222	0.861031	-0.14579	-0.296676	-0.336557	0.829485	-0.165919	-0.427344
				0.0455125	-0.24739	-0.299198	0.929914	0.860117	-0.149158	-0.300195	-0.333399	0.828675	-0.162893	-0.431302
				0.04565	-0.24424	-0.295895	0.930606	0.859199	-0.15255	-0.303709	-0.330254	0.827856	-0.159869	-0.435258
				0.0457875	-0.241081	-0.292576	0.931298	0.858275	-0.155967	-0.307218	-0.327123	0.827026	-0.156846	-0.439211
				0.045925	-0.237914	-0.28924	0.931989	0.857347	-0.159408	-0.310723	-0.324005	0.826186	-0.153824	-0.44316
				0.0460625	-0.234739	-0.285887	0.932679	0.856412	-0.162872	-0.314222	-0.3209	0.825337	-0.150802	-0.447104
				0.0462	-0.231556	-0.282516	0.933367	0.855471	-0.16636	-0.317716	-0.317809	0.824477	-0.147779	-0.451043
				0.0463375	-0.228366	-0.279128	0.934054	0.854523	-0.16987	-0.321202	-0.314731	0.823608	-0.144755	-0.454974
				0.046475	-0.225169	-0.275722	0.934738	0.853568	-0.173403	-0.324682	-0.311667	0.822729	-0.141729	-0.458899
				0.0466125	-0.221965	-0.272298	0.93542	0.852605	-0.176957	-0.328154	-0.308617	0.82184	-0.138701	-0.462816
				0.04675	-0.218755	-0.268856	0.9361	0.851633	-0.180532	-0.331618	-0.305579	0.820941	-0.13567	-0.466725
				0.0468875	-0.215538	-0.265395	0.936776	0.850654	-0.184128	-0.335074	-0.302556	0.820032	-0.132637	-0.470626
				0.047025	-0.212316	-0.261916	0.937448	0.849665	-0.187744	-0.338523	-0.299545	0.819114	-0.129601	-0.474519
				0.0471625	-0.209088	-0.258418	0.938116	0.848667	-0.191379	-0.341963	-0.296548	0.818185	-0.126562	-0.478404
				0.0473	-0.205855	-0.254902	0.938781	0.847659	-0.195033	-0.345397	-0.293565	0.817248	-0.123521	-0.48228
				0.0474375	-0.202617	-0.251367	0.93944	0.846641	-0.198705	-0.348823	-0.290594	0.8163	-0.120477	-0.486148
				0.047575	-0.199375	-0.247813	0.940094	0.845612	-0.202394	-0.352243	-0.287636	0.815343	-0.117431	-0.490006
				0.0477125	-0.196128	-0.244241	0.940742	0.844573	-0.206099	-0.355655	-0.284691	0.814377	-0.114384	-0.493855
				0.04785	-0.192878	-0.24065	0.941384	0.843522	-0.209821	-0.359061	-0.281758	0.813401	-0.111334	-0.497692
				0.0479875	-0.189623	-0.237041	0.94202	0.84246	-0.213557	-0.362459	-0.278838	0.812415	-0.108281	-0.501519
				0.048125	-0.186366	-0.233413	0.942648	0.841386	-0.217308	-0.365851	-0.27593	0.81142	-0.105226	-0.505333
				0.0482625	-0.183106	-0.229767	0.94327	0.8403	-0.221072	-0.369234	-0.273034	0.810416	-0.102167	-0.509133
				0.0484	-0.179843	-0.226103	0.943883	0.839201	-0.224849	-0.37261	-0.27015	0.809403	-0.0991039	-0.51292
				0.0485375	-0.176577	-0.222421	0.944488	0.83809	-0.228637	-0.375978	-0.267278	0.80838	-0.0960364	-0.516691
				0.048675	-0.17331	-0.218721	0.945084	0.836966	-0.232436	-0.379336	-0.264416	0.807349	-0.0929638	-0.520447
				0.0488125	-0.170041	-0.215005	0.945671	0.835828	-0.236245	-0.382686	-0.261566	0.806308	-0.0898856	-0.524186
				0.04895	-0.166771	-0.211271	0.946248	0.834677	-0.240063	-0.386027	-0.258727	0.805259	-0.0868013	-0.52791
				0.0490875	-0.1635	-0.20752	0.946815	0.833512	-0.243889	-0.38936	-0.255898	0.804201	-0.0837105	-0.531617
				0.049225	-0.160228	-0.203753	0.947371	0.832333	-0.247723	-0.392683	-0.253079	0.803134	-0.0806133	-0.535307
				0.0493625	-0.156956	-0.199971	0.947917	0.831139	-0.251562	-0.395999	-0.250271	0.802059	-0.0775095	-0.538982
				0.0495	-0.153684	-0.196172	0.948451	0.829931	-0.255407	-0.399308	-0.247472	0.800975	-0.0743991	-0.54264
				0.0496375	-0.150413	-0.192359	0.948973	0.828708	-0.259256	-0.40261	-0.244682	0.799882	-0.071282	-0.546283
				0.049775	-0.147142	-0.188531	0.949483	0.827469	-0.263109	-0.405906	-0.241902	0.798781	-0.068158	-0.549909
				0.0499125	-0.143872	-0.184688	0.94998	0.826216	-0.266964	-0.409196	-0.23913	0.797672	-0.0650268	-0.553519
				0.05005	-0.140603	-0.180833	0.950465	0.824947	-0.27082	-0.412482	-0.236367	0.796555	-0.061888	-0.557112
				0.0501875	-0.137336	-0.176964	0.950936	0.823662	-0.274677	-0.415762	-0.233611	0.79543	-0.058741	-0.560688
				0.050325	-0.13407	-0.173083	0.951394	0.822361	-0.278533	-0.419039	-0.230864	0.794297	-0.0555851	-0.564246
				0.0504625	-0.130807	-0.169189	0.951837	0.821045	-0.282388	-0.422311	-0.228124	0.793156	-0.0524195	-0.567787
				0.0506	-0.127547	-0.165285	0.952267	0.819712	-0.28624	-0.425579	-0.225391	0.792008	-0.0492434	-0.571309
				0.0507375	-0.124289	-0.16137	0.952682	0.818362	-0.290089	-0.428842	-0.222666	0.790852	-0.0460558	-0.574811
				0.050875	-0.121034	-0.157445	0.953082	0.816997	-0.293933	-0.4321	-0.219946	0.789688	-0.0428561	-0.578295
				0.0510125	-0.117782	-0.153511	0.953467	0.815614	-0.297773	-0.435353	-0.217233	0.788518	-0.0396436	-0.581758
				0.05115	-0.114534	-0.149568	0.953837	0.814215	-0.301606	-0.438601	-0.214525	0.78734	-0.036418	-0.585203
				0.0512875	-0.11129	-0.145618	0.954191	0.812799	-0.305431	-0.441844	-0.211823	0.786155	-0.0331789	-0.588627
				0.051425	-0.10805	-0.141661	0.95453	0.811366	-0.309249	-0.445081	-0.209126	0.784963	-0.0299266	-0.592032
				0.0515625	-0.104814	-0.137697	0.954853	0.809916	-0.313058	-0.448313	-0.206433	0.783765	-0.0266614	-0.595418
				0.0517	-0.101583	-0.133728	0.95516	0.808449	-0.316857	-0.451541	-0.203745	0.782559	-0.0233839	-0.598785
				0.0518375	-0.0983564	-0.129754	0.955451	0.806965	-0.320645	-0.454765	-0.201061	0.781348	-0.0200948	-0.602134
				0.051975	-0.0951352	-0.125777	0.955725	0.805465	-0.324422	-0.457985	-0.198381	0.78013	-0.0167948	-0.605463
				0.0521125	-0.0919193	-0.121796	0.955984	0.803947	-0.328186	-0.461202	-0.195704	0.778905	-0.0134848	-0.608775
				0.05225	-0.0887089	-0.117814	0.956227	0.802412	-0.331937	-0.464417	-0.193029	0.777675	-0.0101657	-0.612067
				0.0523875	-0.0855044	-0.11383	0.956453	0.800861	-0.335674	-0.467629	-0.190358	0.776439	-0.00683805	-0.615341
				0.052525	-0.0823058	-0.109846	0.956663	0.799292	-0.339397	-0.470839	-0.187688	0.775197	-0.00350271	-0.618596
				0.0526625	-0.0791135	-0.105863	0.956856	0.797707	-0.343104	-0.474048	-0.18502	0.773949	-0.000160309	-0.621832
				0.0528	-0.0759275	-0.10188	0.957034	0.796106	-0.346795	-0.477254	-0.182354	0.772695	0.00318867	-0.625048
				0.0529375	-0.0727482	-0.0979007	0.957195	0.794488	-0.350469	-0.480459	-0.179689	0.771437	0.00654383	-0.628244
				0.053075	-0.0695757	-0.0939242	0.95734	0.792854	-0.354125	-0.483661	-0.177025	0.770173	0.00990475	-0.631419
				0.0532125	-0.0664102	-0.0899519	0.957469	0.791203	-0.357764	-0.486862	-0.174361	0.768904	0.013271	-0.634575
				0.05335	-0.0632519	-0.0859848	0.957582	0.789537	-0.361383	-0.49006	-0.171697	0.76763	0.0166422	-0.63771
				0.0534875	-0.060101	-0.0820236	0.957679	0.787855	-0.364984	-0.493255	-0.169033	0.766351	0.0200178	-0.640826
				0.053625	-0.0569577	-0.0780694	0.957761	0.786158	-0.368564	-0.496448	-0.166368	0.765067	0.0233974	-0.643922
				0.0537625	-0.0538221	-0.0741231	0.957828	0.784445	-0.372125	-0.49964	-0.163702	0.763779	0.0267802	-0.647
				0.0539	-0.0506944	-0.0701856	0.957879	0.782718	-0.375664	-0.502829	-0.161035	0.762487	0.0301654	-0.650059
				0.0540375	-0.0475748	-0.0662579	0.957915	0.780976	-0.379182	-0.506017	-0.158366	0.76119	0.0335525	-0.6531
				0.054175	-0.0444635	-0.0623408	0.957936	0.779219	-0.382679	-0.509204	-0.155694	0.759889	0.0369406	-0.656124
				0.0543125	-0.0413606	-0.0584353	0.957942	0.777448	-0.386154	-0.512391	-0.153021	0.758584	0.0403291	-0.659131
				0.05445	-0.0382662	-0.0545422	0.957934	0.775664	-0.389606	-0.515577	-0.150345	0.757275	0.0437176	-0.66212
				0.0545875	-0.0351806	-0.0506626	0.957912	0.773866	-0.393036	-0.518763	-0.147666	0.755962	0.0471056	-0.665093
				0.054725	-0.0321038	-0.0467972	0.957876	0.772055	-0.396443	-0.521948	-0.144983	0.754646	0.0504929	-0.668048
				0.0548625	-0.0290361	-0.0429469	0.957826	0.770232	-0.399826	-0.525133	-0.142297	0.753326	0.0538793	-0.670985
				0.055	-0.0259776	-0.0391127	0.957762	0.768396	-0.403187	-0.528317	-0.139607	0.752003	0.0572647	-0.673903
				0.0551375	-0.0229283	-0.0352954	0.957686	0.766548	-0.406523	-0.5315	-0.136912	0.750677	0.0606493	-0.676803
				0.055275	-0.0198886	-0.0314959	0.957596	0.764689	-0.409836	-0.534682	-0.134213	0.749347	0.0640331	-0.679682
				0.0554125	-0.0168584	-0.0277149	0.957494	0.762818	-0.413125	-0.537861	-0.131509	0.748015	0.0674163	-0.68254
				0.05555	-0.0138379	-0.0239533	0.957379	0.760937	-0.416391	-0.541038	-0.128799	0.746679	0.0707989	-0.685378
				0.0556875	-0.0108274	-0.0202118	0.957252	0.759046	-0.419632	-0.544212	-0.126085	0.745341	0.0741808	-0.688193
				0.055825	-0.00782678	-0.0164914	0.957113	0.757144	-0.422849	-0.547384	-0.123364	0.744	0.0775619	-0.690987
				0.0559625	-0.00483632	-0.0127927	0.956962	0.755233	-0.426042	-0.550553	-0.120638	0.742656	0.0809419	-0.69376
				0.0561	-0.0018561	-0.0091164	0.9568	0.753313	-0.429212	-0.553721	-0.117906	0.74131	0.0843202	-0.69651
				0.0562375	0.00111375	-0.00546332	0.956626	0.751385	-0.432357	-0.556888	-0.115167	0.739961	0.0876963	-0.699239
				0.056375	0.00407311	-0.00183412	0.956442	0.749448	-0.435479	-0.560055	-0.112421	0.73861	0.0910695	-0.701946
				0.0565125	0.00702186	0.00177055	0.956246	0.747504	-0.438577	-0.563222	-0.109669	0.737257	0.0944394	-0.704632
				0.05665	0.00995989	0.00535002	0.95604	0.745552	-0.441651	-0.566391	-0.10691	0.735901	0.0978053	-0.707296
				0.0567875	0.0128871	0.0089037	0.955823	0.743594	-0.444702	-0.569563	-0.104143	0.734543	0.101167	-0.709939
				0.056925	0.0158034	0.012431	0.955595	0.741629	-0.44773	-0.572738	-0.10137	0.733183	0.104523	-0.71256
				0.0570625	0.0187086	0.0159313	0.955358	0.739659	-0.450736	-0.575917	-0.0985884	0.731821	0.107874	-0.715159
				0.0572	0.0216027	0.0194042	0.95511	0.737682	-0.453718	-0.5791	-0.0957998	0.730457	0.11122	-0.717735
				0.0573375	0.0244855	0.0228491	0.954852	0.735701	-0.456678	-0.582289	-0.0930036	0.72909	0.11456	-0.720288
				0.057475	0.027357	0.0262656	0.954584	0.733716	-0.459616	-0.585483	-0.0901997	0.727722	0.117894	-0.722818
				0.0576125	0.0302171	0.0296532	0.954306	0.731726	-0.462532	-0.588682	-0.0873881	0.726352	0.121222	-0.725323
				0.05775	0.0330657	0.0330116	0.954018	0.729732	-0.465427	-0.591887	-0.0845687	0.72498	0.124543	-0.727803
				0.0578875	0.0359027	0.0363404	0.95372	0.727735	-0.468301	-0.595097	-0.0817414	0.723606	0.127859	-0.730258
				0.058025	0.038728	0.0396392	0.953412	0.725736	-0.471154	-0.598312	-0.0789063	0.72223	0.131167	-0.732688
				0.0581625	0.0415415	0.0429079	0.953093	0.723733	-0.473987	-0.601533	-0.0760635	0.720853	0.134467	-0.735093
				0.0583	0.0443432	0.0461461	0.952765	0.721729	-0.4768	-0.60476	-0.0732128	0.719473	0.137758	-0.737471
				0.0584375	0.0471331	0.0493536	0.952426	0.719723	-0.479594	-0.607993	-0.0703545	0.718091	0.14104	-0.739825
				0.058575	0.049911	0.0525303	0.952077	0.717715	-0.482369	-0.611233	-0.0674885	0.716707	0.144311	-0.742152
				0.0587125	0.0526769	0.055676	0.951717	0.715706	-0.485125	-0.614479	-0.064615	0.715321	0.14757	-0.744453
				0.05885	0.0554308	0.0587907	0.951347	0.713697	-0.487864	-0.617731	-0.0617341	0.713933	0.150815	-0.746727
				0.0589875	0.0581725	0.0618742	0.950965	0.711687	-0.490585	-0.620991	-0.0588459	0.712543	0.154045	-0.748974
				0.059125	0.0609021	0.0649267	0.950572	0.709677	-0.493289	-0.624259	-0.0559505	0.711151	0.15726	-0.751194
				0.0592625	0.0636196	0.0679481	0.950167	0.707668	-0.495977	-0.627533	-0.0530482	0.709757	0.160458	-0.753384
				0.0594	0.0663249	0.0709385	0.949751	0.705658	-0.49865	-0.630814	-0.0501391	0.70836	0.163639	-0.755546
				0.0595375	0.0690179	0.073898	0.949322	0.70365	-0.501307	-0.634101	-0.0472235	0.70696	0.166801	-0.757676
				0.059675	0.0716987	0.0768268	0.948881	0.701642	-0.503949	-0.637394	-0.0443015	0.705558	0.169944	-0.759776
				0.0598125	0.0743673	0.0797251	0.948426	0.699636	-0.506578	-0.640693	-0.0413734	0.704154	0.173069	-0.761844
				0.05995	0.0770236	0.082593	0.947959	0.697631	-0.509193	-0.643996	-0.0384395	0.702746	0.176174	-0.763879
				0.0600875	0.0796677	0.0854309	0.947478	0.695627	-0.511795	-0.647303	-0.0355001	0.701336	0.17926	-0.765881
				0.060225	0.0822996	0.0882391	0.946982	0.693625	-0.514386	-0.650614	-0.0325554	0.699923	0.182326	-0.76785
				0.0603625	0.0849193	0.0910179	0.946473	0.691626	-0.516964	-0.653926	-0.0296058	0.698506	0.185372	-0.769787
				0.0605	0.0875268	0.0937678	0.945948	0.689628	-0.519533	-0.657241	-0.0266515	0.697087	0.188398	-0.77169
				0.0606375	0.0901222	0.0964891	0.945407	0.687632	-0.52209	-0.660558	-0.023693	0.695663	0.191403	-0.773562
				0.060775	0.0927055	0.0991823	0.944851	0.685638	-0.524639	-0.663876	-0.0207305	0.694237	0.194387	-0.775401
				0.0609125	0.0952767	0.101848	0.944278	0.683646	-0.527179	-0.667196	-0.0177644	0.692806	0.197349	-0.777209
				0.06105	0.097836	0.104487	0.943689	0.681657	-0.52971	-0.670518	-0.0147951	0.691371	0.20029	-0.778987
				0.0611875	0.100383	0.107099	0.943082	0.67967	-0.532234	-0.67384	-0.0118229	0.689932	0.203209	-0.780733
				0.061325	0.102919	0.109685	0.942458	0.677685	-0.534751	-0.677163	-0.00884829	0.688489	0.206106	-0.782449
				0.0614625	0.105443	0.112246	0.941815	0.675703	-0.537263	-0.680487	-0.0058716	0.687041	0.20898	-0.784134
				0.0616	0.107955	0.114783	0.941154	0.673722	-0.539769	-0.683811	-0.00289322	0.685588	0.211833	-0.785788
				0.0617375	0.110456	0.117295	0.940473	0.671744	-0.54227	-0.687134	8.64499e-05	0.68413	0.214664	-0.787412
				0.061875	0.112945	0.119785	0.939774	0.669768	-0.544767	-0.690456	0.00306701	0.682667	0.217473	-0.789003
				0.0620125	0.115423	0.122252	0.939054	0.667794	-0.54726	-0.693775	0.00604807	0.681198	0.220263	-0.790564
				0.06215	0.11789	0.124698	0.938314	0.665821	-0.549752	-0.697091	0.00902924	0.679724	0.223032	-0.792092
				0.0622875	0.120346	0.127123	0.937554	0.66385	-0.552241	-0.700402	0.0120101	0.678243	0.225782	-0.793587
				0.062425	0.12279	0.129528	0.936772	0.661881	-0.554728	-0.703707	0.0149903	0.676756	0.228513	-0.795051
				0.0625625	0.125225	0.131915	0.93597	0.659913	-0.557215	-0.707006	0.0179695	0.675262	0.231225	-0.796484
				0.0627	0.127648	0.134282	0.935146	0.657946	-0.559702	-0.710297	0.0209472	0.673761	0.23392	-0.797885
				0.0628375	0.130062	0.136633	0.9343	0.65598	-0.56219	-0.71358	0.0239232	0.672253	0.236596	-0.799256
				0.062975	0.132465	0.138968	0.933432	0.654015	-0.564678	-0.716855	0.026897	0.670738	0.239254	-0.800598
				0.0631125	0.134858	0.141286	0.932542	0.65205	-0.567169	-0.720121	0.0298683	0.669214	0.241893	-0.801911
				0.06325	0.137242	0.143591	0.93163	0.650085	-0.569662	-0.723377	0.0328369	0.667682	0.244514	-0.803196
				0.0633875	0.139616	0.145882	0.930695	0.64812	-0.572158	-0.726624	0.0358023	0.666142	0.247116	-0.804454
				0.063525	0.14198	0.14816	0.929738	0.646154	-0.574657	-0.72986	0.0387643	0.664593	0.249699	-0.805686
				0.0636625	0.144336	0.150427	0.928758	0.644187	-0.577161	-0.733086	0.0417227	0.663034	0.252263	-0.806892
				0.0638	0.146682	0.152683	0.927756	0.642219	-0.579669	-0.736301	0.0446771	0.661466	0.254807	-0.808072
				0.0639375	0.14902	0.15493	0.926731	0.640249	-0.582182	-0.739505	0.0476273	0.659888	0.257332	-0.809227
				0.064075	0.15135	0.157167	0.925683	0.638278	-0.584701	-0.742696	0.050573	0.658299	0.259838	-0.810358
				0.0642125	0.153671	0.159397	0.924613	0.636303	-0.587226	-0.745873	0.0535142	0.6567	0.262326	-0.811465
				0.06435	0.155985	0.161621	0.92352	0.634326	-0.589758	-0.749037	0.0564505	0.655089	0.264797	-0.812547
				0.0644875	0.15829	0.163838	0.922405	0.632345	-0.592296	-0.752186	0.0593818	0.653468	0.26725	-0.813607
				0.064625	0.160589	0.166051	0.921268	0.630361	-0.594842	-0.75532	0.0623081	0.651834	0.269687	-0.814643
				0.0647625	0.16288	0.16826	0.920109	0.628372	-0.597396	-0.758437	0.065229	0.650188	0.272109	-0.815657
				0.0649	0.165165	0.170465	0.918928	0.626378	-0.599957	-0.761539	0.0681446	0.648529	0.274516	-0.81665
				0.0650375	0.167443	0.172669	0.917726	0.624379	-0.602527	-0.764623	0.0710548	0.646858	0.276909	-0.817623
				0.065175	0.169715	0.174872	0.916502	0.622374	-0.605106	-0.767691	0.0739594	0.645173	0.279289	-0.818577
				0.0653125	0.17198	0.177074	0.915258	0.620362	-0.607694	-0.770743	0.0768585	0.643474	0.281656	-0.819513
				0.06545	0.17424	0.179277	0.913993	0.618344	-0.610291	-0.773778	0.079752	0.641761	0.28401	-0.820433
				0.0655875	0.176495	0.181482	0.912708	0.616317	-0.612898	-0.776798	0.0826399	0.640034	0.286353	-0.821337
				0.065725	0.178744	0.183689	0.911403	0.614283	-0.615515	-0.779802	0.0855222	0.638291	0.288684	-0.822227
				0.0658625	0.180988	0.185899	0.910079	0.61224	-0.618141	-0.782791	0.0883991	0.636534	0.291004	-0.823104
				0.066	0.183228	0.188113	0.908736	0.610188	-0.620777	-0.785765	0.0912704	0.63476	0.293314	-0.823968
				0.0661375	0.185464	0.190332	0.907374	0.608125	-0.623424	-0.788723	0.0941363	0.632971	0.295614	-0.82482
				0.066275	0.187695	0.192557	0.905994	0.606052	-0.62608	-0.791667	0.0969969	0.631164	0.297906	-0.825661
				0.0664125	0.189922	0.194787	0.904597	0.603968	-0.628747	-0.794595	0.0998524	0.629342	0.30019	-0.82649
				0.06655	0.192146	0.197025	0.903183	0.601873	-0.631425	-0.797509	0.102703	0.627501	0.302468	-0.827309
				0.0666875	0.194367	0.19927	0.901752	0.599765	-0.634112	-0.800406	0.105548	0.625644	0.30474	-0.828118
				0.066825	0.196585	0.201523	0.900305	0.597644	-0.63681	-0.803287	0.108389	0.623768	0.307007	-0.828917
				0.0669625	0.1988	0.203785	0.898843	0.595509	-0.639519	-0.806153	0.111225	0.621874	0.309271	-0.829707
				0.0671	0.201012	0.206057	0.897367	0.593361	-0.642237	-0.809002	0.114057	0.619961	0.311531	-0.830489
				0.0672375	0.203222	0.208338	0.895876	0.591198	-0.644965	-0.811835	0.116885	0.618029	0.313789	-0.831263
				0.067375	0.205431	0.21063	0.894372	0.589019	-0.647704	-0.814653	0.119709	0.616078	0.316046	-0.832032
				0.0675125	0.207637	0.212933	0.892854	0.586825	-0.650452	-0.817456	0.122529	0.614108	0.3183	-0.832795
				0.06765	0.209842	0.215247	0.891324	0.584614	-0.65321	-0.820244	0.125347	0.612117	0.320552	-0.833554
				0.0677875	0.212045	0.217572	0.889783	0.582386	-0.655977	-0.823019	0.128161	0.610106	0.322803	-0.83431
				0.067925	0.214247	0.21991	0.88823	0.580141	-0.658753	-0.825781	0.130973	0.608075	0.325051	-0.835064
				0.0680625	0.216448	0.22226	0.886667	0.577878	-0.661537	-0.828531	0.133782	0.606022	0.327298	-0.835817
				0.0682	0.218649	0.224623	0.885094	0.575596	-0.664331	-0.831269	0.13659	0.603949	0.329542	-0.83657
				0.0683375	0.220849	0.226998	0.883512	0.573296	-0.667132	-0.833996	0.139396	0.601854	0.331784	-0.837322
				0.068475	0.223048	0.229387	0.881921	0.570976	-0.669941	-0.836713	0.142201	0.599737	0.334025	-0.838075
				0.0686125	0.225247	0.231789	0.880322	0.568635	-0.672758	-0.839419	0.145005	0.597599	0.336263	-0.838829
				0.06875	0.227446	0.234204	0.878716	0.566275	-0.675582	-0.842115	0.14781	0.595438	0.338501	-0.839584
				0.0688875	0.229645	0.236633	0.877103	0.563894	-0.678412	-0.8448	0.150615	0.593256	0.340737	-0.840341
				0.069025	0.231844	0.239074	0.875483	0.561492	-0.681248	-0.847474	0.15342	0.59105	0.342973	-0.8411
				0.0691625	0.234044	0.24153	0.873858	0.559068	-0.68409	-0.850138	0.156227	0.588822	0.345209	-0.841862
				0.0693	0.236244	0.243999	0.872228	0.556623	-0.686937	-0.85279	0.159036	0.586571	0.347446	-0.842627
				0.0694375	0.238444	0.246481	0.870593	0.554155	-0.689789	-0.855431	0.161847	0.584297	0.349684	-0.843396
				0.069575	0.240645	0.248976	0.868954	0.551665	-0.692645	-0.85806	0.164662	0.582	0.351922	-0.844171
				0.0697125	0.242846	0.251484	0.867312	0.549152	-0.695504	-0.860677	0.16748	0.579679	0.354162	-0.844952
				0.06985	0.245048	0.254004	0.865667	0.546617	-0.698367	-0.863283	0.170302	0.577335	0.356403	-0.84574
				0.0699875	0.247251	0.256538	0.864019	0.544058	-0.701231	-0.865877	0.173129	0.574968	0.358645	-0.846536
				0.070125	0.249455	0.259083	0.86237	0.541476	-0.704098	-0.868461	0.175961	0.572577	0.360887	-0.847342
				0.0702625	0.251659	0.26164	0.860718	0.538871	-0.706965	-0.871034	0.1788	0.570162	0.363128	-0.848157
				0.0704	0.253864	0.264209	0.859066	0.536243	-0.709834	-0.873596	0.181645	0.567724	0.36537	-0.848982
				0.0705375	0.25607	0.266789	0.857413	0.53359	-0.712701	-0.876148	0.184498	0.565261	0.367611	-0.849819
				0.070675	0.258277	0.26938	0.85576	0.530915	-0.715568	-0.878689	0.187359	0.562775	0.369851	-0.850666
				0.0708125	0.260485	0.27198	0.854107	0.528215	-0.718434	-0.881219	0.190229	0.560266	0.372091	-0.851524
				0.07095	0.262693	0.274591	0.852454	0.525492	-0.721297	-0.883738	0.193109	0.557732	0.37433	-0.852394
				0.0710875	0.264902	0.277211	0.850802	0.522746	-0.724158	-0.886246	0.195998	0.555175	0.376569	-0.853275
				0.071225	0.267112	0.279839	0.849152	0.519976	-0.727015	-0.888742	0.198899	0.552594	0.378807	-0.854166
				0.0713625	0.269322	0.282475	0.847503	0.517182	-0.729867	-0.891224	0.201811	0.54999	0.381045	-0.855069
				0.0715	0.271532	0.285119	0.845856	0.514366	-0.732714	-0.893694	0.204735	0.547362	0.383283	-0.855984
				0.0716375	0.273743	0.28777	0.84421	0.511526	-0.735556	-0.896149	0.207673	0.544711	0.385522	-0.85691
				0.071775	0.275955	0.290427	0.842567	0.508664	-0.738391	-0.89859	0.210624	0.542037	0.387761	-0.857848
				0.0719125	0.278166	0.293089	0.840927	0.505779	-0.741219	-0.901015	0.21359	0.53934	0.390001	-0.8588
				0.07205	0.280378	0.295757	0.83929	0.502872	-0.744039	-0.903424	0.216571	0.536619	0.39224	-0.859764
				0.0721875	0.282589	0.298428	0.837655	0.499943	-0.74685	-0.905817	0.219567	0.533876	0.394479	-0.860743
				0.072325	0.2848	0.301103	0.836024	0.496992	-0.749651	-0.908194	0.22258	0.531111	0.396716	-0.861736
				0.0724625	0.287011	0.303781	0.834397	0.494019	-0.752442	-0.910553	0.225611	0.528324	0.398953	-0.862744
				0.0726	0.289222	0.30646	0.832773	0.491026	-0.755222	-0.912895	0.228659	0.525514	0.401187	-0.863768
				0.0727375	0.291432	0.309141	0.831153	0.488012	-0.75799	-0.915218	0.231725	0.522683	0.403419	-0.864807
				0.072875	0.293641	0.311822	0.829537	0.484978	-0.760746	-0.917521	0.234811	0.51983	0.405648	-0.865862
				0.0730125	0.295849	0.314503	0.827925	0.481925	-0.763488	-0.919805	0.237916	0.516956	0.407875	-0.866933
				0.07315	0.298056	0.317183	0.826318	0.478852	-0.766217	-0.922067	0.241042	0.514061	0.410099	-0.86802
				0.0732875	0.300261	0.319861	0.824715	0.47576	-0.76893	-0.924306	0.244188	0.511146	0.412321	-0.869121
				0.073425	0.302465	0.322537	0.823117	0.47265	-0.771628	-0.926521	0.247356	0.508211	0.414541	-0.870239
				0.0735625	0.304667	0.325209	0.821524	0.469522	-0.774309	-0.928711	0.250545	0.505256	0.416758	-0.871371
				0.0737	0.306867	0.327877	0.819936	0.466378	-0.776973	-0.930874	0.253757	0.502281	0.418975	-0.872518
				0.0738375	0.309065	0.33054	0.818353	0.463216	-0.77962	-0.933009	0.256991	0.499288	0.421191	-0.873681
				0.073975	0.311261	0.333198	0.816775	0.460039	-0.782248	-0.935116	0.260249	0.496276	0.423406	-0.874859
				0.0741125	0.313454	0.335849	0.815203	0.456847	-0.784856	-0.937193	0.263531	0.493246	0.425621	-0.876053
				0.07425	0.315644	0.338494	0.813636	0.45364	-0.787445	-0.93924	0.266836	0.490199	0.427836	-0.877264
				0.0743875	0.317831	0.34113	0.812075	0.450419	-0.790013	-0.941256	0.270166	0.487134	0.430051	-0.878492
				0.074525	0.320015	0.343758	0.81052	0.447184	-0.792559	-0.943241	0.27352	0.484052	0.432265	-0.879737
				0.0746625	0.322195	0.346376	0.808971	0.443937	-0.795084	-0.945195	0.276899	0.480955	0.434479	-0.881
				0.0748	0.324372	0.348985	0.807427	0.440678	-0.797585	-0.947118	0.280303	0.477842	0.436691	-0.88228
				0.0749375	0.326545	0.351583	0.80589	0.437407	-0.800064	-0.94901	0.283732	0.474714	0.438901	-0.883579
				0.075075	0.328714	0.35417	0.804359	0.434126	-0.802518	-0.950869	0.287187	0.471571	0.441109	-0.884895
				0.0752125	0.330878	0.356745	0.802834	0.430835	-0.804947	-0.952696	0.290667	0.468414	0.443314	-0.886228
				0.07535	0.333038	0.359307	0.801315	0.427535	-0.807351	-0.954491	0.294173	0.465244	0.445517	-0.887579
				0.0754875	0.335193	0.361857	0.799804	0.424227	-0.80973	-0.956252	0.297704	0.462061	0.447717	-0.888945
				0.075625	0.337343	0.364392	0.798298	0.420911	-0.812081	-0.95798	0.301261	0.458866	0.449914	-0.890327
				0.0757625	0.339488	0.366913	0.7968	0.417588	-0.814406	-0.959673	0.304842	0.455659	0.452108	-0.891724
				0.0759	0.341627	0.36942	0.795308	0.414258	-0.816703	-0.96133	0.308449	0.452441	0.4543	-0.893136
				0.0760375	0.343761	0.371911	0.793822	0.410924	-0.818972	-0.962951	0.312081	0.449213	0.456489	-0.89456
				0.076175	0.345889	0.374386	0.792344	0.407584	-0.821213	-0.964536	0.315738	0.445975	0.458676	-0.895998
				0.0763125	0.348012	0.376845	0.790873	0.404241	-0.823424	-0.966083	0.319419	0.442728	0.46086	-0.897449
				0.07645	0.350128	0.379288	0.789408	0.400894	-0.825606	-0.967593	0.323124	0.439473	0.463042	-0.898912
				0.0765875	0.352237	0.381713	0.787951	0.397545	-0.827757	-0.969066	0.326853	0.43621	0.465222	-0.900388
				0.076725	0.354341	0.384121	0.7865	0.394194	-0.829879	-0.970501	0.330605	0.43294	0.467399	-0.901875
				0.0768625	0.356437	0.386511	0.785056	0.390842	-0.831969	-0.9719	0.33438	0.429664	0.469573	-0.903373
				0.077	0.358527	0.388882	0.78362	0.38749	-0.834028	-0.973261	0.338176	0.426382	0.471743	-0.904883
				0.0771375	0.36061	0.391236	0.78219	0.384138	-0.836056	-0.974585	0.341994	0.423096	0.473909	-0.906403
				0.077275	0.362686	0.39357	0.780767	0.380787	-0.838052	-0.975872	0.345833	0.419805	0.47607	-0.907933
				0.0774125	0.364754	0.395886	0.779352	0.377437	-0.840016	-0.977122	0.349692	0.41651	0.478227	-0.909472
				0.07755	0.366816	0.398183	0.777943	0.37409	-0.841947	-0.978335	0.35357	0.413213	0.48038	-0.911018
				0.0776875	0.36887	0.400461	0.77654	0.370746	-0.843846	-0.97951	0.357467	0.409913	0.482528	-0.91257
				0.077825	0.370916	0.40272	0.775145	0.367406	-0.845712	-0.980648	0.361381	0.406613	0.484673	-0.914128
				0.0779625	0.372955	0.404959	0.773756	0.364069	-0.847544	-0.981747	0.365312	0.403311	0.486814	-0.91569
				0.0781	0.374986	0.407179	0.772374	0.360738	-0.849344	-0.982806	0.369259	0.40001	0.488952	-0.917255
				0.0782375	0.377009	0.409379	0.770998	0.357412	-0.85111	-0.983826	0.37322	0.39671	0.491089	-0.918821
				0.078375	0.379025	0.411561	0.769629	0.354091	-0.852843	-0.984807	0.377194	0.393411	0.493225	-0.920389
				0.0785125	0.381032	0.413723	0.768265	0.350777	-0.854543	-0.985747	0.381181	0.390114	0.49536	-0.921956
				0.07865	0.383032	0.415867	0.766908	0.34747	-0.856208	-0.986647	0.385179	0.386821	0.497496	-0.923522
				0.0787875	0.385024	0.417991	0.765557	0.34417	-0.857841	-0.987506	0.389188	0.383531	0.499633	-0.925087
				0.078925	0.387007	0.420097	0.764211	0.340878	-0.85944	-0.988326	0.393205	0.380245	0.501771	-0.92665
				0.0790625	0.388983	0.422185	0.762871	0.337594	-0.861005	-0.989106	0.397229	0.376965	0.50391	-0.928211
				0.0792	0.39095	0.424254	0.761536	0.334318	-0.862537	-0.989846	0.40126	0.373691	0.506051	-0.929768
				0.0793375	0.39291	0.426307	0.760206	0.331051	-0.864035	-0.990548	0.405296	0.370423	0.508193	-0.93132
				0.079475	0.394861	0.428341	0.758882	0.327794	-0.865501	-0.99121	0.409335	0.367162	0.510337	-0.932868
				0.0796125	0.396804	0.430359	0.757562	0.324546	-0.866933	-0.991832	0.413376	0.36391	0.512481	-0.93441
				0.07975	0.398739	0.432361	0.756247	0.321308	-0.868332	-0.992416	0.417418	0.360666	0.514626	-0.935945
				0.0798875	0.400667	0.434346	0.754936	0.31808	-0.869699	-0.992961	0.421459	0.357432	0.516773	-0.937471
				0.080025	0.402586	0.436316	0.753629	0.314863	-0.871034	-0.993466	0.425498	0.354207	0.51892	-0.938988
				0.0801625	0.404497	0.438271	0.752326	0.311655	-0.872336	-0.993931	0.429532	0.350993	0.521068	-0.940495
				0.0803	0.406401	0.440212	0.751027	0.308458	-0.873606	-0.994355	0.433562	0.347791	0.523218	-0.94199
				0.0804375	0.408296	0.44214	0.749731	0.305272	-0.874845	-0.994739	0.437585	0.344601	0.525368	-0.943473
				0.080575	0.410184	0.444054	0.748439	0.302097	-0.876053	-0.995081	0.441599	0.341423	0.52752	-0.944942
				0.0807125	0.412064	0.445956	0.747149	0.298933	-0.87723	-0.995381	0.445603	0.338259	0.529674	-0.946397
				0.08085	0.413937	0.447847	0.745863	0.295779	-0.878376	-0.99564	0.449596	0.335108	0.531828	-0.947838
				0.0809875	0.415802	0.449727	0.744579	0.292636	-0.879492	-0.995856	0.453576	0.331972	0.533984	-0.949264
				0.081125	0.417659	0.451597	0.743297	0.289505	-0.880579	-0.996031	0.457541	0.328852	0.536141	-0.950675
				0.0812625	0.419509	0.453457	0.742018	0.286384	-0.881636	-0.996164	0.461491	0.325747	0.538298	-0.952071
				0.0814	0.421352	0.45531	0.74074	0.283273	-0.882665	-0.996256	0.465422	0.322658	0.540455	-0.95345
				0.0815375	0.423187	0.457154	0.739464	0.280173	-0.883665	-0.996307	0.469335	0.319586	0.542612	-0.954814
				0.081675	0.425016	0.458992	0.73819	0.277084	-0.884637	-0.996317	0.473226	0.316531	0.544767	-0.95616
				0.0818125	0.426837	0.460824	0.736916	0.274005	-0.885583	-0.996286	0.477096	0.313494	0.546921	-0.957489
				0.08195	0.428652	0.462652	0.735644	0.270936	-0.886501	-0.996215	0.480942	0.310476	0.549072	-0.9588
				0.0820875	0.43046	0.464475	0.734373	0.267877	-0.887393	-0.996102	0.484763	0.307477	0.551221	-0.960091
				0.082225	0.432261	0.466295	0.733102	0.264827	-0.88826	-0.995948	0.488557	0.304496	0.553367	-0.961363
				0.0823625	0.434056	0.468113	0.731832	0.261787	-0.889101	-0.995752	0.492324	0.301536	0.555511	-0.962613
				0.0825	0.435844	0.469929	0.730563	0.258756	-0.889918	-0.995514	0.496062	0.298596	0.557651	-0.963842
				0.0826375	0.437627	0.471746	0.729293	0.255734	-0.890711	-0.995234	0.499769	0.295677	0.559789	-0.965049
				0.082775	0.439403	0.473562	0.728023	0.25272	-0.89148	-0.994911	0.503444	0.292778	0.561925	-0.966232
				0.0829125	0.441173	0.475381	0.726753	0.249715	-0.892227	-0.994545	0.507086	0.289901	0.564059	-0.967392
				0.08305	0.442937	0.477202	0.725483	0.246717	-0.892951	-0.994137	0.510694	0.287046	0.56619	-0.968528
				0.0831875	0.444696	0.479026	0.724212	0.243727	-0.893654	-0.993686	0.514267	0.284213	0.568319	-0.969641
				0.083325	0.446449	0.480855	0.72294	0.240744	-0.894336	-0.993194	0.517804	0.281403	0.570447	-0.970729
				0.0834625	0.448198	0.482689	0.721668	0.237768	-0.894997	-0.992661	0.521303	0.278615	0.572571	-0.971794
				0.0836	0.44994	0.484529	0.720395	0.234798	-0.895639	-0.992088	0.524763	0.27585	0.574693	-0.972834
				0.0837375	0.451678	0.486376	0.71912	0.231834	-0.896261	-0.991477	0.528185	0.273109	0.576811	-0.973849
				0.083875	0.453411	0.488231	0.717845	0.228876	-0.896865	-0.990829	0.531566	0.270391	0.578926	-0.974839
				0.0840125	0.45514	0.490095	0.716568	0.225923	-0.897451	-0.990144	0.534906	0.267697	0.581036	-0.975803
				0.08415	0.456864	0.491968	0.715289	0.222975	-0.898019	-0.989424	0.538205	0.265027	0.583141	-0.97674
				0.0842875	0.458583	0.493852	0.714009	0.220031	-0.898571	-0.988671	0.541461	0.26238	0.585241	-0.97765
				0.084425	0.460299	0.495747	0.712727	0.217092	-0.899106	-0.987885	0.544674	0.259759	0.587335	-0.97853
				0.0845625	0.462011	0.497654	0.711444	0.214156	-0.899626	-0.987066	0.547844	0.257161	0.589423	-0.979381
				0.0847	0.463718	0.499574	0.710159	0.211223	-0.90013	-0.986217	0.55097	0.254588	0.591506	-0.980201
				0.0848375	0.465423	0.501507	0.708872	0.208293	-0.900621	-0.985336	0.554051	0.25204	0.593583	-0.98099
				0.084975	0.467124	0.503455	0.707583	0.205366	-0.901097	-0.984426	0.557087	0.249516	0.595655	-0.981745
				0.0851125	0.468822	0.505418	0.706291	0.202441	-0.901559	-0.983485	0.560079	0.247017	0.597721	-0.982467
				0.08525	0.470516	0.507396	0.704998	0.199518	-0.902009	-0.982515	0.563025	0.244542	0.599782	-0.983156
				0.0853875	0.472209	0.50939	0.703702	0.196596	-0.902447	-0.981517	0.565925	0.242092	0.601839	-0.98381
				0.085525	0.473898	0.511401	0.702404	0.193675	-0.902872	-0.980491	0.568781	0.239667	0.60389	-0.98443
				0.0856625	0.475585	0.513429	0.701104	0.190755	-0.903287	-0.979439	0.57159	0.237267	0.605936	-0.985016
				0.0858	0.47727	0.515474	0.699801	0.187835	-0.90369	-0.978361	0.574354	0.234891	0.607977	-0.985566
				0.0859375	0.478953	0.517538	0.698496	0.184915	-0.904083	-0.977258	0.577073	0.232539	0.610012	-0.986081
				0.086075	0.480634	0.519621	0.697188	0.181995	-0.904466	-0.976132	0.579747	0.230212	0.61204	-0.986561
				0.0862125	0.482314	0.521723	0.695878	0.179074	-0.90484	-0.974984	0.582375	0.227909	0.614061	-0.987004
				0.08635	0.483992	0.523844	0.694564	0.176152	-0.905205	-0.973814	0.584959	0.22563	0.616075	-0.98741
				0.0864875	0.485669	0.525984	0.693248	0.17323	-0.905561	-0.972624	0.587499	0.223374	0.61808	-0.987779
				0.086625	0.487346	0.528145	0.691929	0.170305	-0.905909	-0.971414	0.589995	0.221143	0.620078	-0.988109
				0.0867625	0.489021	0.530325	0.690607	0.167379	-0.906249	-0.970185	0.592447	0.218935	0.622068	-0.9884
				0.0869	0.490696	0.532526	0.689281	0.164451	-0.906582	-0.968938	0.594857	0.21675	0.624049	-0.988651
				0.0870375	0.492371	0.534748	0.687952	0.161521	-0.906907	-0.967673	0.597224	0.214588	0.626022	-0.988861
				0.087175	0.494046	0.53699	0.68662	0.158588	-0.907226	-0.96639	0.59955	0.212449	0.627988	-0.98903
				0.0873125	0.49572	0.539252	0.685283	0.155652	-0.907538	-0.965091	0.601834	0.210332	0.629947	-0.989157
				0.08745	0.497395	0.541535	0.683944	0.152713	-0.907845	-0.963774	0.604079	0.208237	0.631899	-0.989242
				0.0875875	0.499071	0.543838	0.6826	0.149772	-0.908145	-0.962442	0.606284	0.206164	0.633845	-0.989285
				0.087725	0.500748	0.546162	0.681251	0.146827	-0.90844	-0.961094	0.60845	0.204113	0.635785	-0.989286
				0.0878625	0.502425	0.548506	0.679899	0.143878	-0.90873	-0.959731	0.610579	0.202082	0.637719	-0.989246
				0.088	0.504103	0.550869	0.678542	0.140926	-0.909014	-0.958355	0.61267	0.200072	0.639647	-0.989164
				0.0881375	0.505783	0.553253	0.67718	0.13797	-0.909294	-0.956966	0.614726	0.198083	0.64157	-0.989041
				0.088275	0.507465	0.555656	0.675813	0.13501	-0.909569	-0.955566	0.616747	0.196113	0.643486	-0.988878
				0.0884125	0.509148	0.558078	0.67444	0.132046	-0.90984	-0.954154	0.618734	0.194162	0.645395	-0.988673
				0.08855	0.510834	0.560519	0.673062	0.129078	-0.910107	-0.952732	0.620688	0.192231	0.647297	-0.988427
				0.0886875	0.512521	0.562978	0.671678	0.126106	-0.910369	-0.951301	0.62261	0.190318	0.649192	-0.988141
				0.088825	0.514211	0.565456	0.670288	0.123129	-0.910628	-0.949861	0.624502	0.188423	0.651078	-0.987813
				0.0889625	0.515904	0.56795	0.668891	0.120149	-0.910882	-0.948412	0.626364	0.186545	0.652957	-0.987443
				0.0891	0.5176	0.570461	0.667487	0.117163	-0.911134	-0.946954	0.628197	0.184685	0.654827	-0.987032
				0.0892375	0.519298	0.572989	0.666075	0.114173	-0.911381	-0.945487	0.630004	0.18284	0.656688	-0.986578
				0.089375	0.521	0.575532	0.664656	0.111179	-0.911625	-0.944011	0.631784	0.181012	0.658541	-0.986081
				0.0895125	0.522705	0.57809	0.663229	0.10818	-0.911866	-0.942526	0.63354	0.179199	0.660385	-0.985541
				0.08965	0.524414	0.580663	0.661793	0.105177	-0.912103	-0.941031	0.635272	0.177401	0.662221	-0.984957
				0.0897875	0.526127	0.583249	0.660348	0.10217	-0.912338	-0.939525	0.636982	0.175617	0.664049	-0.98433
				0.089925	0.527844	0.585848	0.658894	0.0991574	-0.912569	-0.93801	0.638671	0.173847	0.665869	-0.983659
				0.0900625	0.529565	0.588458	0.657429	0.0961409	-0.912796	-0.936485	0.640341	0.172089	0.667681	-0.982944
				0.0902	0.531291	0.59108	0.655954	0.09312	-0.913021	-0.93495	0.641992	0.170344	0.669484	-0.982187
				0.0903375	0.533021	0.593713	0.654468	0.0900949	-0.913242	-0.933406	0.643626	0.168611	0.671279	-0.981387
				0.090475	0.534756	0.596355	0.65297	0.0870654	-0.913461	-0.931853	0.645244	0.166888	0.673065	-0.980544
				0.0906125	0.536495	0.599005	0.651459	0.0840319	-0.913676	-0.930292	0.646848	0.165176	0.674841	-0.979658
				0.09075	0.53824	0.601664	0.649936	0.0809942	-0.913888	-0.928723	0.648438	0.163474	0.676607	-0.97873
				0.0908875	0.539991	0.604329	0.6484	0.0779526	-0.914097	-0.927146	0.650017	0.161781	0.678362	-0.977759
				0.091025	0.541747	0.607	0.64685	0.074907	-0.914302	-0.925561	0.651586	0.160097	0.680106	-0.976744
				0.0911625	0.543508	0.609676	0.645285	0.0718576	-0.914504	-0.923969	0.653146	0.15842	0.681839	-0.975686
				0.0913	0.545276	0.612356	0.643705	0.0688046	-0.914703	-0.922371	0.654697	0.15675	0.68356	-0.974584
				0.0914375	0.547049	0.61504	0.642109	0.065748	-0.914899	-0.920764	0.656242	0.155086	0.685269	-0.973437
				0.091575	0.548829	0.617725	0.640496	0.0626879	-0.915091	-0.919151	0.657782	0.153429	0.686967	-0.972245
				0.0917125	0.550615	0.620412	0.638866	0.0596244	-0.915279	-0.917529	0.659319	0.151776	0.688653	-0.971009
				0.09185	0.552407	0.623099	0.637218	0.0565578	-0.915464	-0.9159	0.660852	0.150127	0.690329	-0.969728
				0.0919875	0.554207	0.625785	0.635552	0.053488	-0.915646	-0.914262	0.662384	0.148482	0.691995	-0.968402
				0.092125	0.556013	0.628469	0.633866	0.0504153	-0.915823	-0.912615	0.663917	0.146839	0.693651	-0.967032
				0.0922625	0.557826	0.631151	0.632161	0.0473398	-0.915997	-0.910959	0.66545	0.145199	0.695297	-0.965619
				0.0924	0.559646	0.63383	0.630435	0.0442616	-0.916167	-0.909295	0.666986	0.143559	0.696935	-0.964164
				0.0925375	0.561473	0.636504	0.628687	0.0411809	-0.916333	-0.907623	0.668525	0.141921	0.698565	-0.962667
				0.092675	0.563308	0.639172	0.626918	0.0380977	-0.916495	-0.905942	0.670069	0.140282	0.700187	-0.961129
				0.0928125	0.565151	0.641835	0.625126	0.0350123	-0.916653	-0.904254	0.671619	0.138642	0.7018	-0.959552
				0.09295	0.567001	0.64449	0.623311	0.0319248	-0.916806	-0.902557	0.673175	0.137001	0.703406	-0.957936
				0.0930875	0.568859	0.647137	0.621471	0.0288354	-0.916956	-0.900854	0.67474	0.135357	0.705004	-0.956282
				0.093225	0.570725	0.649775	0.619607	0.0257441	-0.9171	-0.899142	0.676314	0.133711	0.706593	-0.954591
				0.0933625	0.572599	0.652403	0.617717	0.0226512	-0.917241	-0.897424	0.677898	0.13206	0.708175	-0.952864
				0.0935	0.574481	0.655021	0.615802	0.0195567	-0.917377	-0.895698	0.679493	0.130405	0.709749	-0.9511
				0.0936375	0.576371	0.657627	0.613859	0.016461	-0.917508	-0.893964	0.6811	0.128745	0.711316	-0.949301
				0.093775	0.57827	0.660222	0.61189	0.013364	-0.917635	-0.892221	0.68272	0.127079	0.712875	-0.947466
				0.0939125	0.580177	0.662803	0.609892	0.010266	-0.917756	-0.89047	0.684353	0.125406	0.714427	-0.945597
				0.09405	0.582093	0.665371	0.607866	0.00716711	-0.917873	-0.88871	0.686002	0.123726	0.715973	-0.943693
				0.0941875	0.584017	0.667924	0.60581	0.00406751	-0.917985	-0.88694	0.687666	0.122038	0.717513	-0.941755
				0.094325	0.58595	0.670462	0.603725	0.000967368	-0.918092	-0.885161	0.689346	0.120341	0.719047	-0.939784
				0.0944625	0.587892	0.672985	0.60161	-0.00213316	-0.918194	-0.883372	0.691043	0.118635	0.720577	-0.937781
				0.0946	0.589843	0.675491	0.599464	-0.00523391	-0.91829	-0.881574	0.692757	0.116919	0.722101	-0.935745
				0.0947375	0.591803	0.67798	0.597286	-0.00833472	-0.918381	-0.879766	0.69449	0.115192	0.723621	-0.933679
				0.094875	0.593772	0.680452	0.595077	-0.0114354	-0.918467	-0.877951	0.696241	0.113453	0.725136	-0.931583
				0.0950125	0.595751	0.682906	0.592835	-0.0145358	-0.918547	-0.876127	0.698012	0.111703	0.726646	-0.929457
				0.09515	0.597738	0.685341	0.59056	-0.0176357	-0.918622	-0.874297	0.699803	0.10994	0.728151	-0.927302
				0.0952875	0.599734	0.687757	0.588253	-0.020735	-0.918692	-0.872462	0.701614	0.108163	0.729651	-0.925119
				0.095425	0.60174	0.690153	0.585912	-0.0238334	-0.918756	-0.870621	0.703445	0.106373	0.731145	-0.922907
				0.0955625	0.603755	0.692529	0.583537	-0.0269308	-0.918814	-0.868775	0.705298	0.104568	0.732633	-0.920667
				0.0957	0.605779	0.694885	0.581128	-0.0300271	-0.918866	-0.866927	0.707171	0.102749	0.734115	-0.918399
				0.0958375	0.607813	0.697221	0.578684	-0.0331219	-0.918913	-0.865075	0.709066	0.100913	0.735592	-0.916103
				0.095975	0.609856	0.699535	0.576206	-0.0362152	-0.918954	-0.86322	0.710983	0.0990615	0.737063	-0.913781
				0.0961125	0.611909	0.701828	0.573693	-0.0393068	-0.918989	-0.861363	0.712922	0.0971931	0.738529	-0.911431
				0.09625	0.61397	0.704099	0.571145	-0.0423964	-0.919018	-0.859504	0.714883	0.0953074	0.739989	-0.909054
				0.0963875	0.616042	0.706348	0.568562	-0.0454839	-0.919041	-0.857642	0.716866	0.0934039	0.741446	-0.906652
				0.096525	0.618122	0.708574	0.565944	-0.0485691	-0.919058	-0.85578	0.718871	0.0914821	0.742898	-0.904225
				0.0966625	0.620212	0.710779	0.56329	-0.0516518	-0.91907	-0.853915	0.720898	0.0895415	0.744347	-0.901775
				0.0968	0.622311	0.712961	0.560601	-0.0547318	-0.919075	-0.85205	0.722946	0.0875817	0.745794	-0.899302
				0.0969375	0.62442	0.71512	0.557878	-0.057809	-0.919074	-0.850184	0.725017	0.085602	0.747238	-0.896809
				0.097075	0.626538	0.717257	0.555119	-0.0608832	-0.919068	-0.848319	0.727109	0.0836022	0.74868	-0.894296
				0.0972125	0.628665	0.71937	0.552325	-0.0639541	-0.919055	-0.846454	0.729223	0.0815817	0.75012	-0.891766
				0.09735	0.630801	0.721461	0.549497	-0.0670217	-0.919036	-0.844592	0.731357	0.0795402	0.751558	-0.88922
				0.0974875	0.632946	0.723529	0.546635	-0.0700858	-0.919011	-0.842731	0.733513	0.0774773	0.752995	-0.886659
				0.097625	0.635101	0.725573	0.543739	-0.0731461	-0.91898	-0.840873	0.735688	0.0753925	0.75443	-0.884085
				0.0977625	0.637264	0.727595	0.540809	-0.0762026	-0.918942	-0.839019	0.737884	0.0732855	0.755863	-0.881499
				0.0979	0.639436	0.729594	0.537845	-0.0792551	-0.918899	-0.837168	0.740099	0.071156	0.757294	-0.878901
				0.0980375	0.641618	0.73157	0.53485	-0.0823035	-0.918849	-0.835322	0.742333	0.0690036	0.758724	-0.876292
				0.098175	0.643808	0.733524	0.531821	-0.0853477	-0.918794	-0.83348	0.744586	0.066828	0.760153	-0.873674
				0.0983125	0.646006	0.735455	0.528762	-0.0883874	-0.918732	-0.831641	0.746856	0.064629	0.761581	-0.871045
				0.09845	0.648213	0.737363	0.525671	-0.0914227	-0.918664	-0.829807	0.749144	0.0624061	0.763008	-0.868407
				0.0985875	0.650429	0.73925	0.52255	-0.0944534	-0.91859	-0.827978	0.751448	0.0601592	0.764436	-0.86576
				0.098725	0.652653	0.741114	0.5194	-0.0974793	-0.91851	-0.826152	0.753767	0.057888	0.765865	-0.863103
				0.0988625	0.654886	0.742956	0.516221	-0.100501	-0.918423	-0.82433	0.756102	0.0555924	0.767295	-0.860438
				0.099	0.657126	0.744777	0.513013	-0.103517	-0.91833	-0.822513	0.758451	0.0532719	0.768727	-0.857765
				0.0991375	0.659375	0.746576	0.509779	-0.106528	-0.918231	-0.820701	0.760813	0.0509266	0.770161	-0.855084
				0.099275	0.661631	0.748354	0.506518	-0.109535	-0.918126	-0.818893	0.763188	0.0485562	0.771599	-0.852396
				0.0994125	0.663895	0.750112	0.503232	-0.112536	-0.918014	-0.817091	0.765574	0.0461605	0.773039	-0.849701
				0.09955	0.666167	0.751848	0.499922	-0.115533	-0.917896	-0.815296	0.767971	0.0437394	0.774482	-0.847001
				0.0996875	0.668446	0.753565	0.496589	-0.118525	-0.917772	-0.813507	0.770378	0.0412928	0.775927	-0.844295
				0.099825	0.670733	0.755261	0.493233	-0.121511	-0.917641	-0.811724	0.772793	0.0388206	0.777374	-0.841584
				0.0999625	0.673026	0.756938	0.489856	-0.124493	-0.917504	-0.809949	0.775216	0.0363227	0.778824	-0.838867
				0.1001	0.675327	0.758596	0.486458	-0.127469	-0.91736	-0.808181	0.777646	0.0337991	0.780274	-0.836145
				0.100237	0.677634	0.760234	0.483042	-0.130441	-0.91721	-0.806419	0.780081	0.0312496	0.781726	-0.833418
				0.100375	0.679948	0.761854	0.479608	-0.133408	-0.917052	-0.804664	0.78252	0.0286742	0.783179	-0.830684
				0.100513	0.682268	0.763455	0.476157	-0.13637	-0.916888	-0.802914	0.784963	0.026073	0.784633	-0.827945
				0.10065	0.684595	0.765039	0.47269	-0.139327	-0.916717	-0.801169	0.787408	0.0234458	0.786087	-0.825199
				0.100788	0.686928	0.766605	0.469209	-0.14228	-0.916539	-0.799429	0.789855	0.0207929	0.787542	-0.822447
				0.100925	0.689266	0.768154	0.465714	-0.145229	-0.916354	-0.797692	0.792301	0.0181141	0.788998	-0.819689
				0.101062	0.69161	0.769686	0.462208	-0.148173	-0.916162	-0.795957	0.794746	0.0154095	0.790454	-0.816924
				0.1012	0.69396	0.771202	0.45869	-0.151113	-0.915962	-0.794224	0.797189	0.0126793	0.791911	-0.814154
				0.101337	0.696315	0.772701	0.455163	-0.154049	-0.915755	-0.792493	0.799629	0.00992343	0.793368	-0.811379
				0.101475	0.698675	0.774185	0.451627	-0.156981	-0.915539	-0.790763	0.802064	0.00714205	0.794825	-0.8086
				0.101612	0.70104	0.775654	0.448083	-0.159909	-0.915316	-0.789035	0.804492	0.00433528	0.796282	-0.805818
				0.10175	0.703409	0.777107	0.444533	-0.162834	-0.915085	-0.787307	0.806915	0.00150323	0.797739	-0.803033
				0.101888	0.705783	0.778546	0.440979	-0.165756	-0.914845	-0.785581	0.809328	-0.00135393	0.799193	-0.800248
				0.102025	0.70816	0.779971	0.437419	-0.168675	-0.914597	-0.783856	0.811733	-0.00423606	0.800646	-0.797462
				0.102163	0.710542	0.781382	0.433857	-0.171591	-0.91434	-0.782133	0.814127	-0.00714296	0.802095	-0.794677
				0.1023	0.712928	0.782779	0.430294	-0.174505	-0.914074	-0.78041	0.81651	-0.0100745	0.80354	-0.791892
				0.102438	0.715317	0.784163	0.426729	-0.177416	-0.913798	-0.778689	0.81888	-0.0130303	0.80498	-0.789108
				0.102575	0.717709	0.785535	0.423165	-0.180326	-0.913513	-0.776969	0.821237	-0.0160104	0.806414	-0.786325
				0.102712	0.720104	0.786894	0.419602	-0.183234	-0.913218	-0.775249	0.823578	-0.0190144	0.807843	-0.783544
				0.10285	0.722502	0.788241	0.416041	-0.18614	-0.912913	-0.773529	0.825904	-0.022042	0.809266	-0.780763
				0.102987	0.724902	0.789577	0.412483	-0.189046	-0.912597	-0.771809	0.828213	-0.0250931	0.810683	-0.777982
				0.103125	0.727305	0.790902	0.408929	-0.191951	-0.912271	-0.770089	0.830504	-0.0281674	0.812093	-0.775202
				0.103262	0.729709	0.792215	0.405381	-0.194855	-0.911933	-0.768367	0.832776	-0.0312645	0.813498	-0.772422
				0.1034	0.732115	0.793518	0.401838	-0.19776	-0.911584	-0.766644	0.835028	-0.0343842	0.814897	-0.769642
				0.103538	0.734523	0.794811	0.398302	-0.200664	-0.911223	-0.764921	0.837259	-0.0375262	0.81629	-0.766861
				0.103675	0.736931	0.796094	0.394774	-0.20357	-0.91085	-0.763196	0.839468	-0.0406902	0.817679	-0.76408
				0.103813	0.739341	0.797368	0.391254	-0.206476	-0.910464	-0.76147	0.841655	-0.0438757	0.819062	-0.761299
				0.10395	0.741751	0.798632	0.387743	-0.209384	-0.910065	-0.759744	0.843818	-0.0470826	0.820441	-0.758518
				0.104087	0.744162	0.799888	0.384241	-0.212293	-0.909653	-0.758019	0.845958	-0.0503104	0.821814	-0.755736
				0.104225	0.746573	0.801135	0.38075	-0.215204	-0.909227	-0.756293	0.848072	-0.0535588	0.823183	-0.752954
				0.104362	0.748983	0.802375	0.37727	-0.218118	-0.908786	-0.754568	0.85016	-0.0568274	0.824546	-0.750172
				0.1045	0.751393	0.803606	0.373801	-0.221035	-0.908332	-0.752845	0.852221	-0.0601159	0.825904	-0.747388
				0.104637	0.753802	0.804831	0.370344	-0.223955	-0.907862	-0.751122	0.854256	-0.0634238	0.827256	-0.744604
				0.104775	0.75621	0.806048	0.366899	-0.226879	-0.907377	-0.7494	0.856262	-0.0667507	0.828603	-0.741817
				0.104913	0.758617	0.807259	0.363468	-0.229806	-0.906877	-0.747679	0.85824	-0.0700963	0.829944	-0.739029
				0.10505	0.761022	0.808463	0.360049	-0.232738	-0.90636	-0.745958	0.86019	-0.0734601	0.83128	-0.736238
				0.105188	0.763425	0.809662	0.356645	-0.235674	-0.905827	-0.744236	0.862109	-0.0768418	0.832611	-0.733443
				0.105325	0.765826	0.810855	0.353254	-0.238616	-0.905276	-0.742514	0.863998	-0.0802408	0.833937	-0.730645
				0.105463	0.768225	0.812042	0.349877	-0.241563	-0.904709	-0.74079	0.865857	-0.0836568	0.835258	-0.727844
				0.1056	0.77062	0.813225	0.346515	-0.244515	-0.904123	-0.739065	0.867685	-0.0870892	0.836575	-0.725039
				0.105737	0.773012	0.814403	0.343168	-0.247474	-0.90352	-0.737336	0.869482	-0.0905378	0.837887	-0.722231
				0.105875	0.775401	0.815577	0.339836	-0.25044	-0.902898	-0.735605	0.871247	-0.0940019	0.839197	-0.719419
				0.106012	0.777786	0.816746	0.336518	-0.253412	-0.902258	-0.733871	0.872979	-0.0974812	0.840503	-0.716605
				0.10615	0.780167	0.817912	0.333215	-0.256391	-0.901598	-0.732134	0.87468	-0.100975	0.841805	-0.713789
				0.106287	0.782544	0.819075	0.329928	-0.259378	-0.900919	-0.730394	0.876348	-0.104483	0.843104	-0.71097
				0.106425	0.784915	0.820234	0.326656	-0.262373	-0.90022	-0.728651	0.877984	-0.108005	0.844398	-0.70815
				0.106563	0.787282	0.821391	0.323398	-0.265375	-0.899501	-0.726905	0.879586	-0.11154	0.845688	-0.705327
				0.1067	0.789643	0.822546	0.320156	-0.268386	-0.898761	-0.725156	0.881156	-0.115088	0.846973	-0.702503
				0.106838	0.791999	0.823698	0.316929	-0.271406	-0.898001	-0.723405	0.882692	-0.118648	0.848252	-0.699677
				0.106975	0.794348	0.824848	0.313716	-0.274435	-0.89722	-0.721649	0.884196	-0.12222	0.849524	-0.696848
				0.107112	0.796691	0.825996	0.310518	-0.277473	-0.896417	-0.71989	0.885666	-0.125803	0.85079	-0.694017
				0.10725	0.799027	0.827143	0.307335	-0.28052	-0.895593	-0.718127	0.887103	-0.129396	0.852049	-0.691182
				0.107387	0.801357	0.828289	0.304165	-0.283577	-0.894747	-0.71636	0.888507	-0.133	0.8533	-0.688344
				0.107525	0.803678	0.829435	0.30101	-0.286644	-0.893879	-0.714586	0.889878	-0.136614	0.854544	-0.685501
				0.107662	0.805992	0.830579	0.297868	-0.289721	-0.892989	-0.712807	0.891217	-0.140236	0.85578	-0.682654
				0.1078	0.808298	0.831723	0.294739	-0.292808	-0.892077	-0.711022	0.892522	-0.143868	0.85701	-0.679803
				0.107938	0.810596	0.832867	0.291623	-0.295906	-0.891142	-0.709229	0.893795	-0.147507	0.858232	-0.676949
				0.108075	0.812884	0.834011	0.28852	-0.299013	-0.890184	-0.707429	0.895035	-0.151155	0.859447	-0.67409
				0.108213	0.815164	0.835154	0.285429	-0.302132	-0.889203	-0.705622	0.896243	-0.154809	0.860656	-0.671229
				0.10835	0.817434	0.836299	0.282349	-0.305261	-0.8882	-0.703808	0.897419	-0.158469	0.861858	-0.668366
				0.108488	0.819694	0.837443	0.279281	-0.3084	-0.887173	-0.701986	0.898564	-0.162136	0.863054	-0.665502
				0.108625	0.821943	0.838589	0.276224	-0.31155	-0.886123	-0.700158	0.899677	-0.165808	0.864242	-0.662637
				0.108762	0.824183	0.839735	0.273177	-0.314711	-0.88505	-0.698323	0.900759	-0.169486	0.865424	-0.659772
				0.1089	0.826411	0.840882	0.27014	-0.317883	-0.883953	-0.696481	0.90181	-0.173167	0.866598	-0.656907
				0.109037	0.828628	0.84203	0.267112	-0.321065	-0.882833	-0.694632	0.902831	-0.176853	0.867763	-0.654044
				0.109175	0.830834	0.843179	0.264092	-0.324257	-0.88169	-0.692776	0.903821	-0.180541	0.868919	-0.651182
				0.109313	0.833027	0.844329	0.261081	-0.32746	-0.880524	-0.690913	0.904783	-0.184233	0.870066	-0.648322
				0.10945	0.835208	0.84548	0.258078	-0.330673	-0.879334	-0.689042	0.905714	-0.187927	0.871202	-0.645464
				0.109588	0.837377	0.846633	0.255081	-0.333896	-0.878121	-0.687161	0.906617	-0.191622	0.872328	-0.642608
				0.109725	0.839532	0.847787	0.252091	-0.337129	-0.876884	-0.685271	0.907492	-0.195319	0.873444	-0.639754
				0.109863	0.841674	0.848941	0.249108	-0.340372	-0.875625	-0.68337	0.908338	-0.199017	0.874549	-0.636903
				0.11	0.843803	0.850097	0.246129	-0.343624	-0.874342	-0.681457	0.909157	-0.202714	0.875643	-0.634055
				0.110137	0.845917	0.851255	0.243155	-0.346886	-0.873036	-0.679532	0.909949	-0.206412	0.876728	-0.631209
				0.110275	0.848016	0.852413	0.240186	-0.350156	-0.871708	-0.677593	0.910714	-0.210108	0.877802	-0.628368
				0.110412	0.850101	0.853572	0.23722	-0.353435	-0.870356	-0.67564	0.911453	-0.213803	0.878867	-0.625531
				0.11055	0.852171	0.854732	0.234257	-0.356722	-0.868983	-0.673672	0.912167	-0.217496	0.879922	-0.622699
				0.110687	0.854225	0.855893	0.231296	-0.360016	-0.867587	-0.67169	0.912855	-0.221187	0.880969	-0.619873
				0.110825	0.856263	0.857054	0.228338	-0.363319	-0.866168	-0.669693	0.913519	-0.224874	0.882007	-0.617054
				0.110963	0.858286	0.858216	0.225381	-0.366628	-0.864728	-0.66768	0.914158	-0.228558	0.883035	-0.614242
				0.1111	0.860291	0.859378	0.222425	-0.369944	-0.863266	-0.665652	0.914775	-0.232238	0.884054	-0.611437
				0.111238	0.86228	0.86054	0.219469	-0.373266	-0.861783	-0.663608	0.915368	-0.235914	0.885063	-0.608641
				0.111375	0.864252	0.861702	0.216513	-0.376594	-0.860279	-0.661549	0.915938	-0.239585	0.886062	-0.605852
				0.111513	0.866206	0.862864	0.213557	-0.379926	-0.858753	-0.659472	0.916487	-0.24325	0.88705	-0.60307
				0.11165	0.868142	0.864025	0.2106	-0.383264	-0.857207	-0.657379	0.917015	-0.246909	0.888027	-0.600296
				0.111787	0.87006	0.865186	0.207641	-0.386605	-0.855641	-0.655268	0.917521	-0.250562	0.888992	-0.597528
				0.111925	0.87196	0.866345	0.20468	-0.38995	-0.854055	-0.653138	0.918007	-0.254207	0.889946	-0.594766
				0.112062	0.87384	0.867503	0.201717	-0.393297	-0.852448	-0.650989	0.918474	-0.257846	0.890889	-0.592009
				0.1122	0.875702	0.868659	0.198752	-0.396647	-0.850823	-0.64882	0.918922	-0.261476	0.89182	-0.589258
				0.112338	0.877544	0.869814	0.195783	-0.399999	-0.849179	-0.64663	0.919351	-0.265098	0.89274	-0.58651
				0.112475	0.879367	0.870966	0.192812	-0.403351	-0.847516	-0.644419	0.919762	-0.268712	0.893649	-0.583767
				0.112613	0.88117	0.872116	0.189836	-0.406705	-0.845835	-0.642187	0.920156	-0.272316	0.894548	-0.581028
				0.11275	0.882952	0.873263	0.186857	-0.410057	-0.844135	-0.639932	0.920533	-0.27591	0.895436	-0.578292
				0.112888	0.884714	0.874407	0.183874	-0.413409	-0.842419	-0.637655	0.920894	-0.279494	0.896314	-0.57556
				0.113025	0.886456	0.875547	0.180887	-0.416759	-0.840685	-0.635357	0.921239	-0.283068	0.897182	-0.572832
				0.113162	0.888176	0.876683	0.177895	-0.420107	-0.838935	-0.633037	0.92157	-0.28663	0.898039	-0.570108
				0.1133	0.889875	0.877815	0.174899	-0.423452	-0.837168	-0.630695	0.921886	-0.290181	0.898885	-0.567387
				0.113437	0.891552	0.878942	0.171898	-0.426794	-0.835386	-0.628332	0.922189	-0.293721	0.899721	-0.564669
				0.113575	0.893208	0.880064	0.168893	-0.430131	-0.833588	-0.625948	0.922479	-0.297248	0.900545	-0.561954
				0.113712	0.894841	0.881181	0.165883	-0.433463	-0.831776	-0.623543	0.922756	-0.300762	0.901358	-0.559241
				0.11385	0.896453	0.882292	0.162868	-0.436789	-0.829949	-0.621117	0.923021	-0.304263	0.902158	-0.55653
				0.113988	0.898042	0.883397	0.159848	-0.440109	-0.828107	-0.61867	0.923275	-0.307751	0.902947	-0.55382
				0.114125	0.899608	0.884496	0.156824	-0.443421	-0.826252	-0.616203	0.923519	-0.311225	0.903724	-0.55111
				0.114263	0.901152	0.885587	0.153795	-0.446726	-0.824384	-0.613714	0.923752	-0.314685	0.904489	-0.548399
				0.1144	0.902673	0.886671	0.150762	-0.450023	-0.822504	-0.611203	0.923977	-0.318131	0.905242	-0.545688
				0.114538	0.904171	0.887747	0.147724	-0.45331	-0.820611	-0.608671	0.924192	-0.321561	0.905985	-0.542975
				0.114675	0.905645	0.888815	0.144682	-0.456588	-0.818706	-0.606117	0.9244	-0.324976	0.906717	-0.54026
				0.114812	0.907096	0.889874	0.141636	-0.459855	-0.81679	-0.603542	0.9246	-0.328376	0.907438	-0.537542
				0.11495	0.908523	0.890924	0.138586	-0.463111	-0.814863	-0.600944	0.924794	-0.33176	0.908151	-0.534822
				0.115087	0.909927	0.891965	0.135533	-0.466355	-0.812925	-0.598325	0.924981	-0.335127	0.908854	-0.5321
				0.115225	0.911307	0.892996	0.132476	-0.469586	-0.810978	-0.595686	0.925162	-0.338478	0.909549	-0.529376
				0.115363	0.912663	0.894016	0.129416	-0.472805	-0.809021	-0.593025	0.925339	-0.341812	0.910235	-0.52665
				0.1155	0.913995	0.895026	0.126353	-0.47601	-0.807055	-0.590344	0.925511	-0.345129	0.910913	-0.523921
				0.115638	0.915303	0.896026	0.123288	-0.479201	-0.805081	-0.587644	0.925679	-0.348429	0.911582	-0.52119
				0.115775	0.916586	0.897013	0.12022	-0.482376	-0.803098	-0.584924	0.925844	-0.351711	0.912241	-0.518457
				0.115913	0.917846	0.897989	0.117151	-0.485537	-0.801108	-0.582186	0.926006	-0.354975	0.91289	-0.515721
				0.11605	0.919081	0.898953	0.11408	-0.488682	-0.799111	-0.579428	0.926166	-0.35822	0.91353	-0.512981
				0.116187	0.920292	0.899904	0.111008	-0.49181	-0.797107	-0.576652	0.926324	-0.361448	0.914158	-0.510237
				0.116325	0.921478	0.900842	0.107935	-0.494921	-0.795096	-0.573858	0.926481	-0.364656	0.914776	-0.507489
				0.116462	0.92264	0.901768	0.104861	-0.498015	-0.79308	-0.571044	0.926637	-0.367846	0.915382	-0.504735
				0.1166	0.923778	0.902679	0.101787	-0.501091	-0.791058	-0.568212	0.926793	-0.371017	0.915977	-0.501974
				0.116737	0.924891	0.903577	0.0987135	-0.504148	-0.789031	-0.565361	0.92695	-0.374168	0.91656	-0.499207
				0.116875	0.925979	0.904461	0.0956404	-0.507187	-0.786999	-0.562491	0.927107	-0.377299	0.917133	-0.496432
				0.117013	0.927044	0.905331	0.0925681	-0.510207	-0.784964	-0.559602	0.927265	-0.380411	0.917694	-0.49365
				0.11715	0.928083	0.906186	0.0894971	-0.513207	-0.782924	-0.556694	0.927425	-0.383504	0.918245	-0.490859
				0.117288	0.929099	0.907026	0.0864277	-0.516188	-0.780881	-0.553769	0.927586	-0.386576	0.918786	-0.488061
				0.117425	0.93009	0.907851	0.0833601	-0.519148	-0.778834	-0.550826	0.92775	-0.389628	0.919316	-0.485254
				0.117563	0.931057	0.90866	0.0802948	-0.522087	-0.776785	-0.547867	0.927916	-0.392659	0.919836	-0.482438
				0.1177	0.931999	0.909454	0.077232	-0.525006	-0.774734	-0.544892	0.928085	-0.39567	0.920346	-0.479615
				0.117837	0.932918	0.910233	0.074172	-0.527904	-0.772681	-0.541902	0.928258	-0.398661	0.920844	-0.476782
				0.117975	0.933812	0.910996	0.0711152	-0.530781	-0.770625	-0.538899	0.928433	-0.40163	0.92133	-0.473941
				0.118112	0.934682	0.911743	0.0680618	-0.533636	-0.768569	-0.535883	0.928613	-0.40458	0.921804	-0.47109
				0.11825	0.935528	0.912474	0.065012	-0.536469	-0.766511	-0.532855	0.928796	-0.407508	0.922264	-0.468229
				0.118388	0.936351	0.913189	0.0619662	-0.539281	-0.764453	-0.529816	0.928983	-0.410415	0.922709	-0.465357
				0.118525	0.937149	0.913888	0.0589245	-0.542071	-0.762394	-0.526765	0.929174	-0.413301	0.923139	-0.462474
				0.118663	0.937924	0.914571	0.0558873	-0.544838	-0.760334	-0.523703	0.92937	-0.416166	0.923553	-0.459578
				0.1188	0.938675	0.915238	0.0528545	-0.547584	-0.758275	-0.520631	0.92957	-0.419011	0.92395	-0.45667
				0.118938	0.939403	0.915889	0.0498266	-0.550307	-0.756216	-0.517548	0.929775	-0.421834	0.924329	-0.453747
				0.119075	0.940108	0.916524	0.0468035	-0.553008	-0.754158	-0.514453	0.929985	-0.424636	0.924691	-0.450811
				0.119212	0.940789	0.917143	0.0437855	-0.555686	-0.7521	-0.511348	0.930199	-0.427416	0.925034	-0.44786
				0.11935	0.941447	0.917747	0.0407726	-0.558342	-0.750043	-0.508232	0.930417	-0.430176	0.925359	-0.444894
				0.119487	0.942082	0.918334	0.0377651	-0.560976	-0.747986	-0.505104	0.930641	-0.432915	0.925666	-0.441914
				0.119625	0.942695	0.918907	0.0347629	-0.563587	-0.745931	-0.501966	0.930869	-0.435632	0.925954	-0.438919
				0.119762	0.943285	0.919464	0.031766	-0.566176	-0.743878	-0.498818	0.931102	-0.438329	0.926224	-0.43591
				0.1199	0.943852	0.920006	0.0287746	-0.568743	-0.741826	-0.495661	0.931339	-0.441005	0.926474	-0.432887
				0.120038	0.944397	0.920533	0.0257886	-0.571287	-0.739775	-0.492494	0.93158	-0.443659	0.926704	-0.42985
				0.120175	0.944919	0.921046	0.0228081	-0.57381	-0.737726	-0.489318	0.931826	-0.446293	0.926914	-0.426799
				0.120313	0.94542	0.921544	0.0198328	-0.57631	-0.735678	-0.486135	0.932076	-0.448906	0.927102	-0.423735
				0.12045	0.945898	0.922029	0.0168629	-0.578789	-0.733633	-0.482943	0.932331	-0.451499	0.927269	-0.420658
				0.120588	0.946355	0.9225	0.0138981	-0.581246	-0.731589	-0.479744	0.932588	-0.454071	0.927413	-0.417568
				0.120725	0.94679	0.922958	0.0109383	-0.583681	-0.729547	-0.476538	0.93285	-0.456623	0.927534	-0.414464
				0.120862	0.947203	0.923403	0.00798339	-0.586095	-0.727506	-0.473325	0.933115	-0.459154	0.92763	-0.411346
				0.121	0.947596	0.923836	0.0050332	-0.588488	-0.725468	-0.470104	0.933383	-0.461665	0.927703	-0.408213
				0.121137	0.947967	0.924256	0.00208749	-0.59086	-0.723431	-0.466876	0.933654	-0.464157	0.92775	-0.405067
				0.121275	0.948317	0.924666	-0.000853973	-0.593211	-0.721396	-0.463641	0.933928	-0.466628	0.927773	-0.401905
				0.121413	0.948646	0.925064	-0.00379144	-0.595542	-0.719362	-0.460399	0.934204	-0.46908	0.92777	-0.398729
				0.12155	0.948955	0.925452	-0.00672521	-0.597852	-0.71733	-0.457148	0.934482	-0.471513	0.927743	-0.395538
				0.121688	0.949243	0.925829	-0.00965558	-0.600142	-0.715299	-0.45389	0.934762	-0.473926	0.927691	-0.392333
				0.121825	0.949511	0.926198	-0.0125829	-0.602413	-0.71327	-0.450624	0.935043	-0.47632	0.927614	-0.389113
				0.121963	0.949758	0.926557	-0.0155075	-0.604664	-0.711242	-0.447351	0.935325	-0.478695	0.927512	-0.38588
				0.1221	0.949986	0.926908	-0.0184298	-0.606896	-0.709214	-0.444071	0.935608	-0.481052	0.927386	-0.382634
				0.122237	0.950194	0.927251	-0.0213501	-0.60911	-0.707188	-0.440784	0.935891	-0.483391	0.927236	-0.379376
				0.122375	0.950382	0.927588	-0.024269	-0.611305	-0.705162	-0.437491	0.936175	-0.485711	0.927062	-0.376105
				0.122512	0.950551	0.927917	-0.0271867	-0.613481	-0.703137	-0.434192	0.936457	-0.488014	0.926862	-0.372822
				0.12265	0.9507	0.92824	-0.0301039	-0.615641	-0.701112	-0.430886	0.936739	-0.490299	0.926638	-0.369527
				0.122787	0.950831	0.928559	-0.0330209	-0.617783	-0.699088	-0.427575	0.937019	-0.492566	0.926389	-0.366221
				0.122925	0.950942	0.928872	-0.0359382	-0.619908	-0.697063	-0.424258	0.937298	-0.494817	0.926115	-0.362902
				0.123063	0.951035	0.929181	-0.0388564	-0.622016	-0.695037	-0.420935	0.937575	-0.497051	0.925816	-0.359572
				0.1232	0.951109	0.929487	-0.041776	-0.624109	-0.693011	-0.417604	0.937849	-0.499269	0.925491	-0.356228
				0.123338	0.951165	0.929789	-0.0446975	-0.626186	-0.690984	-0.414267	0.93812	-0.50147	0.925141	-0.352872
				0.123475	0.951203	0.93009	-0.0476214	-0.628248	-0.688956	-0.410923	0.938388	-0.503656	0.924766	-0.349503
				0.123613	0.951223	0.930388	-0.0505482	-0.630295	-0.686926	-0.40757	0.938651	-0.505827	0.924367	-0.34612
				0.12375	0.951225	0.930686	-0.0534786	-0.632327	-0.684895	-0.404209	0.938911	-0.507982	0.923945	-0.342724
				0.123887	0.951209	0.930983	-0.056413	-0.634346	-0.682861	-0.40084	0.939166	-0.510123	0.923499	-0.339315
				0.124025	0.951177	0.93128	-0.0593521	-0.636352	-0.680825	-0.397462	0.939415	-0.512249	0.923032	-0.335893
				0.124162	0.951127	0.931578	-0.0622964	-0.638344	-0.678786	-0.394076	0.93966	-0.514361	0.922543	-0.33246
				0.1243	0.95106	0.931877	-0.0652464	-0.640324	-0.676744	-0.390683	0.939898	-0.51646	0.922034	-0.329015
				0.124438	0.950977	0.932177	-0.0682028	-0.642293	-0.674699	-0.387282	0.94013	-0.518545	0.921505	-0.32556
				0.124575	0.950877	0.93248	-0.071166	-0.644249	-0.672649	-0.383874	0.940355	-0.520618	0.920957	-0.322094
				0.124713	0.950762	0.932786	-0.0741366	-0.646195	-0.670596	-0.380461	0.940573	-0.522678	0.92039	-0.31862
				0.12485	0.95063	0.933095	-0.0771152	-0.64813	-0.668539	-0.377042	0.940784	-0.524725	0.919803	-0.315136
				0.124988	0.950483	0.933408	-0.0801023	-0.650055	-0.666476	-0.37362	0.940986	-0.526762	0.919198	-0.311645
				0.125125	0.95032	0.933725	-0.0830983	-0.651971	-0.664408	-0.370193	0.941181	-0.528787	0.918575	-0.308146
				0.125262	0.950143	0.934046	-0.086104	-0.653878	-0.662335	-0.366763	0.941367	-0.530801	0.917933	-0.304639
				0.1254	0.94995	0.934373	-0.0891196	-0.655776	-0.660255	-0.36333	0.941544	-0.532804	0.917273	-0.301125
				0.125537	0.949743	0.934704	-0.0921457	-0.657667	-0.65817	-0.359894	0.941712	-0.534798	0.916596	-0.297605
				0.125675	0.949522	0.935042	-0.0951828	-0.659549	-0.656077	-0.356456	0.94187	-0.536782	0.915903	-0.294077
				0.125812	0.949287	0.935385	-0.0982313	-0.661425	-0.653978	-0.353014	0.942019	-0.538756	0.915193	-0.290544
				0.12595	0.949039	0.935734	-0.101292	-0.663294	-0.651871	-0.349571	0.942157	-0.540722	0.914469	-0.287004
				0.126087	0.948778	0.93609	-0.104364	-0.665158	-0.649756	-0.346124	0.942286	-0.54268	0.913732	-0.283458
				0.126225	0.948503	0.936453	-0.107449	-0.667015	-0.647633	-0.342676	0.942404	-0.544629	0.912983	-0.279908
				0.126362	0.948217	0.936822	-0.110548	-0.668868	-0.645501	-0.339225	0.942511	-0.546572	0.912224	-0.276353
				0.1265	0.947918	0.937198	-0.113659	-0.670716	-0.64336	-0.335774	0.942607	-0.548507	0.911455	-0.272795
				0.126637	0.947607	0.937581	-0.116784	-0.67256	-0.641209	-0.332321	0.942693	-0.550435	0.910678	-0.269234
				0.126775	0.947285	0.937971	-0.119923	-0.6744	-0.639049	-0.328868	0.942767	-0.552358	0.909894	-0.265671
				0.126913	0.946953	0.938368	-0.123076	-0.676238	-0.636878	-0.325416	0.94283	-0.554274	0.909104	-0.262107
				0.12705	0.946609	0.938772	-0.126243	-0.678072	-0.634697	-0.321965	0.942881	-0.556186	0.908309	-0.258542
				0.127188	0.946256	0.939183	-0.129425	-0.679905	-0.632504	-0.318516	0.942921	-0.558092	0.907509	-0.254975
				0.127325	0.945893	0.939601	-0.132621	-0.681735	-0.6303	-0.315069	0.942949	-0.559994	0.906705	-0.251408
				0.127463	0.945521	0.940025	-0.135832	-0.683564	-0.628084	-0.311624	0.942965	-0.561892	0.905897	-0.24784
				0.1276	0.94514	0.940456	-0.139058	-0.685393	-0.625855	-0.308182	0.94297	-0.563787	0.905086	-0.244271
				0.127738	0.944751	0.940894	-0.142299	-0.68722	-0.623614	-0.304741	0.942963	-0.565678	0.904273	-0.2407
				0.127875	0.944354	0.941337	-0.145555	-0.689048	-0.62136	-0.301302	0.942944	-0.567567	0.903459	-0.237127
				0.128013	0.94395	0.941786	-0.148825	-0.690876	-0.619092	-0.297865	0.942913	-0.569453	0.902643	-0.233552
				0.12815	0.943539	0.942241	-0.15211	-0.692705	-0.616811	-0.294428	0.942871	-0.571338	0.901829	-0.229974
				0.128287	0.943122	0.942701	-0.155409	-0.694535	-0.614515	-0.290991	0.942817	-0.573221	0.901015	-0.226393
				0.128425	0.942699	0.943165	-0.158723	-0.696366	-0.612204	-0.287555	0.942751	-0.575103	0.900205	-0.222809
				0.128562	0.942271	0.943634	-0.162051	-0.698199	-0.609878	-0.284118	0.942674	-0.576985	0.899398	-0.219223
				0.1287	0.941838	0.944107	-0.165393	-0.700035	-0.607537	-0.28068	0.942585	-0.578866	0.898596	-0.215633
				0.128837	0.941401	0.944583	-0.168749	-0.701872	-0.605179	-0.277242	0.942484	-0.580748	0.8978	-0.212042
				0.128975	0.94096	0.945062	-0.172118	-0.703713	-0.602806	-0.273803	0.942373	-0.58263	0.89701	-0.208448
				0.129112	0.940516	0.945543	-0.175499	-0.705557	-0.600416	-0.270364	0.94225	-0.584514	0.896229	-0.204853
				0.12925	0.940069	0.946027	-0.178893	-0.707404	-0.598009	-0.266925	0.942117	-0.586398	0.895455	-0.201257
				0.129387	0.939621	0.946511	-0.1823	-0.709255	-0.595584	-0.263486	0.941972	-0.588285	0.894689	-0.197659
				0.129525	0.939171	0.946996	-0.185717	-0.71111	-0.593142	-0.260047	0.941817	-0.590174	0.893932	-0.19406
				0.129663	0.93872	0.947481	-0.189146	-0.712969	-0.590682	-0.256608	0.941651	-0.592065	0.893183	-0.19046
				0.1298	0.938268	0.947965	-0.192585	-0.714832	-0.588204	-0.253168	0.941475	-0.593959	0.892443	-0.186858
				0.129938	0.937817	0.948448	-0.196034	-0.7167	-0.585706	-0.249728	0.941289	-0.595857	0.891711	-0.183255
				0.130075	0.937367	0.948929	-0.199493	-0.718573	-0.58319	-0.246285	0.941093	-0.597758	0.890989	-0.17965
				0.130213	0.936918	0.949407	-0.202959	-0.720451	-0.580654	-0.242841	0.940887	-0.599663	0.890275	-0.176042
				0.13035	0.93647	0.949882	-0.206434	-0.722334	-0.578099	-0.239393	0.940672	-0.601573	0.889571	-0.172431
				0.130488	0.936026	0.950353	-0.209915	-0.724223	-0.575524	-0.235942	0.940447	-0.603487	0.888877	-0.168817
				0.130625	0.935584	0.950818	-0.213403	-0.726116	-0.572928	-0.232486	0.940213	-0.605406	0.888192	-0.1652
				0.130763	0.935145	0.951278	-0.216896	-0.728016	-0.570312	-0.229025	0.93997	-0.607331	0.887518	-0.16158
				0.1309	0.934711	0.951732	-0.220394	-0.729921	-0.567675	-0.225558	0.939719	-0.609261	0.886855	-0.157958
				0.131038	0.934281	0.952178	-0.223896	-0.731831	-0.565017	-0.222085	0.939459	-0.611197	0.886203	-0.154333
				0.131175	0.933857	0.952617	-0.227401	-0.733747	-0.562338	-0.218605	0.93919	-0.613139	0.885562	-0.150706
				0.131312	0.933438	0.953047	-0.230907	-0.735669	-0.559637	-0.21512	0.938914	-0.615087	0.884933	-0.147077
				0.13145	0.933025	0.953467	-0.234416	-0.737597	-0.556914	-0.211627	0.93863	-0.617042	0.884316	-0.143447
				0.131587	0.932618	0.953878	-0.237924	-0.739531	-0.55417	-0.208129	0.938338	-0.619005	0.88371	-0.139815
				0.131725	0.932219	0.954277	-0.241432	-0.74147	-0.551403	-0.204623	0.938039	-0.620974	0.883115	-0.136182
				0.131862	0.931828	0.954665	-0.244939	-0.743414	-0.548614	-0.201111	0.937732	-0.622951	0.882531	-0.132547
				0.132	0.931444	0.955041	-0.248443	-0.745365	-0.545802	-0.197591	0.937418	-0.624935	0.881958	-0.12891
				0.132137	0.931069	0.955403	-0.251944	-0.74732	-0.542968	-0.194065	0.937098	-0.626927	0.881396	-0.125271
				0.132275	0.930703	0.955752	-0.255441	-0.749281	-0.54011	-0.19053	0.936771	-0.628928	0.880844	-0.121629
				0.132412	0.930346	0.956087	-0.258934	-0.751247	-0.53723	-0.186987	0.936437	-0.630936	0.880303	-0.117984
				0.13255	0.929999	0.956407	-0.262421	-0.753218	-0.534327	-0.183436	0.936097	-0.632953	0.879774	-0.114335
				0.132688	0.929661	0.956711	-0.265901	-0.755194	-0.5314	-0.179875	0.935751	-0.634978	0.879255	-0.110681
				0.132825	0.929335	0.956999	-0.269374	-0.757175	-0.52845	-0.176304	0.935399	-0.637013	0.878748	-0.107024
				0.132963	0.929019	0.957271	-0.272839	-0.75916	-0.525477	-0.172723	0.935041	-0.639055	0.878254	-0.103361
				0.1331	0.928715	0.957525	-0.276295	-0.761149	-0.52248	-0.169131	0.934677	-0.641107	0.877773	-0.099695
				0.133238	0.928422	0.957762	-0.279742	-0.763142	-0.51946	-0.165529	0.934308	-0.643168	0.877305	-0.0960248
				0.133375	0.92814	0.957981	-0.283179	-0.765139	-0.516417	-0.161917	0.933933	-0.645238	0.876851	-0.0923511
				0.133513	0.927871	0.958181	-0.286605	-0.767139	-0.51335	-0.158295	0.933552	-0.647317	0.87641	-0.0886744
				0.13365	0.927614	0.958362	-0.29002	-0.769142	-0.510259	-0.154662	0.933167	-0.649406	0.875984	-0.0849952
				0.133788	0.92737	0.958524	-0.293423	-0.771148	-0.507145	-0.15102	0.932776	-0.651503	0.87557	-0.0813135
				0.133925	0.927138	0.958666	-0.296813	-0.773157	-0.504007	-0.147369	0.93238	-0.65361	0.875169	-0.0776299
				0.134063	0.926919	0.958789	-0.300191	-0.775167	-0.500846	-0.143709	0.931978	-0.655727	0.87478	-0.0739441
				0.1342	0.926714	0.958891	-0.303556	-0.777179	-0.497662	-0.140041	0.931572	-0.657852	0.874402	-0.0702562
				0.134337	0.926521	0.958973	-0.306906	-0.779193	-0.494455	-0.136364	0.931161	-0.659987	0.874034	-0.0665659
				0.134475	0.926343	0.959034	-0.310243	-0.781207	-0.491224	-0.132679	0.930744	-0.662132	0.873675	-0.0628729
				0.134612	0.926177	0.959075	-0.313566	-0.783222	-0.48797	-0.128986	0.930323	-0.664285	0.873324	-0.0591768
				0.13475	0.926025	0.959095	-0.316874	-0.785237	-0.484693	-0.125285	0.929896	-0.666448	0.872982	-0.055477
				0.134887	0.925887	0.959094	-0.320168	-0.787252	-0.481394	-0.121575	0.929465	-0.66862	0.872646	-0.0517732
				0.135025	0.925763	0.959073	-0.323447	-0.789266	-0.478072	-0.117856	0.929028	-0.670801	0.872317	-0.0480652
				0.135162	0.925652	0.95903	-0.326711	-0.791279	-0.474727	-0.114129	0.928586	-0.672991	0.871995	-0.0443529
				0.1353	0.925555	0.958967	-0.32996	-0.793291	-0.47136	-0.110392	0.92814	-0.675189	0.871679	-0.0406364
				0.135437	0.925471	0.958884	-0.333194	-0.7953	-0.467971	-0.106648	0.927687	-0.677397	0.871371	-0.0369158
				0.135575	0.925402	0.95878	-0.336413	-0.797308	-0.46456	-0.102895	0.92723	-0.679613	0.871069	-0.0331918
				0.135713	0.925345	0.958655	-0.339617	-0.799312	-0.461127	-0.0991343	0.926767	-0.681837	0.870775	-0.0294647
				0.13585	0.925302	0.958511	-0.342807	-0.801312	-0.457673	-0.095367	0.926298	-0.68407	0.870488	-0.0257351
				0.135988	0.925273	0.958347	-0.345982	-0.803309	-0.454198	-0.0915934	0.925824	-0.68631	0.870208	-0.0220034
				0.136125	0.925256	0.958163	-0.349143	-0.805302	-0.450702	-0.0878145	0.925345	-0.688559	0.869936	-0.01827
				0.136263	0.925253	0.95796	-0.352289	-0.80729	-0.447186	-0.0840309	0.924859	-0.690815	0.869669	-0.0145353
				0.1364	0.925262	0.957738	-0.355422	-0.809273	-0.443649	-0.0802433	0.924367	-0.693079	0.869409	-0.0107993
				0.136538	0.925284	0.957498	-0.358541	-0.81125	-0.440092	-0.0764521	0.923869	-0.695349	0.869155	-0.00706217
				0.136675	0.925318	0.95724	-0.361647	-0.813221	-0.436516	-0.0726579	0.923365	-0.697627	0.868907	-0.00332378
				0.136813	0.925365	0.956965	-0.364741	-0.815186	-0.432921	-0.0688608	0.922855	-0.699911	0.868664	0.000415979
				0.13695	0.925423	0.956672	-0.367821	-0.817144	-0.429306	-0.065061	0.922338	-0.702202	0.868427	0.00415732
				0.137088	0.925493	0.956362	-0.37089	-0.819094	-0.425673	-0.0612586	0.921814	-0.704499	0.868195	0.00790049
				0.137225	0.925574	0.956037	-0.373947	-0.821037	-0.422022	-0.0574536	0.921283	-0.706801	0.867969	0.0116455
				0.137362	0.925666	0.955696	-0.376993	-0.822971	-0.418354	-0.053646	0.920744	-0.709109	0.867748	0.0153922
				0.1375	0.925768	0.95534	-0.380028	-0.824897	-0.414668	-0.049836	0.920199	-0.711423	0.867534	0.0191404
				0.137637	0.925881	0.954969	-0.383053	-0.826814	-0.410965	-0.0460236	0.919646	-0.713741	0.867326	0.0228896
				0.137775	0.926003	0.954585	-0.386069	-0.828722	-0.407246	-0.0422094	0.919085	-0.716063	0.867126	0.0266392
				0.137912	0.926135	0.954187	-0.389075	-0.83062	-0.403512	-0.0383938	0.918516	-0.71839	0.866932	0.0303883
				0.13805	0.926276	0.953776	-0.392073	-0.832507	-0.399761	-0.0345774	0.917939	-0.720721	0.866745	0.0341361
				0.138187	0.926426	0.953354	-0.395062	-0.834385	-0.395996	-0.0307609	0.917353	-0.723055	0.866564	0.0378818
				0.138325	0.926584	0.952919	-0.398044	-0.836252	-0.392217	-0.0269451	0.916759	-0.725392	0.86639	0.0416244
				0.138462	0.926749	0.952474	-0.40102	-0.838108	-0.388424	-0.0231308	0.916156	-0.727731	0.86622	0.0453631
				0.1386	0.926922	0.952019	-0.403989	-0.839953	-0.384617	-0.0193186	0.915543	-0.730073	0.866055	0.0490971
				0.138738	0.927102	0.951553	-0.406952	-0.841786	-0.380798	-0.0155089	0.914922	-0.732417	0.865893	0.0528259
				0.138875	0.927287	0.951079	-0.40991	-0.843607	-0.376967	-0.0117021	0.914291	-0.734763	0.865732	0.056549
				0.139013	0.927479	0.950596	-0.412863	-0.845417	-0.373124	-0.00789843	0.91365	-0.737109	0.865572	0.0602657
				0.13915	0.927676	0.950105	-0.415812	-0.847214	-0.36927	-0.00409769	0.912999	-0.739456	0.865412	0.0639757
				0.139288	0.927877	0.949606	-0.418758	-0.848999	-0.365406	-0.000299603	0.912337	-0.741803	0.86525	0.0676787
				0.139425	0.928083	0.949101	-0.421701	-0.850771	-0.361532	0.00349614	0.911666	-0.744151	0.865085	0.0713744
				0.139563	0.928293	0.948589	-0.424641	-0.852531	-0.357649	0.00728998	0.910983	-0.746497	0.864917	0.0750622
				0.1397	0.928505	0.948071	-0.427579	-0.854278	-0.353757	0.0110824	0.91029	-0.748843	0.864745	0.0787417
				0.139838	0.928721	0.947548	-0.430516	-0.856011	-0.349858	0.014874	0.909585	-0.751187	0.864569	0.0824123
				0.139975	0.928938	0.947021	-0.433452	-0.857732	-0.345952	0.018665	0.908869	-0.753529	0.864388	0.0860733
				0.140113	0.929157	0.946489	-0.436388	-0.859439	-0.34204	0.0224552	0.908141	-0.755868	0.864201	0.089724
				0.14025	0.929377	0.945952	-0.439324	-0.861133	-0.338121	0.0262446	0.907402	-0.758205	0.86401	0.0933636
				0.140387	0.929597	0.945413	-0.44226	-0.862813	-0.334198	0.030033	0.90665	-0.760539	0.863812	0.0969914
				0.140525	0.929818	0.94487	-0.445198	-0.86448	-0.330271	0.0338198	0.905887	-0.762869	0.863607	0.100607
				0.140662	0.930037	0.944325	-0.448136	-0.866133	-0.326339	0.0376046	0.90511	-0.765195	0.863395	0.10421
				0.1408	0.930256	0.943777	-0.451077	-0.867773	-0.322406	0.0413867	0.904322	-0.767516	0.863176	0.1078
				0.140937	0.930472	0.943227	-0.454019	-0.869399	-0.318469	0.0451658	0.90352	-0.769833	0.862947	0.111377
				0.141075	0.930687	0.942676	-0.456964	-0.871012	-0.314532	0.0489416	0.902705	-0.772144	0.862709	0.114941
				0.141212	0.930898	0.942123	-0.459912	-0.872611	-0.310594	0.0527135	0.901877	-0.774449	0.86246	0.118493
				0.14135	0.931106	0.941569	-0.462863	-0.874196	-0.306656	0.0564816	0.901035	-0.776748	0.8622	0.122033
				0.141487	0.93131	0.941014	-0.465817	-0.875767	-0.302719	0.0602457	0.90018	-0.77904	0.861927	0.125561
				0.141625	0.93151	0.940459	-0.468775	-0.877325	-0.298784	0.0640061	0.899312	-0.781325	0.861643	0.129079
				0.141763	0.931704	0.939903	-0.471736	-0.878869	-0.294851	0.0677626	0.898429	-0.783603	0.861345	0.132586
				0.1419	0.931893	0.939346	-0.474702	-0.880399	-0.290921	0.0715155	0.897532	-0.785873	0.861035	0.136083
				0.142038	0.932077	0.938789	-0.477671	-0.881916	-0.286995	0.075265	0.896621	-0.788134	0.860711	0.13957
				0.142175	0.932253	0.938233	-0.480645	-0.883419	-0.283074	0.0790112	0.895696	-0.790386	0.860374	0.143048
				0.142313	0.932423	0.937676	-0.483623	-0.884909	-0.279158	0.082754	0.894756	-0.79263	0.860024	0.146515
				0.14245	0.932585	0.937119	-0.486606	-0.886385	-0.275248	0.0864931	0.893802	-0.794864	0.859661	0.149973
				0.142588	0.932739	0.936562	-0.489593	-0.887847	-0.271346	0.0902281	0.892833	-0.797088	0.859285	0.153421
				0.142725	0.932885	0.936005	-0.492584	-0.889295	-0.267451	0.0939587	0.891849	-0.799301	0.858896	0.156858
				0.142863	0.933022	0.935449	-0.49558	-0.890731	-0.263564	0.0976842	0.890851	-0.801504	0.858493	0.160284
				0.143	0.933149	0.934892	-0.49858	-0.892152	-0.259687	0.101404	0.889838	-0.803696	0.858076	0.1637
				0.143138	0.933267	0.934335	-0.501585	-0.89356	-0.25582	0.105118	0.88881	-0.805877	0.857644	0.167106
				0.143275	0.933375	0.933778	-0.504594	-0.894954	-0.251963	0.108825	0.887767	-0.808045	0.857197	0.170501
				0.143412	0.933472	0.93322	-0.507606	-0.896335	-0.248117	0.112526	0.886709	-0.810202	0.856734	0.173887
				0.14355	0.933559	0.932662	-0.510623	-0.897701	-0.244284	0.116219	0.885637	-0.812346	0.856253	0.177263
				0.143687	0.933634	0.932104	-0.513644	-0.899055	-0.240463	0.119905	0.88455	-0.814478	0.855755	0.18063
				0.143825	0.933698	0.931545	-0.516669	-0.900394	-0.236656	0.123584	0.883448	-0.816596	0.855238	0.183989
				0.143962	0.933749	0.930984	-0.519696	-0.901719	-0.232863	0.127256	0.882332	-0.818701	0.854703	0.18734
				0.1441	0.933789	0.930423	-0.522727	-0.903031	-0.229084	0.130921	0.881201	-0.820793	0.854148	0.190685
				0.144237	0.933816	0.929859	-0.525761	-0.904328	-0.225321	0.13458	0.880055	-0.82287	0.853574	0.194022
				0.144375	0.93383	0.929295	-0.528798	-0.905611	-0.221573	0.138232	0.878896	-0.824933	0.852981	0.197351
				0.144512	0.933831	0.928728	-0.531836	-0.90688	-0.217842	0.141877	0.877723	-0.826982	0.852369	0.200674
				0.14465	0.933818	0.928158	-0.534877	-0.908134	-0.214128	0.145516	0.876535	-0.829016	0.851739	0.203989
				0.144788	0.933792	0.927586	-0.53792	-0.909374	-0.210432	0.149147	0.875335	-0.831034	0.851089	0.207296
				0.144925	0.933752	0.927011	-0.540964	-0.910599	-0.206753	0.152772	0.87412	-0.833038	0.850422	0.210594
				0.145063	0.933698	0.926432	-0.544009	-0.911808	-0.203093	0.156389	0.872893	-0.835026	0.849736	0.213883
				0.1452	0.93363	0.92585	-0.547054	-0.913003	-0.199452	0.159998	0.871653	-0.836998	0.849033	0.217162
				0.145338	0.933547	0.925264	-0.5501	-0.914182	-0.195831	0.163598	0.8704	-0.838955	0.848311	0.220431
				0.145475	0.93345	0.924673	-0.553146	-0.915345	-0.192229	0.16719	0.869135	-0.840895	0.84757	0.223689
				0.145613	0.933338	0.924077	-0.55619	-0.916492	-0.188648	0.170773	0.867858	-0.842819	0.846811	0.226937
				0.14575	0.933211	0.923475	-0.559234	-0.917622	-0.185087	0.174348	0.86657	-0.844726	0.846033	0.230174
				0.145888	0.933069	0.922868	-0.562277	-0.918736	-0.181547	0.177914	0.865271	-0.846616	0.845237	0.2334
				0.146025	0.932912	0.922255	-0.565317	-0.919833	-0.178028	0.181472	0.863961	-0.84849	0.844421	0.236616
				0.146163	0.93274	0.921635	-0.568355	-0.920912	-0.174531	0.185022	0.86264	-0.850347	0.843586	0.239821
				0.1463	0.932553	0.921008	-0.57139	-0.921974	-0.171055	0.188564	0.86131	-0.852186	0.842731	0.243017
				0.146437	0.932351	0.920373	-0.574421	-0.923017	-0.167602	0.192099	0.85997	-0.854009	0.841858	0.246202
				0.146575	0.932133	0.91973	-0.577449	-0.924042	-0.16417	0.195628	0.858621	-0.855813	0.840967	0.249378
				0.146712	0.9319	0.919078	-0.580473	-0.925048	-0.160761	0.19915	0.857264	-0.857601	0.840057	0.252544
				0.14685	0.931651	0.918418	-0.583491	-0.926034	-0.157375	0.202666	0.855899	-0.85937	0.83913	0.255699
				0.146987	0.931387	0.917748	-0.586504	-0.927001	-0.154011	0.206176	0.854526	-0.861122	0.838185	0.258843
				0.147125	0.931108	0.917068	-0.589511	-0.927947	-0.150669	0.209679	0.853146	-0.862856	0.837223	0.261977
				0.147262	0.930813	0.916377	-0.592512	-0.928872	-0.14735	0.213176	0.85176	-0.864572	0.836245	0.265098
				0.1474	0.930503	0.915676	-0.595506	-0.929776	-0.144054	0.216666	0.850368	-0.86627	0.835249	0.268207
				0.147537	0.930178	0.914963	-0.598493	-0.930658	-0.14078	0.220148	0.84897	-0.86795	0.834236	0.271303
				0.147675	0.929838	0.914239	-0.601471	-0.931518	-0.137529	0.223622	0.847567	-0.869613	0.833206	0.274387
				0.147813	0.929482	0.913502	-0.604441	-0.932356	-0.134301	0.227088	0.84616	-0.871256	0.832159	0.277457
				0.14795	0.929112	0.912753	-0.607402	-0.93317	-0.131095	0.230546	0.844749	-0.872882	0.831093	0.280514
				0.148088	0.928726	0.91199	-0.610354	-0.93396	-0.127911	0.233996	0.843335	-0.87449	0.830008	0.283558
				0.148225	0.928326	0.911213	-0.613295	-0.934726	-0.12475	0.237437	0.841918	-0.876079	0.828905	0.286589
				0.148363	0.927911	0.910423	-0.616226	-0.935467	-0.12161	0.24087	0.840498	-0.877651	0.827782	0.289607
				0.1485	0.927481	0.909618	-0.619146	-0.936183	-0.118492	0.244295	0.839077	-0.879204	0.82664	0.292612
				0.148638	0.927036	0.908798	-0.622055	-0.936874	-0.115396	0.247713	0.837655	-0.880739	0.825478	0.295605
				0.148775	0.926578	0.907963	-0.624952	-0.937538	-0.112321	0.251124	0.836231	-0.882255	0.824298	0.298585
				0.148913	0.926104	0.907112	-0.627837	-0.938176	-0.109267	0.254529	0.834808	-0.883754	0.823098	0.301552
				0.14905	0.925617	0.906245	-0.630708	-0.938787	-0.106234	0.257928	0.833385	-0.885234	0.82188	0.304506
				0.149188	0.925116	0.905362	-0.633567	-0.939371	-0.103221	0.261321	0.831962	-0.886697	0.820644	0.307446
				0.149325	0.924601	0.904462	-0.636412	-0.939927	-0.100229	0.264708	0.830541	-0.888141	0.819391	0.310372
				0.149462	0.924072	0.903545	-0.639243	-0.940454	-0.0972554	0.26809	0.829122	-0.889567	0.818121	0.313283
				0.1496	0.923529	0.90261	-0.64206	-0.940953	-0.0943016	0.271466	0.827704	-0.890975	0.816835	0.316179
				0.149737	0.922974	0.901658	-0.644862	-0.941424	-0.0913666	0.274836	0.82629	-0.892366	0.815532	0.319059
				0.149875	0.922404	0.900687	-0.647649	-0.941865	-0.08845	0.2782	0.824878	-0.893738	0.814214	0.321924
				0.150012	0.921822	0.899698	-0.650421	-0.942276	-0.0855514	0.281556	0.823469	-0.895093	0.81288	0.324774
				0.15015	0.921227	0.898691	-0.653177	-0.942658	-0.0826704	0.284906	0.822064	-0.89643	0.811529	0.327607
				0.150287	0.92062	0.897665	-0.655918	-0.94301	-0.0798063	0.288249	0.820664	-0.897749	0.810163	0.330426
				0.150425	0.919999	0.89662	-0.658643	-0.943332	-0.0769588	0.291586	0.819268	-0.899051	0.808781	0.333229
				0.150562	0.919367	0.895555	-0.661351	-0.943623	-0.0741272	0.294915	0.817876	-0.900335	0.807383	0.336018
				0.1507	0.918722	0.894471	-0.664043	-0.943883	-0.0713111	0.298239	0.81649	-0.901602	0.805969	0.338793
				0.150838	0.918065	0.893368	-0.666719	-0.944113	-0.0685099	0.301557	0.815109	-0.902852	0.804539	0.341554
				0.150975	0.917397	0.892244	-0.669379	-0.944311	-0.0657231	0.304869	0.813733	-0.904084	0.803094	0.344302
				0.151113	0.916717	0.891101	-0.672021	-0.944479	-0.06295	0.308176	0.812364	-0.905298	0.801634	0.347037
				0.15125	0.916025	0.889937	-0.674648	-0.944615	-0.0601901	0.311479	0.811	-0.906496	0.800158	0.349758
				0.151388	0.915323	0.888753	-0.677257	-0.94472	-0.0574427	0.314778	0.809643	-0.907677	0.798669	0.352466
				0.151525	0.914609	0.887549	-0.67985	-0.944794	-0.0547074	0.318073	0.808292	-0.90884	0.797165	0.355161
				0.151663	0.913885	0.886324	-0.682427	-0.944836	-0.0519834	0.321363	0.806948	-0.909987	0.795647	0.357841
				0.1518	0.91315	0.885079	-0.684988	-0.944847	-0.0492701	0.324648	0.80561	-0.911117	0.794116	0.360506
				0.151938	0.912404	0.883813	-0.687532	-0.944827	-0.0465669	0.327929	0.804279	-0.91223	0.79257	0.363156
				0.152075	0.911649	0.882526	-0.69006	-0.944775	-0.0438732	0.331205	0.802954	-0.913326	0.79101	0.365791
				0.152213	0.910883	0.881218	-0.692573	-0.944692	-0.0411883	0.334475	0.801637	-0.914406	0.789435	0.368411
				0.15235	0.910108	0.879889	-0.69507	-0.944577	-0.0385115	0.337739	0.800326	-0.915469	0.787843	0.371016
				0.152487	0.909323	0.878539	-0.697551	-0.944432	-0.0358423	0.340998	0.799022	-0.916515	0.786235	0.373607
				0.152625	0.908529	0.877168	-0.700018	-0.944255	-0.03318	0.344252	0.797725	-0.917545	0.784609	0.376182
				0.152762	0.907725	0.875777	-0.70247	-0.944048	-0.0305239	0.347499	0.796435	-0.918559	0.782965	0.378744
				0.1529	0.906913	0.874364	-0.704908	-0.94381	-0.0278734	0.350741	0.795151	-0.919556	0.7813	0.381293
				0.153037	0.906092	0.87293	-0.707331	-0.943541	-0.0252278	0.353977	0.793874	-0.920537	0.779616	0.383829
				0.153175	0.905263	0.871475	-0.709741	-0.943241	-0.0225865	0.357209	0.792604	-0.921502	0.77791	0.386354
				0.153312	0.904426	0.869999	-0.712139	-0.942912	-0.0199489	0.360436	0.791339	-0.92245	0.776182	0.388867
				0.15345	0.90358	0.868502	-0.714523	-0.942552	-0.0173143	0.363658	0.790082	-0.923383	0.774433	0.391369
				0.153587	0.902727	0.866985	-0.716895	-0.942162	-0.0146822	0.366875	0.78883	-0.924299	0.772662	0.39386
				0.153725	0.901866	0.865446	-0.719256	-0.941743	-0.0120518	0.370088	0.787584	-0.925199	0.770869	0.39634
				0.153863	0.900999	0.863886	-0.721605	-0.941294	-0.00942257	0.373295	0.786344	-0.926083	0.769055	0.398809
				0.154	0.900124	0.862306	-0.723943	-0.940817	-0.00679394	0.376497	0.785109	-0.926951	0.767218	0.401266
				0.154138	0.899242	0.860705	-0.726271	-0.94031	-0.00416529	0.379693	0.78388	-0.927803	0.76536	0.403712
				0.154275	0.898354	0.859083	-0.72859	-0.939775	-0.00153604	0.382882	0.782656	-0.928639	0.763479	0.406147
				0.154413	0.89746	0.857441	-0.730899	-0.939212	0.00109436	0.386064	0.781437	-0.929459	0.761577	0.40857
				0.15455	0.89656	0.855778	-0.733199	-0.938621	0.00372648	0.389237	0.780223	-0.930263	0.759652	0.410981
				0.154688	0.895654	0.854096	-0.735492	-0.938003	0.00636086	0.392401	0.779013	-0.931051	0.757705	0.41338
				0.154825	0.894743	0.852393	-0.737776	-0.937357	0.00899802	0.395556	0.777807	-0.931823	0.755736	0.415769
				0.154963	0.893826	0.85067	-0.740054	-0.936684	0.0116385	0.398701	0.776605	-0.932579	0.753743	0.418146
				0.1551	0.892905	0.848927	-0.742324	-0.935985	0.0142827	0.401835	0.775407	-0.933319	0.751728	0.420513
				0.155238	0.891979	0.847164	-0.744589	-0.93526	0.0169313	0.404959	0.774212	-0.934042	0.74969	0.422869
				0.155375	0.891049	0.845383	-0.746848	-0.934509	0.0195845	0.408073	0.77302	-0.93475	0.74763	0.425217
				0.155512	0.890115	0.843582	-0.749102	-0.933733	0.022243	0.411176	0.771832	-0.935442	0.745547	0.427555
				0.15565	0.889177	0.841762	-0.751352	-0.932932	0.024907	0.414268	0.770645	-0.936118	0.743444	0.429885
				0.155787	0.888236	0.839923	-0.753598	-0.932107	0.0275771	0.417349	0.769461	-0.936777	0.741321	0.432206
				0.155925	0.887291	0.838066	-0.755839	-0.931258	0.0302536	0.420419	0.768279	-0.93742	0.739178	0.434519
				0.156062	0.886344	0.83619	-0.758078	-0.930385	0.0329369	0.423477	0.767099	-0.938047	0.737017	0.436824
				0.1562	0.885394	0.834297	-0.760314	-0.929489	0.0356274	0.426523	0.76592	-0.938658	0.734839	0.43912
				0.156337	0.884442	0.832386	-0.762548	-0.92857	0.0383253	0.429556	0.764743	-0.939253	0.732644	0.441407
				0.156475	0.883488	0.830457	-0.764781	-0.927629	0.041031	0.432575	0.763566	-0.939831	0.730433	0.443685
				0.156612	0.882532	0.828512	-0.767012	-0.926666	0.0437449	0.435579	0.762389	-0.940392	0.728208	0.445955
				0.15675	0.881575	0.82655	-0.769242	-0.925682	0.0464671	0.438567	0.761214	-0.940937	0.725968	0.448216
				0.156888	0.880618	0.824571	-0.771471	-0.924677	0.049198	0.441539	0.760038	-0.941466	0.723715	0.450468
				0.157025	0.879659	0.822577	-0.773701	-0.923652	0.0519377	0.444493	0.758861	-0.941978	0.721447	0.452712
				0.157163	0.8787	0.820567	-0.775931	-0.922608	0.0546866	0.447428	0.757685	-0.942473	0.719167	0.454949
				0.1573	0.877741	0.818542	-0.778161	-0.921544	0.0574448	0.450345	0.756507	-0.942952	0.716874	0.457178
				0.157438	0.876782	0.816501	-0.780393	-0.920461	0.0602124	0.453242	0.755328	-0.943414	0.714569	0.459401
				0.157575	0.875823	0.814447	-0.782626	-0.91936	0.0629898	0.456121	0.754148	-0.943859	0.712253	0.461618
				0.157713	0.874866	0.812378	-0.78486	-0.918241	0.0657769	0.458979	0.752966	-0.944287	0.709927	0.463831
				0.15785	0.87391	0.810295	-0.787097	-0.917105	0.0685739	0.461818	0.751782	-0.944698	0.707591	0.466039
				0.157988	0.872955	0.8082	-0.789335	-0.915953	0.071381	0.464637	0.750596	-0.945091	0.705247	0.468244
				0.158125	0.872002	0.806091	-0.791576	-0.914784	0.0741982	0.467436	0.749408	-0.945468	0.702895	0.470445
				0.158263	0.87105	0.80397	-0.793819	-0.9136	0.0770255	0.470215	0.748216	-0.945827	0.700538	0.472643
				0.1584	0.870102	0.801837	-0.796066	-0.912401	0.0798632	0.472974	0.747022	-0.946169	0.698176	0.474839
				0.158537	0.869156	0.799692	-0.798315	-0.911187	0.0827111	0.475712	0.745824	-0.946494	0.695811	0.477031
				0.158675	0.868212	0.797536	-0.800567	-0.90996	0.0855693	0.478428	0.744623	-0.946801	0.693444	0.47922
				0.158812	0.867272	0.795369	-0.802823	-0.908719	0.0884377	0.481123	0.743418	-0.94709	0.691075	0.481406
				0.15895	0.866336	0.793191	-0.805081	-0.907465	0.0913165	0.483795	0.742209	-0.947362	0.688705	0.483589
				0.159087	0.865403	0.791004	-0.807343	-0.906199	0.0942056	0.486445	0.740995	-0.947615	0.686334	0.485768
				0.159225	0.864474	0.788807	-0.809609	-0.904921	0.0971048	0.48907	0.739777	-0.947851	0.683963	0.487945
				0.159362	0.86355	0.786601	-0.811877	-0.903632	0.100014	0.491673	0.738555	-0.948069	0.681593	0.49012
				0.1595	0.86263	0.784386	-0.814149	-0.902333	0.102934	0.494251	0.737327	-0.948269	0.679223	0.492293
				0.159637	0.861715	0.782163	-0.816424	-0.901023	0.105863	0.496807	0.736093	-0.948451	0.676853	0.494464
				0.159775	0.860804	0.779932	-0.818702	-0.899703	0.108802	0.499339	0.734854	-0.948614	0.674483	0.496633
				0.159913	0.859899	0.777693	-0.820983	-0.898374	0.111752	0.501848	0.733609	-0.94876	0.672114	0.498803
				0.16005	0.858999	0.775447	-0.823267	-0.897037	0.11471	0.504335	0.732359	-0.948886	0.669747	0.500972
				0.160188	0.858105	0.773194	-0.825553	-0.895691	0.117678	0.506801	0.731101	-0.948995	0.66738	0.503141
				0.160325	0.857217	0.770935	-0.827842	-0.894338	0.120656	0.509245	0.729838	-0.949084	0.665016	0.50531
				0.160463	0.856335	0.76867	-0.830132	-0.892977	0.123643	0.511669	0.728567	-0.949155	0.662655	0.507479
				0.1606	0.855458	0.766398	-0.832425	-0.891609	0.126639	0.514074	0.727289	-0.949208	0.660296	0.509648
				0.160738	0.854588	0.764121	-0.834718	-0.890235	0.129643	0.516458	0.726004	-0.949241	0.657941	0.511816
				0.160875	0.853724	0.76184	-0.837013	-0.888854	0.132656	0.518823	0.724712	-0.949256	0.65559	0.513982
				0.161013	0.852867	0.759553	-0.839309	-0.887468	0.135678	0.521168	0.723412	-0.949252	0.653244	0.516145
				0.16115	0.852017	0.757261	-0.841604	-0.886076	0.138708	0.523493	0.722104	-0.949228	0.650902	0.518306
				0.161288	0.851173	0.754966	-0.8439	-0.884678	0.141746	0.525798	0.720787	-0.949186	0.648564	0.520463
				0.161425	0.850336	0.752666	-0.846195	-0.883276	0.144792	0.528083	0.719463	-0.949124	0.646231	0.522615
				0.161562	0.849506	0.750363	-0.848488	-0.88187	0.147845	0.530348	0.718129	-0.949044	0.643902	0.524763
				0.1617	0.848683	0.748056	-0.85078	-0.880458	0.150906	0.532593	0.716788	-0.948944	0.641576	0.526907
				0.161837	0.847866	0.745746	-0.853069	-0.879043	0.153973	0.534818	0.715437	-0.948824	0.639254	0.529045
				0.161975	0.847057	0.743432	-0.855355	-0.877623	0.157048	0.537024	0.714077	-0.948686	0.636934	0.531178
				0.162112	0.846255	0.741116	-0.857637	-0.876199	0.160129	0.539212	0.712708	-0.948528	0.634617	0.533306
				0.16225	0.845459	0.738798	-0.859915	-0.874771	0.163216	0.541381	0.711329	-0.94835	0.632303	0.535429
				0.162387	0.844671	0.736477	-0.862188	-0.873339	0.16631	0.543533	0.709941	-0.948153	0.629992	0.537548
				0.162525	0.843889	0.734153	-0.864456	-0.871903	0.169409	0.545669	0.708543	-0.947937	0.627683	0.539661
				0.162662	0.843114	0.731828	-0.866716	-0.870464	0.172513	0.54779	0.707135	-0.947701	0.625378	0.54177
				0.1628	0.842346	0.7295	-0.86897	-0.86902	0.175623	0.549896	0.705717	-0.947446	0.623076	0.543874
				0.162938	0.841585	0.727171	-0.871215	-0.867573	0.178738	0.551987	0.70429	-0.947171	0.620778	0.545973
				0.163075	0.84083	0.72484	-0.873451	-0.866121	0.181857	0.554064	0.702852	-0.946876	0.618485	0.548066
				0.163213	0.840082	0.722507	-0.875678	-0.864665	0.184981	0.556127	0.701403	-0.946563	0.616197	0.550152
				0.16335	0.83934	0.720173	-0.877894	-0.863205	0.188109	0.558175	0.699945	-0.946229	0.613914	0.552232
				0.163488	0.838604	0.717837	-0.880099	-0.861741	0.19124	0.56021	0.698476	-0.945876	0.611636	0.554306
				0.163625	0.837873	0.7155	-0.882291	-0.860272	0.194375	0.56223	0.696996	-0.945504	0.609364	0.556372
				0.163763	0.837149	0.713161	-0.884471	-0.858799	0.197513	0.564237	0.695506	-0.945112	0.607095	0.558431
				0.1639	0.83643	0.710821	-0.886636	-0.85732	0.200654	0.566229	0.694005	-0.944701	0.604831	0.560483
				0.164038	0.835717	0.70848	-0.888786	-0.855837	0.203797	0.568208	0.692494	-0.94427	0.602571	0.562529
				0.164175	0.835008	0.706137	-0.89092	-0.854349	0.206943	0.570174	0.690972	-0.943821	0.600315	0.564567
				0.164313	0.834305	0.703794	-0.893038	-0.852856	0.21009	0.572127	0.689439	-0.943352	0.598061	0.566599
				0.16445	0.833606	0.701449	-0.895138	-0.851357	0.213239	0.574068	0.687895	-0.942864	0.595811	0.568626
				0.164587	0.832911	0.699102	-0.897219	-0.849853	0.216389	0.575999	0.686341	-0.942357	0.593563	0.570646
				0.164725	0.83222	0.696754	-0.899281	-0.848342	0.21954	0.577919	0.684776	-0.941831	0.591317	0.572661
				0.164862	0.831533	0.694405	-0.901323	-0.846827	0.222692	0.579829	0.6832	-0.941286	0.589075	0.574671
				0.165	0.830849	0.692055	-0.903344	-0.845305	0.225844	0.581732	0.681613	-0.940723	0.586835	0.576675
				0.165137	0.830169	0.689702	-0.905342	-0.843776	0.228996	0.583628	0.680016	-0.940141	0.584599	0.578674
				0.165275	0.829491	0.687348	-0.907318	-0.842242	0.232147	0.585516	0.678407	-0.939541	0.582366	0.580667
				0.165412	0.828816	0.684993	-0.90927	-0.840701	0.235298	0.587399	0.676788	-0.938922	0.580137	0.582654
				0.16555	0.828142	0.682635	-0.911197	-0.839153	0.238448	0.589276	0.675159	-0.938285	0.577911	0.584635
				0.165687	0.82747	0.680275	-0.913099	-0.837598	0.241597	0.591149	0.673518	-0.93763	0.575689	0.58661
				0.165825	0.8268	0.677914	-0.914976	-0.836036	0.244744	0.593016	0.671867	-0.936958	0.573471	0.588579
				0.165963	0.82613	0.67555	-0.916825	-0.834468	0.247889	0.59488	0.670205	-0.936268	0.571255	0.590542
				0.1661	0.825461	0.673183	-0.918647	-0.832892	0.251032	0.596739	0.668532	-0.935561	0.569042	0.592499
				0.166238	0.824792	0.670814	-0.920441	-0.831308	0.254172	0.598595	0.666849	-0.934836	0.566831	0.594451
				0.166375	0.824123	0.668442	-0.922206	-0.829717	0.25731	0.600449	0.665154	-0.934094	0.564621	0.596399
				0.166513	0.823453	0.666067	-0.923941	-0.828119	0.260444	0.602301	0.663449	-0.933336	0.562413	0.598342
				0.16665	0.822781	0.663688	-0.925647	-0.826513	0.263575	0.604152	0.661734	-0.932561	0.560204	0.600282
				0.166788	0.822109	0.661306	-0.927322	-0.824899	0.266703	0.606003	0.660007	-0.931771	0.557996	0.602219
				0.166925	0.821434	0.658921	-0.928966	-0.823277	0.269826	0.607855	0.65827	-0.930964	0.555787	0.604154
				0.167063	0.820757	0.656531	-0.930579	-0.821648	0.272945	0.609708	0.656522	-0.930141	0.553577	0.606087
				0.1672	0.820076	0.654138	-0.93216	-0.82001	0.27606	0.611564	0.654762	-0.929303	0.551367	0.608018
				0.167338	0.819393	0.65174	-0.933708	-0.818364	0.27917	0.613424	0.652993	-0.92845	0.549157	0.609948
				0.167475	0.818706	0.649337	-0.935225	-0.816711	0.282275	0.615288	0.651212	-0.927582	0.546946	0.611876
				0.167612	0.818015	0.646929	-0.936708	-0.815049	0.285375	0.617156	0.64942	-0.9267	0.544734	0.613802
				0.16775	0.817319	0.644516	-0.938158	-0.813379	0.28847	0.619029	0.647617	-0.925803	0.542522	0.615725
				0.167887	0.816618	0.642097	-0.939575	-0.811701	0.291558	0.620906	0.645803	-0.924893	0.540308	0.617646
				0.168025	0.815911	0.639672	-0.940959	-0.810015	0.294641	0.622788	0.643978	-0.923969	0.538094	0.619564
				0.168162	0.815198	0.637242	-0.942309	-0.808321	0.297718	0.624675	0.642141	-0.923032	0.535877	0.621479
				0.1683	0.814479	0.634804	-0.943625	-0.806619	0.300789	0.626566	0.640294	-0.922082	0.533658	0.62339
				0.168437	0.813754	0.63236	-0.944907	-0.804908	0.303853	0.628461	0.638435	-0.92112	0.531435	0.625299
				0.168575	0.81302	0.629909	-0.946156	-0.80319	0.30691	0.630361	0.636564	-0.920145	0.529208	0.627205
				0.168712	0.812279	0.627451	-0.947371	-0.801464	0.309961	0.632265	0.634682	-0.919159	0.526975	0.629108
				0.16885	0.81153	0.624984	-0.948553	-0.79973	0.313005	0.634175	0.632789	-0.918162	0.524736	0.63101
				0.168988	0.810773	0.62251	-0.949701	-0.797988	0.316042	0.636089	0.630883	-0.917153	0.52249	0.63291
				0.169125	0.810006	0.620027	-0.950816	-0.796238	0.319071	0.63801	0.628966	-0.916134	0.520237	0.634811
				0.169263	0.809229	0.617536	-0.951898	-0.794481	0.322094	0.639936	0.627037	-0.915105	0.517976	0.636711
				0.1694	0.808443	0.615036	-0.952947	-0.792716	0.325109	0.641869	0.625096	-0.914066	0.515708	0.638613
				0.169538	0.807647	0.612526	-0.953963	-0.790944	0.328116	0.643808	0.623143	-0.913017	0.513431	0.640515
				0.169675	0.806839	0.610007	-0.954946	-0.789165	0.331116	0.645755	0.621177	-0.91196	0.511147	0.642419
				0.169813	0.806021	0.607478	-0.955898	-0.787378	0.334108	0.647708	0.619199	-0.910894	0.508855	0.644324
				0.16995	0.805191	0.60494	-0.956818	-0.785584	0.337093	0.649668	0.617209	-0.909819	0.506555	0.646231
				0.170088	0.804349	0.60239	-0.957706	-0.783783	0.34007	0.651633	0.615206	-0.908737	0.504248	0.648139
				0.170225	0.803494	0.599831	-0.958563	-0.781976	0.343039	0.653605	0.613191	-0.907647	0.501933	0.650049
				0.170363	0.802627	0.59726	-0.95939	-0.780162	0.346	0.655581	0.611162	-0.906551	0.49961	0.65196
				0.1705	0.801746	0.594679	-0.960186	-0.778342	0.348953	0.657561	0.609121	-0.905447	0.49728	0.653873
				0.170637	0.800853	0.592087	-0.960953	-0.776515	0.351899	0.659545	0.607067	-0.904338	0.494941	0.655788
				0.170775	0.799945	0.589483	-0.96169	-0.774682	0.354837	0.661531	0.605	-0.903223	0.492593	0.657704
				0.170912	0.799023	0.586868	-0.962398	-0.772844	0.357767	0.66352	0.602919	-0.902102	0.490235	0.659623
				0.17105	0.798086	0.584241	-0.963078	-0.771	0.360689	0.665511	0.600825	-0.900976	0.487869	0.661545
				0.171187	0.797135	0.581603	-0.96373	-0.76915	0.363604	0.667504	0.598718	-0.899846	0.485492	0.663471
				0.171325	0.796168	0.578953	-0.964354	-0.767295	0.36651	0.669499	0.596597	-0.898711	0.483105	0.6654
				0.171462	0.795185	0.576291	-0.964951	-0.765435	0.369409	0.671496	0.594463	-0.897573	0.480709	0.667333
				0.1716	0.794187	0.573618	-0.965521	-0.763571	0.372301	0.673495	0.592315	-0.896431	0.478302	0.66927
				0.171737	0.793172	0.570933	-0.966065	-0.761701	0.375185	0.675496	0.590153	-0.895286	0.475886	0.671212
				0.171875	0.792141	0.568236	-0.966584	-0.759827	0.378062	0.677499	0.587977	-0.894138	0.473462	0.673158
				0.172013	0.791093	0.565528	-0.967077	-0.757949	0.380931	0.679505	0.585788	-0.892988	0.471028	0.675107
				0.17215	0.790028	0.562808	-0.967545	-0.756068	0.383793	0.681512	0.583584	-0.891836	0.468586	0.67706
				0.172288	0.788945	0.560077	-0.967989	-0.754182	0.386648	0.683521	0.581366	-0.890682	0.466137	0.679016
				0.172425	0.787845	0.557335	-0.968409	-0.752293	0.389496	0.68553	0.579134	-0.889527	0.46368	0.680974
				0.172563	0.786727	0.554582	-0.968806	-0.750401	0.392337	0.68754	0.576887	-0.88837	0.461215	0.682933
				0.1727	0.785591	0.551819	-0.969179	-0.748505	0.395171	0.68955	0.574626	-0.887214	0.458743	0.684894
				0.172838	0.784436	0.549045	-0.969529	-0.746607	0.397999	0.691558	0.572351	-0.886056	0.456263	0.686856
				0.172975	0.783262	0.546261	-0.969857	-0.744707	0.40082	0.693565	0.570061	-0.884899	0.453774	0.688818
				0.173113	0.78207	0.543467	-0.970162	-0.742804	0.403635	0.69557	0.567757	-0.883742	0.451276	0.690781
				0.17325	0.780859	0.540664	-0.970446	-0.740899	0.406443	0.697573	0.565438	-0.882586	0.448769	0.692744
				0.173387	0.779629	0.537852	-0.970708	-0.738992	0.409245	0.699574	0.563104	-0.88143	0.446251	0.694709
				0.173525	0.778379	0.535032	-0.970949	-0.737083	0.412042	0.701572	0.560755	-0.880275	0.443724	0.696675
				0.173662	0.777109	0.532204	-0.971168	-0.735174	0.414832	0.703568	0.558392	-0.879122	0.441186	0.698643
				0.1738	0.775819	0.529369	-0.971367	-0.733263	0.417617	0.705563	0.556013	-0.877971	0.438636	0.700613
				0.173937	0.77451	0.526527	-0.971545	-0.731351	0.420397	0.707556	0.55362	-0.876821	0.436076	0.702586
				0.174075	0.773181	0.523679	-0.971702	-0.729438	0.423171	0.709548	0.551211	-0.875674	0.433506	0.704562
				0.174212	0.771831	0.520825	-0.971838	-0.727525	0.425941	0.71154	0.548787	-0.874529	0.430924	0.70654
				0.17435	0.770461	0.517966	-0.971955	-0.725611	0.428705	0.71353	0.546348	-0.873387	0.428331	0.708521
				0.174487	0.76907	0.515103	-0.97205	-0.723698	0.431465	0.71552	0.543893	-0.872247	0.425728	0.710504
				0.174625	0.767658	0.512236	-0.972126	-0.721784	0.43422	0.717509	0.541423	-0.87111	0.423115	0.71249
				0.174762	0.766226	0.509366	-0.972181	-0.719871	0.43697	0.719497	0.538938	-0.869977	0.420491	0.714477
				0.1749	0.764773	0.506495	-0.972215	-0.717958	0.439717	0.721484	0.536436	-0.868847	0.417855	0.716465
				0.175038	0.763299	0.503622	-0.972229	-0.716046	0.442459	0.723468	0.533919	-0.867721	0.415209	0.718455
				0.175175	0.761804	0.500749	-0.972222	-0.714135	0.445197	0.72545	0.531386	-0.866598	0.41255	0.720445
				0.175313	0.760287	0.497876	-0.972195	-0.712224	0.447932	0.727429	0.528838	-0.865479	0.409879	0.722436
				0.17545	0.75875	0.495005	-0.972147	-0.710315	0.450663	0.729405	0.526273	-0.864364	0.407194	0.724427
				0.175588	0.757191	0.492135	-0.972077	-0.708406	0.453391	0.731377	0.523691	-0.863254	0.404495	0.726418
				0.175725	0.755611	0.489269	-0.971987	-0.706499	0.456115	0.733346	0.521094	-0.862148	0.401782	0.728409
				0.175863	0.754009	0.486406	-0.971875	-0.704593	0.458836	0.73531	0.51848	-0.861046	0.399054	0.7304
				0.176	0.752386	0.483548	-0.971741	-0.702689	0.461554	0.73727	0.51585	-0.859949	0.396311	0.73239
				0.176138	0.750741	0.480695	-0.971585	-0.700786	0.464269	0.739225	0.513203	-0.858856	0.393553	0.73438
				0.176275	0.749075	0.47785	-0.971407	-0.698885	0.466982	0.741176	0.510539	-0.857768	0.390778	0.736369
				0.176412	0.747387	0.475011	-0.971207	-0.696985	0.469692	0.743122	0.507859	-0.856685	0.387989	0.738357
				0.17655	0.745678	0.472181	-0.970983	-0.695087	0.472399	0.745062	0.505162	-0.855607	0.385185	0.740342
				0.176687	0.743947	0.46936	-0.970736	-0.693191	0.475104	0.746996	0.502448	-0.854534	0.382366	0.742324
				0.176825	0.742195	0.46655	-0.970466	-0.691296	0.477806	0.748924	0.499716	-0.853466	0.379532	0.744302
				0.176962	0.74042	0.46375	-0.970171	-0.689403	0.480507	0.750845	0.496968	-0.852403	0.376685	0.746276
				0.1771	0.738625	0.460963	-0.969852	-0.687511	0.483205	0.752757	0.494202	-0.851345	0.373824	0.748243
				0.177237	0.736807	0.458188	-0.969508	-0.685621	0.485901	0.754661	0.49142	-0.850293	0.370949	0.750205
				0.177375	0.734968	0.455427	-0.969139	-0.683732	0.488595	0.756555	0.48862	-0.849245	0.36806	0.752159
				0.177512	0.733108	0.452681	-0.968744	-0.681844	0.491287	0.75844	0.485802	-0.848203	0.365157	0.754106
				0.17765	0.731226	0.44995	-0.968323	-0.679958	0.493976	0.760314	0.482968	-0.847166	0.362241	0.756046
				0.177787	0.729323	0.447235	-0.967876	-0.678073	0.496664	0.762178	0.480116	-0.846135	0.359311	0.757978
				0.177925	0.727398	0.444537	-0.967401	-0.676188	0.49935	0.764032	0.477247	-0.845108	0.356368	0.759902
				0.178063	0.725452	0.441857	-0.966899	-0.674304	0.502034	0.765875	0.474361	-0.844087	0.353412	0.76182
				0.1782	0.723484	0.439196	-0.966369	-0.67242	0.504717	0.767708	0.471457	-0.843072	0.350444	0.763729
				0.178338	0.721496	0.436553	-0.965812	-0.670537	0.507397	0.769531	0.468537	-0.842061	0.347464	0.765632
				0.178475	0.719486	0.433931	-0.965225	-0.668653	0.510075	0.771345	0.465599	-0.841056	0.344473	0.767527
				0.178613	0.717456	0.431329	-0.96461	-0.666769	0.512751	0.77315	0.462645	-0.840056	0.341473	0.769415
				0.17875	0.715404	0.428747	-0.963965	-0.664885	0.515425	0.774946	0.459674	-0.839061	0.338463	0.771295
				0.178888	0.713332	0.426188	-0.96329	-0.662999	0.518098	0.776734	0.456686	-0.838071	0.335445	0.773166
				0.179025	0.711239	0.423651	-0.962586	-0.661113	0.520768	0.778513	0.453682	-0.837087	0.332421	0.775028
				0.179163	0.709125	0.421136	-0.961851	-0.659224	0.523436	0.780283	0.450662	-0.836107	0.329391	0.77688
				0.1793	0.706991	0.418644	-0.961086	-0.657334	0.526102	0.782043	0.447626	-0.835133	0.326355	0.778722
				0.179437	0.704836	0.416175	-0.96029	-0.655441	0.528765	0.783794	0.444575	-0.834163	0.323315	0.780552
				0.179575	0.702662	0.413731	-0.959463	-0.653546	0.531426	0.785535	0.441508	-0.833199	0.32027	0.78237
				0.179712	0.700467	0.41131	-0.958604	-0.651647	0.534085	0.787265	0.438427	-0.832239	0.317221	0.784176
				0.17985	0.698253	0.408913	-0.957715	-0.649745	0.536741	0.788983	0.435331	-0.831284	0.314167	0.78597
				0.179987	0.696019	0.406541	-0.956794	-0.647839	0.539395	0.79069	0.43222	-0.830334	0.311109	0.787751
				0.180125	0.693765	0.404194	-0.955842	-0.645928	0.542046	0.792386	0.429096	-0.829389	0.308046	0.789519
				0.180262	0.691493	0.401871	-0.954858	-0.644012	0.544695	0.794069	0.425958	-0.828448	0.304978	0.791275
				0.1804	0.689201	0.399573	-0.953843	-0.64209	0.547341	0.795741	0.422808	-0.827512	0.301905	0.793018
				0.180537	0.68689	0.3973	-0.952797	-0.640163	0.549984	0.797401	0.419645	-0.82658	0.298826	0.79475
				0.180675	0.68456	0.395051	-0.95172	-0.638229	0.552623	0.799049	0.41647	-0.825652	0.295743	0.79647
				0.180812	0.682212	0.392827	-0.950612	-0.636288	0.55526	0.800686	0.413283	-0.824729	0.292654	0.798179
				0.18095	0.679846	0.390627	-0.949472	-0.63434	0.557894	0.802311	0.410086	-0.82381	0.289562	0.799878
				0.181088	0.677462	0.388451	-0.948303	-0.632383	0.560525	0.803925	0.406878	-0.822895	0.286465	0.801565
				0.181225	0.675059	0.386299	-0.947103	-0.630418	0.563152	0.805526	0.403661	-0.821985	0.283365	0.803242
				0.181363	0.67264	0.384171	-0.945873	-0.628444	0.565776	0.807115	0.400435	-0.821078	0.280262	0.804908
				0.1815	0.670203	0.382066	-0.944614	-0.62646	0.568397	0.808691	0.3972	-0.820175	0.277157	0.806563
				0.181638	0.667749	0.379984	-0.943326	-0.624466	0.571014	0.810253	0.393957	-0.819275	0.27405	0.808207
				0.181775	0.665278	0.377924	-0.942009	-0.622461	0.573628	0.8118	0.390708	-0.818379	0.270941	0.80984
				0.181913	0.662791	0.375886	-0.940665	-0.620444	0.576238	0.813331	0.387451	-0.817487	0.267832	0.811462
				0.18205	0.660288	0.37387	-0.939292	-0.618416	0.578844	0.814846	0.384189	-0.816598	0.264722	0.813073
				0.182188	0.657768	0.371874	-0.937893	-0.616375	0.581447	0.816344	0.380922	-0.815713	0.26161	0.814675
				0.182325	0.655233	0.369898	-0.936468	-0.614322	0.584046	0.817825	0.377651	-0.814831	0.258498	0.816265
				0.182462	0.652683	0.367941	-0.935018	-0.612255	0.586641	0.819288	0.374375	-0.813952	0.255386	0.817847
				0.1826	0.650118	0.366003	-0.933542	-0.610173	0.589232	0.820734	0.371097	-0.813075	0.252273	0.819419
				0.182737	0.647538	0.364084	-0.932043	-0.608077	0.591819	0.822163	0.367817	-0.812202	0.24916	0.820982
				0.182875	0.644944	0.362181	-0.93052	-0.605966	0.594402	0.823575	0.364536	-0.811331	0.246047	0.822536
				0.183012	0.642335	0.360294	-0.928974	-0.60384	0.596981	0.82497	0.361253	-0.810463	0.242936	0.824082
				0.18315	0.639713	0.358423	-0.927407	-0.601697	0.599557	0.826349	0.357971	-0.809598	0.239826	0.82562
				0.183287	0.637077	0.356567	-0.925819	-0.599537	0.602127	0.827713	0.354689	-0.808735	0.236718	0.82715
				0.183425	0.634429	0.354724	-0.924212	-0.59736	0.604694	0.829062	0.351409	-0.807874	0.233614	0.828672
				0.183562	0.631767	0.352893	-0.922585	-0.595166	0.607257	0.830396	0.348132	-0.807015	0.230512	0.830186
				0.1837	0.629093	0.351075	-0.920939	-0.592953	0.609815	0.831715	0.344857	-0.806158	0.227415	0.831691
				0.183837	0.626407	0.349267	-0.919277	-0.590722	0.612369	0.833021	0.341586	-0.805303	0.224323	0.833188
				0.183975	0.62371	0.347468	-0.917598	-0.588472	0.614918	0.834312	0.33832	-0.80445	0.221234	0.834676
				0.184113	0.621001	0.345678	-0.915903	-0.586202	0.617463	0.835589	0.335058	-0.803598	0.21815	0.836156
				0.18425	0.618281	0.343895	-0.914194	-0.583913	0.620004	0.836852	0.331803	-0.802747	0.215071	0.837627
				0.184388	0.61555	0.342119	-0.912471	-0.581603	0.62254	0.838101	0.328554	-0.801898	0.211994	0.83909
				0.184525	0.612809	0.340348	-0.910735	-0.579272	0.625072	0.839337	0.325313	-0.80105	0.208921	0.840546
				0.184663	0.610058	0.33858	-0.908988	-0.576921	0.627599	0.840561	0.322079	-0.800203	0.205851	0.841995
				0.1848	0.607297	0.336816	-0.907229	-0.574548	0.630121	0.841771	0.318854	-0.799357	0.202782	0.843437
				0.184938	0.604527	0.335053	-0.90546	-0.572153	0.632639	0.842971	0.315639	-0.798511	0.199716	0.844873
				0.185075	0.601748	0.333291	-0.903682	-0.569736	0.635152	0.844159	0.312433	-0.797666	0.19665	0.846305
				0.185213	0.598961	0.331528	-0.901895	-0.567297	0.63766	0.845338	0.309238	-0.796822	0.193586	0.847731
				0.18535	0.596165	0.329763	-0.900101	-0.564836	0.640163	0.846507	0.306054	-0.795977	0.190524	0.849153
				0.185487	0.593362	0.327995	-0.8983	-0.562351	0.642662	0.847668	0.302882	-0.795133	0.187463	0.850571
				0.185625	0.590551	0.326223	-0.896493	-0.559844	0.645155	0.848821	0.299722	-0.794288	0.184404	0.851984
				0.185762	0.587733	0.324445	-0.89468	-0.557313	0.647643	0.849966	0.296575	-0.793443	0.181348	0.853392
				0.1859	0.584908	0.32266	-0.892863	-0.554759	0.650126	0.851104	0.293441	-0.792598	0.178295	0.854796
				0.186037	0.582077	0.320867	-0.891042	-0.552181	0.652603	0.852235	0.290321	-0.791752	0.175247	0.856194
				0.186175	0.57924	0.319065	-0.889217	-0.54958	0.655075	0.853358	0.287215	-0.790905	0.172203	0.857586
				0.186312	0.576397	0.317253	-0.88739	-0.546955	0.657542	0.854474	0.284124	-0.790058	0.169164	0.858971
				0.18645	0.573549	0.315429	-0.885561	-0.544305	0.660003	0.855582	0.281048	-0.789209	0.166131	0.860349
				0.186587	0.570696	0.313592	-0.883731	-0.541632	0.662458	0.856683	0.277988	-0.788359	0.163103	0.86172
				0.186725	0.567838	0.311741	-0.881899	-0.538935	0.664908	0.857775	0.274944	-0.787508	0.160081	0.863083
				0.186862	0.564976	0.309875	-0.880067	-0.536213	0.667351	0.858859	0.271916	-0.786655	0.157064	0.864438
				0.187	0.56211	0.307993	-0.878235	-0.533468	0.669789	0.859936	0.268904	-0.7858	0.154053	0.865784
				0.187138	0.55924	0.306093	-0.876403	-0.530698	0.67222	0.861006	0.26591	-0.784944	0.151047	0.867122
				0.187275	0.556367	0.304175	-0.874572	-0.527904	0.674644	0.862069	0.262933	-0.784085	0.148047	0.868452
				0.187413	0.553491	0.302237	-0.872743	-0.525087	0.677062	0.863126	0.259973	-0.783224	0.145052	0.869774
				0.18755	0.550612	0.300278	-0.870914	-0.522245	0.679473	0.864177	0.25703	-0.782361	0.142063	0.871087
				0.187688	0.547731	0.298298	-0.869088	-0.51938	0.681878	0.865223	0.254106	-0.781495	0.139079	0.872392
				0.187825	0.544848	0.296294	-0.867264	-0.516492	0.684275	0.866265	0.2512	-0.780626	0.136102	0.873687
				0.187963	0.541963	0.294267	-0.865442	-0.51358	0.686664	0.867304	0.248311	-0.779755	0.133131	0.874973
				0.1881	0.539077	0.292215	-0.863622	-0.510644	0.689046	0.868339	0.245441	-0.77888	0.130167	0.876249
				0.188238	0.53619	0.290137	-0.861805	-0.507686	0.691421	0.869371	0.242589	-0.778002	0.12721	0.877515
				0.188375	0.533302	0.288033	-0.85999	-0.504705	0.693787	0.8704	0.239755	-0.777121	0.124261	0.878769
				0.188512	0.530413	0.285901	-0.858178	-0.501701	0.696145	0.871426	0.23694	-0.776236	0.121319	0.880011
				0.18865	0.527525	0.28374	-0.856369	-0.498675	0.698494	0.872448	0.234143	-0.775348	0.118384	0.881242
				0.188787	0.524636	0.28155	-0.854563	-0.495627	0.700835	0.873466	0.231364	-0.774455	0.115456	0.882459
				0.188925	0.521748	0.27933	-0.852759	-0.492557	0.703167	0.874481	0.228603	-0.773559	0.112536	0.883665
				0.189062	0.51886	0.27708	-0.850959	-0.489465	0.705489	0.875491	0.22586	-0.772659	0.109622	0.884857
				0.1892	0.515973	0.274798	-0.84916	-0.486353	0.707802	0.876497	0.223135	-0.771754	0.106715	0.886037
				0.189337	0.513087	0.272484	-0.847364	-0.483219	0.710105	0.877498	0.220428	-0.770845	0.103814	0.887205
				0.189475	0.510203	0.270137	-0.845571	-0.480066	0.712397	0.878496	0.217738	-0.769931	0.100919	0.888361
				0.189612	0.50732	0.267756	-0.843779	-0.476892	0.714679	0.87949	0.215065	-0.769012	0.0980309	0.889505
				0.18975	0.504439	0.265342	-0.84199	-0.473698	0.716951	0.880481	0.212409	-0.768089	0.0951493	0.890639
				0.189887	0.50156	0.262893	-0.840202	-0.470486	0.719211	0.88147	0.209769	-0.76716	0.0922749	0.891761
				0.190025	0.498684	0.26041	-0.838415	-0.467254	0.721459	0.882456	0.207145	-0.766227	0.0894083	0.892873
				0.190163	0.49581	0.257891	-0.83663	-0.464004	0.723696	0.88344	0.204537	-0.765288	0.08655	0.893975
				0.1903	0.492938	0.255336	-0.834845	-0.460735	0.72592	0.884424	0.201945	-0.764343	0.0837008	0.895066
				0.190438	0.49007	0.252746	-0.833061	-0.45745	0.728131	0.885405	0.199367	-0.763393	0.0808613	0.896146
				0.190575	0.487205	0.250119	-0.831277	-0.454146	0.73033	0.886386	0.196803	-0.762438	0.0780322	0.897216
				0.190713	0.484344	0.247456	-0.829492	-0.450827	0.732515	0.887366	0.194254	-0.761477	0.0752138	0.898275
				0.19085	0.481486	0.244756	-0.827707	-0.44749	0.734686	0.888343	0.191717	-0.760509	0.0724062	0.899323
				0.190988	0.478631	0.242019	-0.825921	-0.444138	0.736843	0.88932	0.189193	-0.759536	0.0696094	0.90036
				0.191125	0.475781	0.239245	-0.824133	-0.440771	0.738985	0.890294	0.18668	-0.758557	0.0668235	0.901386
				0.191263	0.472935	0.236434	-0.822343	-0.437389	0.741112	0.891266	0.184179	-0.757571	0.064048	0.902402
				0.1914	0.470093	0.233586	-0.82055	-0.433992	0.743224	0.892237	0.181689	-0.756579	0.0612825	0.903408
				0.191537	0.467255	0.2307	-0.818755	-0.430582	0.745319	0.893205	0.179208	-0.75558	0.0585268	0.904405
				0.191675	0.464423	0.227778	-0.816956	-0.427158	0.747399	0.894173	0.176736	-0.754575	0.0557804	0.905392
				0.191812	0.461594	0.224819	-0.815153	-0.42372	0.749461	0.895138	0.174273	-0.753563	0.0530431	0.906372
				0.19195	0.458771	0.221822	-0.813346	-0.420271	0.751506	0.896104	0.171817	-0.752545	0.0503145	0.907343
				0.192087	0.455953	0.218789	-0.811534	-0.416809	0.753533	0.897069	0.169367	-0.751519	0.0475945	0.908308
				0.192225	0.45314	0.215719	-0.809717	-0.413336	0.755541	0.898036	0.166923	-0.750487	0.0448833	0.909266
				0.192362	0.450333	0.212613	-0.807894	-0.409852	0.757531	0.899004	0.164484	-0.749447	0.0421809	0.910217
				0.1925	0.44753	0.20947	-0.806064	-0.406358	0.759502	0.899974	0.162049	-0.7484	0.0394876	0.911161
				0.192637	0.444734	0.206292	-0.804227	-0.402853	0.761453	0.900947	0.159617	-0.747346	0.0368036	0.912099
				0.192775	0.441942	0.203078	-0.802383	-0.399339	0.763383	0.901922	0.157187	-0.746285	0.0341293	0.913028
				0.192912	0.439157	0.199828	-0.800532	-0.395816	0.765293	0.9029	0.154758	-0.745216	0.0314649	0.91395
				0.19305	0.436378	0.196544	-0.798671	-0.392284	0.767182	0.903882	0.152329	-0.744139	0.0288104	0.914863
				0.193188	0.433604	0.193225	-0.796802	-0.388745	0.769049	0.904865	0.1499	-0.743055	0.0261657	0.915766
				0.193325	0.430836	0.189872	-0.794924	-0.385197	0.770894	0.905852	0.147469	-0.741963	0.0235307	0.916659
				0.193463	0.428075	0.186485	-0.793036	-0.381643	0.772716	0.90684	0.145036	-0.740864	0.020905	0.917542
				0.1936	0.425319	0.183065	-0.791138	-0.378082	0.774515	0.90783	0.142598	-0.739756	0.0182879	0.918415
				0.193738	0.42257	0.179612	-0.789229	-0.374515	0.77629	0.908821	0.140157	-0.738641	0.0156789	0.919276
				0.193875	0.419827	0.176126	-0.787309	-0.370942	0.778042	0.909814	0.13771	-0.737517	0.0130775	0.920127
				0.194013	0.41709	0.172609	-0.785377	-0.367364	0.779769	0.910809	0.135256	-0.736385	0.0104833	0.920967
				0.19415	0.414359	0.16906	-0.783434	-0.363781	0.781471	0.911805	0.132795	-0.735245	0.00789585	0.921798
				0.194288	0.411635	0.165481	-0.781478	-0.360194	0.783147	0.912803	0.130327	-0.734096	0.00531474	0.922618
				0.194425	0.408917	0.161871	-0.77951	-0.356603	0.784798	0.913804	0.127849	-0.732939	0.00273994	0.92343
				0.194562	0.406206	0.158231	-0.777529	-0.353009	0.786422	0.914807	0.125361	-0.731774	0.000171467	0.924233
				0.1947	0.403501	0.154563	-0.775534	-0.349412	0.78802	0.915812	0.122862	-0.730599	-0.00239067	0.925027
				0.194837	0.400802	0.150866	-0.773526	-0.345812	0.789591	0.916821	0.120352	-0.729417	-0.00494639	0.925813
				0.194975	0.39811	0.14714	-0.771504	-0.34221	0.791134	0.917831	0.11783	-0.728225	-0.00749553	0.92659
				0.195112	0.395424	0.143388	-0.769468	-0.338607	0.79265	0.918845	0.115294	-0.727024	-0.010038	0.92736
				0.19525	0.392744	0.139609	-0.767417	-0.335002	0.794138	0.91986	0.112745	-0.725815	-0.0125738	0.928121
				0.195387	0.390071	0.135804	-0.765352	-0.331397	0.795597	0.920877	0.110182	-0.724596	-0.0151034	0.928874
				0.195525	0.387404	0.131973	-0.763271	-0.327791	0.797027	0.921895	0.107603	-0.723368	-0.0176271	0.929618
				0.195662	0.384744	0.128118	-0.761176	-0.324185	0.798428	0.922913	0.105008	-0.722131	-0.0201455	0.930354
				0.1958	0.38209	0.124239	-0.759065	-0.32058	0.7998	0.92393	0.102397	-0.720884	-0.0226592	0.931081
				0.195937	0.379442	0.120337	-0.756938	-0.316975	0.801143	0.924947	0.0997694	-0.719628	-0.025169	0.9318
				0.196075	0.3768	0.116411	-0.754796	-0.313371	0.802456	0.925962	0.0971241	-0.718363	-0.0276758	0.932511
				0.196213	0.374165	0.112464	-0.752639	-0.309769	0.803739	0.926974	0.0944609	-0.717088	-0.0301801	0.933214
				0.19635	0.371536	0.108496	-0.750465	-0.306168	0.804992	0.927985	0.0917794	-0.715803	-0.0326827	0.93391
				0.196488	0.368913	0.104508	-0.748276	-0.30257	0.806214	0.928994	0.0890791	-0.714508	-0.0351842	0.934599
				0.196625	0.366296	0.1005	-0.74607	-0.298974	0.807407	0.93	0.0863597	-0.713203	-0.0376849	0.93528
				0.196763	0.363685	0.0964724	-0.743848	-0.29538	0.808569	0.931005	0.0836209	-0.711888	-0.0401851	0.935955
				0.1969	0.36108	0.0924271	-0.741611	-0.29179	0.8097	0.932007	0.0808623	-0.710562	-0.042685	0.936623
				0.197038	0.358481	0.0883644	-0.739357	-0.288203	0.810801	0.933007	0.0780837	-0.709227	-0.0451846	0.937285
				0.197175	0.355888	0.0842852	-0.737087	-0.284619	0.811872	0.934005	0.075285	-0.707881	-0.047684	0.937939
				0.197313	0.353301	0.0801902	-0.734801	-0.28104	0.812912	0.935	0.072466	-0.706524	-0.0501829	0.938586
				0.19745	0.35072	0.0760803	-0.732499	-0.277464	0.813922	0.935993	0.0696264	-0.705156	-0.0526815	0.939226
				0.197587	0.348144	0.0719563	-0.730182	-0.273893	0.814902	0.936982	0.0667663	-0.703778	-0.0551798	0.939857
				0.197725	0.345575	0.067819	-0.727848	-0.270326	0.815852	0.937966	0.0638856	-0.702389	-0.0576783	0.94048
				0.197862	0.343011	0.0636692	-0.725498	-0.266763	0.816772	0.938945	0.0609842	-0.700988	-0.0601773	0.941095
				0.198	0.340452	0.0595079	-0.723133	-0.263206	0.817662	0.939919	0.0580623	-0.699576	-0.0626773	0.9417
				0.198137	0.337899	0.0553359	-0.720753	-0.259654	0.818523	0.940886	0.0551198	-0.698153	-0.065179	0.942298
				0.198275	0.335352	0.051154	-0.718357	-0.256107	0.819355	0.941847	0.0521568	-0.696718	-0.0676831	0.942887
				0.198412	0.33281	0.0469632	-0.715945	-0.252565	0.820158	0.9428	0.0491735	-0.695271	-0.0701902	0.943468
				0.19855	0.330274	0.0427644	-0.713519	-0.249029	0.820932	0.943746	0.0461701	-0.693812	-0.0727009	0.944042
				0.198687	0.327743	0.0385585	-0.711078	-0.245499	0.821678	0.944684	0.0431468	-0.692341	-0.0752157	0.94461
				0.198825	0.325217	0.0343463	-0.708622	-0.241974	0.822397	0.945615	0.0401037	-0.690858	-0.0777351	0.945173
				0.198962	0.322697	0.0301289	-0.706151	-0.238455	0.823088	0.946538	0.0370411	-0.689362	-0.0802592	0.94573
				0.1991	0.320182	0.0259071	-0.703666	-0.234943	0.823753	0.947455	0.0339594	-0.687854	-0.0827881	0.946284
				0.199238	0.317672	0.0216819	-0.701168	-0.231436	0.824391	0.948364	0.0308589	-0.686333	-0.0853215	0.946833
				0.199375	0.315168	0.0174543	-0.698655	-0.227936	0.825003	0.949265	0.0277399	-0.684799	-0.0878594	0.947379
				0.199513	0.312668	0.0132252	-0.696129	-0.224442	0.82559	0.95016	0.0246027	-0.683251	-0.0904014	0.947922
				0.19965	0.310173	0.00899548	-0.69359	-0.220955	0.826152	0.951046	0.0214479	-0.68169	-0.092947	0.948461
				0.199788	0.307684	0.00476621	-0.691037	-0.217474	0.82669	0.951924	0.0182757	-0.680116	-0.095496	0.948998
				0.199925	0.3052	0.000538323	-0.688472	-0.214	0.827205	0.952793	0.0150868	-0.678527	-0.0980482	0.949531
				0.200063	0.30272	-0.00368722	-0.685895	-0.210532	0.827697	0.953652	0.0118815	-0.676925	-0.100603	0.950061
				0.2002	0.300245	-0.00790946	-0.683305	-0.207071	0.828168	0.9545	0.0086603	-0.675308	-0.103162	0.950588
				0.200338	0.297775	-0.0121274	-0.680703	-0.203617	0.828616	0.955337	0.00542377	-0.673677	-0.105723	0.951112
				0.200475	0.29531	-0.0163402	-0.67809	-0.20017	0.829045	0.956162	0.00217242	-0.672031	-0.108287	0.951633
				0.200612	0.29285	-0.0205468	-0.675466	-0.196729	0.829453	0.956974	-0.00109321	-0.67037	-0.110855	0.952152
				0.20075	0.290394	-0.0247462	-0.672831	-0.193296	0.829843	0.957773	-0.00437256	-0.668693	-0.113426	0.95267
				0.200887	0.287943	-0.0289376	-0.670186	-0.189869	0.830215	0.95856	-0.00766506	-0.667002	-0.116	0.953186
				0.201025	0.285496	-0.0331199	-0.66753	-0.18645	0.830569	0.959335	-0.0109701	-0.665294	-0.118577	0.953701
				0.201162	0.283054	-0.0372924	-0.664864	-0.183038	0.830907	0.960097	-0.0142871	-0.663571	-0.121157	0.954217
				0.2013	0.280616	-0.041454	-0.662189	-0.179633	0.831229	0.960847	-0.0176155	-0.661831	-0.123739	0.954732
				0.201437	0.278183	-0.0456039	-0.659504	-0.176236	0.831537	0.961586	-0.0209546	-0.660075	-0.126323	0.955247
				0.201575	0.275754	-0.0497412	-0.656811	-0.172846	0.831831	0.962314	-0.0243038	-0.658302	-0.128909	0.955763
				0.201712	0.273328	-0.053865	-0.654109	-0.169463	0.832112	0.963032	-0.0276625	-0.656513	-0.131496	0.956279
				0.20185	0.270907	-0.0579746	-0.651399	-0.166088	0.832382	0.96374	-0.0310301	-0.654706	-0.134084	0.956794
				0.201987	0.26849	-0.062069	-0.648681	-0.162721	0.83264	0.964437	-0.0344059	-0.652881	-0.136673	0.957309
				0.202125	0.266077	-0.0661474	-0.645956	-0.159361	0.832889	0.965124	-0.0377893	-0.651039	-0.139261	0.957822
				0.202263	0.263667	-0.0702092	-0.643223	-0.156009	0.833129	0.965801	-0.0411796	-0.649179	-0.141851	0.958333
				0.2024	0.261261	-0.0742535	-0.640483	-0.152666	0.833361	0.966466	-0.0445763	-0.647301	-0.144442	0.958842
				0.202538	0.258858	-0.0782796	-0.637737	-0.14933	0.833586	0.967121	-0.0479786	-0.645404	-0.147035	0.959349
				0.202675	0.256459	-0.0822868	-0.634985	-0.146003	0.833806	0.967764	-0.051386	-0.643489	-0.14963	0.959854
				0.202813	0.254063	-0.0862745	-0.632227	-0.142685	0.83402	0.968396	-0.0547978	-0.641554	-0.15223	0.960356
				0.20295	0.25167	-0.0902419	-0.629463	-0.139375	0.834231	0.969015	-0.0582135	-0.639601	-0.154834	0.960856
				0.203088	0.24928	-0.0941886	-0.626694	-0.136074	0.834439	0.969622	-0.0616323	-0.637628	-0.157444	0.961355
				0.203225	0.246893	-0.0981138	-0.62392	-0.132782	0.834645	0.970218	-0.0650537	-0.635635	-0.16006	0.961853
				0.203363	0.244508	-0.102017	-0.621141	-0.129499	0.83485	0.970802	-0.0684771	-0.633622	-0.162683	0.96235
				0.2035	0.242126	-0.105898	-0.618357	-0.126225	0.835056	0.971375	-0.0719019	-0.631589	-0.165315	0.962847
				0.203637	0.239745	-0.109756	-0.61557	-0.122961	0.835262	0.971937	-0.0753275	-0.629535	-0.167955	0.963344
				0.203775	0.237367	-0.11359	-0.612779	-0.119707	0.835471	0.97249	-0.0787534	-0.627461	-0.170602	0.963842
				0.203912	0.234991	-0.117401	-0.609983	-0.116462	0.835683	0.973034	-0.0821791	-0.625365	-0.173259	0.964339
				0.20405	0.232616	-0.121187	-0.607185	-0.113228	0.8359	0.973569	-0.0856039	-0.623249	-0.175924	0.964836
				0.204187	0.230243	-0.124949	-0.604383	-0.110004	0.836121	0.974096	-0.0890273	-0.621111	-0.178597	0.965332
				0.204325	0.227871	-0.128686	-0.601579	-0.106791	0.836349	0.974616	-0.0924489	-0.618952	-0.181278	0.965827
				0.204462	0.225499	-0.132398	-0.598772	-0.103589	0.836583	0.975129	-0.0958682	-0.616771	-0.183967	0.966318
				0.2046	0.223129	-0.136084	-0.595962	-0.100397	0.836826	0.975636	-0.0992847	-0.614569	-0.186664	0.966807
				0.204737	0.220758	-0.139745	-0.59315	-0.0972173	0.837078	0.976137	-0.102698	-0.612344	-0.18937	0.96729
				0.204875	0.218388	-0.14338	-0.590336	-0.0940486	0.837339	0.976632	-0.106107	-0.610096	-0.192084	0.967769
				0.205012	0.216017	-0.146989	-0.587519	-0.0908915	0.837611	0.977122	-0.109513	-0.607827	-0.194808	0.968242
				0.20515	0.213647	-0.150572	-0.584702	-0.0877463	0.837895	0.977608	-0.112913	-0.605535	-0.19754	0.968708
				0.205288	0.211275	-0.154128	-0.581882	-0.084613	0.838192	0.97809	-0.116309	-0.60322	-0.200282	0.969167
				0.205425	0.208902	-0.157659	-0.579061	-0.081492	0.838501	0.978569	-0.1197	-0.600882	-0.203033	0.969619
				0.205563	0.206528	-0.161163	-0.576239	-0.0783834	0.838825	0.979046	-0.123085	-0.598522	-0.205794	0.970063
				0.2057	0.204152	-0.164642	-0.573416	-0.0752873	0.839163	0.979523	-0.126464	-0.596138	-0.208564	0.9705
				0.205838	0.201774	-0.168094	-0.570591	-0.0722038	0.839517	0.979999	-0.129837	-0.593732	-0.211343	0.970928
				0.205975	0.199394	-0.171519	-0.567766	-0.0691333	0.839888	0.980476	-0.133203	-0.591302	-0.21413	0.971349
				0.206113	0.197011	-0.174919	-0.564941	-0.0660756	0.840276	0.980955	-0.136562	-0.588849	-0.216926	0.971761
				0.20625	0.194624	-0.178293	-0.562114	-0.0630311	0.840681	0.981436	-0.139915	-0.586373	-0.219729	0.972165
				0.206388	0.192235	-0.181642	-0.559287	-0.0599998	0.841105	0.981919	-0.14326	-0.583873	-0.222538	0.97256
				0.206525	0.189841	-0.184965	-0.55646	-0.0569817	0.841548	0.982404	-0.146598	-0.581351	-0.225354	0.972946
				0.206662	0.187444	-0.188262	-0.553633	-0.053977	0.84201	0.982892	-0.149928	-0.578805	-0.228174	0.973321
				0.2068	0.185041	-0.191534	-0.550805	-0.0509856	0.842493	0.98338	-0.153251	-0.576235	-0.231	0.973687
				0.206937	0.182634	-0.194782	-0.547978	-0.0480078	0.842996	0.98387	-0.156566	-0.573643	-0.23383	0.974041
				0.207075	0.180222	-0.198005	-0.545151	-0.0450434	0.843521	0.984359	-0.159872	-0.571028	-0.236666	0.974385
				0.207212	0.177804	-0.201203	-0.542324	-0.0420925	0.844067	0.984848	-0.163171	-0.568389	-0.239506	0.974718
				0.20735	0.175379	-0.204377	-0.539497	-0.039155	0.844636	0.985335	-0.166462	-0.565727	-0.242351	0.97504
				0.207487	0.172949	-0.207528	-0.536671	-0.036231	0.845227	0.985819	-0.169745	-0.563043	-0.245201	0.975352
				0.207625	0.170511	-0.210655	-0.533845	-0.0333204	0.845841	0.986301	-0.17302	-0.560336	-0.248057	0.975652
				0.207762	0.168066	-0.21376	-0.531021	-0.0304231	0.846478	0.986779	-0.176288	-0.557606	-0.250918	0.975943
				0.2079	0.165613	-0.216841	-0.528197	-0.0275391	0.84714	0.987253	-0.179547	-0.554854	-0.253785	0.976225
				0.208037	0.163152	-0.2199	-0.525374	-0.0246683	0.847825	0.987723	-0.182799	-0.55208	-0.256659	0.976497
				0.208175	0.160683	-0.222937	-0.522552	-0.0218104	0.848534	0.988188	-0.186043	-0.549284	-0.259539	0.97676
				0.208313	0.158205	-0.225953	-0.519732	-0.0189655	0.849267	0.98865	-0.189279	-0.546466	-0.262425	0.977015
				0.20845	0.155717	-0.228947	-0.516912	-0.0161334	0.850025	0.989106	-0.192509	-0.543626	-0.265318	0.977261
				0.208588	0.15322	-0.23192	-0.514095	-0.0133138	0.850808	0.989558	-0.195732	-0.540765	-0.268216	0.977499
				0.208725	0.150712	-0.234873	-0.511279	-0.0105066	0.851616	0.990005	-0.198947	-0.537883	-0.271122	0.977728
				0.208863	0.148194	-0.237806	-0.508464	-0.00771164	0.852448	0.990447	-0.202157	-0.53498	-0.274033	0.977948
				0.209	0.145666	-0.24072	-0.505652	-0.00492866	0.853306	0.990882	-0.20536	-0.532057	-0.276952	0.978158
				0.209138	0.143126	-0.243614	-0.502842	-0.00215743	0.854189	0.991311	-0.208557	-0.529113	-0.279878	0.978359
				0.209275	0.140574	-0.246489	-0.500034	0.000602287	0.855096	0.991733	-0.21175	-0.52615	-0.282811	0.97855
				0.209413	0.13801	-0.249346	-0.497228	0.00335076	0.856028	0.992147	-0.214936	-0.523167	-0.285754	0.978731
				0.20955	0.135435	-0.252185	-0.494425	0.00608826	0.856985	0.992553	-0.218119	-0.520165	-0.288705	0.978902
				0.209687	0.132846	-0.255006	-0.491625	0.00881508	0.857967	0.992951	-0.221297	-0.517144	-0.291667	0.979063
				0.209825	0.130244	-0.257811	-0.488827	0.0115315	0.858974	0.993339	-0.224471	-0.514105	-0.29464	0.979214
				0.209962	0.127629	-0.260598	-0.486033	0.0142379	0.860004	0.993719	-0.227642	-0.511048	-0.297625	0.979357
				0.2101	0.125	-0.263369	-0.483241	0.0169345	0.861059	0.994091	-0.230811	-0.507974	-0.300621	0.979491
				0.210237	0.122357	-0.266125	-0.480453	0.0196218	0.862138	0.994453	-0.233977	-0.504882	-0.30363	0.979617
				0.210375	0.1197	-0.268864	-0.477669	0.0223	0.86324	0.994808	-0.237141	-0.501773	-0.306651	0.979736
				0.210512	0.117028	-0.271589	-0.474888	0.0249695	0.864365	0.995155	-0.240304	-0.498649	-0.309685	0.979847
				0.21065	0.114341	-0.274298	-0.472111	0.0276306	0.865513	0.995494	-0.243467	-0.495508	-0.31273	0.979953
				0.210787	0.111639	-0.276994	-0.469338	0.0302839	0.866684	0.995826	-0.24663	-0.492352	-0.315786	0.980052
				0.210925	0.108922	-0.279675	-0.466569	0.0329296	0.867876	0.99615	-0.249793	-0.489181	-0.318854	0.980145
				0.211062	0.106189	-0.282342	-0.463805	0.0355682	0.86909	0.996466	-0.252958	-0.485996	-0.321931	0.980231
				0.2112	0.103439	-0.284997	-0.461045	0.0382	0.870326	0.996774	-0.256124	-0.482798	-0.325019	0.98031
				0.211338	0.100674	-0.287638	-0.458289	0.0408255	0.871581	0.997072	-0.259293	-0.479585	-0.328116	0.980383
				0.211475	0.0978922	-0.290267	-0.455538	0.0434451	0.872857	0.997361	-0.262465	-0.47636	-0.331222	0.980448
				0.211613	0.0950938	-0.292883	-0.452791	0.0460593	0.874152	0.997638	-0.265641	-0.473123	-0.334337	0.980505
				0.21175	0.0922786	-0.295488	-0.45005	0.0486684	0.875466	0.997904	-0.268821	-0.469874	-0.337461	0.980555
				0.211888	0.0894465	-0.29808	-0.447313	0.051273	0.876798	0.998156	-0.272006	-0.466613	-0.340595	0.980597
				0.212025	0.0865974	-0.300662	-0.44458	0.0538734	0.878147	0.998394	-0.275197	-0.463342	-0.343738	0.980631
				0.212163	0.083731	-0.303232	-0.441853	0.0564701	0.879513	0.998617	-0.278394	-0.460061	-0.346891	0.980656
				0.2123	0.0808473	-0.305792	-0.43913	0.0590636	0.880895	0.998825	-0.281598	-0.45677	-0.350053	0.980674
				0.212438	0.0779461	-0.308341	-0.436412	0.0616544	0.882292	0.999017	-0.28481	-0.453469	-0.353225	0.980685
				0.212575	0.0750275	-0.31088	-0.433699	0.0642429	0.883703	0.999192	-0.28803	-0.450161	-0.356407	0.980688
				0.212712	0.0720912	-0.313409	-0.43099	0.0668295	0.885128	0.999351	-0.291258	-0.446844	-0.359598	0.980683
				0.21285	0.0691374	-0.315929	-0.428285	0.0694149	0.886566	0.999494	-0.294496	-0.44352	-0.362798	0.98067
				0.212987	0.0661659	-0.318438	-0.425584	0.0719993	0.888016	0.999619	-0.297745	-0.440189	-0.366006	0.98065
				0.213125	0.0631767	-0.320939	-0.422888	0.0745834	0.889476	0.999728	-0.301003	-0.436852	-0.369222	0.980621
				0.213262	0.0601699	-0.32343	-0.420195	0.0771675	0.890947	0.999819	-0.304273	-0.433508	-0.372445	0.980583
				0.2134	0.0571455	-0.325912	-0.417505	0.0797523	0.892427	0.999893	-0.307555	-0.43016	-0.375675	0.980534
				0.213537	0.0541035	-0.328386	-0.414819	0.082338	0.893915	0.999948	-0.310848	-0.426807	-0.378911	0.980475
				0.213675	0.051044	-0.330851	-0.412136	0.0849253	0.895411	0.999984	-0.314154	-0.423449	-0.382154	0.980404
				0.213812	0.047967	-0.333307	-0.409455	0.0875146	0.896912	1	-0.317474	-0.420088	-0.385402	0.98032
				0.21395	0.0448728	-0.335755	-0.406777	0.0901063	0.898419	0.999995	-0.320807	-0.416724	-0.388657	0.980223
				0.214087	0.0417613	-0.338195	-0.404101	0.092701	0.89993	0.999969	-0.324153	-0.413358	-0.391918	0.980111
				0.214225	0.0386328	-0.340627	-0.401427	0.0952991	0.901445	0.99992	-0.327514	-0.409989	-0.395185	0.979985
				0.214363	0.0354874	-0.343051	-0.398754	0.0979011	0.902961	0.999849	-0.33089	-0.406619	-0.398459	0.979843
				0.2145	0.0323253	-0.345466	-0.396083	0.100507	0.904479	0.999754	-0.33428	-0.403247	-0.401739	0.979685
				0.214638	0.0291468	-0.347874	-0.393412	0.103119	0.905997	0.999635	-0.337686	-0.399876	-0.405027	0.979511
				0.214775	0.0259519	-0.350274	-0.390741	0.105735	0.907514	0.999492	-0.341107	-0.396504	-0.408321	0.979321
				0.214913	0.022741	-0.352666	-0.38807	0.108357	0.909028	0.999324	-0.344543	-0.393133	-0.411621	0.979114
				0.21505	0.0195143	-0.35505	-0.385399	0.110985	0.91054	0.999131	-0.347995	-0.389763	-0.414928	0.97889
				0.215188	0.0162722	-0.357427	-0.382727	0.11362	0.912048	0.998914	-0.351462	-0.386394	-0.41824	0.978648
				0.215325	0.0130148	-0.359796	-0.380054	0.116262	0.91355	0.99867	-0.354946	-0.383027	-0.421558	0.978389
				0.215463	0.00974256	-0.362157	-0.377379	0.118911	0.915046	0.998402	-0.358445	-0.379663	-0.424879	0.978111
				0.2156	0.00645579	-0.36451	-0.374702	0.121568	0.916535	0.998106	-0.361959	-0.376301	-0.428205	0.977813
				0.215737	0.00315483	-0.366856	-0.372022	0.124234	0.918015	0.997784	-0.36549	-0.372943	-0.431533	0.977495
				0.215875	-0.000159932	-0.369193	-0.369339	0.126908	0.919486	0.997435	-0.369035	-0.369589	-0.434864	0.977155
				0.216012	-0.00348811	-0.371523	-0.366653	0.129591	0.920946	0.997057	-0.372596	-0.366239	-0.438198	0.976793
				0.21615	-0.0068293	-0.373846	-0.363964	0.132283	0.922394	0.996651	-0.376172	-0.362893	-0.441534	0.976407
				0.216287	-0.0101831	-0.37616	-0.361269	0.134985	0.92383	0.996215	-0.379762	-0.359552	-0.444872	0.975997
				0.216425	-0.013549	-0.378467	-0.358571	0.137698	0.925252	0.99575	-0.383367	-0.356217	-0.448213	0.975562
				0.216562	-0.0169266	-0.380765	-0.355866	0.140421	0.926659	0.995254	-0.386985	-0.352888	-0.451556	0.975102
				0.2167	-0.0203154	-0.383056	-0.353157	0.143155	0.928051	0.994729	-0.390618	-0.349565	-0.454902	0.974616
				0.216837	-0.0237149	-0.385339	-0.350441	0.145899	0.929426	0.994174	-0.394263	-0.346248	-0.458251	0.974104
				0.216975	-0.0271246	-0.387613	-0.347719	0.148656	0.930783	0.993589	-0.39792	-0.342938	-0.461604	0.973566
				0.217113	-0.030544	-0.38988	-0.34499	0.151424	0.932122	0.992975	-0.401589	-0.339636	-0.464959	0.973002
				0.21725	-0.0339725	-0.392138	-0.342254	0.154204	0.933441	0.992334	-0.40527	-0.336341	-0.468317	0.972412
				0.217388	-0.0374097	-0.394389	-0.33951	0.156996	0.93474	0.991665	-0.408961	-0.333053	-0.471677	0.971795
				0.217525	-0.0408549	-0.396631	-0.336759	0.159801	0.936017	0.990969	-0.412662	-0.329774	-0.47504	0.971152
				0.217663	-0.0443076	-0.398866	-0.333998	0.162619	0.937273	0.990247	-0.416372	-0.326504	-0.478404	0.970481
				0.2178	-0.0477671	-0.401092	-0.33123	0.165449	0.938505	0.9895	-0.42009	-0.323242	-0.481768	0.969783
				0.217938	-0.0512329	-0.40331	-0.328452	0.168293	0.939714	0.988727	-0.423816	-0.319989	-0.485133	0.969055
				0.218075	-0.0547045	-0.405519	-0.325664	0.17115	0.940898	0.98793	-0.427548	-0.316745	-0.488497	0.968298
				0.218213	-0.058181	-0.407721	-0.322867	0.174021	0.942058	0.987107	-0.431286	-0.31351	-0.491861	0.96751
				0.21835	-0.0616621	-0.409914	-0.32006	0.176906	0.943191	0.986259	-0.435029	-0.310286	-0.495224	0.96669
				0.218488	-0.0651469	-0.4121	-0.317242	0.179804	0.944298	0.985386	-0.438775	-0.307071	-0.498585	0.965838
				0.218625	-0.0686349	-0.414277	-0.314414	0.182716	0.945377	0.984487	-0.442524	-0.303866	-0.501945	0.964953
				0.218762	-0.0721254	-0.416446	-0.311575	0.185642	0.946429	0.983563	-0.446275	-0.300672	-0.505304	0.964035
				0.2189	-0.0756177	-0.418607	-0.308725	0.188583	0.947453	0.982613	-0.450027	-0.297488	-0.508661	0.963082
				0.219037	-0.0791113	-0.420761	-0.305863	0.191537	0.948448	0.981637	-0.453778	-0.294314	-0.512016	0.962095
				0.219175	-0.0826054	-0.422906	-0.302991	0.194506	0.949414	0.980636	-0.457528	-0.291151	-0.51537	0.961074
				0.219312	-0.0860993	-0.425044	-0.300106	0.197489	0.95035	0.979609	-0.461275	-0.287999	-0.518721	0.960019
				0.21945	-0.0895924	-0.427173	-0.29721	0.200487	0.951255	0.978557	-0.465019	-0.284858	-0.522069	0.958929
				0.219587	-0.093084	-0.429296	-0.294302	0.203498	0.952131	0.97748	-0.468758	-0.281728	-0.525413	0.957805
				0.219725	-0.0965735	-0.431411	-0.291382	0.206524	0.952976	0.97638	-0.472492	-0.27861	-0.528753	0.956648
				0.219862	-0.10006	-0.433518	-0.288451	0.209564	0.95379	0.975256	-0.476218	-0.275502	-0.532087	0.955456
				0.22	-0.103543	-0.435619	-0.285507	0.212619	0.954572	0.974108	-0.479936	-0.272406	-0.535415	0.95423
				0.220138	-0.107022	-0.437712	-0.282551	0.215687	0.955324	0.972938	-0.483646	-0.269321	-0.538736	0.952969
				0.220275	-0.110496	-0.439798	-0.279583	0.218769	0.956044	0.971745	-0.487345	-0.266248	-0.542048	0.951674
				0.220413	-0.113964	-0.441878	-0.276603	0.221865	0.956732	0.97053	-0.491033	-0.263186	-0.545352	0.950343
				0.22055	-0.117426	-0.443951	-0.273612	0.224975	0.957389	0.969292	-0.494708	-0.260135	-0.548646	0.948978
				0.220688	-0.120882	-0.446018	-0.270608	0.228098	0.958013	0.968032	-0.49837	-0.257096	-0.551931	0.947576
				0.220825	-0.124329	-0.448079	-0.267593	0.231235	0.958607	0.966749	-0.502018	-0.254069	-0.555205	0.946139
				0.220963	-0.127769	-0.450134	-0.264567	0.234384	0.959169	0.965444	-0.50565	-0.251053	-0.55847	0.944667
				0.2211	-0.131199	-0.452183	-0.261529	0.237547	0.959699	0.964117	-0.509266	-0.248049	-0.561724	0.943159
				0.221238	-0.13462	-0.454227	-0.25848	0.240722	0.960198	0.962769	-0.512864	-0.245056	-0.564967	0.941617
				0.221375	-0.13803	-0.456266	-0.25542	0.24391	0.960666	0.961399	-0.516444	-0.242074	-0.5682	0.940041
				0.221513	-0.14143	-0.4583	-0.252349	0.247109	0.961103	0.960008	-0.520005	-0.239104	-0.571422	0.938431
				0.22165	-0.144818	-0.46033	-0.249268	0.250321	0.961509	0.958598	-0.523546	-0.236145	-0.574633	0.936789
				0.221787	-0.148194	-0.462355	-0.246176	0.253544	0.961885	0.957169	-0.527066	-0.233198	-0.577831	0.935116
				0.221925	-0.151557	-0.464376	-0.243075	0.256778	0.962232	0.955722	-0.530564	-0.230262	-0.581016	0.933412
				0.222062	-0.154907	-0.466394	-0.239965	0.260023	0.962548	0.954258	-0.534039	-0.227336	-0.584188	0.931679
				0.2222	-0.158243	-0.468408	-0.236845	0.263279	0.962835	0.952777	-0.537492	-0.224422	-0.587345	0.929917
				0.222337	-0.161564	-0.470419	-0.233717	0.266545	0.963094	0.951281	-0.540921	-0.221519	-0.590486	0.928127
				0.222475	-0.16487	-0.472428	-0.23058	0.26982	0.963324	0.949769	-0.544325	-0.218627	-0.59361	0.92631
				0.222612	-0.168161	-0.474434	-0.227435	0.273105	0.963527	0.948243	-0.547704	-0.215746	-0.596716	0.924465
				0.22275	-0.171435	-0.476438	-0.224282	0.276398	0.963702	0.946702	-0.551058	-0.212875	-0.599804	0.922594
				0.222887	-0.174692	-0.478441	-0.221122	0.2797	0.963851	0.945147	-0.554386	-0.210015	-0.602873	0.920697
				0.223025	-0.177932	-0.480443	-0.217956	0.28301	0.963973	0.943578	-0.557687	-0.207166	-0.605922	0.918774
				0.223163	-0.181154	-0.482443	-0.214783	0.286328	0.96407	0.941994	-0.560961	-0.204327	-0.608951	0.916827
				0.2233	-0.184357	-0.484443	-0.211604	0.289652	0.964142	0.940396	-0.564209	-0.201498	-0.61196	0.914856
				0.223438	-0.187542	-0.486443	-0.20842	0.292983	0.964189	0.938784	-0.567429	-0.198679	-0.614948	0.912863
				0.223575	-0.190707	-0.488443	-0.20523	0.296321	0.964214	0.937159	-0.570621	-0.19587	-0.617915	0.910849
				0.223713	-0.193852	-0.490444	-0.202037	0.299663	0.964215	0.935521	-0.573786	-0.193071	-0.620861	0.908816
				0.22385	-0.196977	-0.492446	-0.198839	0.303011	0.964194	0.933871	-0.576923	-0.190282	-0.623784	0.906764
				0.223988	-0.200082	-0.494449	-0.195637	0.306362	0.964151	0.932209	-0.580032	-0.187502	-0.626686	0.904696
				0.224125	-0.203165	-0.496454	-0.192432	0.309718	0.964088	0.930538	-0.583113	-0.184732	-0.629565	0.902614
				0.224263	-0.206226	-0.498461	-0.189225	0.313077	0.964005	0.928858	-0.586167	-0.181971	-0.632419	0.900517
				0.2244	-0.209266	-0.50047	-0.186015	0.316439	0.963903	0.92717	-0.589192	-0.179219	-0.635249	0.898409
				0.224538	-0.212284	-0.502482	-0.182803	0.319803	0.963782	0.925476	-0.59219	-0.176476	-0.638054	0.89629
				0.224675	-0.215278	-0.504498	-0.17959	0.323169	0.963643	0.923776	-0.595161	-0.173742	-0.640832	0.894161
				0.224812	-0.21825	-0.506516	-0.176375	0.326535	0.963488	0.922071	-0.598105	-0.171016	-0.643583	0.892022
				0.22495	-0.221199	-0.508539	-0.17316	0.329902	0.963316	0.920362	-0.601022	-0.168299	-0.646306	0.889876
				0.225087	-0.224124	-0.510566	-0.169945	0.333269	0.963129	0.918649	-0.603913	-0.165591	-0.649	0.887723
				0.225225	-0.227025	-0.512598	-0.16673	0.336635	0.962928	0.916932	-0.606778	-0.16289	-0.651667	0.885563
				0.225362	-0.229902	-0.514634	-0.163515	0.339999	0.962713	0.915212	-0.609617	-0.160198	-0.654304	0.883398
				0.2255	-0.232754	-0.516675	-0.160301	0.343361	0.962485	0.913488	-0.612432	-0.157514	-0.656914	0.881229
				0.225637	-0.235582	-0.518722	-0.157089	0.346721	0.962245	0.91176	-0.615222	-0.154837	-0.659495	0.879056
				0.225775	-0.238385	-0.520775	-0.153877	0.350077	0.961993	0.91003	-0.617988	-0.152168	-0.662048	0.876882
				0.225912	-0.241163	-0.522833	-0.150668	0.353429	0.961731	0.908297	-0.620731	-0.149506	-0.664573	0.874708
				0.22605	-0.243917	-0.524898	-0.147461	0.356776	0.961459	0.906561	-0.623451	-0.146852	-0.667069	0.872534
				0.226188	-0.246644	-0.526969	-0.144256	0.360118	0.961179	0.904822	-0.62615	-0.144205	-0.669538	0.870363
				0.226325	-0.249347	-0.529047	-0.141054	0.363454	0.96089	0.903081	-0.628827	-0.141565	-0.671978	0.868196
				0.226463	-0.252024	-0.531133	-0.137855	0.366783	0.960594	0.901338	-0.631484	-0.138931	-0.67439	0.866035
				0.2266	-0.254675	-0.533225	-0.134659	0.370105	0.960291	0.899593	-0.634122	-0.136305	-0.676773	0.86388
				0.226738	-0.257301	-0.535325	-0.131467	0.373419	0.959982	0.897847	-0.636741	-0.133685	-0.679126	0.861733
				0.226875	-0.2599	-0.537432	-0.128278	0.376724	0.959668	0.8961	-0.639342	-0.131071	-0.68145	0.859595
				0.227013	-0.262475	-0.539547	-0.125093	0.380019	0.959349	0.894352	-0.641926	-0.128463	-0.683744	0.857466
				0.22715	-0.265023	-0.541671	-0.121912	0.383305	0.959027	0.892601	-0.644495	-0.125862	-0.686007	0.855347
				0.227288	-0.267545	-0.543802	-0.118736	0.386579	0.958701	0.89085	-0.647048	-0.123267	-0.68824	0.853239
				0.227425	-0.270042	-0.545942	-0.115564	0.389842	0.958374	0.889095	-0.649587	-0.120677	-0.690442	0.851142
				0.227563	-0.272513	-0.54809	-0.112397	0.393093	0.958044	0.887338	-0.652112	-0.118093	-0.692614	0.849057
				0.2277	-0.274959	-0.550246	-0.109235	0.396331	0.957714	0.885578	-0.654625	-0.115515	-0.694755	0.846984
				0.227837	-0.277379	-0.552412	-0.106078	0.399556	0.957382	0.883813	-0.657127	-0.112942	-0.696867	0.844925
				0.227975	-0.279774	-0.554586	-0.102927	0.402766	0.957051	0.882045	-0.659619	-0.110374	-0.69895	0.842879
				0.228112	-0.282143	-0.556769	-0.0997805	0.405961	0.956721	0.880272	-0.662101	-0.107812	-0.701004	0.840849
				0.22825	-0.284487	-0.55896	-0.09664	0.409141	0.956392	0.878494	-0.664575	-0.105254	-0.70303	0.838834
				0.228387	-0.286806	-0.561161	-0.0935054	0.412304	0.956065	0.876712	-0.667041	-0.102702	-0.705029	0.836837
				0.228525	-0.2891	-0.563371	-0.0903767	0.41545	0.95574	0.874925	-0.669501	-0.100154	-0.707	0.834859
				0.228662	-0.291369	-0.565589	-0.0872542	0.418579	0.955418	0.873134	-0.671955	-0.0976104	-0.708945	0.8329
				0.2288	-0.293614	-0.567817	-0.0841381	0.421689	0.955099	0.871339	-0.674405	-0.0950717	-0.710863	0.830961
				0.228937	-0.295835	-0.570054	-0.0810285	0.42478	0.954784	0.869541	-0.67685	-0.0925373	-0.712754	0.829045
				0.229075	-0.298031	-0.572299	-0.0779256	0.427852	0.954473	0.867739	-0.679293	-0.0900072	-0.714618	0.82715
				0.229213	-0.300204	-0.574554	-0.0748295	0.430903	0.954166	0.865934	-0.681734	-0.0874813	-0.716456	0.825277
				0.22935	-0.302353	-0.576817	-0.0717405	0.433933	0.953864	0.864126	-0.684174	-0.0849594	-0.718267	0.823427
				0.229488	-0.304479	-0.57909	-0.0686587	0.436942	0.953568	0.862314	-0.686614	-0.0824414	-0.72005	0.8216
				0.229625	-0.306582	-0.581371	-0.0655842	0.439929	0.953277	0.860498	-0.689054	-0.0799273	-0.721808	0.819795
				0.229763	-0.308663	-0.58366	-0.0625173	0.442894	0.952992	0.858677	-0.691496	-0.0774168	-0.723539	0.818013
				0.2299	-0.310721	-0.585958	-0.0594582	0.445835	0.952713	0.856851	-0.693939	-0.0749099	-0.725245	0.816253
				0.230038	-0.312757	-0.588265	-0.0564069	0.448752	0.952441	0.855019	-0.696386	-0.0724065	-0.726926	0.814515
				0.230175	-0.314772	-0.590579	-0.0533637	0.451645	0.952175	0.853181	-0.698836	-0.0699065	-0.728583	0.812799
				0.230313	-0.316766	-0.592902	-0.0503287	0.454513	0.951916	0.851336	-0.70129	-0.0674097	-0.730216	0.811106
				0.23045	-0.318738	-0.595233	-0.0473021	0.457355	0.951664	0.849483	-0.703749	-0.0649161	-0.731827	0.809435
				0.230588	-0.320691	-0.597571	-0.0442841	0.460172	0.951419	0.847623	-0.706214	-0.0624256	-0.733415	0.807788
				0.230725	-0.322623	-0.599917	-0.0412749	0.462963	0.951181	0.845755	-0.708684	-0.059938	-0.734983	0.806164
				0.230862	-0.324535	-0.60227	-0.0382746	0.465727	0.950951	0.84388	-0.711161	-0.0574533	-0.736529	0.804564
				0.231	-0.326429	-0.604629	-0.0352834	0.468465	0.950728	0.841997	-0.713645	-0.0549713	-0.738054	0.802988
				0.231137	-0.328304	-0.606996	-0.0323014	0.471174	0.950512	0.840108	-0.716136	-0.052492	-0.739559	0.801436
				0.231275	-0.330161	-0.609369	-0.0293289	0.473856	0.950304	0.838211	-0.718634	-0.0500153	-0.741043	0.79991
				0.231412	-0.331999	-0.611747	-0.0263659	0.476511	0.950104	0.836307	-0.721141	-0.047541	-0.742508	0.798407
				0.23155	-0.333821	-0.614132	-0.0234127	0.479136	0.949911	0.834397	-0.723656	-0.045069	-0.743952	0.796929
				0.231687	-0.335626	-0.616522	-0.0204693	0.481734	0.949725	0.83248	-0.72618	-0.0425994	-0.745377	0.795475
				0.231825	-0.337415	-0.618916	-0.017536	0.484302	0.949547	0.830556	-0.728713	-0.0401318	-0.746782	0.794044
				0.231962	-0.339188	-0.621316	-0.0146128	0.486842	0.949376	0.828624	-0.731255	-0.0376664	-0.748169	0.792636
				0.2321	-0.340945	-0.623719	-0.0116999	0.489352	0.949213	0.826684	-0.733806	-0.0352029	-0.749538	0.79125
				0.232238	-0.342688	-0.626126	-0.00879742	0.491833	0.949057	0.824736	-0.736367	-0.0327413	-0.750889	0.789886
				0.232375	-0.344417	-0.628537	-0.00590551	0.494285	0.948908	0.822779	-0.738937	-0.0302815	-0.752225	0.788543
				0.232513	-0.346132	-0.63095	-0.00302428	0.496708	0.948765	0.820812	-0.741516	-0.0278234	-0.753545	0.787222
				0.23265	-0.347834	-0.633366	-0.000153836	0.499101	0.94863	0.818837	-0.744105	-0.0253668	-0.754851	0.785922
				0.232788	-0.349524	-0.635783	0.00270571	0.501465	0.948501	0.816851	-0.746703	-0.0229118	-0.756144	0.784642
				0.232925	-0.351202	-0.638202	0.00555426	0.503799	0.948379	0.814856	-0.74931	-0.0204582	-0.757424	0.783383
				0.233063	-0.352868	-0.640621	0.00839171	0.506104	0.948262	0.812851	-0.751926	-0.0180058	-0.758692	0.782146
				0.2332	-0.354524	-0.643041	0.011218	0.50838	0.948152	0.810837	-0.754552	-0.0155547	-0.759947	0.780929
				0.233338	-0.356169	-0.645461	0.014033	0.510626	0.948048	0.808814	-0.757186	-0.0131048	-0.761192	0.779733
				0.233475	-0.357805	-0.64788	0.0168366	0.512844	0.947949	0.806782	-0.759829	-0.0106558	-0.762425	0.778557
				0.233613	-0.359432	-0.650298	0.0196288	0.515033	0.947856	0.804741	-0.762479	-0.00820784	-0.763647	0.7774
				0.23375	-0.361051	-0.652714	0.0224095	0.517193	0.947767	0.802691	-0.765138	-0.00576072	-0.764859	0.776263
				0.233887	-0.362662	-0.655127	0.0251787	0.519325	0.947683	0.800632	-0.767804	-0.00331436	-0.766059	0.775144
				0.234025	-0.364265	-0.657538	0.0279362	0.521429	0.947604	0.798564	-0.770478	-0.000868675	-0.767249	0.774043
				0.234162	-0.365862	-0.659945	0.0306821	0.523505	0.947529	0.796486	-0.773158	0.00157642	-0.768429	0.772958
				0.2343	-0.367453	-0.662347	0.0334163	0.525553	0.947458	0.794398	-0.775844	0.004021	-0.7696	0.771888
				0.234437	-0.369039	-0.664746	0.0361388	0.527575	0.947391	0.792299	-0.778536	0.00646517	-0.770762	0.770832
				0.234575	-0.370619	-0.667139	0.0388495	0.529569	0.947327	0.790187	-0.781233	0.00890901	-0.771916	0.76979
				0.234712	-0.372196	-0.669526	0.0415485	0.531537	0.947265	0.788064	-0.783935	0.0113526	-0.773064	0.768761
				0.23485	-0.373769	-0.671907	0.0442357	0.533479	0.947207	0.785927	-0.78664	0.013796	-0.774207	0.767745
				0.234987	-0.375339	-0.67428	0.0469111	0.535396	0.947151	0.783776	-0.789349	0.0162394	-0.775345	0.766741
				0.235125	-0.376907	-0.676647	0.0495748	0.537287	0.947096	0.781611	-0.792061	0.0186827	-0.77648	0.765749
				0.235263	-0.378473	-0.679005	0.0522268	0.539153	0.947044	0.779433	-0.794774	0.0211262	-0.777611	0.764769
				0.2354	-0.380037	-0.681355	0.0548671	0.540996	0.946992	0.77724	-0.797489	0.0235698	-0.778742	0.763801
				0.235538	-0.381602	-0.683696	0.0574957	0.542814	0.946942	0.775034	-0.800203	0.0260136	-0.779871	0.762845
				0.235675	-0.383166	-0.686028	0.0601129	0.544609	0.946892	0.772814	-0.802918	0.0284578	-0.780999	0.761901
				0.235813	-0.38473	-0.68835	0.0627186	0.546382	0.946842	0.770582	-0.805631	0.0309023	-0.782127	0.760969
				0.23595	-0.386296	-0.690661	0.0653129	0.548133	0.946792	0.768337	-0.808342	0.0333473	-0.783255	0.760048
				0.236088	-0.387863	-0.692961	0.067896	0.549861	0.946742	0.76608	-0.811049	0.0357928	-0.784384	0.759139
				0.236225	-0.389433	-0.69525	0.070468	0.551569	0.94669	0.763811	-0.813753	0.038239	-0.785513	0.758241
				0.236363	-0.391006	-0.697527	0.0730291	0.553257	0.946637	0.761531	-0.816451	0.0406858	-0.786644	0.757352
				0.2365	-0.392581	-0.699793	0.0755795	0.554925	0.946583	0.759239	-0.819144	0.0431333	-0.787776	0.756474
				0.236638	-0.394161	-0.702046	0.0781193	0.556574	0.946526	0.756936	-0.821829	0.0455816	-0.78891	0.755604
				0.236775	-0.395745	-0.704286	0.0806488	0.558204	0.946467	0.754622	-0.824507	0.0480307	-0.790047	0.754742
				0.236912	-0.397334	-0.706513	0.0831683	0.559817	0.946405	0.752298	-0.827175	0.0504807	-0.791187	0.753889
				0.23705	-0.398929	-0.708727	0.0856781	0.561412	0.94634	0.749963	-0.829833	0.0529317	-0.792332	0.753045
				0.237187	-0.40053	-0.710927	0.0881784	0.562991	0.94627	0.747617	-0.832479	0.0553836	-0.793481	0.752208
				0.237325	-0.402137	-0.713114	0.0906696	0.564555	0.946197	0.745263	-0.835114	0.0578366	-0.794635	0.751379
				0.237462	-0.403751	-0.715287	0.0931521	0.566104	0.94612	0.742899	-0.837734	0.0602907	-0.795795	0.750558
				0.2376	-0.405372	-0.717445	0.0956263	0.567638	0.946037	0.740528	-0.84034	0.0627458	-0.796961	0.749746
				0.237737	-0.407002	-0.71959	0.0980925	0.569159	0.945949	0.73815	-0.84293	0.065202	-0.798133	0.748943
				0.237875	-0.40864	-0.72172	0.100551	0.570668	0.945855	0.735766	-0.845503	0.0676595	-0.79931	0.748149
				0.238012	-0.410286	-0.723836	0.103003	0.572164	0.945756	0.733379	-0.848058	0.070118	-0.800493	0.747365
				0.23815	-0.411942	-0.725938	0.105448	0.57365	0.945649	0.730987	-0.850593	0.0725778	-0.801681	0.74659
				0.238288	-0.413608	-0.728026	0.107888	0.575126	0.945536	0.728594	-0.853108	0.0750387	-0.802874	0.745825
				0.238425	-0.415284	-0.730099	0.110322	0.576592	0.945416	0.726199	-0.855601	0.0775009	-0.804072	0.74507
				0.238563	-0.41697	-0.732158	0.112751	0.57805	0.945288	0.723802	-0.858071	0.0799642	-0.805274	0.744323
				0.2387	-0.418667	-0.734203	0.115176	0.5795	0.945151	0.721405	-0.860517	0.0824287	-0.806481	0.743586
				0.238838	-0.420376	-0.736234	0.117598	0.580944	0.945007	0.719008	-0.862938	0.0848944	-0.807692	0.742858
				0.238975	-0.422096	-0.738251	0.120017	0.582381	0.944853	0.716609	-0.865332	0.0873612	-0.808908	0.742137
				0.239113	-0.423829	-0.740255	0.122434	0.583814	0.944691	0.71421	-0.867699	0.0898291	-0.810129	0.741425
				0.23925	-0.425573	-0.742245	0.124849	0.585243	0.944518	0.71181	-0.870037	0.0922981	-0.811356	0.740722
				0.239388	-0.427331	-0.744223	0.127264	0.586668	0.944336	0.709408	-0.872346	0.0947682	-0.81259	0.740026
				0.239525	-0.429101	-0.746187	0.129679	0.588091	0.944143	0.707004	-0.874623	0.0972392	-0.81383	0.739339
				0.239663	-0.430885	-0.748139	0.132095	0.589514	0.94394	0.704599	-0.876869	0.0997112	-0.815078	0.73866
				0.2398	-0.432682	-0.750078	0.134512	0.590935	0.943725	0.702192	-0.879082	0.102184	-0.816334	0.73799
				0.239937	-0.434493	-0.752005	0.136932	0.592357	0.9435	0.699783	-0.88126	0.104658	-0.817597	0.737329
				0.240075	-0.436318	-0.753921	0.139356	0.593781	0.943262	0.697373	-0.883404	0.107132	-0.818868	0.736678
				0.240212	-0.438158	-0.755826	0.141783	0.595207	0.943012	0.694961	-0.885512	0.109607	-0.820147	0.736036
				0.24035	-0.440012	-0.75772	0.144216	0.596637	0.94275	0.692547	-0.887582	0.112083	-0.821434	0.735403
				0.240487	-0.441881	-0.759603	0.146654	0.598071	0.942475	0.690132	-0.889615	0.114559	-0.822728	0.73478
				0.240625	-0.443765	-0.761476	0.149099	0.59951	0.942187	0.687717	-0.891609	0.117036	-0.824028	0.734165
				0.240762	-0.445664	-0.76334	0.151552	0.600956	0.941886	0.685299	-0.893564	0.119513	-0.825334	0.733558
				0.2409	-0.447578	-0.765194	0.154014	0.602408	0.941571	0.682881	-0.895478	0.12199	-0.826647	0.732959
				0.241037	-0.449508	-0.767039	0.156484	0.603869	0.941242	0.68046	-0.897351	0.124467	-0.827965	0.732366
				0.241175	-0.451454	-0.768876	0.158965	0.605339	0.940899	0.678037	-0.899182	0.126944	-0.829289	0.731779
				0.241313	-0.453415	-0.770705	0.161457	0.606819	0.940541	0.675611	-0.900971	0.12942	-0.830619	0.731196
				0.24145	-0.455392	-0.772527	0.163961	0.608309	0.940168	0.673182	-0.902717	0.131897	-0.831955	0.730618
				0.241588	-0.457385	-0.774341	0.166477	0.609811	0.93978	0.670749	-0.904418	0.134373	-0.833297	0.730044
				0.241725	-0.459394	-0.776149	0.169008	0.611325	0.939377	0.668312	-0.906076	0.136848	-0.834646	0.729473
				0.241863	-0.461418	-0.777951	0.171552	0.612853	0.938958	0.665871	-0.907688	0.139323	-0.836001	0.728904
				0.242	-0.463459	-0.779746	0.174112	0.614395	0.938523	0.663426	-0.909256	0.141796	-0.837362	0.728338
				0.242138	-0.465516	-0.781537	0.176687	0.615952	0.938072	0.660977	-0.910778	0.144269	-0.838729	0.727774
				0.242275	-0.467589	-0.783322	0.17928	0.617525	0.937604	0.658524	-0.912253	0.14674	-0.840102	0.727212
				0.242413	-0.469678	-0.785103	0.18189	0.619114	0.93712	0.656067	-0.913683	0.14921	-0.841479	0.726652
				0.24255	-0.471782	-0.786879	0.184518	0.62072	0.93662	0.653608	-0.915066	0.151678	-0.842861	0.726092
				0.242688	-0.473903	-0.788652	0.187164	0.622344	0.936102	0.651147	-0.916402	0.154145	-0.844247	0.725534
				0.242825	-0.476039	-0.790421	0.189831	0.623987	0.935567	0.648685	-0.917691	0.15661	-0.845636	0.724976
				0.242962	-0.478191	-0.792187	0.192517	0.625648	0.935015	0.64622	-0.918933	0.159072	-0.847027	0.724416
				0.2431	-0.480359	-0.793951	0.195225	0.627329	0.934445	0.643755	-0.920129	0.161532	-0.848419	0.723855
				0.243237	-0.482542	-0.795711	0.197953	0.629031	0.933857	0.641289	-0.921277	0.16399	-0.849813	0.72329
				0.243375	-0.484741	-0.79747	0.200703	0.630753	0.933252	0.638822	-0.922378	0.166445	-0.851208	0.722721
				0.243512	-0.486955	-0.799227	0.203476	0.632497	0.932628	0.636354	-0.923433	0.168897	-0.852603	0.722147
				0.24365	-0.489183	-0.800982	0.206272	0.634262	0.931987	0.633885	-0.92444	0.171346	-0.854	0.721567
				0.243787	-0.491427	-0.802736	0.20909	0.636049	0.931327	0.631414	-0.925402	0.173792	-0.855397	0.720979
				0.243925	-0.493685	-0.804488	0.211933	0.637858	0.930649	0.628942	-0.926317	0.176235	-0.856796	0.720383
				0.244062	-0.495958	-0.80624	0.214799	0.63969	0.929952	0.626468	-0.927186	0.178674	-0.858197	0.719778
				0.2442	-0.498245	-0.80799	0.217689	0.641545	0.929237	0.623993	-0.92801	0.181109	-0.8596	0.719163
				0.244338	-0.500545	-0.80974	0.220604	0.643424	0.928503	0.621516	-0.928788	0.18354	-0.861005	0.718537
				0.244475	-0.50286	-0.81149	0.223543	0.645325	0.92775	0.619037	-0.929522	0.185967	-0.862412	0.717901
				0.244613	-0.505188	-0.813239	0.226508	0.64725	0.926978	0.616558	-0.930212	0.188389	-0.863822	0.717253
				0.24475	-0.507529	-0.814988	0.229497	0.649198	0.926188	0.614077	-0.930858	0.190807	-0.865233	0.716593
				0.244888	-0.509883	-0.816736	0.232511	0.65117	0.925379	0.611597	-0.931462	0.193221	-0.866646	0.71592
				0.245025	-0.512249	-0.818484	0.235551	0.653166	0.92455	0.609116	-0.932023	0.195629	-0.868061	0.715233
				0.245163	-0.514628	-0.820232	0.238615	0.655185	0.923703	0.606635	-0.932542	0.198032	-0.869478	0.714532
				0.2453	-0.517019	-0.82198	0.241704	0.657227	0.922836	0.604156	-0.933021	0.20043	-0.870895	0.713814
				0.245438	-0.519421	-0.823727	0.244818	0.659293	0.921951	0.601677	-0.93346	0.202823	-0.872313	0.713079
				0.245575	-0.521834	-0.825474	0.247957	0.661381	0.921046	0.599199	-0.933859	0.20521	-0.873731	0.712325
				0.245713	-0.524259	-0.827221	0.251121	0.663493	0.920123	0.596721	-0.93422	0.207591	-0.875151	0.711552
				0.24585	-0.526694	-0.828967	0.254309	0.665627	0.91918	0.594244	-0.934543	0.209966	-0.876571	0.710756
				0.245987	-0.529139	-0.830713	0.257521	0.667783	0.918219	0.591768	-0.93483	0.212335	-0.877992	0.709938
				0.246125	-0.531594	-0.832458	0.260757	0.669962	0.917238	0.589292	-0.935082	0.214698	-0.879413	0.709096
				0.246262	-0.534058	-0.834203	0.264016	0.672162	0.916238	0.586816	-0.935298	0.217054	-0.880836	0.70823
				0.2464	-0.536532	-0.835946	0.267299	0.674383	0.91522	0.58434	-0.935481	0.219404	-0.882259	0.707338
				0.246537	-0.539013	-0.837688	0.270604	0.676624	0.914182	0.581865	-0.935632	0.221747	-0.883682	0.70642
				0.246675	-0.541504	-0.839429	0.273932	0.678886	0.913126	0.57939	-0.935751	0.224083	-0.885105	0.705476
				0.246812	-0.544002	-0.841168	0.277282	0.681168	0.912051	0.576915	-0.935839	0.226412	-0.886528	0.704507
				0.24695	-0.546507	-0.842906	0.280653	0.683468	0.910957	0.574441	-0.935898	0.228734	-0.887948	0.70351
				0.247087	-0.549019	-0.844642	0.284045	0.685787	0.909845	0.571968	-0.93593	0.231048	-0.889366	0.702488
				0.247225	-0.551538	-0.846375	0.287457	0.688124	0.908714	0.569496	-0.935934	0.233355	-0.89078	0.701438
				0.247363	-0.554063	-0.848106	0.29089	0.690478	0.907565	0.567025	-0.935912	0.235654	-0.89219	0.700361
				0.2475	-0.556594	-0.849834	0.294341	0.692848	0.906397	0.564554	-0.935866	0.237946	-0.893593	0.699257
				0.247638	-0.559129	-0.85156	0.297812	0.695234	0.905211	0.562082	-0.935796	0.24023	-0.894988	0.698124
				0.247775	-0.56167	-0.853282	0.3013	0.697635	0.904007	0.559611	-0.935704	0.242506	-0.896376	0.696962
				0.247913	-0.564215	-0.855	0.304806	0.700051	0.902786	0.557137	-0.935591	0.244773	-0.897754	0.69577
				0.24805	-0.566764	-0.856715	0.308329	0.702479	0.901546	0.554661	-0.935459	0.247033	-0.899123	0.694548
				0.248188	-0.569317	-0.858426	0.311868	0.70492	0.900289	0.55218	-0.935307	0.249284	-0.900481	0.693295
				0.248325	-0.571872	-0.860132	0.315423	0.707373	0.899014	0.549695	-0.935139	0.251527	-0.90183	0.69201
				0.248463	-0.574431	-0.861834	0.318992	0.709837	0.897722	0.547205	-0.934954	0.253761	-0.903167	0.690693
				0.2486	-0.576991	-0.863531	0.322576	0.712311	0.896413	0.544708	-0.934754	0.255987	-0.904494	0.689344
				0.248738	-0.579553	-0.865223	0.326174	0.714794	0.895086	0.542203	-0.934541	0.258204	-0.905811	0.687963
				0.248875	-0.582117	-0.866909	0.329784	0.717286	0.893743	0.539692	-0.934315	0.260413	-0.907115	0.68655
				0.249012	-0.584681	-0.86859	0.333407	0.719784	0.892384	0.537172	-0.934077	0.262612	-0.908409	0.685105
				0.24915	-0.587246	-0.870265	0.337041	0.722289	0.891008	0.534645	-0.93383	0.264803	-0.909691	0.683628
				0.249287	-0.589811	-0.871933	0.340685	0.7248	0.889616	0.532111	-0.933573	0.266985	-0.91096	0.682119
				0.249425	-0.592375	-0.873595	0.34434	0.727315	0.888208	0.529569	-0.933308	0.269158	-0.912218	0.680579
				0.249562	-0.594939	-0.87525	0.348004	0.729834	0.886784	0.527021	-0.933037	0.271321	-0.913462	0.679007
				0.2497	-0.597501	-0.876898	0.351677	0.732356	0.885344	0.524467	-0.93276	0.273476	-0.914693	0.677403
				0.249837	-0.600062	-0.878538	0.355358	0.734879	0.88389	0.521905	-0.932478	0.275622	-0.915909	0.675768
				0.249975	-0.602621	-0.880171	0.359046	0.737403	0.88242	0.519338	-0.932193	0.277758	-0.917112	0.674099
				0.250113	-0.605177	-0.881796	0.362741	0.739928	0.880936	0.516764	-0.931905	0.279885	-0.9183	0.672399
				0.25025	-0.60773	-0.883414	0.366441	0.742451	0.879437	0.514184	-0.931615	0.282003	-0.919473	0.670664
				0.250387	-0.610281	-0.885022	0.370146	0.744973	0.877924	0.511597	-0.931325	0.284111	-0.920631	0.668897
				0.250525	-0.612827	-0.886622	0.373856	0.747493	0.876396	0.509003	-0.931035	0.286211	-0.921775	0.667094
				0.250663	-0.61537	-0.888214	0.377569	0.750009	0.874856	0.506402	-0.930746	0.288301	-0.922904	0.665258
				0.2508	-0.617908	-0.889796	0.381286	0.75252	0.873301	0.503793	-0.930459	0.290382	-0.924019	0.663387
				0.250937	-0.620441	-0.891369	0.385004	0.755027	0.871734	0.501177	-0.930175	0.292453	-0.925119	0.661481
				0.251075	-0.62297	-0.892933	0.388724	0.757528	0.870154	0.498554	-0.929895	0.294515	-0.926204	0.659541
				0.251213	-0.625493	-0.894487	0.392444	0.760022	0.868561	0.495924	-0.929619	0.296568	-0.927275	0.657566
				0.25135	-0.62801	-0.896032	0.396165	0.762509	0.866957	0.493288	-0.929348	0.298612	-0.92833	0.655556
				0.251487	-0.630521	-0.897566	0.399885	0.764988	0.86534	0.490646	-0.929082	0.300646	-0.92937	0.653513
				0.251625	-0.633026	-0.89909	0.403603	0.767458	0.863711	0.487999	-0.928823	0.302672	-0.930393	0.651435
				0.251763	-0.635524	-0.900604	0.407319	0.769919	0.862072	0.485347	-0.928571	0.304688	-0.931399	0.649323
				0.2519	-0.638014	-0.902108	0.411032	0.77237	0.860421	0.482692	-0.928326	0.306695	-0.932387	0.647177
				0.252038	-0.640498	-0.9036	0.414741	0.774811	0.85876	0.480034	-0.928089	0.308693	-0.933356	0.644997
				0.252175	-0.642974	-0.905082	0.418446	0.77724	0.857088	0.477373	-0.927861	0.310682	-0.934307	0.642782
				0.252312	-0.645442	-0.906553	0.422146	0.779658	0.855407	0.474711	-0.927641	0.312662	-0.935237	0.640532
				0.25245	-0.647901	-0.908012	0.42584	0.782063	0.853715	0.472047	-0.92743	0.314633	-0.936146	0.638247
				0.252588	-0.650352	-0.90946	0.429527	0.784456	0.852015	0.469381	-0.927228	0.316595	-0.937036	0.635925
				0.252725	-0.652795	-0.910897	0.433207	0.786836	0.850305	0.466713	-0.927037	0.318549	-0.937904	0.633568
				0.252862	-0.655228	-0.912322	0.436879	0.789203	0.848587	0.464043	-0.926855	0.320494	-0.938752	0.631175
				0.253	-0.657653	-0.913735	0.440542	0.791556	0.84686	0.461372	-0.926683	0.32243	-0.939579	0.628746
				0.253138	-0.660068	-0.915136	0.444196	0.793894	0.845126	0.458699	-0.926522	0.324358	-0.940385	0.626282
				0.253275	-0.662473	-0.916525	0.447839	0.796219	0.843383	0.456024	-0.926371	0.326277	-0.94117	0.623782
				0.253412	-0.664868	-0.917902	0.451471	0.798528	0.841634	0.453348	-0.92623	0.328188	-0.941933	0.621248
				0.25355	-0.667254	-0.919266	0.455092	0.800823	0.839877	0.450671	-0.9261	0.330091	-0.942675	0.61868
				0.253688	-0.669629	-0.920618	0.4587	0.803103	0.838114	0.447993	-0.92598	0.331986	-0.943395	0.616079
				0.253825	-0.671994	-0.921957	0.462295	0.805367	0.836344	0.445315	-0.925871	0.333873	-0.944091	0.613447
				0.253962	-0.674348	-0.923283	0.465876	0.807616	0.834568	0.442638	-0.925772	0.335751	-0.944764	0.610784
				0.2541	-0.676691	-0.924596	0.469443	0.809849	0.832786	0.439961	-0.925683	0.337622	-0.945412	0.60809
				0.254238	-0.679023	-0.925896	0.472994	0.812067	0.830999	0.437285	-0.925605	0.339486	-0.946036	0.605366
				0.254375	-0.681345	-0.927182	0.47653	0.814268	0.829207	0.43461	-0.925536	0.341342	-0.946633	0.602613
				0.254512	-0.683655	-0.928455	0.48005	0.816454	0.827411	0.431936	-0.925476	0.34319	-0.947204	0.59983
				0.25465	-0.685953	-0.929713	0.483552	0.818625	0.825609	0.429263	-0.925427	0.345032	-0.947748	0.597017
				0.254788	-0.688241	-0.930958	0.487037	0.820779	0.823804	0.42659	-0.925386	0.346866	-0.948265	0.594175
				0.254925	-0.690516	-0.932189	0.490503	0.822917	0.821994	0.423916	-0.925354	0.348693	-0.948755	0.591304
				0.255063	-0.69278	-0.933405	0.493951	0.82504	0.820181	0.42124	-0.92533	0.350513	-0.949219	0.588404
				0.2552	-0.695032	-0.934607	0.497379	0.827147	0.818365	0.418562	-0.925315	0.352327	-0.949655	0.585475
				0.255337	-0.697273	-0.935794	0.500788	0.829238	0.816546	0.415881	-0.925307	0.354134	-0.950064	0.582517
				0.255475	-0.699501	-0.936966	0.504176	0.831314	0.814724	0.413196	-0.925306	0.355935	-0.950447	0.579531
				0.255613	-0.701717	-0.938123	0.507544	0.833374	0.812899	0.410506	-0.925312	0.35773	-0.950802	0.576518
				0.25575	-0.703921	-0.939265	0.51089	0.835419	0.811073	0.407811	-0.925324	0.359518	-0.951131	0.573479
				0.255887	-0.706113	-0.940391	0.514215	0.837449	0.809244	0.405112	-0.925342	0.361301	-0.951433	0.570413
				0.256025	-0.708292	-0.941501	0.517518	0.839463	0.807413	0.402406	-0.925365	0.363078	-0.951707	0.567324
				0.256163	-0.710459	-0.942595	0.520798	0.841463	0.805581	0.399695	-0.925393	0.364849	-0.951953	0.564211
				0.2563	-0.712614	-0.943673	0.524056	0.843448	0.803748	0.396979	-0.925426	0.366615	-0.95217	0.561075
				0.256437	-0.714756	-0.944734	0.527291	0.845418	0.801913	0.394258	-0.925462	0.368376	-0.952358	0.557917
				0.256575	-0.716885	-0.945779	0.530503	0.847374	0.800078	0.391533	-0.925501	0.370132	-0.952516	0.554738
				0.256713	-0.719002	-0.946806	0.533692	0.849316	0.798242	0.388802	-0.925542	0.371882	-0.952643	0.551537
				0.25685	-0.721106	-0.947817	0.536856	0.851244	0.796405	0.386067	-0.925586	0.373628	-0.952739	0.548317
				0.256987	-0.723198	-0.94881	0.539998	0.853158	0.794568	0.383327	-0.925631	0.37537	-0.952803	0.545076
				0.257125	-0.725277	-0.949785	0.543115	0.855058	0.792731	0.380582	-0.925677	0.377107	-0.952836	0.541816
				0.257263	-0.727343	-0.950742	0.546208	0.856944	0.790893	0.377832	-0.925722	0.37884	-0.952838	0.538537
				0.2574	-0.729397	-0.951682	0.549277	0.858818	0.789056	0.375078	-0.925768	0.380569	-0.952807	0.53524
				0.257537	-0.731437	-0.952603	0.552323	0.860678	0.787218	0.372318	-0.925812	0.382294	-0.952744	0.531924
				0.257675	-0.733465	-0.953505	0.555344	0.862525	0.785381	0.369554	-0.925855	0.384015	-0.952649	0.528592
				0.257812	-0.73548	-0.954388	0.558342	0.86436	0.783545	0.366785	-0.925896	0.385733	-0.952522	0.525244
				0.25795	-0.737482	-0.955252	0.561315	0.866182	0.781709	0.364012	-0.925933	0.387448	-0.952362	0.521881
				0.258088	-0.739471	-0.956097	0.564265	0.867992	0.779873	0.361236	-0.925968	0.389159	-0.952168	0.518504
				0.258225	-0.741447	-0.956923	0.567191	0.869789	0.778038	0.358458	-0.925998	0.390867	-0.951941	0.515116
				0.258362	-0.74341	-0.957728	0.570094	0.871574	0.776203	0.355678	-0.926024	0.392573	-0.95168	0.511716
				0.2585	-0.74536	-0.958514	0.572974	0.873347	0.77437	0.352897	-0.926044	0.394276	-0.951384	0.508307
				0.258638	-0.747297	-0.959279	0.575831	0.875108	0.772536	0.350118	-0.926059	0.395976	-0.951053	0.504889
				0.258775	-0.749221	-0.960024	0.578665	0.876858	0.770704	0.347339	-0.926068	0.397675	-0.950686	0.501463
				0.258912	-0.751132	-0.960748	0.581476	0.878596	0.768872	0.344564	-0.92607	0.399371	-0.950283	0.498031
				0.25905	-0.75303	-0.961451	0.584266	0.880322	0.767041	0.341791	-0.926064	0.401065	-0.949842	0.494593
				0.259188	-0.754915	-0.962133	0.587034	0.882036	0.765211	0.339022	-0.926051	0.402757	-0.949366	0.491149
				0.259325	-0.756787	-0.962794	0.589781	0.883739	0.763382	0.336256	-0.926029	0.404448	-0.948852	0.487702
				0.259462	-0.758646	-0.963434	0.592507	0.885431	0.761553	0.333495	-0.925998	0.406138	-0.948302	0.48425
				0.2596	-0.760492	-0.964052	0.595212	0.887111	0.759724	0.330737	-0.925958	0.407826	-0.947716	0.480796
				0.259738	-0.762324	-0.964648	0.597897	0.888779	0.757896	0.327983	-0.925908	0.409513	-0.947094	0.47734
				0.259875	-0.764144	-0.965223	0.600563	0.890436	0.756069	0.325232	-0.925848	0.411199	-0.946436	0.473884
				0.260012	-0.76595	-0.965776	0.603209	0.892082	0.754242	0.322485	-0.925777	0.412884	-0.945744	0.470428
				0.26015	-0.767743	-0.966306	0.605837	0.893715	0.752415	0.319741	-0.925695	0.414569	-0.945017	0.466975
				0.260288	-0.769523	-0.966815	0.608446	0.895337	0.750589	0.317	-0.925602	0.416254	-0.944256	0.463525
				0.260425	-0.771289	-0.967301	0.611038	0.896947	0.748762	0.314263	-0.925496	0.417938	-0.943461	0.460081
				0.260562	-0.773043	-0.967765	0.613612	0.898545	0.746936	0.311529	-0.925379	0.419622	-0.942631	0.456643
				0.2607	-0.774783	-0.968207	0.61617	0.90013	0.745109	0.308799	-0.925248	0.421306	-0.941768	0.453215
				0.260837	-0.77651	-0.968626	0.618711	0.901703	0.743282	0.306074	-0.925105	0.422991	-0.94087	0.449797
				0.260975	-0.778224	-0.969023	0.621236	0.903264	0.741455	0.303354	-0.924948	0.424675	-0.939937	0.44639
				0.261113	-0.779925	-0.969398	0.623746	0.904811	0.739627	0.30064	-0.924777	0.426361	-0.938969	0.442995
				0.26125	-0.781613	-0.96975	0.626242	0.906346	0.737798	0.297932	-0.924593	0.428047	-0.937966	0.439613
				0.261387	-0.783287	-0.970079	0.628722	0.907866	0.735969	0.295231	-0.924395	0.429734	-0.936928	0.436246
				0.261525	-0.784948	-0.970386	0.631189	0.909374	0.734138	0.292537	-0.924182	0.431423	-0.935855	0.432892
				0.261663	-0.786596	-0.970671	0.633642	0.910867	0.732306	0.289849	-0.923954	0.433112	-0.934747	0.429553
				0.2618	-0.788231	-0.970934	0.636082	0.912346	0.730473	0.287168	-0.923712	0.434803	-0.933604	0.426229
				0.261937	-0.789853	-0.971174	0.638509	0.91381	0.728637	0.284494	-0.923455	0.436496	-0.932428	0.42292
				0.262075	-0.791461	-0.971392	0.640924	0.915259	0.7268	0.281827	-0.923182	0.43819	-0.931219	0.419627
				0.262213	-0.793057	-0.971589	0.643326	0.916692	0.724961	0.279166	-0.922894	0.439887	-0.929977	0.416349
				0.26235	-0.794639	-0.971763	0.645717	0.91811	0.72312	0.276512	-0.922591	0.441585	-0.928703	0.413088
				0.262487	-0.796208	-0.971915	0.648096	0.919511	0.721276	0.273864	-0.922272	0.443286	-0.927398	0.409845
				0.262625	-0.797764	-0.972046	0.650464	0.920895	0.71943	0.271224	-0.921937	0.44499	-0.926062	0.406619
				0.262763	-0.799308	-0.972156	0.65282	0.922262	0.71758	0.26859	-0.921587	0.446696	-0.924695	0.403411
				0.2629	-0.800838	-0.972244	0.655166	0.923612	0.715727	0.265964	-0.921221	0.448405	-0.923298	0.400223
				0.263037	-0.802355	-0.972311	0.657501	0.924943	0.713871	0.263346	-0.920838	0.450116	-0.92187	0.397054
				0.263175	-0.80386	-0.972357	0.659825	0.926255	0.712011	0.260737	-0.920441	0.451832	-0.920411	0.393904
				0.263313	-0.805351	-0.972383	0.662139	0.927549	0.710148	0.258136	-0.920027	0.45355	-0.918923	0.390776
				0.26345	-0.80683	-0.972388	0.664441	0.928822	0.70828	0.255545	-0.919597	0.455272	-0.917404	0.387667
				0.263587	-0.808297	-0.972373	0.666734	0.930076	0.706407	0.252964	-0.919151	0.456998	-0.915855	0.38458
				0.263725	-0.80975	-0.972337	0.669015	0.931309	0.70453	0.250392	-0.91869	0.458728	-0.914276	0.381512
				0.263862	-0.811191	-0.972282	0.671286	0.932521	0.702648	0.247829	-0.918213	0.460462	-0.912668	0.378466
				0.264	-0.81262	-0.972208	0.673546	0.933711	0.70076	0.245276	-0.91772	0.4622	-0.911031	0.375439
				0.264138	-0.814036	-0.972114	0.675795	0.934879	0.698867	0.242731	-0.917211	0.463943	-0.909367	0.372434
				0.264275	-0.81544	-0.972001	0.678033	0.936024	0.696968	0.240195	-0.916686	0.465691	-0.907675	0.369449
				0.264412	-0.816832	-0.971869	0.68026	0.937146	0.695064	0.237666	-0.916147	0.467443	-0.905956	0.366486
				0.26455	-0.818212	-0.971719	0.682475	0.938244	0.693152	0.235145	-0.915591	0.469201	-0.904212	0.363544
				0.264688	-0.81958	-0.971551	0.684678	0.939318	0.691235	0.23263	-0.91502	0.470964	-0.902441	0.360624
				0.264825	-0.820936	-0.971365	0.686869	0.940367	0.68931	0.230122	-0.914434	0.472732	-0.900644	0.357727
				0.264962	-0.82228	-0.971161	0.689047	0.941391	0.687378	0.22762	-0.913833	0.474506	-0.898822	0.354853
				0.2651	-0.823612	-0.97094	0.691212	0.942389	0.685439	0.225125	-0.913217	0.476286	-0.896975	0.352003
				0.265238	-0.824933	-0.970702	0.693364	0.943361	0.683492	0.222637	-0.912586	0.478072	-0.895102	0.349178
				0.265375	-0.826243	-0.970447	0.695503	0.944306	0.681537	0.220155	-0.91194	0.479865	-0.893204	0.346378
				0.265512	-0.827541	-0.970175	0.697627	0.945224	0.679574	0.217679	-0.911279	0.481663	-0.89128	0.343603
				0.26565	-0.828829	-0.969887	0.699737	0.946114	0.677603	0.215211	-0.910604	0.483469	-0.88933	0.340854
				0.265788	-0.830105	-0.969583	0.701832	0.946977	0.675622	0.212749	-0.909915	0.485281	-0.887356	0.33813
				0.265925	-0.831371	-0.969262	0.703912	0.947811	0.673633	0.210293	-0.909211	0.487101	-0.885356	0.33543
				0.266062	-0.832626	-0.968927	0.705976	0.948616	0.671635	0.207844	-0.908493	0.488928	-0.883333	0.332755
				0.2662	-0.833871	-0.968576	0.708023	0.949392	0.669627	0.205399	-0.90776	0.490762	-0.881285	0.330104
				0.266338	-0.835105	-0.968209	0.710054	0.950138	0.667609	0.202959	-0.907014	0.492604	-0.879216	0.327476
				0.266475	-0.83633	-0.967828	0.712067	0.950854	0.665582	0.200522	-0.906255	0.494454	-0.877124	0.324871
				0.266612	-0.837545	-0.967432	0.714064	0.95154	0.663544	0.198087	-0.905481	0.496312	-0.875012	0.322287
				0.26675	-0.83875	-0.967021	0.716041	0.952195	0.661496	0.195654	-0.904694	0.498178	-0.872881	0.319725
				0.266887	-0.839945	-0.966596	0.718001	0.95282	0.659437	0.193221	-0.903894	0.500053	-0.87073	0.317185
				0.267025	-0.841131	-0.966156	0.719942	0.953413	0.657367	0.190789	-0.90308	0.501937	-0.868562	0.314665
				0.267163	-0.842309	-0.965702	0.721863	0.953975	0.655287	0.188355	-0.902254	0.503829	-0.866377	0.312167
				0.2673	-0.843477	-0.965234	0.723765	0.954505	0.653195	0.18592	-0.901414	0.505731	-0.864175	0.30969
				0.267437	-0.844637	-0.964752	0.725647	0.955003	0.651091	0.183484	-0.900561	0.507642	-0.861957	0.307234
				0.267575	-0.845788	-0.964255	0.727508	0.955469	0.648976	0.181047	-0.899696	0.509562	-0.859724	0.3048
				0.267713	-0.846931	-0.963745	0.729349	0.955903	0.64685	0.178608	-0.898818	0.511492	-0.857475	0.302386
				0.26785	-0.848066	-0.96322	0.73117	0.956305	0.644711	0.176168	-0.897927	0.513432	-0.855212	0.299995
				0.267987	-0.849194	-0.962682	0.732969	0.956675	0.64256	0.173728	-0.897024	0.515382	-0.852934	0.297623
				0.268125	-0.850314	-0.962129	0.734747	0.957012	0.640397	0.171286	-0.896108	0.517343	-0.850642	0.295273
				0.268263	-0.851427	-0.961563	0.736504	0.957317	0.638221	0.168844	-0.895181	0.519314	-0.848337	0.292942
				0.2684	-0.852533	-0.960982	0.738239	0.957589	0.636033	0.166401	-0.894241	0.521295	-0.84602	0.29063
				0.268537	-0.853632	-0.960387	0.739953	0.957829	0.633832	0.163956	-0.893288	0.523288	-0.84369	0.288337
				0.268675	-0.854724	-0.959777	0.741645	0.958038	0.631618	0.16151	-0.892324	0.525291	-0.84135	0.286061
				0.268813	-0.855811	-0.959154	0.743316	0.958214	0.629391	0.159062	-0.891348	0.527305	-0.839	0.283804
				0.26895	-0.856891	-0.958515	0.744965	0.958358	0.627151	0.156611	-0.89036	0.529331	-0.83664	0.281563
				0.269087	-0.857966	-0.957862	0.746592	0.95847	0.624898	0.154157	-0.889359	0.531369	-0.834272	0.27934
				0.269225	-0.859035	-0.957194	0.748199	0.958552	0.622631	0.1517	-0.888347	0.533417	-0.831897	0.277133
				0.269363	-0.860098	-0.956511	0.749784	0.958602	0.620351	0.149239	-0.887323	0.535478	-0.829514	0.274943
				0.2695	-0.861157	-0.955813	0.751348	0.958621	0.618058	0.146774	-0.886286	0.537551	-0.827125	0.27277
				0.269637	-0.862211	-0.955099	0.752892	0.958609	0.615751	0.144305	-0.885238	0.539636	-0.824729	0.270614
				0.269775	-0.863261	-0.954369	0.754416	0.958568	0.613431	0.141831	-0.884178	0.541732	-0.822327	0.268475
				0.269912	-0.864306	-0.953624	0.755919	0.958497	0.611097	0.139353	-0.883106	0.543842	-0.819919	0.266353
				0.27005	-0.865347	-0.952862	0.757403	0.958396	0.60875	0.136871	-0.882021	0.545963	-0.817505	0.264248
				0.270188	-0.866384	-0.952084	0.758868	0.958267	0.606388	0.134384	-0.880924	0.548097	-0.815085	0.26216
				0.270325	-0.867418	-0.951289	0.760314	0.95811	0.604014	0.131893	-0.879815	0.550244	-0.81266	0.260088
				0.270462	-0.868448	-0.950478	0.761741	0.957925	0.601625	0.129397	-0.878694	0.552403	-0.810229	0.258031
				0.2706	-0.869475	-0.949649	0.763151	0.957712	0.599223	0.126896	-0.87756	0.554576	-0.807794	0.255989
				0.270738	-0.8705	-0.948803	0.764544	0.957473	0.596808	0.124389	-0.876413	0.556761	-0.805354	0.253961
				0.270875	-0.871521	-0.94794	0.765921	0.957209	0.594379	0.121875	-0.875253	0.558958	-0.802912	0.251947
				0.271012	-0.87254	-0.947058	0.767281	0.956919	0.591936	0.119354	-0.874081	0.561169	-0.800467	0.249945
				0.27115	-0.873557	-0.946158	0.768627	0.956604	0.58948	0.116825	-0.872895	0.563393	-0.79802	0.247956
				0.271288	-0.874572	-0.94524	0.769957	0.956266	0.587011	0.114287	-0.871695	0.565629	-0.795573	0.245978
				0.271425	-0.875585	-0.944303	0.771274	0.955904	0.584528	0.111739	-0.870482	0.567879	-0.793126	0.244012
				0.271562	-0.876596	-0.943348	0.772578	0.95552	0.582032	0.10918	-0.869256	0.570142	-0.790679	0.242057
				0.2717	-0.877606	-0.942373	0.773869	0.955115	0.579523	0.10661	-0.868015	0.572417	-0.788233	0.240114
				0.271838	-0.878614	-0.941379	0.775149	0.954688	0.577001	0.104028	-0.86676	0.574706	-0.785788	0.238181
				0.271975	-0.879621	-0.940365	0.776417	0.954242	0.574467	0.101434	-0.86549	0.577007	-0.783345	0.23626
				0.272112	-0.880627	-0.939331	0.777676	0.953777	0.57192	0.0988275	-0.864205	0.579321	-0.780904	0.23435
				0.27225	-0.881632	-0.938277	0.778924	0.953293	0.56936	0.0962081	-0.862905	0.581648	-0.778463	0.232452
				0.272388	-0.882636	-0.937203	0.780165	0.952792	0.566788	0.0935759	-0.861589	0.583987	-0.776024	0.230564
				0.272525	-0.883639	-0.936109	0.781397	0.952274	0.564204	0.0909304	-0.860258	0.586339	-0.773586	0.228688
				0.272662	-0.884642	-0.934994	0.782622	0.951741	0.561608	0.0882716	-0.858911	0.588704	-0.771149	0.226821
				0.2728	-0.885644	-0.933858	0.78384	0.951193	0.559	0.085599	-0.857547	0.591081	-0.768713	0.224965
				0.272937	-0.886646	-0.932701	0.785053	0.950632	0.55638	0.0829122	-0.856166	0.59347	-0.766279	0.223117
				0.273075	-0.887648	-0.931523	0.78626	0.950057	0.553749	0.0802105	-0.854768	0.595871	-0.763847	0.221277
				0.273213	-0.888649	-0.930324	0.787463	0.94947	0.551107	0.0774934	-0.853353	0.598284	-0.761417	0.219445
				0.27335	-0.88965	-0.929104	0.788663	0.948872	0.548454	0.0747601	-0.85192	0.600708	-0.75899	0.21762
				0.273487	-0.890651	-0.927862	0.789859	0.948265	0.54579	0.0720102	-0.850468	0.603145	-0.756567	0.215801
				0.273625	-0.891652	-0.926598	0.791053	0.947648	0.543116	0.0692429	-0.848999	0.605592	-0.754147	0.213988
				0.273763	-0.892653	-0.925313	0.792246	0.947022	0.540432	0.0664579	-0.84751	0.60805	-0.751731	0.21218
				0.2739	-0.893653	-0.924006	0.793437	0.94639	0.537738	0.0636549	-0.846002	0.61052	-0.74932	0.210377
				0.274037	-0.894653	-0.922678	0.794627	0.945751	0.535034	0.060834	-0.844474	0.613	-0.746913	0.20858
				0.274175	-0.895653	-0.921328	0.795817	0.945107	0.532321	0.0579952	-0.842926	0.61549	-0.744511	0.206788
				0.274313	-0.896653	-0.919956	0.797007	0.944458	0.529599	0.0551388	-0.841357	0.617991	-0.742113	0.205001
				0.27445	-0.897653	-0.918562	0.798198	0.943806	0.526868	0.0522653	-0.839768	0.620501	-0.73972	0.203219
				0.274587	-0.898652	-0.917147	0.79939	0.943151	0.524129	0.0493754	-0.838158	0.623021	-0.737332	0.201442
				0.274725	-0.899651	-0.91571	0.800584	0.942495	0.521381	0.0464695	-0.836526	0.62555	-0.734947	0.199669
				0.274863	-0.900649	-0.914251	0.80178	0.941838	0.518626	0.043548	-0.834872	0.628088	-0.732567	0.1979
[truncated: 8,001 more rows]
