# Supplementary material for: Neural correlations enable invariant coding and perception of natural stimuli in weakly electric fish
Source: eLife. 2016 Apr 29;5:e12993. doi: 10.7554/eLife.12993 (PMC4851552; doi:10.7554/eLife.12993)
Supplement: Figure 2—source data 1. — DOI: http://dx.doi.org/10.7554/eLife.12993.007 [file elife-12993-fig2-data1.xlsx]

## Sheet: Fig02_PanelB
	Panel B
		Chirp #1							Chirp #2							Chirp #3							Chirp #4							Chirp #5							Chirp #6							Chirp #7
	Time	Stimulus	Spike Train cell1	Spike Train Cell 2	FR cell 1	FR cell 2	Correlation		Stimulus	Spike Train cell1	Spike Train Cell 2	FR cell 1	FR cell 2	Correlation		Stimulus	Spike Train cell1	Spike Train Cell 2	FR cell 1	FR cell 2	Correlation		Stimulus	Spike Train cell1	Spike Train Cell 2	FR cell 1	FR cell 2	Correlation		Stimulus	Spike Train cell1	Spike Train Cell 2	FR cell 1	FR cell 2	Correlation		Stimulus	Spike Train cell1	Spike Train Cell 2	FR cell 1	FR cell 2	Correlation		Stimulus	Spike Train cell1	Spike Train Cell 2	FR cell 1	FR cell 2	Correlation
	-0.4999	0.017592	0	0	3.33333	0.0222222	-0.0100484		-0.699065	0	0	0	0	0.0187949		-0.999844	0	0	0	0	-0.0455768		-0.715059	0	0	0	0	-0.0212953		-0.017592	0	0	4.44444	0.0296296	-0.000680483		0.699065	0	0	3.33333	0.0222222	0.0136227		0.999844	0	0	3.33333	0.0222222	-0.0132233
	-0.4998	0.0150791	0	0	3.33333	0.0444444	-0.0101062		-0.700859	0	0	3.33333	0.0222222	0.0189564		-0.999885	0	0	0	0	-0.0458776		-0.713299	0	0	0	0	-0.0215966		-0.0150791	0	0	13.3333	0.118519	0.00137388		0.700859	0	0	10	0.0888889	0.014255		0.999885	0	0	6.66667	0.0666667	-0.0134615
	-0.4997	0.012566	0	0	10	0.111111	-0.0101727		-0.70265	0	0	6.66667	0.0666667	0.0191313		-0.99992	0	0	0	0	-0.0461746		-0.711536	0	0	0	0	-0.0219032		-0.012566	0	0	13.3333	0.207407	0.00317757		0.70265	0	0	13.3333	0.177778	0.0148914		0.99992	0	0	13.3333	0.155556	-0.0137141
	-0.4996	0.0100529	0	0	10	0.177778	-0.0102472		-0.704436	0	0	10	0.133333	0.0193229		-0.999948	0	0	3.33333	0.0222222	-0.0464679		-0.709767	0	0	0	0	-0.0222142		-0.0100529	0	0	13.3333	0.296296	0.00474505		0.704436	0	0	13.3333	0.266667	0.0155264		0.999948	0	1	13.3333	0.244444	-0.013981
	-0.4995	0.00753975	0	0	13.3333	0.266667	-0.010329		-0.706218	0	0	13.3333	0.222222	0.0195343		-0.99997	0	0	13.3333	0.111111	-0.0467576		-0.707995	0	0	0	0	-0.0225287		-0.00753975	0	0	17.7778	0.414815	0.0060908		0.706218	0	0	13.3333	0.355556	0.0161545		0.99997	0	0	20	0.377778	-0.014262
	-0.4994	0.00502653	0	0	16.6667	0.377778	-0.0104177		-0.707995	0	0	20	0.355556	0.0197688		-0.999986	0	0	13.3333	0.2	-0.0470437		-0.706218	0	0	0	0	-0.0228458		-0.00502653	0	0	26.6667	0.592593	0.00722928		0.707995	0	0	16.6667	0.466667	0.0167703		0.999986	0	0	23.3333	0.533333	-0.0145568
	-0.4993	0.00251327	0	0	23.3333	0.533333	-0.0105124		-0.709767	0	1	20	0.488889	0.0200294		-0.999996	0	0	16.6667	0.311111	-0.0473262		-0.704436	0	0	0	0	-0.0231648		-0.00251327	0	1	31.1111	0.8	0.00817497		0.709767	0	0	16.6667	0.577778	0.0173682		0.999996	0	0	30	0.733333	-0.0148651
	-0.4992	1.42752e-12	1	0	30	0.733333	-0.0106125		-0.711536	1	0	26.6667	0.666667	0.0203193		-0.999999	0	0	16.6667	0.422222	-0.0476053		-0.70265	0	0	3.33333	0.0222222	-0.0234846		3.54383e-13	0	0	35.5556	1.03704	0.00894234		0.711536	0	0	23.3333	0.733333	0.0179428		0.999999	0	0	30	0.933333	-0.0151868
	-0.4991	-0.00251327	0	0	33.3333	0.955556	-0.0107174		-0.713299	0	0	26.6667	0.844444	0.0206418		-0.999996	0	1	16.6667	0.533333	-0.047881		-0.700859	0	0	3.33333	0.0444444	-0.0238045		0.00251327	0	0	40	1.3037	0.00954586		0.713299	0	0	33.3333	0.955556	0.0184885		0.999996	0	0	33.3333	1.15556	-0.0155215
	-0.499	-0.00502653	0	0	33.3333	1.17778	-0.0108265		-0.715059	0	0	30	1.04444	0.021		-0.999986	0	0	16.6667	0.644444	-0.0481533		-0.699065	0	0	3.33333	0.0666667	-0.0241235		0.00502653	0	0	40	1.57037	0.01		0.715059	0	0	33.3333	1.17778	0.019		0.999986	0	0	40	1.42222	-0.0158692
	-0.4989	-0.00753975	0	0	36.6667	1.42222	-0.010939		-0.716813	0	0	30	1.24444	0.0213948		-0.99997	0	0	16.6667	0.755556	-0.0484224		-0.697265	0	0	3.33333	0.0888889	-0.0244409		0.00753975	0	0	40	1.83704	0.0103192		0.716813	0	0	33.3333	1.4	0.0194729		0.99997	0	0	40	1.68889	-0.0162294
	-0.4988	-0.0100529	0	0	36.6667	1.66667	-0.0110543		-0.718563	0	0	40	1.51111	0.0218182		-0.999948	1	0	20	0.888889	-0.0486883		-0.695461	0	0	3.33333	0.111111	-0.0247557		0.0100529	0	0	40	2.1037	0.010518		0.718563	0	1	36.6667	1.64444	0.0199076		0.999948	1	0	46.6667	2	-0.016602
	-0.4987	-0.012566	0	0	36.6667	1.91111	-0.0111718		-0.720309	0	0	46.6667	1.82222	0.0222599		-0.99992	0	0	23.3333	1.04444	-0.0489511		-0.693653	0	0	6.66667	0.155556	-0.0250671		0.012566	0	0	40	2.37037	0.0106109		0.720309	0	0	40	1.91111	0.0203056		0.99992	0	0	53.3333	2.35556	-0.0169868
	-0.4986	-0.0150791	0	0	36.6667	2.15556	-0.0112908		-0.72205	0	0	50	2.15556	0.0227096		-0.999885	0	0	23.3333	1.2	-0.0492107		-0.691841	0	0	6.66667	0.2	-0.0253742		0.0150791	0	0	44.4444	2.66667	0.0106122		0.72205	0	0	46.6667	2.22222	0.0206686		0.999885	0	0	53.3333	2.71111	-0.0173835
	-0.4985	-0.017592	0	0	40	2.42222	-0.0114107		-0.723787	0	0	50	2.48889	0.0231571		-0.999844	0	0	23.3333	1.35556	-0.0494674		-0.690024	0	0	6.66667	0.244444	-0.0256762		0.017592	1	0	53.3333	3.02222	0.0105366		0.723787	0	0	46.6667	2.53333	0.0209982		0.999844	0	0	53.3333	3.06667	-0.0177918
	-0.4984	-0.0201048	0	0	40	2.68889	-0.0115307		-0.725519	0	0	50	2.82222	0.0235919		-0.999797	0	0	26.6667	1.53333	-0.0497211		-0.688203	0	0	6.66667	0.288889	-0.0259722		0.0201048	0	0	57.7778	3.40741	0.0103983		0.725519	0	0	46.6667	2.84444	0.0212959		0.999797	0	0	56.6667	3.44444	-0.0182115
	-0.4983	-0.0226175	0	0	43.3333	2.97778	-0.0116504		-0.727246	0	0	50	3.15556	0.024004		-0.999743	0	0	33.3333	1.75556	-0.049972		-0.686377	0	0	6.66667	0.333333	-0.0262613		0.0226175	0	0	62.2222	3.82222	0.0102121		0.727246	0	0	53.3333	3.2	0.0215632		0.999743	0	0	60	3.84444	-0.0186425
	-0.4982	-0.0251301	0	0	46.6667	3.28889	-0.0117689		-0.728969	0	0	56.6667	3.53333	0.0243828		-0.999683	0	0	33.3333	1.97778	-0.05022		-0.684547	0	0	6.66667	0.377778	-0.0265426		0.0251301	0	0	66.6667	4.26667	0.00999216		0.728969	0	0	53.3333	3.55556	0.0218019		0.999683	0	0	70	4.31111	-0.0190843
	-0.4981	-0.0276425	0	0	50	3.62222	-0.0118856		-0.730687	0	0	63.3333	3.95556	0.0247183		-0.999617	0	0	36.6667	2.22222	-0.0504652		-0.682713	0	0	6.66667	0.422222	-0.0268154		0.0276425	0	0	75.5556	4.77037	0.00975313		0.730687	0	0	56.6667	3.93333	0.0220134		0.999617	0	0	76.6667	4.82222	-0.0195369
	-0.498	-0.0301547	0	0	53.3333	3.97778	-0.012		-0.7324	1	0	66.6667	4.4	0.025		-0.999544	0	0	36.6667	2.46667	-0.0507078		-0.680874	0	0	6.66667	0.466667	-0.0270786		0.0301547	0	0	84.4444	5.33333	0.00950945		0.7324	0	0	56.6667	4.31111	0.0221993		0.999544	0	0	80	5.35556	-0.02
	-0.4979	-0.0326668	1	0	60	4.37778	-0.0121114		-0.734109	0	0	66.6667	4.84444	0.0252207		-0.999465	0	1	40	2.73333	-0.0509478		-0.679031	0	0	6.66667	0.511111	-0.0273316		0.0326668	0	0	84.4444	5.8963	0.00927557		0.734109	1	0	63.3333	4.73333	0.0223613		0.999465	0	0	80	5.88889	-0.0204721
	-0.4978	-0.0351786	0	0	63.3333	4.8	-0.0122198		-0.735813	0	0	66.6667	5.28889	0.0253846		-0.99938	0	0	40	3	-0.0511852		-0.677184	0	0	10	0.577778	-0.0275733		0.0351786	0	0	88.8889	6.48889	0.00906598		0.735813	0	0	66.6667	5.17778	0.0225008		0.99938	0	0	83.3333	6.44444	-0.0209474
	-0.4977	-0.0376902	0	0	70	5.26667	-0.012325		-0.737513	0	0	66.6667	5.73333	0.0254992		-0.999288	0	0	40	3.26667	-0.0514201		-0.675333	0	0	13.3333	0.666667	-0.027803		0.0376902	0	0	88.8889	7.08148	0.00889514		0.737513	0	0	70	5.64444	0.0226195		0.999288	0	0	86.6667	7.02222	-0.0214185
	-0.4976	-0.0402015	0	0	70	5.73333	-0.0124273		-0.739208	0	0	66.6667	6.17778	0.0255719		-0.99919	0	0	40	3.53333	-0.0516526		-0.673477	1	0	16.6667	0.777778	-0.0280197		0.0402015	0	0	93.3333	7.7037	0.00877752		0.739208	0	0	70	6.11111	0.022719		0.99919	0	0	93.3333	7.64444	-0.0218783
	-0.4975	-0.0427127	0	0	70	6.2	-0.0125264		-0.740898	0	0	73.3333	6.66667	0.0256098		-0.999086	0	0	40	3.8	-0.0518827		-0.671617	0	0	16.6667	0.888889	-0.0282226		0.0427127	0	0	97.7778	8.35556	0.00872761		0.740898	0	0	70	6.57778	0.0228008		0.999086	1	0	96.6667	8.28889	-0.0223198
	-0.4974	-0.0452235	0	0	70	6.66667	-0.0126225		-0.742584	0	0	76.6667	7.17778	0.0256203		-0.998976	0	0	43.3333	4.08889	-0.0521105		-0.669753	0	0	16.6667	1	-0.0284109		0.0452235	0	0	97.7778	9.00741	0.00875986		0.742584	0	0	76.6667	7.08889	0.0228665		0.998976	0	1	96.6667	8.93333	-0.0227356
	-0.4973	-0.0477341	0	0	73.3333	7.15556	-0.0127155		-0.744265	0	0	76.6667	7.68889	0.0256109		-0.998859	0	0	43.3333	4.37778	-0.0523361		-0.667885	0	0	16.6667	1.11111	-0.0285836		0.0477341	1	0	102.222	9.68889	0.00888875		0.744265	0	1	80	7.62222	0.0229177		0.998859	0	0	100	9.6	-0.0231188
	-0.4972	-0.0502443	0	0	73.3333	7.64444	-0.0128054		-0.745941	0	0	76.6667	8.2	0.0255887		-0.998736	0	0	46.6667	4.68889	-0.0525595		-0.666012	0	0	16.6667	1.22222	-0.02874		0.0502443	0	0	102.222	10.3704	0.00912876		0.745941	0	0	83.3333	8.17778	0.022956		0.998736	0	0	103.333	10.2889	-0.023462
	-0.4971	-0.0527543	0	0	80	8.17778	-0.0128923		-0.747613	0	0	76.6667	8.71111	0.0255611		-0.998606	0	0	50	5.02222	-0.0527808		-0.664135	0	0	16.6667	1.33333	-0.028879		0.0527543	0	0	106.667	11.0815	0.00949435		0.747613	0	0	86.6667	8.75556	0.0229829		0.998606	0	0	103.333	10.9778	-0.0237581
	-0.497	-0.0552639	0	0	90	8.77778	-0.012976		-0.749279	0	0	76.6667	9.22222	0.0255356		-0.998471	0	0	50	5.35556	-0.053		-0.662254	0	0	16.6667	1.44444	-0.029		0.0552639	0	0	106.667	11.7926	0.01		0.749279	0	0	93.3333	9.37778	0.023		0.998471	0	0	110	11.7111	-0.024
	-0.4969	-0.0577731	0	0	96.6667	9.42222	-0.0130567		-0.750942	0	0	80	9.75556	0.0255193		-0.998329	0	0	56.6667	5.73333	-0.0532172		-0.660369	0	0	16.6667	1.55556	-0.0291023		0.0577731	0	0	111.111	12.5333	0.0106532		0.750942	0	0	93.3333	10	0.0230092		0.998329	0	0	113.333	12.4667	-0.0241828
	-0.4968	-0.060282	0	0	96.6667	10.0667	-0.0131343		-0.752599	0	0	80	10.2889	0.0255196		-0.99818	0	0	56.6667	6.11111	-0.0534323		-0.658479	0	0	20	1.68889	-0.0291865		0.060282	0	0	111.111	13.2741	0.0114338		0.752599	0	0	96.6667	10.6444	0.0230135		0.99818	0	0	116.667	13.2444	-0.024311
	-0.4967	-0.0627905	0	1	100	10.7333	-0.0132088		-0.754251	0	0	80	10.8222	0.0255439		-0.998026	0	0	63.3333	6.53333	-0.0536452		-0.656586	0	0	20	1.82222	-0.0292535		0.0627905	0	0	115.556	14.0444	0.0123145		0.754251	1	0	100	11.3111	0.0230162		0.998026	0	0	126.667	14.0889	-0.0243914
	-0.4966	-0.0652986	0	0	103.333	11.4222	-0.0132802		-0.755899	0	0	80	11.3556	0.0255994		-0.997865	0	0	63.3333	6.95556	-0.0538556		-0.654688	1	0	23.3333	1.97778	-0.0293044		0.0652986	0	0	124.444	14.8741	0.0132682		0.755899	0	0	100	11.9778	0.0230206		0.997865	0	0	126.667	14.9333	-0.0244306
	-0.4965	-0.0678063	0	0	106.667	12.1333	-0.0133485		-0.757542	0	0	80	11.8889	0.0256936		-0.997697	0	0	66.6667	7.4	-0.0540634		-0.652786	0	0	23.3333	2.13333	-0.0293401		0.0678063	0	0	124.444	15.7037	0.0142677		0.757542	0	0	113.333	12.7333	0.0230299		0.997697	0	0	133.333	15.8222	-0.0244356
	-0.4964	-0.0703136	0	0	106.667	12.8444	-0.0134137		-0.75918	0	0	80	12.4222	0.0258337		-0.997524	0	0	66.6667	7.84444	-0.0542686		-0.65088	0	0	23.3333	2.28889	-0.0293613		0.0703136	0	0	124.444	16.5333	0.0152857		0.75918	0	0	113.333	13.4889	0.0230475		0.997524	0	0	133.333	16.7111	-0.024413
	-0.4963	-0.0728204	0	0	113.333	13.6	-0.0134759		-0.760814	0	0	80	12.9556	0.026027		-0.997344	0	0	66.6667	8.28889	-0.0544709		-0.64897	0	0	30	2.48889	-0.0293693		0.0728204	0	0	128.889	17.3926	0.0162952		0.760814	0	0	120	14.2889	0.0230766		0.997344	0	0	136.667	17.6222	-0.0243697
	-0.4962	-0.0753268	0	0	116.667	14.3778	-0.0135349		-0.762443	0	0	83.3333	13.5111	0.026281		-0.997158	0	0	70	8.75556	-0.0546702		-0.647056	0	0	30	2.68889	-0.0293647		0.0753268	0	0	137.778	18.3111	0.0172688		0.762443	0	0	126.667	15.1333	0.0231205		0.997158	0	0	140	18.5556	-0.0243124
	-0.4961	-0.0778327	0	0	116.667	15.1556	-0.0135908		-0.764066	0	0	86.6667	14.0889	0.0266029		-0.996965	0	0	70	9.22222	-0.0548663		-0.645138	0	0	30	2.88889	-0.0293486		0.0778327	0	0	137.778	19.2296	0.0181795		0.764066	0	1	126.667	15.9778	0.0231825		0.996965	1	0	146.667	19.5333	-0.0242479
	-0.496	-0.0803381	0	0	116.667	15.9333	-0.0136436		-0.765685	0	0	90	14.6889	0.027		-0.996767	0	0	73.3333	9.71111	-0.0550591		-0.643215	0	0	30	3.08889	-0.0293219		0.0803381	1	0	142.222	20.1778	0.019		0.765685	0	0	126.667	16.8222	0.0232659		0.996767	0	0	146.667	20.5111	-0.024183
	-0.4959	-0.082843	0	0	116.667	16.7111	-0.0136933		-0.767299	0	0	90	15.2889	0.027476		-0.996562	0	0	76.6667	10.2222	-0.0552486		-0.641289	0	0	33.3333	3.31111	-0.0292856		0.082843	0	0	146.667	21.1556	0.01971		0.767299	0	0	126.667	17.6667	0.023374		0.996562	0	0	153.333	21.5333	-0.0241244
	-0.4958	-0.0853474	0	0	120	17.5111	-0.0137398		-0.768909	0	0	93.3333	15.9111	0.0280196		-0.99635	0	0	76.6667	10.7333	-0.0554344		-0.639358	0	0	33.3333	3.53333	-0.0292405		0.0853474	0	0	151.111	22.163	0.0203162		0.768909	0	0	126.667	18.5111	0.0235101		0.99635	0	0	153.333	22.5556	-0.0240789
	-0.4957	-0.0878512	0	1	130	18.3778	-0.0137833		-0.770513	0	0	93.3333	16.5333	0.0286157		-0.996133	0	0	76.6667	11.2444	-0.0556165		-0.637424	0	0	33.3333	3.75556	-0.0291876		0.0878512	0	0	151.111	23.1704	0.0208322		0.770513	0	0	130	19.3778	0.0236774		0.996133	0	0	156.667	23.6	-0.0240533
	-0.4956	-0.0903545	0	0	133.333	19.2667	-0.0138236		-0.772113	0	0	93.3333	17.1556	0.0292494		-0.995909	0	0	76.6667	11.7556	-0.0557947		-0.635485	0	0	36.6667	4	-0.0291279		0.0903545	0	0	160	24.237	0.0212718		0.772113	0	0	130	20.2444	0.0238793		0.995909	0	0	163.333	24.6889	-0.0240544
	-0.4955	-0.0928572	0	0	133.333	20.1556	-0.0138608		-0.773708	0	0	96.6667	17.8	0.0299057		-0.995678	0	0	83.3333	12.3111	-0.0559689		-0.633543	0	0	40	4.26667	-0.0290622		0.0928572	0	0	160	25.3037	0.0216484		0.773708	0	0	130	21.1111	0.024119		0.995678	0	0	166.667	25.8	-0.0240889
	-0.4954	-0.0953593	1	0	136.667	21.0667	-0.0138949		-0.775297	0	0	96.6667	18.4444	0.0305695		-0.995442	0	0	86.6667	12.8889	-0.0561389		-0.631596	0	0	40	4.53333	-0.0289916		0.0953593	0	0	164.444	26.4	0.0219757		0.775297	0	0	130	21.9778	0.0243998		0.995442	0	0	166.667	26.9111	-0.0241636
	-0.4953	-0.0978608	0	0	143.333	22.0222	-0.0139259		-0.776882	0	0	96.6667	19.0889	0.0312259		-0.995199	0	0	90	13.4889	-0.0563046		-0.629646	0	0	40	4.8	-0.0289169		0.0978608	0	0	168.889	27.5259	0.0222673		0.776882	0	0	130	22.8444	0.024725		0.995199	0	0	173.333	28.0667	-0.0242853
	-0.4952	-0.100362	0	0	143.333	22.9778	-0.0139537		-0.778462	0	0	100	19.7556	0.0318597		-0.99495	0	0	90	14.0889	-0.0564659		-0.627691	0	0	40	5.06667	-0.028839		0.100362	0	0	168.889	28.6519	0.0225367		0.778462	0	0	133.333	23.7333	0.0250979		0.99495	0	1	176.667	29.2444	-0.0244607
	-0.4951	-0.102862	0	0	146.667	23.9556	-0.0139784		-0.780037	0	0	100	20.4222	0.0324561		-0.994695	0	0	93.3333	14.7111	-0.0566225		-0.625733	1	0	43.3333	5.35556	-0.0287589		0.102862	0	0	168.889	29.7778	0.0227977		0.780037	0	0	136.667	24.6444	0.0255218		0.994695	0	0	180	30.4444	-0.0246967
	-0.495	-0.105362	0	0	150	24.9556	-0.014		-0.781608	0	0	100	21.0889	0.033		-0.994433	0	0	93.3333	15.3333	-0.0567744		-0.62377	0	0	46.6667	5.66667	-0.0286776		0.105362	0	0	177.778	30.963	0.0230639		0.781608	0	0	140	25.5778	0.026		0.994433	0	0	183.333	31.6667	-0.025
	-0.4949	-0.107861	0	0	153.333	25.9778	-0.0140185		-0.783173	0	0	103.333	21.7778	0.0334802		-0.994165	0	0	96.6667	15.9778	-0.0569214		-0.621804	0	0	46.6667	5.97778	-0.028596		0.107861	0	0	177.778	32.1481	0.0233487		0.783173	0	0	146.667	26.5556	0.0265344		0.994165	0	0	186.667	32.9111	-0.025375
	-0.4948	-0.110359	0	0	153.333	27	-0.014034		-0.784733	0	0	103.333	22.4667	0.0339005		-0.993891	0	0	96.6667	16.6222	-0.0570634		-0.619834	0	0	46.6667	6.28889	-0.0285149		0.110359	0	0	177.778	33.3333	0.0236658		0.784733	0	0	150	27.5556	0.0271213		0.993891	0	0	190	34.1778	-0.025817
	-0.4947	-0.112856	0	0	153.333	28.0222	-0.0140467		-0.786288	0	0	103.333	23.1556	0.0342688		-0.99361	0	0	96.6667	17.2667	-0.0572002		-0.61786	0	0	46.6667	6.6	-0.0284354		0.112856	0	0	182.222	34.5481	0.024029		0.786288	0	0	150	28.5556	0.0277558		0.99361	0	0	193.333	35.4667	-0.0263186
	-0.4946	-0.115353	0	0	153.333	29.0444	-0.0140567		-0.787839	0	0	103.333	23.8444	0.0345926		-0.993323	0	0	96.6667	17.9111	-0.0573316		-0.615882	0	0	50	6.93333	-0.0283583		0.115353	0	0	191.111	35.8222	0.0244516		0.787839	0	1	150	29.5556	0.028433		0.993323	0	0	196.667	36.7778	-0.0268726
	-0.4945	-0.117849	0	0	153.333	30.0667	-0.0140643		-0.789384	0	0	103.333	24.5333	0.0348796		-0.99303	0	0	96.6667	18.5556	-0.0574575		-0.6139	0	0	50	7.26667	-0.0282847		0.117849	0	0	191.111	37.0963	0.0249474		0.789384	0	0	150	30.5556	0.0291477		0.99303	0	0	206.667	38.1556	-0.027472
	-0.4944	-0.120345	0	0	156.667	31.1111	-0.0140697		-0.790925	0	0	106.667	25.2444	0.0351375		-0.992731	0	0	100	19.2222	-0.0575779		-0.611914	0	0	50	7.6	-0.0282153		0.120345	0	0	195.556	38.4	0.02553		0.790925	0	0	150	31.5556	0.0298952		0.992731	0	0	206.667	39.5333	-0.0281095
	-0.4943	-0.122839	0	0	163.333	32.2	-0.0140729		-0.79246	0	0	110	25.9778	0.0353741		-0.992425	0	0	106.667	19.9333	-0.0576924		-0.609924	0	0	50	7.93333	-0.0281513		0.122839	0	0	204.444	39.763	0.0262129		0.79246	0	0	153.333	32.5778	0.0306703		0.992425	0	0	213.333	40.9556	-0.0287778
	-0.4942	-0.125333	0	0	166.667	33.3111	-0.0140742		-0.79399	1	0	116.667	26.7556	0.035597		-0.992114	0	0	110	20.6667	-0.0578011		-0.60793	0	0	60	8.33333	-0.0280934		0.125333	0	0	204.444	41.1259	0.0270098		0.79399	0	0	153.333	33.6	0.0314681		0.992114	0	0	216.667	42.4	-0.0294698
	-0.4941	-0.127826	0	0	170	34.4444	-0.0140737		-0.795516	0	0	116.667	27.5333	0.0358138		-0.991795	0	0	110	21.4	-0.0579036		-0.605933	0	0	60	8.73333	-0.0280427		0.127826	0	0	213.333	42.5481	0.0279343		0.795516	0	0	156.667	34.6444	0.0322837		0.991795	0	0	226.667	43.9111	-0.0301783
	-0.494	-0.130319	0	0	176.667	35.6222	-0.0140716		-0.797036	0	0	116.667	28.3111	0.0360323		-0.991471	0	0	110	22.1333	-0.058		-0.603932	0	0	60	9.13333	-0.028		0.130319	0	0	213.333	43.9704	0.029		0.797036	0	0	156.667	35.6889	0.033112		0.991471	0	0	226.667	45.4222	-0.030896
	-0.4939	-0.13281	0	1	176.667	36.8	-0.014068		-0.798551	0	0	120	29.1111	0.0362602		-0.99114	1	0	116.667	22.9111	-0.0580903		-0.601927	0	0	60	9.53333	-0.0279662		0.13281	0	0	213.333	45.3926	0.0302131		0.798551	0	0	156.667	36.7333	0.033948		0.99114	0	0	233.333	46.9778	-0.0316159
	-0.4938	-0.135301	0	0	180	38	-0.0140632		-0.800062	0	0	123.333	29.9333	0.0365051		-0.990804	0	0	116.667	23.6889	-0.0581755		-0.599918	0	0	60	9.93333	-0.0279414		0.135301	0	1	222.222	46.8741	0.0315501		0.800062	0	0	156.667	37.7778	0.0347868		0.990804	1	0	236.667	48.5556	-0.0323306
	-0.4937	-0.13779	0	0	180	39.2	-0.0140574		-0.801567	0	0	130	30.8	0.0367748		-0.99046	0	0	120	24.4889	-0.0582571		-0.597905	0	0	63.3333	10.3556	-0.0279256		0.13779	0	0	226.667	48.3852	0.0329801		0.801567	0	0	160	38.8444	0.0356235		0.99046	0	0	240	50.1556	-0.033033
	-0.4936	-0.140279	0	0	180	40.4	-0.0140506		-0.803067	0	0	133.333	31.6889	0.0370768		-0.990111	0	0	120	25.2889	-0.0583364		-0.595889	0	0	66.6667	10.8	-0.0279189		0.140279	0	0	226.667	49.8963	0.0344722		0.803067	0	0	160	39.9111	0.0364529		0.990111	0	0	240	51.7556	-0.0337159
	-0.4935	-0.142767	0	0	183.333	41.6222	-0.014043		-0.804562	0	0	133.333	32.5778	0.0374189		-0.989755	0	0	120	26.0889	-0.0584147		-0.593868	0	0	66.6667	11.2444	-0.0279213		0.142767	1	0	235.556	51.4667	0.0359956		0.804562	0	0	160	40.9778	0.0372702		0.989755	0	0	240	53.3556	-0.034372
	-0.4934	-0.145254	0	0	186.667	42.8667	-0.0140349		-0.806052	0	0	133.333	33.4667	0.0378088		-0.989393	0	0	120	26.8889	-0.0584934		-0.591844	0	0	66.6667	11.6889	-0.0279328		0.145254	0	0	240	53.0667	0.0375193		0.806052	0	0	163.333	42.0667	0.0380704		0.989393	0	0	243.333	54.9778	-0.0349943
	-0.4933	-0.14774	0	0	193.333	44.1556	-0.0140264		-0.807537	0	0	136.667	34.3778	0.0382542		-0.989025	0	0	123.333	27.7111	-0.0585738		-0.589817	0	0	73.3333	12.1778	-0.0279534		0.14774	0	0	240	54.6667	0.0390125		0.807537	0	0	163.333	43.1556	0.0388484		0.989025	0	0	250	56.6444	-0.0355754
	-0.4932	-0.150226	0	0	193.333	45.4444	-0.0140176		-0.809017	0	0	143.333	35.3333	0.0387628		-0.988651	0	0	126.667	28.5556	-0.0586573		-0.587785	0	0	80	12.7111	-0.0279832		0.150226	0	0	244.444	56.2963	0.0404443		0.809017	0	0	166.667	44.2667	0.0395993		0.988651	0	0	253.333	58.3333	-0.0361082
	-0.4931	-0.15271	0	0	196.667	46.7556	-0.0140087		-0.810492	0	0	143.333	36.2889	0.0393421		-0.98827	0	0	126.667	29.4	-0.0587452		-0.58575	0	0	83.3333	13.2667	-0.0280221		0.15271	0	0	244.444	57.9259	0.0417837		0.810492	0	0	170	45.4	0.0403182		0.98827	0	0	260	60.0667	-0.0365854
	-0.493	-0.155193	0	0	200	48.0889	-0.014		-0.811961	1	0	150	37.2889	0.04		-0.987883	0	0	133.333	30.2889	-0.0588389		-0.583711	0	0	83.3333	13.8222	-0.0280703		0.155193	0	0	244.444	59.5556	0.043		0.811961	0	0	173.333	46.5556	0.041		0.987883	0	0	263.333	61.8222	-0.037
	-0.4929	-0.157676	0	0	200	49.4222	-0.0139915		-0.813426	0	0	150	38.2889	0.0407395		-0.98749	0	0	133.333	31.1778	-0.0589397		-0.581669	0	0	83.3333	14.3778	-0.0281276		0.157676	0	0	248.889	61.2148	0.0440689		0.813426	0	0	173.333	47.7111	0.041641		0.98749	0	1	266.667	63.6	-0.0373476
	-0.4928	-0.160157	0	0	200	50.7556	-0.0139833		-0.814885	0	0	150	39.2889	0.0415454		-0.98709	0	0	133.333	32.0667	-0.059049		-0.579623	0	0	86.6667	14.9556	-0.0281942		0.160157	0	0	257.778	62.9333	0.0449934		0.814885	0	1	173.333	48.8667	0.0422423		0.98709	0	0	273.333	65.4222	-0.0376361
	-0.4927	-0.162637	0	0	203.333	52.1111	-0.0139755		-0.816339	0	0	153.333	40.3111	0.0423977		-0.986685	0	0	136.667	32.9778	-0.0591681		-0.577573	0	0	86.6667	15.5333	-0.0282701		0.162637	0	1	257.778	64.6519	0.0457833		0.816339	0	0	173.333	50.0222	0.0428064		0.986685	0	0	273.333	67.2444	-0.0378762
	-0.4926	-0.165116	0	0	210	53.5111	-0.013968		-0.817788	0	0	153.333	41.3333	0.0432768		-0.986273	1	0	143.333	33.9333	-0.0592983		-0.575519	0	0	90	16.1333	-0.0283553		0.165116	0	0	257.778	66.3704	0.0464481		0.817788	0	0	180	51.2222	0.0433356		0.986273	0	0	273.333	69.0667	-0.0380788
	-0.4925	-0.167595	0	0	210	54.9111	-0.0139609		-0.819232	0	0	160	42.4	0.0441627		-0.985855	0	0	150	34.9333	-0.0594411		-0.573462	0	0	96.6667	16.7778	-0.0284498		0.167595	0	0	266.667	68.1481	0.0469976		0.819232	0	0	190	52.4889	0.0438322		0.985855	0	0	276.667	70.9111	-0.0382545
	-0.4924	-0.170072	0	0	210	56.3111	-0.0139543		-0.820671	0	0	160	43.4667	0.0450356		-0.985431	0	0	150	35.9333	-0.0595977		-0.571401	0	0	100	17.4444	-0.0285536		0.170072	0	0	266.667	69.9259	0.0474416		0.820671	0	0	196.667	53.8	0.0442987		0.985431	0	0	283.333	72.8	-0.0384142
	-0.4923	-0.172548	0	0	210	57.7111	-0.013948		-0.822104	0	0	166.667	44.5778	0.0458756		-0.985	0	0	153.333	36.9556	-0.0597695		-0.569337	0	0	106.667	18.1556	-0.0286668		0.172548	1	0	271.111	71.7333	0.0477896		0.822104	0	0	196.667	55.1111	0.0447375		0.985	0	0	283.333	74.6889	-0.0385686
	-0.4922	-0.175023	0	0	213.333	59.1333	-0.0139423		-0.823533	0	0	170	45.7111	0.0466629		-0.984563	0	0	153.333	37.9778	-0.0599579		-0.567269	0	0	106.667	18.8667	-0.0287894		0.175023	0	0	275.556	73.5704	0.0480514		0.823533	0	0	200	56.4444	0.0451509		0.984563	0	0	286.667	76.6	-0.0387285
	-0.4921	-0.177497	0	0	220	60.6	-0.0139371		-0.824956	0	0	170	46.8444	0.0473776		-0.98412	0	0	153.333	39	-0.0601642		-0.565197	0	1	110	19.6	-0.0289213		0.177497	0	0	280	75.437	0.0482367		0.824956	0	0	200	57.7778	0.0455413		0.98412	0	0	290	78.5333	-0.0389047
	-0.492	-0.17997	0	0	223.333	62.0889	-0.0139325		-0.826374	0	0	183.333	48.0667	0.048		-0.983671	0	0	166.667	40.1111	-0.0603897		-0.563122	0	0	113.333	20.3556	-0.0290627		0.17997	0	0	284.444	77.3333	0.0483553		0.826374	0	0	213.333	59.2	0.0459112		0.983671	0	0	296.667	80.5111	-0.039108
	-0.4919	-0.182441	0	0	226.667	63.6	-0.0139284		-0.827786	0	0	186.667	49.3111	0.0485148		-0.983216	0	0	170	41.2444	-0.0606358		-0.561044	0	0	113.333	21.1111	-0.0292136		0.182441	0	0	288.889	79.2593	0.0484167		0.827786	0	0	213.333	60.6222	0.0462628		0.983216	0	0	300	82.5111	-0.0393491
	-0.4918	-0.184912	0	0	230	65.1333	-0.0139249		-0.829194	0	0	186.667	50.5556	0.0489257		-0.982754	0	0	176.667	42.4222	-0.0609039		-0.558961	0	0	116.667	21.8889	-0.0293739		0.184912	0	0	288.889	81.1852	0.0484307		0.829194	1	0	220	62.0889	0.0465985		0.982754	0	1	306.667	84.5556	-0.0396388
	-0.4917	-0.187381	0	0	236.667	66.7111	-0.013922		-0.830596	0	0	186.667	51.8	0.0492409		-0.982286	0	0	183.333	43.6444	-0.0611952		-0.556876	0	0	116.667	22.6667	-0.0295437		0.187381	0	1	293.333	83.1407	0.048407		0.830596	0	0	223.333	63.5778	0.0469208		0.982286	0	0	316.667	86.6667	-0.0399879
	-0.4916	-0.189849	1	0	240	68.3111	-0.0139199		-0.831993	0	0	186.667	53.0444	0.0494688		-0.981812	0	0	186.667	44.8889	-0.0615112		-0.554786	0	0	126.667	23.5111	-0.029723		0.189849	0	0	293.333	85.0963	0.0483553		0.831993	0	0	223.333	65.0667	0.047232		0.981812	0	0	320	88.8	-0.0404072
	-0.4915	-0.192316	0	0	243.333	69.9333	-0.0139184		-0.833385	0	0	186.667	54.2889	0.0496176		-0.981332	0	0	186.667	46.1333	-0.0618532		-0.552694	0	0	130	24.3778	-0.0299118		0.192316	0	0	293.333	87.0519	0.0482853		0.833385	0	0	223.333	66.5556	0.0475345		0.981332	0	0	323.333	90.9556	-0.0409075
	-0.4914	-0.194782	0	0	246.667	71.5778	-0.0139176		-0.834771	0	0	190	55.5556	0.0496956		-0.980845	1	0	190	47.4	-0.0622225		-0.550597	0	0	130	25.2444	-0.0301103		0.194782	0	0	293.333	89.0074	0.0482066		0.834771	0	0	226.667	68.0667	0.0478307		0.980845	0	0	326.667	93.1333	-0.0414994
	-0.4913	-0.197247	0	0	246.667	73.2222	-0.0139176		-0.836152	0	0	193.333	56.8444	0.0497111		-0.980353	0	0	200	48.7333	-0.0626205		-0.548498	0	0	130	26.1111	-0.0303183		0.197247	0	0	293.333	90.963	0.0481291		0.836152	0	0	233.333	69.6222	0.048123		0.980353	0	0	330	95.3333	-0.0421939
	-0.4912	-0.19971	0	0	246.667	74.8667	-0.0139184		-0.837528	0	0	200	58.1778	0.0496725		-0.979854	0	1	200	50.0667	-0.0630485		-0.546394	0	0	133.333	27	-0.0305359		0.19971	0	0	297.778	92.9481	0.0480623		0.837528	0	0	233.333	71.1778	0.0484137		0.979854	0	0	336.667	97.5778	-0.0430016
	-0.4911	-0.202172	0	0	246.667	76.5111	-0.01392		-0.838899	0	0	200	59.5111	0.0495879		-0.979349	0	0	200	51.4	-0.0635079		-0.544288	0	0	136.667	27.9111	-0.0307631		0.202172	0	0	302.222	94.963	0.0480161		0.838899	0	0	236.667	72.7556	0.0487053		0.979349	0	0	340	99.8444	-0.0439334
	-0.491	-0.204633	0	0	246.667	78.1556	-0.0139224		-0.840264	0	0	206.667	60.8889	0.0494658		-0.978838	0	0	200	52.7333	-0.064		-0.542178	0	1	140	28.8444	-0.031		0.204633	0	0	306.667	97.0074	0.048		0.840264	0	0	243.333	74.3778	0.049		0.978838	0	0	340	102.111	-0.045
	-0.4909	-0.207092	0	0	246.667	79.8	-0.0139257		-0.841624	0	0	210	62.2889	0.0493143		-0.97832	0	0	203.333	54.0889	-0.0645256		-0.540064	0	0	143.333	29.8	-0.0312463		0.207092	1	0	315.556	99.1111	0.0480224		0.841624	0	0	246.667	76.0222	0.0492999		0.97832	0	0	343.333	104.4	-0.0462058
	-0.4908	-0.20955	0	0	250	81.4667	-0.01393		-0.842979	0	0	216.667	63.7333	0.0491418		-0.977797	0	0	206.667	55.4667	-0.0650828		-0.537947	0	0	143.333	30.7556	-0.0315008		0.20955	0	0	324.444	101.274	0.0480862		0.842979	0	0	246.667	77.6667	0.0496054		0.977797	0	0	346.667	106.711	-0.0475292
	-0.4907	-0.212007	0	0	256.667	83.1778	-0.0139351		-0.844328	0	0	223.333	65.2222	0.0489566		-0.977267	0	0	210	56.8667	-0.0656695		-0.535827	0	0	150	31.7556	-0.0317621		0.212007	0	0	324.444	103.437	0.0481929		0.844328	0	0	246.667	79.3111	0.0499164		0.977267	0	1	350	109.044	-0.0489423
	-0.4906	-0.214463	0	0	260	84.9111	-0.0139413		-0.845672	0	0	226.667	66.7333	0.0487669		-0.976731	0	0	216.667	58.3111	-0.0662831		-0.533703	0	0	153.333	32.7778	-0.0320286		0.214463	0	0	328.889	105.63	0.0483439		0.845672	1	1	253.333	81	0.0502328		0.976731	0	0	353.333	111.4	-0.0504173
	-0.4905	-0.216917	0	0	263.333	86.6667	-0.0139484		-0.847011	0	0	226.667	68.2444	0.0485811		-0.976189	0	0	220	59.7778	-0.0669214		-0.531576	0	0	153.333	33.8	-0.032299		0.216917	0	1	337.778	107.881	0.0485407		0.847011	0	0	263.333	82.7556	0.0505547		0.976189	0	0	356.667	113.778	-0.0519261
	-0.4904	-0.219369	1	0	270	88.4667	-0.0139565		-0.848344	0	0	226.667	69.7556	0.0484074		-0.975641	0	0	220	61.2444	-0.067582		-0.529446	0	0	156.667	34.8444	-0.0325716		0.219369	0	0	342.222	110.163	0.0487848		0.848344	0	0	266.667	84.5333	0.0508819		0.975641	0	0	360	116.178	-0.0534408
	-0.4903	-0.221821	0	0	273.333	90.2889	-0.0139657		-0.849672	0	0	226.667	71.2667	0.0482542		-0.975086	0	0	220	62.7111	-0.0682625		-0.527312	0	0	156.667	35.8889	-0.0328452		0.221821	0	0	346.667	112.474	0.0490777		0.849672	0	0	270	86.3333	0.0512144		0.975086	0	0	373.333	118.667	-0.0549334
	-0.4902	-0.224271	0	0	280	92.1556	-0.013976		-0.850994	0	1	226.667	72.7778	0.0481297		-0.974526	0	0	220	64.1778	-0.0689606		-0.525175	0	0	163.333	36.9778	-0.0331181		0.224271	0	0	346.667	114.785	0.0494209		0.850994	0	0	273.333	88.1556	0.0515522		0.974526	0	0	373.333	121.156	-0.0563762
	-0.4901	-0.226719	0	0	283.333	94.0444	-0.0139874		-0.852312	0	0	230	74.3111	0.0480422		-0.973959	0	1	220	65.6444	-0.0696739		-0.523034	0	0	163.333	38.0667	-0.033389		0.226719	0	0	346.667	117.096	0.0498158		0.852312	0	0	276.667	90	0.0518952		0.973959	0	0	376.667	123.667	-0.057741
	-0.49	-0.229166	0	0	283.333	95.9333	-0.014		-0.853624	0	0	230	75.8444	0.048		-0.973386	0	0	223.333	67.1333	-0.0704001		-0.52089	0	0	173.333	39.2222	-0.0336563		0.229166	0	0	346.667	119.407	0.050264		0.853624	0	0	283.333	91.8889	0.0522434		0.973386	1	0	380	126.2	-0.059
	-0.4899	-0.231612	0	0	283.333	97.8222	-0.0140137		-0.85493	0	0	230	77.3778	0.0480085		-0.972807	0	0	226.667	68.6444	-0.0711368		-0.518743	0	0	176.667	40.4	-0.0339186		0.231612	0	0	355.556	121.778	0.0507669		0.85493	0	0	283.333	93.7778	0.0525967		0.972807	0	0	383.333	128.756	-0.0601311
	-0.4898	-0.234056	0	0	283.333	99.7111	-0.0140281		-0.856231	0	0	233.333	78.9333	0.0480616		-0.972222	0	0	226.667	70.1556	-0.0718817		-0.516593	0	1	183.333	41.6222	-0.0341745		0.234056	0	0	355.556	124.148	0.0513259		0.856231	0	0	283.333	95.6667	0.0529551		0.972222	0	0	383.333	131.311	-0.0611358
	-0.4897	-0.236499	0	0	283.333	101.6	-0.014043		-0.857527	0	0	240	80.5333	0.0481501		-0.971631	0	0	226.667	71.6667	-0.0726324		-0.51444	0	0	183.333	42.8444	-0.0344224		0.236499	0	0	360	126.548	0.0519427		0.857527	0	0	286.667	97.5778	0.0533185		0.971631	0	0	386.667	133.889	-0.0620215
	-0.4896	-0.23894	0	0	283.333	103.489	-0.014058		-0.858817	0	0	240	82.1333	0.048265		-0.971033	0	0	226.667	73.1778	-0.0733865		-0.512283	0	0	183.333	44.0667	-0.0346609		0.23894	1	0	364.444	128.978	0.0526187		0.858817	0	0	290	99.5111	0.053687		0.971033	0	0	386.667	136.467	-0.0627955
	-0.4895	-0.24138	0	0	290	105.422	-0.0140726		-0.860102	0	0	240	83.7333	0.0483972		-0.97043	0	0	230	74.7111	-0.0741417		-0.510123	0	0	186.667	45.3111	-0.0348886		0.24138	0	0	364.444	131.407	0.0533553		0.860102	0	0	290	101.444	0.0540604		0.97043	0	0	386.667	139.044	-0.0634651
	-0.4894	-0.243818	0	0	293.333	107.378	-0.0140866		-0.861381	0	0	246.667	85.3778	0.0485376		-0.96982	0	0	230	76.2444	-0.0748957		-0.507959	0	0	186.667	46.5556	-0.0351039		0.243818	0	0	368.889	133.867	0.054154		0.861381	0	0	293.333	103.4	0.0544387		0.96982	0	0	390	141.644	-0.0640378
	-0.4893	-0.246255	0	0	300	109.378	-0.0140994		-0.862655	0	0	246.667	87.0222	0.0486772		-0.969204	0	0	230	77.7778	-0.0756461		-0.505793	0	0	190	47.8222	-0.0353053		0.246255	0	0	386.667	136.444	0.0550164		0.862655	1	0	300	105.4	0.0548218		0.969204	0	0	400	144.311	-0.064521
	-0.4892	-0.24869	0	0	300	111.378	-0.0141109		-0.863923	0	1	246.667	88.6667	0.0488068		-0.968582	0	0	233.333	79.3333	-0.0763904		-0.503623	0	0	193.333	49.1111	-0.0354915		0.24869	0	0	391.111	139.052	0.0559438		0.863923	0	1	300	107.4	0.0552098		0.968582	0	0	403.333	147	-0.0649219
	-0.4891	-0.251123	0	0	300	113.378	-0.0141205		-0.865186	0	0	250	90.3333	0.0489175		-0.967954	0	0	236.667	80.9111	-0.0771265		-0.50145	0	0	196.667	50.4222	-0.035661		0.251123	0	0	395.556	141.689	0.0569379		0.865186	0	0	303.333	109.422	0.0556025		0.967954	0	0	406.667	149.711	-0.0652479
	-0.489	-0.253555	0	0	303.333	115.4	-0.014128		-0.866444	1	0	253.333	92.0222	0.049		-0.96732	0	0	236.667	82.4889	-0.0778519		-0.499274	0	0	206.667	51.8	-0.0358122		0.253555	0	0	400	144.356	0.058		0.866444	0	0	303.333	111.444	0.056		0.96732	0	0	410	152.444	-0.0655065
	-0.4889	-0.255986	1	0	306.667	117.444	-0.0141328		-0.867696	0	0	253.333	93.7111	0.0490471		-0.966679	0	0	236.667	84.0667	-0.0785642		-0.497095	0	0	210	53.2	-0.0359438		0.255986	0	0	400	147.022	0.059129		0.867696	0	0	310	113.511	0.0564023		0.966679	0	0	413.333	155.2	-0.0657049
	-0.4888	-0.258414	0	0	306.667	119.489	-0.0141348		-0.868943	0	0	253.333	95.4	0.0490583		-0.966033	0	0	236.667	85.6444	-0.0792612		-0.494913	0	0	210	54.6	-0.0360542		0.258414	0	0	400	149.689	0.0603129		0.868943	0	0	310	115.578	0.05681		0.966033	1	0	423.333	158.022	-0.0658506
	-0.4887	-0.260842	0	0	310	121.556	-0.0141334		-0.870184	0	0	256.667	97.1111	0.0490347		-0.965381	0	0	240	87.2444	-0.0799404		-0.492727	0	0	220	56.0667	-0.036142		0.260842	0	0	400	152.356	0.061537		0.870184	0	0	320	117.711	0.0572241		0.965381	0	0	423.333	160.844	-0.0659508
	-0.4886	-0.263267	0	0	313.333	123.644	-0.0141284		-0.871419	0	0	260	98.8444	0.0489777		-0.964722	0	0	240	88.8444	-0.0805995		-0.490539	0	0	220	57.5333	-0.0362057		0.263267	0	0	404.444	155.052	0.0627866		0.871419	0	0	323.333	119.867	0.0576452		0.964722	0	0	426.667	163.689	-0.0660131
	-0.4885	-0.265691	0	0	316.667	125.756	-0.0141193		-0.872649	0	0	260	100.578	0.0488883		-0.964057	0	0	240	90.4444	-0.0812361		-0.488347	0	0	226.667	59.0444	-0.0362439		0.265691	0	0	404.444	157.748	0.0640472		0.872649	0	0	326.667	122.044	0.0580742		0.964057	0	0	433.333	166.578	-0.0660446
	-0.4884	-0.268113	0	0	316.667	127.867	-0.0141058		-0.873874	0	0	260	102.311	0.0487679		-0.963386	0	0	246.667	92.0889	-0.0818479		-0.486152	0	0	226.667	60.5556	-0.036255		0.268113	0	0	404.444	160.444	0.065304		0.873874	0	0	330	124.244	0.0585118		0.963386	0	0	436.667	169.489	-0.0660528
	-0.4883	-0.270533	0	0	316.667	129.978	-0.0140875		-0.875093	0	0	260	104.044	0.0486177		-0.96271	0	0	250	93.7556	-0.0824326		-0.483955	0	0	226.667	62.0667	-0.0362377		0.270533	0	0	408.889	163.17	0.0665423		0.875093	0	0	333.333	126.467	0.058959		0.96271	0	0	436.667	172.4	-0.0660451
	-0.4882	-0.272952	0	0	320	132.111	-0.014064		-0.876307	0	0	260	105.778	0.0484388		-0.962027	0	0	250	95.4222	-0.0829877		-0.481754	0	0	233.333	63.6222	-0.0361904		0.272952	0	0	408.889	165.896	0.0677475		0.876307	0	0	336.667	128.711	0.0594165		0.962027	0	0	440	175.333	-0.0660289
	-0.4881	-0.275369	0	0	323.333	134.267	-0.014035		-0.877515	0	0	260	107.511	0.0482325		-0.961338	0	0	253.333	97.1111	-0.083511		-0.47955	0	0	233.333	65.1778	-0.0361116		0.275369	0	0	417.778	168.681	0.068905		0.877515	0	0	336.667	130.956	0.059885		0.961338	0	0	440	178.267	-0.0660114
	-0.488	-0.277784	0	0	323.333	136.422	-0.014		-0.878717	0	0	260	109.244	0.048		-0.960642	0	0	253.333	98.8	-0.084		-0.477343	0	0	233.333	66.7333	-0.036		0.277784	0	0	417.778	171.467	0.07		0.878717	0	0	340	133.222	0.0603654		0.960642	0	0	446.667	181.244	-0.066
	-0.4879	-0.280198	0	0	330	138.622	-0.0139588		-0.879914	0	0	260	110.978	0.0477423		-0.959941	0	0	256.667	100.511	-0.084453		-0.475133	0	0	233.333	68.2889	-0.0358545		0.280198	0	0	417.778	174.252	0.0710211		0.879914	0	0	343.333	135.511	0.0608585		0.959941	0	0	450	184.244	-0.066001
	-0.4878	-0.282609	0	0	330	140.822	-0.0139113		-0.881105	0	0	260	112.711	0.0474596		-0.959234	0	0	260	102.244	-0.0848706		-0.47292	0	0	233.333	69.8444	-0.0356763		0.282609	0	0	431.111	177.126	0.0719698		0.881105	1	1	346.667	137.822	0.0613652		0.959234	0	0	456.667	187.289	-0.0660158
	-0.4877	-0.285019	0	0	330	143.022	-0.0138576		-0.882291	1	0	263.333	114.467	0.0471518		-0.958521	0	0	260	103.978	-0.085254		-0.470704	0	0	236.667	71.4222	-0.035467		0.285019	0	0	431.111	180	0.0728508		0.882291	0	0	350	140.156	0.0618861		0.958521	0	0	463.333	190.378	-0.0660447
	-0.4876	-0.287427	0	0	330	145.222	-0.0137976		-0.883471	0	0	266.667	116.244	0.0468187		-0.957801	0	0	260	105.711	-0.0856044		-0.468485	0	1	240	73.0222	-0.0352282		0.287427	0	0	431.111	182.874	0.0736687		0.883471	0	0	350	142.489	0.0624221		0.957801	0	0	463.333	193.467	-0.0660881
	-0.4875	-0.289834	0	0	336.667	147.467	-0.0137314		-0.884646	0	0	270	118.044	0.0464604		-0.957076	0	0	260	107.444	-0.0859229		-0.466263	0	0	243.333	74.6444	-0.0349616		0.289834	0	0	431.111	185.748	0.0744282		0.884646	0	0	353.333	144.844	0.062974		0.957076	1	0	473.333	196.622	-0.0661462
	-0.4874	-0.292238	0	0	336.667	149.711	-0.013659		-0.885815	0	0	270	119.844	0.0460767		-0.956344	0	0	263.333	109.2	-0.0862108		-0.464038	0	0	246.667	76.2889	-0.0346687		0.292238	0	0	435.556	188.652	0.075134		0.885815	0	0	360	147.244	0.0635426		0.956344	0	0	476.667	199.8	-0.0662194
	-0.4873	-0.294641	0	0	340	151.978	-0.0135803		-0.886979	0	0	276.667	121.689	0.0456676		-0.955607	0	0	263.333	110.956	-0.0864691		-0.461811	0	0	250	77.9556	-0.0343512		0.294641	0	0	435.556	191.556	0.0757908		0.886979	0	0	370	149.711	0.0641287		0.955607	0	0	476.667	202.978	-0.066308
	-0.4872	-0.297042	0	0	343.333	154.267	-0.0134955		-0.888136	0	0	276.667	123.533	0.045233		-0.954863	0	0	266.667	112.733	-0.0866992		-0.45958	0	0	250	79.6222	-0.0340108		0.297042	0	0	435.556	194.459	0.0764033		0.888136	0	0	370	152.178	0.0647331		0.954863	0	0	480	206.178	-0.0664123
	-0.4871	-0.29944	0	0	346.667	156.578	-0.0134045		-0.889289	0	0	276.667	125.378	0.0447728		-0.954114	0	0	270	114.533	-0.0869022		-0.457346	0	0	250	81.2889	-0.033649		0.29944	0	0	435.556	197.363	0.0769762		0.889289	0	0	376.667	154.689	0.0653566		0.954114	0	0	480	209.378	-0.0665325
	-0.487	-0.301837	0	0	346.667	158.889	-0.0133073		-0.890435	0	0	280	127.244	0.0442869		-0.953358	0	0	273.333	116.356	-0.0870792		-0.45511	0	0	253.333	82.9778	-0.0332675		0.301837	0	0	440	200.296	0.077514		0.890435	0	0	376.667	157.2	0.066		0.953358	0	0	483.333	212.6	-0.0666691
	-0.4869	-0.304233	0	0	350	161.222	-0.013204		-0.891576	0	0	280	129.111	0.0437753		-0.952597	0	0	273.333	118.178	-0.0872315		-0.45287	0	0	253.333	84.6667	-0.0328679		0.304233	0	0	440	203.23	0.0780216		0.891576	0	0	383.333	159.756	0.0666634		0.952597	0	0	493.333	215.889	-0.0668223
	-0.4868	-0.306626	0	0	353.333	163.578	-0.0130945		-0.892712	0	0	283.333	131	0.0432379		-0.951829	0	0	276.667	120.022	-0.0873602		-0.450628	0	0	253.333	86.3556	-0.0324518		0.306626	0	0	457.778	206.281	0.0785036		0.892712	0	0	383.333	162.311	0.0673441		0.951829	0	0	493.333	219.178	-0.0669924
	-0.4867	-0.309017	0	0	356.667	165.956	-0.0129789		-0.893841	0	0	283.333	132.889	0.0426746		-0.951055	0	0	280	121.889	-0.0874666		-0.448383	0	0	253.333	88.0444	-0.0320208		0.309017	0	0	457.778	209.333	0.0789647		0.893841	0	0	383.333	164.867	0.0680387		0.951055	0	0	500	222.511	-0.0671797
	-0.4866	-0.311406	0	0	356.667	168.333	-0.0128573		-0.894966	0	0	283.333	134.778	0.0420853		-0.950276	0	0	293.333	123.844	-0.0875518		-0.446135	0	0	256.667	89.7556	-0.0315767		0.311406	0	0	457.778	212.385	0.0794096		0.894966	0	0	386.667	167.444	0.0687436		0.950276	0	0	503.333	225.867	-0.0673846
	-0.4865	-0.313794	0	0	360	170.733	-0.0127295		-0.896084	0	0	283.333	136.667	0.04147		-0.94949	0	0	293.333	125.8	-0.0876169		-0.443885	0	1	260	91.4889	-0.031121		0.313794	0	0	462.222	215.467	0.0798429		0.896084	0	0	386.667	170.022	0.0694556		0.94949	0	0	503.333	229.222	-0.0676074
	-0.4864	-0.316179	0	0	363.333	173.156	-0.0125957		-0.897197	0	0	286.667	138.578	0.0408285		-0.948698	0	0	293.333	127.756	-0.0876633		-0.441631	0	0	260	93.2222	-0.0306553		0.316179	0	0	462.222	218.548	0.0802693		0.897197	0	1	390	172.622	0.0701711		0.948698	0	0	503.333	232.578	-0.0678483
	-0.4863	-0.318562	0	0	370	175.622	-0.0124558		-0.898304	0	0	293.333	140.533	0.0401609		-0.947901	0	0	293.333	129.711	-0.087692		-0.439375	0	0	260	94.9556	-0.0301812		0.318562	0	0	462.222	221.63	0.0806935		0.898304	0	0	390	175.222	0.0708867		0.947901	0	0	506.667	235.956	-0.0681077
	-0.4862	-0.320944	0	0	373.333	178.111	-0.0123099		-0.899405	0	0	293.333	142.489	0.039467		-0.947097	0	0	296.667	131.689	-0.0877043		-0.437116	1	0	263.333	96.7111	-0.0297005		0.320944	0	1	466.667	224.741	0.0811203		0.899405	0	0	390	177.822	0.071599		0.947097	1	0	516.667	239.4	-0.068386
	-0.4861	-0.323323	0	0	373.333	180.6	-0.012158		-0.900501	0	0	296.667	144.467	0.0387467		-0.946288	0	0	296.667	133.667	-0.0877013		-0.434854	0	0	266.667	98.4889	-0.0292146		0.323323	0	0	466.667	227.852	0.0815542		0.900501	0	0	390	180.422	0.0723046		0.946288	0	0	520	242.867	-0.0686833
	-0.486	-0.3257	0	0	373.333	183.089	-0.012		-0.901591	0	0	303.333	146.489	0.038		-0.945472	0	0	296.667	135.644	-0.0876842		-0.432589	0	0	270	100.289	-0.0287254		0.3257	0	0	475.556	231.022	0.082		0.901591	0	0	400	183.089	0.073		0.945472	0	0	523.333	246.356	-0.069
	-0.4859	-0.328075	0	0	373.333	185.578	-0.0118361		-0.902675	0	0	303.333	148.511	0.0372287		-0.94465	0	0	300	137.644	-0.0876543		-0.430322	0	0	270	102.089	-0.0282342		0.328075	1	0	480	234.222	0.0824612		0.902675	0	0	403.333	185.778	0.0736824		0.94465	0	0	523.333	249.844	-0.0693361
	-0.4858	-0.330449	0	0	376.667	188.089	-0.0116662		-0.903754	0	0	303.333	150.533	0.0364425		-0.943823	0	0	303.333	139.667	-0.0876126		-0.428052	0	0	273.333	103.911	-0.0277429		0.330449	0	0	480	237.422	0.0829368		0.903754	0	0	406.667	188.489	0.0743511		0.943823	0	0	526.667	253.356	-0.0696901
	-0.4857	-0.33282	0	0	380	190.622	-0.0114907		-0.904827	0	0	303.333	152.556	0.0356529		-0.942989	0	0	303.333	141.689	-0.0875604		-0.425779	0	0	276.667	105.756	-0.027253		0.33282	0	0	488.889	240.681	0.0834246		0.904827	0	0	413.333	191.244	0.0750062		0.942989	0	0	530	256.889	-0.07006
	-0.4856	-0.335188	0	0	380	193.156	-0.0113095		-0.905894	0	0	306.667	154.6	0.0348714		-0.94215	0	0	306.667	143.733	-0.0874989		-0.423504	0	0	276.667	107.6	-0.0267661		0.335188	0	0	497.778	244	0.0839225		0.905894	0	0	416.667	194.022	0.0756475		0.94215	0	0	530	260.422	-0.0704442
	-0.4855	-0.337555	0	0	383.333	195.711	-0.0111227		-0.906956	0	0	310	156.667	0.0341096		-0.941305	0	0	310	145.8	-0.0874292		-0.421226	0	0	280	109.467	-0.0262839		0.337555	0	0	506.667	247.378	0.0844282		0.906956	0	0	416.667	196.8	0.076275		0.941305	0	0	533.333	263.978	-0.0708406
	-0.4854	-0.33992	0	0	386.667	198.289	-0.0109305		-0.908012	0	0	313.333	158.756	0.033379		-0.940453	0	0	313.333	147.889	-0.0873526		-0.418945	0	0	280	111.333	-0.025808		0.33992	0	0	511.111	250.785	0.0849398		0.908012	0	0	420	199.6	0.0768887		0.940453	0	0	536.667	267.556	-0.0712474
	-0.4853	-0.342283	0	0	390	200.889	-0.0107331		-0.909062	0	0	313.333	160.844	0.0326913		-0.939596	0	0	320	150.022	-0.0872702		-0.416662	0	0	280	113.2	-0.0253401		0.342283	0	0	511.111	254.193	0.0854549		0.909062	0	0	420	202.4	0.0774885		0.939596	0	0	543.333	271.178	-0.0716629
	-0.4852	-0.344643	0	0	393.333	203.511	-0.0105305		-0.910106	0	0	313.333	162.933	0.0320578		-0.938733	0	0	320	152.156	-0.0871831		-0.414376	0	0	283.333	115.089	-0.0248817		0.344643	0	0	511.111	257.6	0.0859714		0.910106	0	0	426.667	205.244	0.0780743		0.938733	0	0	546.667	274.822	-0.0720851
	-0.4851	-0.347001	0	0	400	206.178	-0.0103228		-0.911145	0	0	313.333	165.022	0.0314902		-0.937864	0	0	320	154.289	-0.0870927		-0.412087	0	0	283.333	116.978	-0.0244344		0.347001	0	0	511.111	261.007	0.0864871		0.911145	0	0	426.667	208.089	0.0786462		0.937864	0	0	546.667	278.467	-0.0725121
	-0.485	-0.349357	0	0	400	208.844	-0.0101101		-0.912177	0	0	316.667	167.133	0.031		-0.936989	0	0	320	156.422	-0.087		-0.409796	0	0	283.333	118.867	-0.024		0.349357	0	1	511.111	264.415	0.087		0.912177	0	0	430	210.956	0.0792041		0.936989	0	0	550	282.133	-0.0729422
	-0.4849	-0.351711	0	0	396.667	211.467	-0.00989269		-0.913204	0	0	316.667	169.244	0.0305953		-0.936108	1	0	330	158.622	-0.0869061		-0.407502	0	0	286.667	120.778	-0.0235796		0.351711	0	0	515.556	267.822	0.0875081		0.913204	0	0	430	213.8	0.0797478		0.936108	0	0	550	285.778	-0.0733734
	-0.4848	-0.354063	0	0	396.667	214.089	-0.00967052		-0.914226	0	0	320	171.356	0.0302698		-0.935221	0	0	330	160.822	-0.0868112		-0.405205	1	0	293.333	122.733	-0.0231731		0.354063	0	0	506.667	271.111	0.0880111		0.914226	0	0	423.333	216.556	0.0802774		0.935221	0	0	550	289.4	-0.0738039
	-0.4847	-0.356412	0	0	390	216.622	-0.00944377		-0.915241	0	0	316.667	173.422	0.0300141		-0.934328	0	0	330	163.022	-0.0867154		-0.402906	0	0	296.667	124.711	-0.0227798		0.356412	0	0	511.111	274.43	0.0885086		0.915241	0	0	420	219.267	0.0807929		0.934328	0	0	546.667	292.956	-0.0742319
	-0.4846	-0.358759	0	0	390	219.156	-0.00921254		-0.916251	0	0	316.667	175.467	0.0298185		-0.933429	0	0	326.667	165.178	-0.0866187		-0.400605	0	0	303.333	126.733	-0.0223992		0.358759	1	0	520	277.807	0.0890006		0.916251	0	0	423.333	222	0.0812941		0.933429	0	0	546.667	296.511	-0.0746554
	-0.4845	-0.361104	0	0	390	221.667	-0.00897696		-0.917255	0	0	316.667	177.489	0.0296733		-0.932525	0	0	323.333	167.244	-0.0865212		-0.398301	0	0	303.333	128.756	-0.0220306		0.361104	0	0	520	281.156	0.089487		0.917255	0	0	423.333	224.733	0.0817811		0.932525	0	0	540	299.978	-0.0750727
	-0.4844	-0.363446	0	0	390	224.156	-0.00873713		-0.918253	0	0	310	179.422	0.0295689		-0.931614	0	0	323.333	169.311	-0.086423		-0.395994	0	0	306.667	130.8	-0.0216735		0.363446	0	0	515.556	284.415	0.0899676		0.918253	0	0	426.667	227.467	0.0822537		0.931614	0	0	543.333	303.444	-0.0754818
	-0.4843	-0.365787	0	0	383.333	226.556	-0.00849319		-0.919245	0	0	320	181.422	0.0294957		-0.930698	0	0	323.333	171.356	-0.0863241		-0.393685	0	0	310	132.867	-0.0213273		0.365787	0	0	511.111	287.615	0.0904421		0.919245	0	0	430	230.222	0.082712		0.930698	0	0	543.333	306.867	-0.075881
	-0.4842	-0.368125	0	0	380	228.889	-0.00824523		-0.920232	0	0	313.333	183.333	0.0294441		-0.929775	0	0	323.333	173.4	-0.0862246		-0.391374	0	0	306.667	134.889	-0.0209913		0.368125	0	0	511.111	290.785	0.0909106		0.920232	0	0	423.333	232.889	0.0831558		0.929775	0	1	543.333	310.289	-0.0762683
	-0.4841	-0.37046	0	0	386.667	231.244	-0.00799339		-0.921213	0	0	313.333	185.244	0.0294044		-0.928847	0	0	326.667	175.467	-0.0861245		-0.38906	0	0	310	136.933	-0.020665		0.37046	0	0	506.667	293.896	0.0913728		0.921213	0	0	413.333	235.422	0.0835852		0.928847	0	0	540	313.667	-0.0766419
	-0.484	-0.372793	0	0	386.667	233.6	-0.00773778		-0.922187	0	0	310	187.111	0.0293669		-0.927913	0	0	330	177.556	-0.0860239		-0.386743	0	0	313.333	139	-0.0203479		0.372793	0	0	515.556	297.067	0.0918286		0.922187	0	0	416.667	237.978	0.084		0.927913	0	0	540	317	-0.077
	-0.4839	-0.375124	0	0	383.333	235.911	-0.00747851		-0.923157	0	0	310	188.978	0.0293222		-0.926973	0	0	333.333	179.667	-0.0859229		-0.384424	0	0	313.333	141.067	-0.0200392		0.375124	0	0	515.556	300.237	0.0922778		0.923157	0	0	423.333	240.578	0.0844004		0.926973	0	0	540	320.333	-0.077341
	-0.4838	-0.377453	0	0	383.333	238.222	-0.00721571		-0.92412	0	0	300	190.711	0.0292604		-0.926028	0	0	330	181.733	-0.0858214		-0.382103	0	0	316.667	143.156	-0.0197384		0.377453	0	1	515.556	303.407	0.0927202		0.92412	0	1	420	243.133	0.0847868		0.926028	0	0	540	323.622	-0.077665
	-0.4837	-0.379779	0	1	383.333	240.533	-0.00694949		-0.925077	0	0	293.333	192.356	0.0291721		-0.925076	1	0	333.333	183.8	-0.0857197		-0.379779	0	0	313.333	145.2	-0.0194449		0.379779	0	0	520	306.607	0.0931558		0.925077	0	0	416.667	245.644	0.0851597		0.925076	1	0	540	326.867	-0.0779723
	-0.4836	-0.382103	0	0	383.333	242.844	-0.00667996		-0.926029	0	0	290	193.956	0.0290475		-0.924119	0	0	343.333	185.933	-0.0856177		-0.377453	0	0	313.333	147.244	-0.0191582		0.382103	0	0	524.444	309.807	0.0935844		0.926029	0	0	413.333	248.089	0.0855199		0.924119	0	0	546.667	330.156	-0.0782633
	-0.4835	-0.384424	0	0	380	245.111	-0.00640725		-0.926974	0	0	290	195.556	0.0288771		-0.923155	0	0	343.333	188.067	-0.0855155		-0.375124	0	0	316.667	149.311	-0.0188776		0.384424	0	0	515.556	312.889	0.0940058		0.926974	0	0	420	250.578	0.0858677		0.923155	0	0	546.667	333.444	-0.0785383
	-0.4834	-0.386743	0	0	380	247.378	-0.00613147		-0.927914	0	0	290	197.156	0.0286512		-0.922186	0	0	340	190.156	-0.0854132		-0.372793	1	0	323.333	151.422	-0.0186025		0.386743	1	0	524.444	316	0.0944199		0.927914	0	0	420	253.067	0.0862038		0.922186	0	0	546.667	336.711	-0.0787978
	-0.4833	-0.38906	0	0	376.667	249.6	-0.00585274		-0.928848	0	0	303.333	198.844	0.0283601		-0.921212	0	0	336.667	192.178	-0.0853108		-0.37046	0	0	323.333	153.533	-0.0183323		0.38906	0	0	520	319.052	0.0948265		0.928848	0	0	413.333	255.467	0.0865288		0.921212	0	0	546.667	339.956	-0.079042
	-0.4832	-0.391374	0	0	380	251.822	-0.00557117		-0.929776	0	0	296.667	200.444	0.0279943		-0.920231	0	0	343.333	194.244	-0.0852084		-0.368125	0	0	326.667	155.667	-0.0180665		0.391374	0	0	520	322.074	0.0952255		0.929776	0	0	416.667	257.889	0.0868432		0.920231	0	1	540	343.089	-0.0792714
	-0.4831	-0.393685	0	0	380	254.022	-0.00528688		-0.930699	0	0	290	201.956	0.0275442		-0.919244	0	0	340	196.267	-0.085106		-0.365787	0	0	326.667	157.8	-0.0178045		0.393685	0	0	515.556	325.007	0.0956167		0.930699	0	0	416.667	260.289	0.0871476		0.919244	0	0	540	346.178	-0.0794864
	-0.483	-0.395994	0	0	380	256.2	-0.005		-0.931615	0	0	293.333	203.467	0.027		-0.918252	0	0	340	198.289	-0.0850037		-0.363446	0	0	326.667	159.933	-0.0175456		0.395994	0	0	515.556	327.881	0.096		0.931615	0	0	420	262.711	0.0874426		0.918252	0	0	540	349.244	-0.0796872
	-0.4829	-0.398301	0	0	376.667	258.311	-0.00471052		-0.932526	0	0	296.667	205	0.0263569		-0.917254	0	0	336.667	200.267	-0.0849016		-0.361104	0	0	330	162.089	-0.0172893		0.398301	0	0	520	330.785	0.0963755		0.932526	0	0	413.333	265.044	0.0877288		0.917254	0	0	543.333	352.333	-0.0798743
	-0.4828	-0.400605	0	0	373.333	260.378	-0.004418		-0.93343	0	0	296.667	206.533	0.0256289		-0.91625	0	0	346.667	202.311	-0.0847997		-0.358759	0	0	330	164.222	-0.0170349		0.400605	0	0	515.556	333.63	0.0967444		0.93343	0	0	413.333	267.356	0.0880066		0.91625	0	0	543.333	355.4	-0.080048
	-0.4827	-0.402906	0	1	366.667	262.356	-0.00412189		-0.934329	0	0	296.667	208.067	0.0248348		-0.91524	0	0	346.667	204.356	-0.0846981		-0.356412	0	0	330	166.333	-0.016782		0.402906	0	0	520	336.504	0.0971083		0.934329	0	0	413.333	269.644	0.0882768		0.91524	0	0	546.667	358.467	-0.0802087
	-0.4826	-0.405205	1	0	370	264.356	-0.00382163		-0.935222	0	0	296.667	209.6	0.0239934		-0.914225	0	0	346.667	206.4	-0.0845969		-0.354063	0	0	326.667	168.4	-0.0165298		0.405205	0	0	515.556	339.319	0.0974687		0.935222	0	0	416.667	271.956	0.0885398		0.914225	0	0	543.333	361.467	-0.0803567
	-0.4825	-0.407502	0	0	370	266.356	-0.00351666		-0.936109	0	0	290	211.044	0.0231233		-0.913203	0	0	346.667	208.444	-0.084496		-0.351711	0	0	326.667	170.467	-0.0162778		0.407502	0	0	511.111	342.074	0.0978271		0.936109	0	0	416.667	274.267	0.0887963		0.913203	0	0	540	364.422	-0.0804925
	-0.4824	-0.409796	0	0	370	268.356	-0.00320644		-0.93699	0	0	290	212.467	0.0222433		-0.912176	0	0	353.333	210.511	-0.0843957		-0.349357	0	0	330	172.556	-0.0160254		0.409796	0	0	520	344.889	0.0981851		0.93699	0	1	410	276.489	0.0890467		0.912176	1	0	546.667	367.422	-0.0806163
	-0.4823	-0.412087	0	0	370	270.333	-0.00289039		-0.937865	0	0	290	213.889	0.0213723		-0.911143	0	1	353.333	212.578	-0.0842958		-0.347001	0	0	330	174.644	-0.015772		0.412087	0	0	520	347.674	0.0985441		0.937865	0	0	413.333	278.711	0.0892917		0.911143	0	0	550	370.422	-0.0807286
	-0.4822	-0.414376	0	0	370	272.311	-0.00256798		-0.938734	0	0	296.667	215.356	0.0205288		-0.910105	0	0	350	214.6	-0.0841965		-0.344643	0	0	330	176.733	-0.0155171		0.414376	0	0	524.444	350.489	0.0989056		0.938734	0	0	420	280.956	0.0895319		0.910105	0	1	546.667	373.378	-0.0808298
	-0.4821	-0.416662	0	0	366.667	274.222	-0.00223864		-0.939597	0	0	296.667	216.822	0.0197318		-0.909061	0	0	346.667	216.578	-0.0840979		-0.342283	0	0	336.667	178.867	-0.0152599		0.416662	0	0	524.444	353.274	0.0992713		0.939597	0	0	416.667	283.156	0.0897678		0.909061	0	0	546.667	376.333	-0.0809201
	-0.482	-0.418945	0	0	356.667	276	-0.00190183		-0.940454	0	0	303.333	218.333	0.019		-0.908011	0	0	353.333	218.6	-0.084		-0.33992	0	0	336.667	181	-0.015		0.418945	0	0	528.889	356.089	0.0996426		0.940454	0	0	410	285.267	0.09		0.908011	0	0	543.333	379.222	-0.081
	-0.4819	-0.421226	0	0	353.333	277.711	-0.00155697		-0.941306	0	0	300	219.8	0.0183472		-0.906955	0	0	350	220.556	-0.0839028		-0.337555	0	0	340	183.156	-0.0147369		0.421226	0	0	524.444	358.844	0.100021		0.941306	0	0	413.333	287.4	0.0902285		0.906955	0	0	543.333	382.089	-0.0810695
	-0.4818	-0.423504	0	0	360	279.467	-0.00120352		-0.942151	0	0	303.333	221.289	0.0177679		-0.905893	0	0	350	222.511	-0.083806		-0.335188	0	0	336.667	185.267	-0.0144713		0.423504	0	0	528.889	361.63	0.100408		0.942151	0	0	413.333	289.511	0.0904508		0.905893	0	0	546.667	384.956	-0.0811275
	-0.4817	-0.425779	0	0	360	281.2	-0.000840929		-0.942991	0	0	306.667	222.8	0.0172516		-0.904826	0	0	343.333	224.378	-0.0837094		-0.33282	0	0	336.667	187.378	-0.0142037		0.425779	0	0	537.778	364.444	0.100806		0.942991	1	0	420	291.644	0.090664		0.904826	0	0	540	387.711	-0.0811724
	-0.4816	-0.428052	0	0	360	282.911	-0.000468632		-0.943824	0	0	310	224.333	0.0167879		-0.903753	0	0	350	226.289	-0.0836126		-0.330449	0	0	333.333	189.444	-0.013935		0.428052	0	1	528.889	367.141	0.101215		0.943824	0	0	420	293.778	0.0908651		0.903753	0	0	550	390.533	-0.0812029
	-0.4815	-0.430322	0	0	360	284.6	-8.60776e-05		-0.944652	1	0	313.333	225.889	0.0163664		-0.902674	0	0	346.667	228.156	-0.0835153		-0.328075	0	0	333.333	191.511	-0.013666		0.430322	0	0	533.333	369.867	0.101637		0.944652	0	0	410	295.756	0.0910511		0.902674	0	0	543.333	393.267	-0.0812175
	-0.4814	-0.432589	0	0	360	286.289	0.00030729		-0.945473	0	0	313.333	227.444	0.0159765		-0.90159	0	0	346.667	230.022	-0.0834172		-0.3257	0	0	333.333	193.578	-0.0133973		0.432589	0	0	533.333	372.593	0.102074		0.945473	0	0	416.667	297.778	0.0912191		0.90159	0	0	546.667	396.022	-0.0812147
	-0.4813	-0.434854	0	0	360	287.933	0.000712027		-0.946289	0	0	316.667	229.022	0.015608		-0.9005	0	0	346.667	231.889	-0.083318		-0.323323	0	0	330	195.578	-0.0131297		0.434854	0	0	528.889	375.259	0.102527		0.946289	0	0	413.333	299.733	0.091366		0.9005	0	0	546.667	398.756	-0.0811929
	-0.4812	-0.437116	1	0	360	289.556	0.00112869		-0.947098	0	0	316.667	230.578	0.0152502		-0.899404	0	1	346.667	233.733	-0.0832174		-0.320944	0	0	330	197.578	-0.012864		0.437116	0	0	524.444	377.837	0.102998		0.947098	0	0	406.667	301.6	0.0914888		0.899404	0	0	543.333	401.444	-0.0811509
	-0.4811	-0.439375	0	0	366.667	291.222	0.00155783		-0.947902	0	0	316.667	232.111	0.0148928		-0.898303	0	0	350	235.6	-0.0831149		-0.318562	0	0	330	199.578	-0.0126009		0.439375	0	0	528.889	380.444	0.103489		0.947902	0	0	406.667	303.467	0.0915846		0.898303	0	0	536.667	404.044	-0.0810871
	-0.481	-0.441631	0	1	370	292.911	0.002		-0.9487	0	0	313.333	233.6	0.0145254		-0.897196	0	0	346.667	237.422	-0.0830105		-0.316179	0	0	333.333	201.6	-0.0123411		0.441631	0	0	524.444	382.993	0.104		0.9487	0	1	406.667	305.333	0.0916504		0.897196	1	0	543.333	406.689	-0.081
	-0.4809	-0.443885	0	0	370	294.6	0.00245533		-0.949491	0	0	313.333	235.089	0.0141374		-0.896083	0	0	343.333	239.2	-0.0829036		-0.313794	0	0	330	203.578	-0.0120854		0.443885	0	0	524.444	385.511	0.104532		0.949491	0	0	410	307.222	0.0916832		0.896083	0	1	543.333	409.289	-0.0808887
	-0.4808	-0.446135	0	0	373.333	296.289	0.00292224		-0.950277	0	0	310	236.533	0.0137185		-0.894964	0	0	346.667	241	-0.082794		-0.311406	0	0	333.333	205.578	-0.0118346		0.446135	0	0	524.444	388	0.105078		0.950277	0	0	413.333	309.133	0.09168		0.894964	0	0	546.667	411.911	-0.0807541
	-0.4807	-0.448383	0	0	363.333	297.844	0.00339869		-0.951057	0	0	313.333	238	0.0132583		-0.89384	0	0	346.667	242.8	-0.0826814		-0.309017	0	0	333.333	207.578	-0.0115894		0.448383	0	0	524.444	390.489	0.105631		0.951057	0	0	410	311	0.0916378		0.89384	0	0	546.667	414.511	-0.0805976
	-0.4806	-0.450628	0	0	363.333	299.378	0.00388266		-0.95183	0	0	313.333	239.467	0.0127461		-0.892711	0	0	346.667	244.6	-0.0825655		-0.306626	0	0	330	209.533	-0.0113505		0.450628	0	0	520	392.889	0.106182		0.95183	0	0	413.333	312.889	0.0915536		0.892711	0	0	540	417.022	-0.0804208
	-0.4805	-0.45287	0	0	366.667	300.933	0.00437214		-0.952598	0	0	313.333	240.911	0.0121717		-0.891575	0	0	343.333	246.333	-0.0824459		-0.304233	0	0	326.667	211.444	-0.0111187		0.45287	0	0	528.889	395.348	0.106723		0.952598	1	0	416.667	314.8	0.0914245		0.891575	0	0	536.667	419.489	-0.0802251
	-0.4804	-0.45511	0	0	363.333	302.444	0.0048651		-0.953359	0	0	313.333	242.356	0.0115246		-0.890434	0	0	340	248.022	-0.0823224		-0.301837	0	0	330	213.378	-0.0108948		0.45511	0	0	528.889	397.778	0.107246		0.953359	0	0	426.667	316.778	0.0912474		0.890434	0	0	536.667	421.956	-0.0800118
	-0.4803	-0.457346	0	0	356.667	303.867	0.00535951		-0.954115	1	0	316.667	243.822	0.0107943		-0.889288	0	0	346.667	249.733	-0.0821946		-0.29944	0	0	330	215.311	-0.0106794		0.457346	0	0	533.333	400.207	0.107744		0.954115	0	0	426.667	318.756	0.0910194		0.889288	0	0	536.667	424.378	-0.0797826
	-0.4802	-0.45958	0	0	356.667	305.289	0.00585337		-0.954865	0	0	316.667	245.267	0.00997039		-0.888135	0	0	346.667	251.444	-0.0820621		-0.297042	0	0	330	217.244	-0.0104734		0.45958	0	0	533.333	402.637	0.108207		0.954865	0	0	423.333	320.689	0.0907375		0.888135	0	0	540	426.8	-0.0795387
	-0.4801	-0.461811	0	0	363.333	306.733	0.00634465		-0.955608	0	0	320	246.733	0.00904244		-0.886978	0	0	343.333	253.111	-0.0819248		-0.294641	0	0	326.667	219.133	-0.0102774		0.461811	0	0	537.778	405.096	0.108629		0.955608	0	0	420	322.578	0.0903987		0.886978	0	0	543.333	429.222	-0.0792816
	-0.48	-0.464038	0	0	363.333	308.156	0.00683132		-0.956346	0	0	320	248.2	0.008		-0.885814	0	1	343.333	254.778	-0.0817823		-0.292238	0	0	326.667	221	-0.0100922		0.464038	0	0	528.889	407.437	0.109		0.956346	0	0	426.667	324.489	0.09		0.885814	0	0	540	431.6	-0.0790129
	-0.4799	-0.466263	0	0	360	309.533	0.00731136		-0.957077	0	0	323.333	249.667	0.00683864		-0.884645	1	0	346.667	256.444	-0.0816342		-0.289834	0	1	326.667	222.867	-0.00991863		0.466263	0	0	537.778	409.837	0.109315		0.957077	0	0	420	326.311	0.0895399		0.884645	0	0	540	433.956	-0.0787339
	-0.4798	-0.468485	0	0	360	310.911	0.00778276		-0.957802	0	0	323.333	251.133	0.00557802		-0.88347	0	0	350	258.133	-0.0814802		-0.287427	0	0	326.667	224.733	-0.00975735		0.468485	0	0	542.222	412.267	0.109577		0.957802	0	0	420	328.111	0.0890231		0.88347	0	0	540	436.289	-0.0784461
	-0.4797	-0.470704	0	0	363.333	312.311	0.00824348		-0.958522	0	0	323.333	252.6	0.00424381		-0.88229	0	0	350	259.822	-0.0813201		-0.285019	0	0	326.667	226.6	-0.00960914		0.470704	0	0	537.778	414.637	0.109789		0.958522	0	0	420	329.911	0.0884557		0.88229	0	0	536.667	438.578	-0.0781509
	-0.4796	-0.47292	0	0	363.333	313.711	0.00869152		-0.959235	0	0	323.333	254.067	0.00286167		-0.881104	0	0	356.667	261.556	-0.0811535		-0.282609	0	0	326.667	228.444	-0.00947472		0.47292	1	0	533.333	416.919	0.109956		0.959235	0	1	423.333	331.733	0.0878437		0.881104	0	0	536.667	440.844	-0.0778498
	-0.4795	-0.475133	0	0	370	315.156	0.00912484		-0.959942	0	0	323.333	255.533	0.00145728		-0.879913	0	0	360	263.311	-0.0809801		-0.280198	0	0	330	230.311	-0.00935487		0.475133	0	0	537.778	419.23	0.110082		0.959942	0	0	423.333	333.556	0.0871934		0.879913	0	0	526.667	442.978	-0.0775443
	-0.4794	-0.477343	0	0	370	316.578	0.00954143		-0.960644	0	0	326.667	257	5.6312e-05		-0.878716	0	0	360	265.044	-0.0807996		-0.277784	0	0	333.333	232.2	-0.00925031		0.477343	0	0	542.222	421.541	0.110172		0.960644	0	0	423.333	335.378	0.0865109		0.878716	0	0	530	445.133	-0.0772357
	-0.4793	-0.47955	0	0	366.667	317.933	0.00993926		-0.961339	0	0	323.333	258.422	-0.00131557		-0.877514	0	0	360	266.733	-0.0806116		-0.275369	0	0	333.333	234.089	-0.00916179		0.47955	0	0	537.778	423.763	0.110229		0.961339	0	0	423.333	337.178	0.0858022		0.877514	0	0	530	447.244	-0.0769255
	-0.4792	-0.481754	0	0	366.667	319.267	0.0103163		-0.962028	0	0	316.667	259.756	-0.0026327		-0.876306	0	0	356.667	268.378	-0.0804159		-0.272952	0	0	323.333	235.844	-0.00909007		0.481754	0	0	546.667	426.044	0.110259		0.962028	0	0	430	339.022	0.0850735		0.876306	0	0	530	449.333	-0.0766152
	-0.4791	-0.483955	0	0	363.333	320.556	0.0106706		-0.962711	0	0	323.333	261.133	-0.0038694		-0.875092	0	0	360	270.044	-0.0802122		-0.270533	0	0	323.333	237.6	-0.00903589		0.483955	0	0	542.222	428.237	0.110264		0.962711	0	0	426.667	340.822	0.084331		0.875092	0	0	530	451.356	-0.0763062
	-0.479	-0.486152	0	0	356.667	321.756	0.011		-0.963388	1	0	326.667	262.533	-0.005		-0.873873	0	0	363.333	271.733	-0.08		-0.268113	0	0	323.333	239.356	-0.009		0.486152	0	0	542.222	430.43	0.110251		0.963388	0	0	426.667	342.622	0.0835807		0.873873	0	0	530	453.378	-0.076
	-0.4789	-0.488347	0	0	363.333	323	0.0113032		-0.964058	0	0	326.667	263.911	-0.00600473		-0.872648	0	0	360	273.356	-0.0797792		-0.265691	0	1	326.667	241.133	-0.00898275		0.488347	0	0	542.222	432.622	0.110222		0.964058	0	0	430	344.444	0.0828288		0.872648	0	0	526.667	455.333	-0.0756979
	-0.4788	-0.490539	0	0	366.667	324.244	0.0115813		-0.964723	0	0	326.667	265.267	-0.00688743		-0.871418	0	0	360	274.978	-0.0795495		-0.263267	0	0	326.667	242.911	-0.00898292		0.490539	0	0	533.333	434.696	0.110183		0.964723	0	0	430	346.267	0.0820814		0.871418	0	0	530	457.289	-0.0754009
	-0.4787	-0.492727	0	0	366.667	325.489	0.0118358		-0.965382	0	0	326.667	266.578	-0.00765781		-0.870183	1	0	363.333	276.6	-0.0793109		-0.260842	0	0	326.667	244.667	-0.0089989		0.492727	0	0	528.889	436.711	0.110137		0.965382	0	0	433.333	348.089	0.0813447		0.870183	0	0	526.667	459.2	-0.0751101
	-0.4786	-0.494913	0	0	370	326.756	0.0120686		-0.966034	0	0	326.667	267.867	-0.00832562		-0.868942	0	0	363.333	278.222	-0.0790632		-0.258414	0	0	323.333	246.378	-0.00902909		0.494913	0	0	537.778	438.785	0.110089		0.966034	0	0	433.333	349.911	0.0806247		0.868942	0	0	533.333	461.156	-0.0748262
	-0.4785	-0.497095	0	0	366.667	327.978	0.0122814		-0.966681	0	0	333.333	269.2	-0.00890058		-0.867695	0	0	366.667	279.867	-0.0788063		-0.255986	0	0	326.667	248.111	-0.00907187		0.497095	0	0	533.333	440.77	0.110044		0.966681	0	0	433.333	351.733	0.0799276		0.867695	0	0	536.667	463.133	-0.0745503
	-0.4784	-0.499274	0	0	363.333	329.156	0.0124756		-0.967321	0	0	340	270.578	-0.00939243		-0.866443	0	0	366.667	281.511	-0.07854		-0.253555	0	0	326.667	249.844	-0.00912564		0.499274	0	0	528.889	442.696	0.110005		0.967321	0	0	433.333	353.533	0.0792596		0.866443	1	0	536.667	465.089	-0.0742832
	-0.4783	-0.50145	0	0	356.667	330.244	0.0126532		-0.967955	0	0	336.667	271.911	-0.00981088		-0.865185	0	0	370	283.156	-0.0782643		-0.251123	0	0	320	251.489	-0.00918879		0.50145	1	0	542.222	444.711	0.109977		0.967955	0	0	436.667	355.356	0.0786266		0.865185	0	0	530	466.956	-0.074026
	-0.4782	-0.503623	0	0	360	331.356	0.0128157		-0.968583	0	0	330	273.156	-0.0101657		-0.863922	0	0	370	284.778	-0.0779789		-0.24869	0	0	313.333	253.044	-0.00925971		0.503623	0	0	537.778	446.667	0.109964		0.968583	0	1	436.667	357.156	0.078035		0.863922	0	0	530	468.8	-0.0737795
	-0.4781	-0.505793	0	0	360	332.444	0.0129649		-0.969205	0	0	330	274.4	-0.0104666		-0.862654	0	0	380	286.467	-0.0776838		-0.246255	0	0	310	254.556	-0.00933678		0.505793	0	0	537.778	448.622	0.10997		0.969205	0	0	436.667	358.933	0.0774907		0.862654	0	0	523.333	470.556	-0.0735447
	-0.478	-0.507959	0	0	360	333.511	0.0131024		-0.969821	0	0	323.333	275.556	-0.0107232		-0.86138	0	0	373.333	288.067	-0.0773787		-0.243818	0	0	310	256.067	-0.0094184		0.507959	0	0	546.667	450.637	0.11		0.969821	0	0	433.333	360.667	0.077		0.86138	0	0	526.667	472.311	-0.0733225
	-0.4779	-0.510123	0	0	366.667	334.622	0.01323		-0.970431	0	0	326.667	276.733	-0.0109455		-0.860101	0	0	376.667	289.689	-0.0770637		-0.24138	0	0	313.333	257.6	-0.00950296		0.510123	0	0	546.667	452.622	0.110057		0.970431	1	0	440	362.444	0.0765668		0.860101	0	0	526.667	474.044	-0.0731138
	-0.4778	-0.512283	0	0	366.667	335.733	0.0133492		-0.971034	0	0	326.667	277.911	-0.0111429		-0.858816	0	0	376.667	291.311	-0.0767385		-0.23894	0	1	313.333	259.111	-0.00958886		0.512283	0	0	546.667	454.548	0.110136		0.971034	0	0	443.333	364.244	0.0761868		0.858816	0	0	530	475.756	-0.0729197
	-0.4777	-0.51444	0	0	366.667	336.822	0.0134618		-0.971632	0	0	323.333	279.044	-0.0113254		-0.857526	0	0	376.667	292.911	-0.0764031		-0.236499	0	0	313.333	260.622	-0.00967447		0.51444	0	0	546.667	456.474	0.110234		0.971632	0	0	450	366.089	0.0758533		0.857526	0	1	533.333	477.489	-0.0727409
	-0.4776	-0.516593	0	0	360	337.822	0.0135696		-0.972223	0	0	326.667	280.2	-0.0115026		-0.85623	0	0	373.333	294.444	-0.0760572		-0.234056	0	0	310	262.089	-0.00975819		0.516593	0	0	546.667	458.4	0.110344		0.972223	0	0	446.667	367.867	0.07556		0.85623	0	0	543.333	479.289	-0.0725786
	-0.4775	-0.518743	0	0	360	338.822	0.013674		-0.972808	0	0	326.667	281.311	-0.0116843		-0.854929	0	0	370	295.911	-0.0757008		-0.231612	0	0	306.667	263.489	-0.00983842		0.518743	0	0	537.778	460.207	0.110463		0.972808	0	0	440	369.533	0.0753002		0.854929	0	0	540	481.044	-0.0724335
	-0.4774	-0.52089	0	0	363.333	339.844	0.013777		-0.973387	0	0	326.667	282.422	-0.0118801		-0.853623	0	0	376.667	297.422	-0.0753337		-0.229166	0	0	310	264.889	-0.00991354		0.52089	0	0	537.778	462.015	0.110585		0.973387	0	0	433.333	371.111	0.0750675		0.853623	0	0	536.667	482.733	-0.0723066
	-0.4773	-0.523034	0	0	363.333	340.867	0.0138801		-0.97396	0	0	323.333	283.467	-0.0120999		-0.852311	0	0	373.333	298.889	-0.0749558		-0.226719	0	0	303.333	266.2	-0.00998194		0.523034	0	0	533.333	463.763	0.110704		0.97396	0	0	440	372.733	0.0748553		0.852311	0	0	543.333	484.467	-0.0721989
	-0.4772	-0.525175	0	0	360	341.844	0.013985		-0.974527	0	0	323.333	284.489	-0.0123533		-0.850993	0	0	376.667	300.378	-0.074567		-0.224271	0	0	303.333	267.511	-0.010042		0.525175	0	1	528.889	465.452	0.110817		0.974527	0	0	436.667	374.311	0.0746572		0.850993	0	0	543.333	486.178	-0.0721112
	-0.4771	-0.527312	0	0	353.333	342.733	0.0140934		-0.975087	0	0	333.333	285.578	-0.0126501		-0.849671	0	0	376.667	301.867	-0.0741671		-0.221821	0	0	303.333	268.8	-0.0100922		0.527312	0	0	524.444	467.081	0.110917		0.975087	0	0	440	375.911	0.0744665		0.849671	0	0	540	487.844	-0.0720446
	-0.477	-0.529446	0	0	350	343.578	0.014207		-0.975642	0	0	320	286.489	-0.013		-0.848343	0	0	366.667	303.2	-0.073756		-0.219369	0	0	300	270.044	-0.0101308		0.529446	1	0	528.889	468.711	0.111		0.975642	0	0	430	377.356	0.0742768		0.848343	0	0	533.333	489.422	-0.072
	-0.4769	-0.531576	0	0	350	344.4	0.0143275		-0.97619	0	0	320	287.378	-0.0134112		-0.84701	0	0	370	304.533	-0.0733336		-0.216917	0	0	303.333	271.311	-0.0101562		0.531576	0	0	528.889	470.311	0.111062		0.97619	0	0	433.333	378.822	0.0740816		0.84701	0	0	533.333	490.978	-0.0719767
	-0.4768	-0.533703	0	0	350	345.2	0.0144565		-0.976732	0	0	323.333	288.289	-0.0138856		-0.845671	0	0	363.333	305.778	-0.0728997		-0.214463	0	0	303.333	272.556	-0.0101669		0.533703	0	0	528.889	471.911	0.111104		0.976732	0	1	426.667	380.2	0.0738744		0.845671	0	0	533.333	492.489	-0.0719682
	-0.4767	-0.535827	0	0	353.333	345.978	0.0145959		-0.977268	0	0	323.333	289.2	-0.0144235		-0.844327	0	0	356.667	306.933	-0.0724542		-0.212007	0	0	303.333	273.8	-0.0101612		0.535827	0	0	528.889	473.481	0.111126		0.977268	0	0	426.667	381.556	0.0736485		0.844327	0	0	523.333	493.867	-0.0719661
	-0.4766	-0.537947	0	0	353.333	346.733	0.0147471		-0.977798	0	0	326.667	290.133	-0.0150254		-0.842978	0	0	353.333	308.044	-0.071997		-0.20955	0	0	293.333	274.911	-0.0101375		0.537947	0	0	533.333	475.081	0.11113		0.977798	1	0	430	382.933	0.0733976		0.842978	0	0	526.667	495.244	-0.0719624
	-0.4765	-0.540064	0	0	350	347.444	0.014912		-0.978321	0	0	326.667	291.067	-0.0156916		-0.841623	0	0	353.333	309.156	-0.0715279		-0.207092	0	0	290	275.978	-0.0100943		0.540064	0	0	542.222	476.741	0.111119		0.978321	0	0	430	384.311	0.073115		0.841623	0	0	526.667	496.6	-0.0719489
	-0.4764	-0.542178	0	0	346.667	348.111	0.0150922		-0.978839	0	0	323.333	291.956	-0.0164225		-0.840263	0	0	356.667	310.267	-0.0710468		-0.204633	0	0	290	277.044	-0.0100298		0.542178	0	0	542.222	478.4	0.111092		0.978839	0	0	430	385.667	0.0727944		0.840263	0	0	526.667	497.933	-0.0719174
	-0.4763	-0.544288	0	0	346.667	348.778	0.0152895		-0.97935	0	0	320	292.8	-0.0172184		-0.838898	0	0	346.667	311.244	-0.0705537		-0.202172	0	0	290	278.111	-0.00994251		0.544288	0	0	542.222	480.059	0.111053		0.97935	0	0	423.333	386.933	0.072429		0.838898	0	0	530	499.267	-0.0718596
	-0.4762	-0.546394	0	0	346.667	349.444	0.0155054		-0.979855	0	0	313.333	293.556	-0.0180797		-0.837527	0	0	350	312.244	-0.0700482		-0.19971	0	0	290	279.156	-0.00983082		0.546394	0	0	537.778	481.659	0.111001		0.979855	0	0	426.667	388.222	0.0720126		0.837527	0	0	526.667	500.533	-0.0717674
	-0.4761	-0.548498	0	0	346.667	350.111	0.0157417		-0.980354	0	0	320	294.356	-0.0190068		-0.836151	0	0	353.333	313.267	-0.0695304		-0.197247	0	0	293.333	280.2	-0.0096931		0.548498	0	0	537.778	483.23	0.110939		0.980354	0	0	423.333	389.467	0.0715384		0.836151	1	0	530	501.8	-0.0716327
	-0.476	-0.550597	0	0	350	350.8	0.016		-0.980847	0	0	313.333	295.067	-0.02		-0.83477	0	0	356.667	314.311	-0.069		-0.194782	0	0	290	281.2	-0.00952774		0.550597	0	1	533.333	484.741	0.110869		0.980847	0	0	423.333	390.667	0.071		0.83477	0	0	533.333	503.089	-0.0714472
	-0.4759	-0.552694	0	0	350	351.489	0.0162814		-0.981333	0	0	313.333	295.756	-0.0210561		-0.833384	0	1	353.333	315.311	-0.0684572		-0.192316	0	0	290	282.178	-0.00933313		0.552694	0	0	537.778	486.222	0.110791		0.981333	0	0	420	391.822	0.0703932		0.833384	0	0	533.333	504.356	-0.0712028
	-0.4758	-0.554786	0	0	346.667	352.133	0.0165842		-0.981813	0	0	310	296.378	-0.0221571		-0.831992	0	0	350	316.267	-0.0679031		-0.189849	1	0	293.333	283.178	-0.00910766		0.554786	0	0	528.889	487.585	0.110707		0.981813	0	0	423.333	393	0.0697233		0.831992	0	0	530	505.578	-0.0708912
	-0.4757	-0.556876	0	0	340	352.689	0.0169061		-0.982287	0	0	303.333	296.911	-0.0232816		-0.830595	0	0	346.667	317.178	-0.0673389		-0.187381	0	0	286.667	284.089	-0.00884973		0.556876	0	0	537.778	489.007	0.110618		0.982287	0	0	430	394.222	0.0689979		0.830595	0	0	526.667	506.756	-0.0705043
	-0.4756	-0.558961	0	0	336.667	353.2	0.0172445		-0.982755	0	0	303.333	297.422	-0.024408		-0.829193	0	0	340	318	-0.0667659		-0.184912	0	0	286.667	284.978	-0.00855773		0.558961	0	0	533.333	490.37	0.110527		0.982755	0	0	426.667	395.378	0.0682244		0.829193	0	0	526.667	507.911	-0.0700339
	-0.4755	-0.561044	0	0	336.667	353.689	0.0175973		-0.983217	0	0	306.667	297.956	-0.0255147		-0.827785	0	0	340	318.8	-0.0661853		-0.182441	0	0	286.667	285.867	-0.00823004		0.561044	0	0	524.444	491.615	0.110434		0.983217	0	0	423.333	396.444	0.0674105		0.827785	0	0	523.333	509.022	-0.0694719
	-0.4754	-0.563122	0	0	333.333	354.111	0.0179621		-0.983672	0	0	310	298.511	-0.0265802		-0.826373	0	0	340	319.6	-0.0655986		-0.17997	0	0	286.667	286.733	-0.00786506		0.563122	0	0	520	492.8	0.110341		0.983672	0	1	420	397.467	0.0665638		0.826373	0	0	523.333	510.111	-0.06881
	-0.4753	-0.565197	0	0	330	354.489	0.0183364		-0.984121	0	0	310	299.067	-0.0275831		-0.824955	0	0	340	320.4	-0.065007		-0.177497	0	0	286.667	287.6	-0.00746117		0.565197	0	0	520	493.956	0.11025		0.984121	1	0	420	398.467	0.0656918		0.824955	0	0	513.333	511.044	-0.06804
	-0.4752	-0.567269	1	0	326.667	354.8	0.0187179		-0.984564	0	0	310	299.622	-0.0285017		-0.823532	0	0	346.667	321.244	-0.0644117		-0.175023	0	0	280	288.378	-0.00701677		0.567269	0	0	524.444	495.141	0.110162		0.984564	0	0	416.667	399.422	0.0648021		0.823532	0	0	516.667	512	-0.0671538
	-0.4751	-0.569337	0	0	326.667	355.089	0.0191043		-0.985001	0	0	306.667	300.133	-0.0293145		-0.822103	0	0	346.667	322.089	-0.063814		-0.172548	0	0	283.333	289.178	-0.00653025		0.569337	0	0	524.444	496.326	0.110078		0.985001	0	0	416.667	400.356	0.0639023		0.822103	0	0	513.333	512.911	-0.0661432
	-0.475	-0.571401	0	0	330	355.4	0.0194932		-0.985432	0	0	306.667	300.644	-0.03		-0.82067	0	0	343.333	322.889	-0.0632153		-0.170072	0	0	276.667	289.867	-0.006		0.571401	0	0	524.444	497.511	0.11		0.985432	0	0	413.333	401.222	0.063		0.82067	0	0	516.667	513.822	-0.065
	-0.4749	-0.573462	0	0	333.333	355.733	0.0198823		-0.985856	0	0	310	301.178	-0.0305428		-0.819231	1	0	346.667	323.689	-0.0626168		-0.167595	0	0	280	290.556	-0.00542519		0.573462	0	1	515.556	498.578	0.109929		0.985856	0	0	416.667	402.111	0.0621018		0.819231	0	0	513.333	514.689	-0.0637225
	-0.4748	-0.575519	0	0	336.667	356.089	0.0202691		-0.986274	0	0	310	301.689	-0.0309521		-0.817787	0	0	346.667	324.489	-0.0620199		-0.165116	0	0	280	291.2	-0.00480816		0.575519	0	0	520	499.674	0.109863		0.986274	0	0	416.667	403	0.0612109		0.817787	0	0	513.333	515.556	-0.0623353
	-0.4747	-0.577573	0	0	336.667	356.444	0.0206513		-0.986686	0	0	303.333	302.111	-0.0312432		-0.816338	0	0	346.667	325.289	-0.0614257		-0.162637	0	0	283.333	291.867	-0.00415199		0.577573	0	0	515.556	500.711	0.1098		0.986686	0	0	420	403.889	0.0603296		0.816338	0	0	513.333	516.4	-0.0608691
	-0.4746	-0.579623	0	0	336.667	356.8	0.0210266		-0.987092	0	0	303.333	302.533	-0.0314316		-0.814884	0	1	346.667	326.089	-0.0608356		-0.160157	0	0	286.667	292.556	-0.00345981		0.579623	1	0	520	501.748	0.109737		0.987092	0	0	416.667	404.733	0.0594601		0.814884	0	0	516.667	517.267	-0.0593552
	-0.4745	-0.581669	0	0	330	357.067	0.0213925		-0.987491	0	0	306.667	302.978	-0.0315326		-0.813425	0	0	343.333	326.844	-0.0602509		-0.157676	1	0	286.667	293.222	-0.00273471		0.581669	0	0	524.444	502.815	0.109673		0.987491	0	0	416.667	405.578	0.0586047		0.813425	0	0	516.667	518.133	-0.0578242
	-0.4744	-0.583711	0	0	326.667	357.289	0.0217468		-0.987884	0	0	300	303.333	-0.0315615		-0.81196	0	0	343.333	327.6	-0.0596728		-0.155193	0	0	286.667	293.889	-0.00197981		0.583711	0	0	528.889	503.881	0.109605		0.987884	0	0	416.667	406.4	0.0577656		0.81196	0	0	516.667	518.978	-0.0563074
	-0.4743	-0.58575	0	0	320	357.422	0.022087		-0.988271	0	0	300	303.689	-0.0315336		-0.810491	0	0	346.667	328.378	-0.0591027		-0.15271	0	0	283.333	294.511	-0.00119822		0.58575	0	0	511.111	504.711	0.109531		0.988271	0	0	413.333	407.156	0.0569452		0.810491	0	0	510	519.711	-0.0548356
	-0.4742	-0.587785	0	0	323.333	357.578	0.0224109		-0.988652	0	0	303.333	304.067	-0.0314645		-0.809016	0	0	343.333	329.111	-0.0585418		-0.150226	0	0	280	295.089	-0.000393033		0.587785	0	0	515.556	505.541	0.109449		0.988652	0	0	416.667	407.933	0.0561456		0.809016	0	0	510	520.422	-0.0534398
	-0.4741	-0.589817	0	0	326.667	357.756	0.022716		-0.989026	0	0	300	304.4	-0.0313693		-0.807536	0	0	340	329.8	-0.0579914		-0.14774	0	0	276.667	295.622	0.000432634		0.589817	0	0	511.111	506.311	0.109356		0.989026	0	0	420	408.711	0.0553691		0.807536	0	0	510	521.111	-0.0521509
	-0.474	-0.591844	1	0	330	357.933	0.023		-0.989394	0	0	296.667	304.689	-0.0312636		-0.806051	0	0	346.667	330.533	-0.0574529		-0.145254	0	0	276.667	296.089	0.00127568		0.591844	0	0	511.111	507.052	0.109251		0.989394	0	1	420	409.489	0.054618		0.806051	0	0	513.333	521.8	-0.051
	-0.4739	-0.593868	0	0	330	358.089	0.023261		-0.989756	0	0	296.667	304.978	-0.0311625		-0.804561	0	0	346.667	331.267	-0.0569274		-0.142767	0	0	273.333	296.511	0.00213299		0.593868	0	0	515.556	507.822	0.10913		0.989756	0	0	416.667	410.2	0.0538945		0.804561	0	0	513.333	522.467	-0.050011
	-0.4738	-0.595889	0	0	330	358.244	0.023499		-0.990112	0	0	296.667	305.267	-0.0310816		-0.803066	0	0	346.667	332	-0.0564163		-0.140279	0	0	273.333	296.933	0.00300145		0.595889	0	0	515.556	508.593	0.108993		0.990112	0	0	420	410.933	0.0532009		0.803066	0	0	506.667	523.022	-0.0491802
	-0.4737	-0.597905	0	0	330	358.378	0.0237147		-0.990461	0	0	296.667	305.533	-0.031036		-0.801566	1	0	346.667	332.711	-0.0559209		-0.13779	0	0	263.333	297.222	0.00387798		0.597905	0	0	515.556	509.363	0.108835		0.990461	0	0	413.333	411.556	0.0525395		0.801566	0	0	510	523.6	-0.0484967
	-0.4736	-0.599918	0	0	333.333	358.511	0.0239084		-0.990805	0	0	293.333	305.756	-0.0310413		-0.800061	0	0	346.667	333.422	-0.0554425		-0.135301	0	0	266.667	297.533	0.00475945		0.599918	0	0	511.111	510.074	0.108656		0.990805	0	0	410	412.133	0.0519125		0.800061	1	0	510	524.156	-0.0479499
	-0.4735	-0.601927	0	0	330	358.6	0.0240808		-0.991142	0	0	296.667	306	-0.0311128		-0.79855	0	1	353.333	334.178	-0.0549823		-0.13281	0	0	263.333	297.778	0.00564275		0.601927	0	0	515.556	510.815	0.108453		0.991142	0	0	406.667	412.667	0.0513222		0.79855	0	0	506.667	524.644	-0.0475289
	-0.4734	-0.603932	0	0	330	358.689	0.0242323		-0.991472	0	0	300	306.267	-0.0312657		-0.797035	0	0	346.667	334.844	-0.0545416		-0.130319	0	1	270	298.067	0.00652479		0.603932	0	0	515.556	511.556	0.108224		0.991472	0	0	410	413.2	0.0507708		0.797035	0	0	510	525.133	-0.0472231
	-0.4733	-0.605933	0	0	330	358.778	0.0243636		-0.991797	0	0	300	306.533	-0.0315156		-0.795515	0	0	343.333	335.467	-0.0541217		-0.127826	0	0	270	298.356	0.00740245		0.605933	1	0	520	512.296	0.107966		0.991797	0	0	406.667	413.689	0.0502607		0.795515	0	0	510	525.622	-0.0470215
	-0.4732	-0.60793	0	0	326.667	358.822	0.0244751		-0.992115	0	0	300	306.8	-0.0318777		-0.793989	0	0	343.333	336.089	-0.053724		-0.125333	1	0	270	298.6	0.00827263		0.60793	0	0	524.444	513.067	0.107678		0.992115	0	0	406.667	414.156	0.049794		0.793989	0	0	506.667	526.067	-0.0469135
	-0.4731	-0.609924	0	0	323.333	358.822	0.0245673		-0.992427	0	0	300	307.067	-0.0323674		-0.792459	0	0	343.333	336.689	-0.0533497		-0.122839	0	0	273.333	298.867	0.00913222		0.609924	0	0	524.444	513.778	0.107357		0.992427	0	0	406.667	414.622	0.049373		0.792459	0	0	510	526.533	-0.0468884
	-0.473	-0.611914	0	0	326.667	358.844	0.0246409		-0.992732	0	0	303.333	307.356	-0.033		-0.790924	0	0	350	337.333	-0.053		-0.120345	0	0	273.333	299.133	0.00997811		0.611914	0	0	533.333	514.548	0.107		0.992732	0	0	403.333	415.044	0.049		0.790924	0	0	506.667	526.933	-0.0469353
	-0.4729	-0.6139	0	0	326.667	358.822	0.0246963		-0.993031	0	0	310	307.689	-0.0337834		-0.789383	0	0	346.667	337.933	-0.052676		-0.117849	0	0	276.667	299.422	0.0108072		0.6139	0	0	537.778	515.348	0.106608		0.993031	0	0	406.667	415.467	0.0486759		0.789383	0	0	506.667	527.311	-0.0470435
	-0.4728	-0.615882	0	0	330	358.822	0.024734		-0.993325	0	0	310	308.022	-0.034695		-0.787838	0	0	346.667	338.511	-0.0523771		-0.115353	0	0	280	299.733	0.0116164		0.615882	0	0	524.444	515.97	0.106188		0.993325	0	0	403.333	415.844	0.0483959		0.787838	0	0	506.667	527.644	-0.0472022
	-0.4727	-0.61786	0	0	330	358.822	0.0247546		-0.993611	0	0	306.667	308.311	-0.0357049		-0.786287	0	0	346.667	339.089	-0.0521026		-0.112856	0	0	280	300.022	0.0124025		0.61786	0	0	533.333	516.652	0.105751		0.993611	0	0	406.667	416.222	0.048154		0.786287	0	0	503.333	527.911	-0.0474007
	-0.4726	-0.619834	0	0	330	358.822	0.0247586		-0.993892	0	0	310	308.6	-0.0367829		-0.784732	0	0	350	339.689	-0.0518517		-0.110359	0	0	280	300.289	0.0131625		0.619834	0	0	533.333	517.333	0.105305		0.993892	0	1	406.667	416.6	0.0479443		0.784732	0	0	506.667	528.2	-0.0476283
	-0.4725	-0.621804	1	0	330	358.778	0.0247466		-0.994166	0	0	306.667	308.844	-0.0378991		-0.783172	0	0	350	340.289	-0.0516236		-0.107861	0	0	276.667	300.511	0.0138933		0.621804	0	0	533.333	518.015	0.10486		0.994166	0	0	403.333	416.933	0.0477605		0.783172	0	0	500	528.378	-0.047874
	-0.4724	-0.62377	0	0	333.333	358.756	0.024719		-0.994434	0	0	306.667	309.089	-0.0390233		-0.781607	1	0	350	340.867	-0.0514175		-0.105362	0	0	273.333	300.689	0.0145918		0.62377	0	0	528.889	518.637	0.104427		0.994434	0	0	403.333	417.222	0.0475966		0.781607	0	0	500	528.533	-0.0481273
	-0.4723	-0.625733	0	0	330	358.689	0.0246765		-0.994696	0	1	306.667	309.289	-0.0401255		-0.780036	0	0	353.333	341.467	-0.0512325		-0.102862	0	1	273.333	300.844	0.0152548		0.625733	0	0	533.333	519.289	0.104015		0.994696	0	0	393.333	417.378	0.0474466		0.780036	1	1	503.333	528.711	-0.0483773
	-0.4722	-0.627691	0	0	326.667	358.578	0.0246195		-0.994951	0	0	310	309.511	-0.0411758		-0.778461	0	0	356.667	342.067	-0.051068		-0.100362	0	0	280	301.044	0.0158792		0.627691	0	0	537.778	519.97	0.103633		0.994951	0	0	393.333	417.533	0.0473044		0.778461	0	0	506.667	528.889	-0.0486132
	-0.4721	-0.629646	0	0	323.333	358.422	0.0245485		-0.9952	0	0	316.667	309.778	-0.0421439		-0.776881	0	0	353.333	342.622	-0.0509231		-0.0978608	0	0	283.333	301.267	0.016462		0.629646	0	0	537.778	520.652	0.103291		0.9952	0	0	393.333	417.644	0.0471639		0.776881	0	0	510	529.089	-0.0488244
	-0.472	-0.631596	0	0	323.333	358.267	0.0244642		-0.995443	0	0	316.667	310.022	-0.043		-0.775296	0	0	350	343.133	-0.050797		-0.0953593	0	0	280	301.444	0.017		0.631596	1	0	537.778	521.304	0.103		0.995443	0	0	393.333	417.756	0.0470192		0.775296	0	0	510	529.267	-0.049
	-0.4719	-0.633543	0	0	320	358.067	0.0243669		-0.995679	0	0	316.667	310.267	-0.0437205		-0.773707	0	0	350	343.644	-0.0506889		-0.0928572	0	0	286.667	301.667	0.0174909		0.633543	0	0	542.222	521.985	0.102766		0.995679	0	0	390	417.8	0.046864		0.773707	0	0	503.333	529.333	-0.0491315
	-0.4718	-0.635485	0	0	320	357.844	0.0242574		-0.99591	0	0	320	310.511	-0.0443083		-0.772112	0	0	360	344.2	-0.050598		-0.0903545	0	0	286.667	301.889	0.0179358		0.635485	0	0	528.889	522.459	0.102586		0.99591	0	0	393.333	417.867	0.0466924		0.772112	0	0	506.667	529.422	-0.049219
	-0.4717	-0.637424	0	0	320	357.6	0.024136		-0.996134	0	0	326.667	310.8	-0.0447728		-0.770512	0	0	360	344.733	-0.0505236		-0.0878512	0	0	286.667	302.111	0.0183364		0.637424	0	0	546.667	523.052	0.102454		0.996134	0	0	400	417.978	0.0464983		0.770512	0	0	506.667	529.467	-0.0492651
	-0.4716	-0.639358	0	0	330	357.422	0.0240033		-0.996351	0	0	330	311.111	-0.0451237		-0.768908	0	0	350	345.111	-0.0504648		-0.0853474	0	0	286.667	302.311	0.0186945		0.639358	0	0	551.111	523.674	0.102364		0.996351	0	0	396.667	418.044	0.0462756		0.768908	0	0	503.333	529.467	-0.0492719
	-0.4715	-0.641289	0	0	330	357.222	0.0238599		-0.996563	0	0	330	311.422	-0.0453702		-0.767299	0	0	353.333	345.511	-0.0504208		-0.082843	0	0	283.333	302.467	0.019012		0.641289	0	0	551.111	524.267	0.102311		0.996563	0	0	396.667	418.111	0.0460183		0.767299	0	0	510	529.511	-0.049242
	-0.4714	-0.643215	0	0	330	357	0.0237062		-0.996768	1	0	330	311.711	-0.045522		-0.765684	0	0	356.667	345.933	-0.0503908		-0.0803381	0	0	283.333	302.622	0.0192906		0.643215	0	0	555.556	524.889	0.102289		0.996768	0	0	396.667	418.156	0.0457203		0.765684	0	0	510	529.556	-0.0491776
	-0.4713	-0.645138	0	0	323.333	356.689	0.0235429		-0.996966	0	0	326.667	311.933	-0.0455885		-0.764065	0	0	360	346.378	-0.0503741		-0.0778327	0	0	286.667	302.8	0.0195321		0.645138	0	0	555.556	525.511	0.102293		0.996966	0	0	400	418.222	0.0453755		0.764065	0	0	516.667	529.622	-0.0490813
	-0.4712	-0.647056	0	0	323.333	356.356	0.0233704		-0.997159	0	1	326.667	312.156	-0.0455791		-0.762442	0	0	356.667	346.778	-0.0503699		-0.0753268	0	0	293.333	303	0.0197383		0.647056	0	0	551.111	526.074	0.102315		0.997159	0	1	400	418.289	0.0449779		0.762442	0	0	506.667	529.556	-0.0489553
	-0.4711	-0.64897	0	0	323.333	356.022	0.0231892		-0.997345	0	0	323.333	312.333	-0.0455034		-0.760813	1	0	363.333	347.222	-0.0503772		-0.0728204	0	0	290	303.156	0.0199111		0.64897	0	0	551.111	526.637	0.102351		0.997345	0	0	406.667	418.4	0.0445214		0.760813	0	0	506.667	529.467	-0.0488021
	-0.471	-0.65088	0	1	326.667	355.711	0.023		-0.997525	0	0	316.667	312.422	-0.0453708		-0.759179	0	0	366.667	347.689	-0.0503955		-0.0703136	0	0	290	303.289	0.0200522		0.65088	0	0	551.111	527.141	0.102396		0.997525	0	0	396.667	418.378	0.044		0.759179	1	1	506.667	529.356	-0.048624
	-0.4709	-0.652786	0	0	330	355.422	0.0228034		-0.997699	0	0	323.333	312.556	-0.0451907		-0.757541	0	0	363.333	348.111	-0.0504238		-0.0678063	0	0	290	303.422	0.0201635		0.652786	0	0	551.111	527.615	0.102442		0.997699	0	0	403.333	418.378	0.0434096		0.757541	0	0	506.667	529.244	-0.0484234
	-0.4708	-0.654688	0	0	326.667	355.089	0.022601		-0.997866	0	0	330	312.733	-0.0449727		-0.755898	0	0	370	348.556	-0.0504614		-0.0652986	0	0	293.333	303.556	0.0202467		0.654688	0	0	551.111	528.089	0.102484		0.997866	0	0	403.333	418.356	0.0427545		0.755898	0	0	510	529.133	-0.0482028
	-0.4707	-0.656586	0	0	323.333	354.711	0.0223946		-0.998027	0	0	333.333	312.933	-0.0447263		-0.75425	0	0	370	349	-0.0505074		-0.0627905	0	0	290	303.644	0.0203036		0.656586	0	1	542.222	528.444	0.102517		0.998027	0	0	400	418.267	0.0420408		0.75425	0	0	506.667	528.978	-0.0479644
	-0.4706	-0.658479	0	0	323.333	354.333	0.022186		-0.998181	0	0	340	313.156	-0.0444608		-0.752598	0	0	380	349.489	-0.0505611		-0.060282	0	0	290	303.733	0.0203361		0.658479	0	0	533.333	528.681	0.102535		0.998181	0	0	400	418.156	0.0412748		0.752598	0	0	513.333	528.867	-0.0477107
	-0.4705	-0.660369	0	0	326.667	353.956	0.0219769		-0.99833	0	0	336.667	313.333	-0.0441859		-0.750941	0	0	380	349.956	-0.0506217		-0.0577731	0	0	290	303.8	0.0203459		0.660369	0	0	528.889	528.83	0.102532		0.99833	0	0	403.333	418.067	0.0404628		0.750941	0	0	516.667	528.756	-0.047444
	-0.4704	-0.662254	0	0	326.667	353.556	0.0217692		-0.998472	0	0	333.333	313.467	-0.0439109		-0.749278	0	0	380	350.4	-0.0506884		-0.0552639	0	0	293.333	303.889	0.0203349		0.662254	0	0	528.889	528.948	0.102502		0.998472	0	0	403.333	417.956	0.039611		0.749278	0	0	516.667	528.622	-0.0471668
	-0.4703	-0.664135	0	0	330	353.156	0.0215646		-0.998608	0	0	336.667	313.622	-0.0436453		-0.747612	0	0	380	350.8	-0.0507603		-0.0527543	0	0	296.667	304	0.0203048		0.664135	0	0	537.778	529.126	0.10244		0.998608	1	0	406.667	417.867	0.0387256		0.747612	0	0	513.333	528.422	-0.0468814
	-0.4702	-0.666012	0	0	330	352.733	0.0213648		-0.998737	0	0	336.667	313.778	-0.0433987		-0.74594	0	0	383.333	351.222	-0.0508368		-0.0502443	0	0	300	304.111	0.0202575		0.666012	0	0	546.667	529.363	0.102339		0.998737	0	0	400	417.689	0.0378129		0.74594	0	0	520	528.244	-0.0465902
	-0.4701	-0.667885	0	0	326.667	352.244	0.0211718		-0.99886	1	0	343.333	313.978	-0.0431804		-0.744264	0	0	386.667	351.667	-0.050917		-0.0477341	0	0	300	304.222	0.0201948		0.667885	0	0	546.667	529.6	0.102195		0.99886	0	0	400	417.511	0.0368791		0.744264	0	0	523.333	528.089	-0.0462956
	-0.47	-0.669753	0	1	326.667	351.756	0.0209873		-0.998977	0	0	340	314.133	-0.043		-0.742583	0	0	386.667	352.111	-0.051		-0.0452235	0	0	306.667	304.378	0.0201183		0.669753	0	0	546.667	529.837	0.102		0.998977	0	0	403.333	417.333	0.0359304		0.742583	0	0	523.333	527.911	-0.046
	-0.4699	-0.671617	0	0	330	351.311	0.020813		-0.999087	0	0	343.333	314.311	-0.0428646		-0.740897	0	0	380	352.444	-0.0510853		-0.0427127	0	0	303.333	304.489	0.0200301		0.671617	0	0	537.778	529.985	0.101753		0.999087	0	1	403.333	417.156	0.0349732		0.740897	0	0	523.333	527.733	-0.0457054
	-0.4698	-0.673477	0	0	330	350.867	0.0206508		-0.999192	0	1	336.667	314.422	-0.0427717		-0.739207	0	0	386.667	352.822	-0.0511728		-0.0402015	0	0	296.667	304.511	0.0199318		0.673477	0	0	546.667	530.252	0.101462		0.999192	0	0	403.333	417.022	0.0340135		0.739207	0	0	523.333	527.556	-0.0454126
	-0.4697	-0.675333	0	0	336.667	350.511	0.0205023		-0.999289	0	0	340	314.578	-0.0427169		-0.737512	0	0	386.667	353.2	-0.0512627		-0.0376902	0	0	293.333	304.489	0.0198252		0.675333	0	0	546.667	530.489	0.101139		0.999289	0	0	406.667	416.933	0.0330578		0.737512	0	0	523.333	527.4	-0.0451222
	-0.4696	-0.677184	0	0	336.667	350.156	0.0203695		-0.999381	0	0	336.667	314.711	-0.0426952		-0.735813	0	0	390	353.622	-0.051355		-0.0351786	0	0	293.333	304.422	0.0197122		0.677184	0	0	542.222	530.637	0.100797		0.999381	0	0	410	416.844	0.0321121		0.735813	0	0	523.333	527.244	-0.0448345
	-0.4695	-0.679031	0	0	333.333	349.778	0.0202541		-0.999466	0	0	333.333	314.822	-0.0427021		-0.734108	0	0	386.667	354.044	-0.0514499		-0.0326668	0	0	293.333	304.356	0.0195946		0.679031	1	1	546.667	530.815	0.100447		0.999466	0	0	416.667	416.8	0.0311828		0.734108	0	0	523.333	527.133	-0.0445501
	-0.4694	-0.680874	0	0	330	349.378	0.0201578		-0.999545	0	0	340	315.022	-0.0427328		-0.732399	0	0	393.333	354.511	-0.0515475		-0.0301547	0	0	293.333	304.267	0.0194742		0.680874	0	0	542.222	530.993	0.100102		0.999545	0	0	413.333	416.711	0.0302761		0.732399	0	0	523.333	527	-0.0442694
	-0.4693	-0.682713	0	0	333.333	349.044	0.0200824		-0.999618	0	0	336.667	315.133	-0.0427827		-0.730686	0	0	393.333	354.978	-0.0516479		-0.0276425	0	1	290	304.133	0.0193527		0.682713	0	0	546.667	531.23	0.099772		0.999618	0	0	413.333	416.6	0.0293983		0.730686	0	0	523.333	526.867	-0.0439929
	-0.4692	-0.684547	0	0	333.333	348.733	0.0200299		-0.999684	0	0	336.667	315.289	-0.0428469		-0.728968	0	0	396.667	355.467	-0.0517512		-0.0251301	0	0	293.333	304.044	0.0192319		0.684547	0	0	551.111	531.496	0.0994706		0.999684	0	0	416.667	416.556	0.0285554		0.728968	0	0	523.333	526.733	-0.0437212
	-0.4691	-0.686377	0	0	323.333	348.311	0.0200018		-0.999744	0	0	340	315.467	-0.042921		-0.727245	0	0	403.333	355.978	-0.0518576		-0.0226175	0	0	296.667	303.956	0.0191138		0.686377	0	0	555.556	531.822	0.0992093		0.999744	0	0	420	416.6	0.0277539		0.727245	0	0	526.667	526.644	-0.0434546
	-0.469	-0.688203	0	0	326.667	347.911	0.02		-0.999798	0	0	340	315.667	-0.043		-0.725518	0	0	403.333	356.467	-0.0519671		-0.0201048	0	0	293.333	303.822	0.019		0.688203	0	0	551.111	532.059	0.099		0.999798	1	0	423.333	416.644	0.027		0.725518	0	0	526.667	526.556	-0.0431937
	-0.4689	-0.690024	0	0	330	347.556	0.0200248		-0.999845	0	0	340	315.867	-0.0430799		-0.723786	0	0	400	356.911	-0.0520799		-0.017592	0	0	293.333	303.689	0.018892		0.690024	0	0	555.556	532.326	0.0988513		0.999845	0	0	420	416.622	0.0262983		0.723786	0	1	530	526.489	-0.0429388
	-0.4688	-0.691841	0	0	333.333	347.222	0.0200702		-0.999886	0	0	340	316.133	-0.043159		-0.722049	0	0	403.333	357.4	-0.052196		-0.0150791	0	0	290	303.511	0.0187893		0.691841	0	0	555.556	532.593	0.0987583		0.999886	0	0	423.333	416.644	0.0256472		0.722049	0	0	526.667	526.4	-0.0426906
	-0.4687	-0.693653	0	0	333.333	346.889	0.020129		-0.999921	0	0	340	316.444	-0.0432358		-0.720308	0	0	400	357.844	-0.0523157		-0.012566	0	0	300	303.422	0.0186913		0.693653	0	0	551.111	532.8	0.0987124		0.999921	0	0	426.667	416.711	0.0250436		0.720308	0	0	526.667	526.311	-0.0424495
	-0.4686	-0.695461	0	0	333.333	346.556	0.0201937		-0.999949	0	0	343.333	316.8	-0.0433093		-0.718562	0	0	390	358.156	-0.052439		-0.0100529	0	0	303.333	303.356	0.0185972		0.695461	0	0	546.667	532.948	0.0987054		0.999949	0	0	426.667	416.8	0.0244844		0.718562	0	0	520	526.133	-0.0422159
	-0.4685	-0.697265	0	0	336.667	346.267	0.0202568		-0.999972	0	0	350	317.2	-0.043378		-0.716812	0	0	393.333	358.489	-0.0525661		-0.00753975	0	0	306.667	303.289	0.0185062		0.697265	0	0	546.667	533.156	0.0987287		0.999972	0	1	420	416.8	0.0239664		0.716812	0	0	523.333	525.978	-0.0419904
	-0.4684	-0.699065	0	0	340	346	0.0203111		-0.999987	0	0	350	317.6	-0.0434409		-0.715058	0	0	396.667	358.867	-0.052697		-0.00502653	0	0	300	303.133	0.0184175		0.699065	0	0	537.778	533.244	0.0987739		0.999987	0	0	423.333	416.822	0.0234864		0.715058	0	0	523.333	525.822	-0.0417734
	-0.4683	-0.700859	0	0	340	345.756	0.0203492		-0.999997	0	1	336.667	317.822	-0.0434966		-0.713298	0	0	396.667	359.267	-0.0528318		-0.00251327	0	0	300	302.978	0.0183304		0.700859	0	0	542.222	533.393	0.0988327		0.999997	0	0	433.333	416.956	0.0230413		0.713298	0	0	526.667	525.689	-0.0415654
	-0.4682	-0.70265	0	1	333.333	345.444	0.0203636		-1	0	0	336.667	318.089	-0.0435439		-0.711535	0	0	393.333	359.6	-0.0529708		-2.66454e-15	0	0	306.667	302.844	0.0182442		0.70265	1	1	546.667	533.57	0.0988965		1	0	0	430	417.044	0.022628		0.711535	0	0	523.333	525.578	-0.0413668
	-0.4681	-0.704436	0	0	333.333	345.133	0.0203469		-0.999997	0	0	336.667	318.4	-0.0435815		-0.709767	0	0	400	360	-0.053114		0.00251327	0	1	306.667	302.711	0.0181579		0.704436	0	0	542.222	533.748	0.0989571		0.999997	0	0	426.667	417.111	0.0222433		0.709767	0	0	523.333	525.467	-0.0411782
	-0.468	-0.706218	0	0	330	344.8	0.0202918		-0.999987	0	0	330	318.644	-0.0436082		-0.707994	0	0	400	360.4	-0.0532615		0.00502653	0	0	313.333	302.622	0.0180709		0.706218	0	0	542.222	533.926	0.099006		0.999987	0	0	426.667	417.156	0.0218841		0.707994	0	0	526.667	525.378	-0.041
	-0.4679	-0.707995	0	0	330	344.489	0.0201908		-0.999972	0	0	330	318.867	-0.0436227		-0.706217	0	0	400	360.822	-0.0534134		0.00753975	0	0	310	302.489	0.0179825		0.707995	0	0	537.778	534.044	0.0990348		0.999972	0	0	433.333	417.289	0.0215472		0.706217	0	0	523.333	525.244	-0.0408317
	-0.4678	-0.709767	0	0	330	344.2	0.0200366		-0.999949	0	0	333.333	319.111	-0.0436238		-0.704435	0	0	393.333	361.133	-0.0535699		0.0100529	0	0	306.667	302.333	0.0178918		0.709767	0	0	546.667	534.252	0.099035		0.999949	0	0	433.333	417.422	0.0212294		0.704435	0	1	523.333	525.111	-0.0406684
	-0.4677	-0.711536	0	0	330	343.956	0.0198218		-0.999921	1	0	340	319.4	-0.0436103		-0.702649	0	0	400	361.489	-0.0537311		0.012566	0	0	303.333	302.156	0.0177981		0.711536	0	0	546.667	534.43	0.0989983		0.999921	1	0	433.333	417.556	0.0209277		0.702649	0	0	523.333	524.956	-0.0405045
	-0.4676	-0.713299	0	0	326.667	343.667	0.019539		-0.999886	0	0	340	319.689	-0.0435808		-0.700859	0	0	406.667	361.889	-0.053897		0.0150791	0	0	303.333	302	0.0177005		0.713299	0	0	546.667	534.637	0.0989162		0.999886	0	0	433.333	417.667	0.0206389		0.700859	0	0	523.333	524.822	-0.0403341
	-0.4675	-0.715059	1	0	333.333	343.422	0.0191808		-0.999845	0	0	340	320.022	-0.0435342		-0.699064	0	0	406.667	362.289	-0.0540679		0.017592	0	0	306.667	301.867	0.0175985		0.715059	0	0	546.667	534.874	0.0987804		0.999845	0	0	433.333	417.778	0.0203598		0.699064	0	0	530	524.756	-0.0401515
	-0.4674	-0.716813	0	0	333.333	343.178	0.0187398		-0.999798	0	0	340	320.356	-0.0434692		-0.697264	0	0	396.667	362.578	-0.0542438		0.0201048	0	0	303.333	301.689	0.0174911		0.716813	0	0	537.778	534.993	0.0985824		0.999798	0	0	433.333	417.933	0.0200872		0.697264	0	0	526.667	524.622	-0.0399508
	-0.4673	-0.718563	0	0	333.333	342.933	0.0182086		-0.999744	0	0	340	320.689	-0.0433845		-0.695461	0	0	396.667	362.867	-0.0544249		0.0226175	0	0	306.667	301.533	0.0173776		0.718563	0	0	537.778	535.111	0.0983137		0.999744	0	0	433.333	418.067	0.0198181		0.695461	0	0	520	524.422	-0.0397262
	-0.4672	-0.720309	0	0	333.333	342.689	0.0175798		-0.999684	0	0	333.333	320.933	-0.0432789		-0.693652	0	0	396.667	363.178	-0.0546112		0.0251301	0	0	306.667	301.378	0.0172573		0.720309	0	0	533.333	535.17	0.097966		0.999684	0	0	423.333	418.089	0.0195493		0.693652	1	0	523.333	524.267	-0.039472
	-0.4671	-0.72205	0	0	330	342.444	0.0168461		-0.999618	0	1	333.333	321.178	-0.0431512		-0.69184	0	0	400	363.533	-0.0548028		0.0276425	0	0	303.333	301.156	0.0171293		0.72205	0	1	528.889	535.2	0.0975309		0.999618	0	0	423.333	418.133	0.0192777		0.69184	0	0	530	524.156	-0.0391823
	-0.467	-0.723787	0	0	330	342.267	0.016		-0.999545	0	0	326.667	321.333	-0.043		-0.690023	0	0	393.333	363.8	-0.055		0.0301547	0	1	306.667	300.956	0.016993		0.723787	0	0	528.889	535.2	0.097		0.999545	0	1	426.667	418.244	0.019		0.690023	0	0	530	524.067	-0.0388514
	-0.4669	-0.725519	0	1	330	342.111	0.0150371		-0.999466	0	0	326.667	321.511	-0.0428253		-0.688202	0	0	396.667	364.111	-0.0552028		0.0326668	0	0	303.333	300.711	0.0168475		0.725519	0	0	533.333	535.259	0.0963692		0.999466	0	0	423.333	418.311	0.0187138		0.688202	0	0	526.667	523.956	-0.0384734
	-0.4668	-0.727246	0	0	323.333	341.867	0.0139647		-0.999381	0	0	323.333	321.644	-0.042631		-0.686376	0	0	396.667	364.422	-0.0554113		0.0351786	0	0	313.333	300.556	0.0166921		0.727246	0	0	528.889	535.259	0.0956524		0.999381	0	0	420	418.356	0.0184187		0.686376	0	0	520	523.778	-0.0380427
	-0.4667	-0.728969	0	0	320	341.6	0.0127929		-0.999289	0	1	320	321.733	-0.0424226		-0.684546	0	0	396.667	364.778	-0.0556256		0.0376902	0	0	316.667	300.422	0.016526		0.728969	0	0	520	535.141	0.0948676		0.999289	0	0	413.333	418.311	0.0181152		0.684546	0	0	520	523.644	-0.0375533
	-0.4666	-0.730687	0	0	316.667	341.311	0.0115321		-0.999192	0	0	316.667	321.778	-0.042205		-0.682712	0	0	390	365.044	-0.0558458		0.0402015	0	0	316.667	300.311	0.0163485		0.730687	0	0	528.889	535.141	0.0940331		0.999192	0	0	413.333	418.267	0.0178036		0.682712	0	0	513.333	523.4	-0.0369996
	-0.4665	-0.7324	0	0	313.333	341	0.0101925		-0.999087	0	0	313.333	321.778	-0.0419836		-0.680873	0	0	390	365.333	-0.0560721		0.0427127	0	0	320	300.222	0.0161588		0.7324	0	0	533.333	535.141	0.0931671		0.999087	0	0	420	418.333	0.0174843		0.680873	0	0	513.333	523.2	-0.0363756
	-0.4664	-0.734109	0	0	316.667	340.711	0.00878428		-0.998977	0	0	313.333	321.778	-0.0417635		-0.67903	0	0	390	365.622	-0.0563045		0.0452235	0	0	320	300.133	0.015956		0.734109	0	0	537.778	535.17	0.0922877		0.998977	0	0	413.333	418.311	0.0171575		0.67903	0	0	510	522.956	-0.0356756
	-0.4663	-0.735813	0	0	310	340.378	0.00731767		-0.99886	0	0	310	321.733	-0.0415498		-0.677183	0	0	390	365.911	-0.0565432		0.0477341	0	0	320	300.067	0.0157396		0.735813	0	0	537.778	535.23	0.0914131		0.99886	0	0	416.667	418.333	0.0168236		0.677183	0	0	510	522.711	-0.0348939
	-0.4662	-0.737513	0	0	306.667	340.022	0.00580291		-0.998737	0	0	310	321.689	-0.0413479		-0.675332	0	0	386.667	366.178	-0.0567882		0.0502443	0	0	320	300	0.0155086		0.737513	0	0	533.333	535.289	0.0905615		0.998737	0	0	416.667	418.4	0.0164831		0.675332	0	0	516.667	522.533	-0.0340245
	-0.4661	-0.739208	0	0	303.333	339.6	0.00425023		-0.998608	0	0	306.667	321.622	-0.0411629		-0.673476	0	0	383.333	366.4	-0.0570397		0.0527543	0	0	323.333	299.956	0.0152623		0.739208	0	0	528.889	535.289	0.0897511		0.998608	0	0	420	418.489	0.0161362		0.673476	0	0	520	522.422	-0.0330619
	-0.466	-0.740898	0	0	300	339.133	0.00266986		-0.998472	0	0	310	321.6	-0.041		-0.671616	1	0	390	366.689	-0.0572977		0.0552639	0	0	323.333	299.889	0.015		0.740898	0	0	533.333	535.348	0.089		0.998472	0	0	420	418.578	0.0157833		0.671616	1	0	516.667	522.244	-0.032
	-0.4659	-0.742584	0	0	300	338.667	0.00107203		-0.99833	0	0	313.333	321.6	-0.0408632		-0.669752	0	0	393.333	367.022	-0.0575624		0.0577731	0	1	326.667	299.867	0.0147211		0.742584	0	0	533.333	535.407	0.0883226		0.99833	0	0	416.667	418.622	0.0154247		0.669752	0	0	513.333	522.044	-0.0308375
	-0.4658	-0.744265	0	0	293.333	338.133	-0.000533035		-0.998181	0	0	316.667	321.644	-0.0407518		-0.667884	0	0	390	367.311	-0.0578339		0.060282	0	0	323.333	299.8	0.0144257		0.744265	0	0	528.889	535.437	0.0877181		0.998181	0	0	413.333	418.622	0.0150608		0.667884	0	0	510	521.8	-0.0295904
	-0.4657	-0.745941	0	0	293.333	337.667	-0.0021351		-0.998027	0	0	313.333	321.644	-0.0406641		-0.666011	0	1	393.333	367.622	-0.0581122		0.0627905	0	0	326.667	299.756	0.0141143		0.745941	0	0	533.333	535.496	0.0871819		0.998027	0	0	420	418.689	0.0146919		0.666011	0	0	510	521.556	-0.0282789
	-0.4656	-0.747613	0	0	293.333	337.2	-0.00372395		-0.997866	0	0	313.333	321.644	-0.0405981		-0.664134	0	0	396.667	367.956	-0.0583976		0.0652986	1	0	330	299.756	0.0137871		0.747613	0	0	537.778	535.615	0.0867092		0.997866	0	0	416.667	418.711	0.0143184		0.664134	0	0	510	521.356	-0.0269233
	-0.4655	-0.749279	0	0	290	336.689	-0.00528934		-0.997699	0	0	313.333	321.644	-0.040552		-0.662253	0	0	400	368.333	-0.05869		0.0678063	0	0	333.333	299.8	0.0134447		0.749279	0	0	528.889	535.615	0.0862954		0.997699	0	0	413.333	418.689	0.0139407		0.662253	0	0	510	521.178	-0.0255439
	-0.4654	-0.750942	0	0	293.333	336.222	-0.00682104		-0.997525	0	0	313.333	321.644	-0.040524		-0.660368	0	0	400	368.733	-0.0589897		0.0703136	0	0	336.667	299.844	0.0130873		0.750942	0	0	528.889	535.615	0.0859359		0.997525	0	0	403.333	418.533	0.013559		0.660368	0	0	520	521.067	-0.024161
	-0.4653	-0.752599	0	0	296.667	335.822	-0.00830884		-0.997345	0	0	310	321.6	-0.0405122		-0.658478	0	0	390	369.022	-0.0592966		0.0728204	0	0	336.667	299.889	0.0127153		0.752599	0	0	528.889	535.585	0.0856261		0.997345	0	0	403.333	418.378	0.0131737		0.658478	0	0	516.667	520.933	-0.0227949
	-0.4652	-0.754251	0	0	303.333	335.467	-0.00974249		-0.997159	0	0	306.667	321.533	-0.0405149		-0.656585	0	0	393.333	369.333	-0.059611		0.0753268	0	0	336.667	299.933	0.0123292		0.754251	0	0	537.778	535.615	0.0853612		0.997159	0	0	406.667	418.267	0.0127852		0.656585	0	0	510	520.733	-0.0214658
	-0.4651	-0.755899	1	1	296.667	335.022	-0.0111118		-0.996966	0	0	303.333	321.422	-0.0405301		-0.654687	0	0	393.333	369.667	-0.0599329		0.0778327	0	0	336.667	300	0.0119292		0.755899	0	0	533.333	535.585	0.0851367		0.996966	0	0	406.667	418.178	0.0123939		0.654687	0	0	510	520.511	-0.0201941
	-0.465	-0.757542	0	0	293.333	334.556	-0.0124065		-0.996768	0	0	306.667	321.333	-0.040556		-0.652785	0	0	393.333	370	-0.0602624		0.0803381	0	0	340	300.089	0.0115158		0.757542	0	0	537.778	535.644	0.0849479		0.996768	0	0	396.667	417.978	0.012		0.652785	0	0	510	520.311	-0.019
	-0.4649	-0.75918	0	0	296.667	334.133	-0.0136163		-0.996563	0	0	300	321.178	-0.0405909		-0.650879	0	0	386.667	370.267	-0.0605996		0.082843	0	0	340	300.178	0.0110893		0.75918	0	0	528.889	535.585	0.0847901		0.996563	0	0	400	417.844	0.011604		0.650879	0	0	513.333	520.133	-0.0178998
	-0.4648	-0.760814	0	0	296.667	333.711	-0.0147311		-0.996351	0	0	300	321.022	-0.0406327		-0.648969	0	0	390	370.533	-0.0609447		0.0853474	0	0	340	300.267	0.0106502		0.760814	0	0	524.444	535.467	0.0846587		0.996351	0	0	400	417.711	0.0112069		0.648969	0	0	510	519.933	-0.0168933
	-0.4647	-0.762443	0	0	296.667	333.267	-0.0157406		-0.996134	0	0	303.333	320.889	-0.0406797		-0.647055	0	0	396.667	370.844	-0.0612977		0.0878512	0	0	346.667	300.4	0.0101987		0.762443	0	0	528.889	535.407	0.084549		0.996134	0	0	400	417.578	0.0108096		0.647055	0	0	513.333	519.778	-0.0159763
	-0.4646	-0.764066	0	0	296.667	332.822	-0.0166346		-0.99591	0	0	310	320.8	-0.0407301		-0.645137	1	1	393.333	371.089	-0.0616587		0.0903545	0	0	343.333	300.511	0.0097352		0.764066	0	0	533.333	535.407	0.0844565		0.99591	0	0	396.667	417.4	0.0104132		0.645137	0	0	516.667	519.644	-0.0151446
	-0.4645	-0.765685	0	0	290	332.289	-0.0174029		-0.995679	0	0	310	320.711	-0.0407821		-0.643214	0	0	390	371.289	-0.0620279		0.0928572	0	0	343.333	300.6	0.00926017		0.765685	1	0	537.778	535.407	0.0843764		0.995679	0	1	400	417.244	0.0100185		0.643214	0	0	516.667	519.578	-0.014394
	-0.4644	-0.767299	0	0	286.667	331.733	-0.0180352		-0.995443	0	0	306.667	320.578	-0.0408337		-0.641288	0	0	390	371.489	-0.0624054		0.0953593	0	0	343.333	300.667	0.00877394		0.767299	0	0	533.333	535.348	0.0843041		0.995443	0	0	403.333	417.111	0.0096267		0.641288	0	0	513.333	519.467	-0.0137202
	-0.4643	-0.768909	0	0	286.667	331.2	-0.0185213		-0.9952	0	0	310	320.489	-0.0408831		-0.639358	0	0	386.667	371.667	-0.0627912		0.0978608	1	0	346.667	300.756	0.00827688		0.768909	0	0	537.778	535.348	0.084235		0.9952	0	0	406.667	417	0.00923873		0.639358	0	0	506.667	519.311	-0.0131191
	-0.4642	-0.770513	0	0	293.333	330.711	-0.0188509		-0.994951	0	0	310	320.444	-0.0409285		-0.637423	0	0	390	371.889	-0.0631855		0.100362	0	0	353.333	300.956	0.00776936		0.770513	0	0	533.333	535.259	0.0841643		0.994951	0	0	406.667	416.844	0.00885559		0.637423	0	0	503.333	519.133	-0.0125865
	-0.4641	-0.772113	0	0	300	330.289	-0.0190139		-0.994696	0	0	306.667	320.333	-0.0409681		-0.635485	0	0	390	372.089	-0.0635884		0.102862	0	0	356.667	301.178	0.00725177		0.772113	0	0	533.333	535.2	0.0840876		0.994696	0	0	410	416.733	0.00847829		0.635485	0	0	493.333	518.889	-0.0121181
	-0.464	-0.773708	0	0	306.667	329.956	-0.019		-0.994434	0	0	306.667	320.2	-0.041		-0.633542	0	0	390	372.267	-0.064		0.105362	0	0	360	301.422	0.00672448		0.773708	0	0	537.778	535.17	0.084		0.994434	1	0	413.333	416.644	0.00810784		0.633542	0	0	496.667	518.667	-0.0117097
	-0.4639	-0.775297	0	0	306.667	329.578	-0.0188036		-0.994166	1	0	306.667	320.067	-0.0410229		-0.631595	0	0	390	372.467	-0.0644202		0.107861	0	0	360	301.644	0.00618785		0.775297	0	0	542.222	535.17	0.0838975		0.994166	0	0	410	416.511	0.00774522		0.631595	0	0	493.333	518.444	-0.0113571
	-0.4638	-0.776882	1	0	303.333	329.156	-0.0184378		-0.993892	0	0	303.333	319.911	-0.0410374		-0.629645	0	0	393.333	372.689	-0.0648482		0.110359	0	0	360	301.867	0.00564226		0.776882	0	0	542.222	535.23	0.0837781		0.993892	0	0	413.333	416.4	0.00739146		0.629645	0	0	493.333	518.2	-0.0110561
	-0.4637	-0.778462	0	0	310	328.778	-0.0179202		-0.993611	0	0	296.667	319.711	-0.0410449		-0.62769	0	0	386.667	372.844	-0.065283		0.112856	0	0	360	302.089	0.00508809		0.778462	0	0	542.222	535.319	0.0836402		0.993611	0	0	410	416.244	0.00704754		0.62769	0	0	500	518.022	-0.0108025
	-0.4636	-0.780037	0	0	310	328.378	-0.0172684		-0.993325	0	0	293.333	319.489	-0.0410465		-0.625732	0	0	386.667	373	-0.0657236		0.115353	0	0	363.333	302.356	0.00452571		0.780037	0	0	533.333	535.289	0.0834823		0.993325	0	0	413.333	416.111	0.00671446		0.625732	0	0	496.667	517.778	-0.010592
	-0.4635	-0.781608	0	0	313.333	328.022	-0.0165001		-0.993031	0	0	286.667	319.178	-0.0410434		-0.62377	0	1	386.667	373.133	-0.0661691		0.117849	0	0	360	302.578	0.0039555		0.781608	0	0	528.889	535.259	0.0833029		0.993031	0	0	416.667	416	0.00639325		0.62377	0	0	493.333	517.489	-0.0104205
	-0.4634	-0.783173	0	0	313.333	327.689	-0.0156329		-0.992732	0	0	286.667	318.822	-0.0410368		-0.621803	0	0	390	373.289	-0.0666184		0.120345	0	0	363.333	302.822	0.00337783		0.783173	0	0	537.778	535.319	0.0831005		0.992732	0	0	413.333	415.867	0.00608488		0.621803	0	0	496.667	517.222	-0.0102838
	-0.4633	-0.784733	0	0	313.333	327.4	-0.0146846		-0.992427	0	0	293.333	318.533	-0.0410279		-0.619833	0	0	383.333	373.378	-0.0670707		0.122839	0	0	363.333	303.111	0.00279307		0.784733	1	0	533.333	535.259	0.0828736		0.992427	0	0	410	415.689	0.00579037		0.619833	1	0	506.667	517.067	-0.0101776
	-0.4632	-0.786288	0	0	310	327.067	-0.0136727		-0.992115	0	0	296.667	318.311	-0.041018		-0.617859	0	0	386.667	373.489	-0.0675248		0.125333	0	0	366.667	303.467	0.00220159		0.786288	0	0	533.333	535.23	0.0826205		0.992115	0	0	410	415.511	0.00551072		0.617859	0	0	503.333	516.889	-0.0100977
	-0.4631	-0.787839	0	0	310	326.733	-0.0126149		-0.991797	0	0	296.667	318.089	-0.0410083		-0.615881	0	0	380	373.489	-0.0679798		0.127826	0	0	366.667	303.844	0.00160378		0.787839	0	0	533.333	535.2	0.08234		0.991797	0	1	406.667	415.311	0.00524693		0.615881	0	0	503.333	516.756	-0.0100399
	-0.463	-0.789384	0	0	316.667	326.444	-0.0115289		-0.991472	0	0	300	317.933	-0.041		-0.613899	0	0	380	373.533	-0.0684348		0.130319	0	0	370	304.244	0.001		0.789384	0	0	528.889	535.081	0.0820303		0.991472	0	0	410	415.156	0.005		0.613899	0	0	496.667	516.556	-0.01
	-0.4629	-0.790925	0	0	310	326.067	-0.0104324		-0.991142	0	0	300	317.756	-0.040994		-0.611913	0	0	383.333	373.578	-0.0688886		0.13281	1	0	373.333	304.644	0.000390669		0.790925	0	0	533.333	534.993	0.08169		0.991142	0	0	406.667	414.933	0.00477126		0.611913	0	0	496.667	516.356	-0.00997422
	-0.4628	-0.79246	0	0	313.333	325.711	-0.00934286		-0.990805	0	0	303.333	317.6	-0.0409902		-0.609923	0	0	390	373.667	-0.0693405		0.135301	0	0	373.333	305.044	-0.000223649		0.79246	0	0	524.444	534.844	0.0813176		0.990805	0	0	410	414.711	0.00456331		0.609923	0	0	490	516.089	-0.00996056
	-0.4627	-0.79399	0	0	316.667	325.378	-0.00827808		-0.990461	0	0	303.333	317.467	-0.0409884		-0.607929	0	0	393.333	373.778	-0.0697893		0.13779	0	0	373.333	305.444	-0.000842352		0.79399	0	0	533.333	534.756	0.0809116		0.990461	0	0	403.333	414.4	0.00437909		0.607929	0	0	490	515.8	-0.00995745
	-0.4626	-0.795516	0	0	316.667	325.089	-0.00725569		-0.990112	0	0	300	317.289	-0.0409881		-0.605932	0	0	390	373.889	-0.0702341		0.140279	0	1	373.333	305.867	-0.00146484		0.795516	0	0	533.333	534.667	0.0804704		0.990112	0	0	400	414.089	0.00422152		0.605932	0	0	483.333	515.4	-0.00996331
	-0.4625	-0.797036	0	0	323.333	324.844	-0.00629334		-0.989756	0	0	293.333	317.067	-0.040989		-0.603931	0	0	390	374.022	-0.0706738		0.142767	0	0	370	306.289	-0.0020905		0.797036	0	0	537.778	534.667	0.0799925		0.989756	0	0	396.667	413.8	0.00409354		0.603931	0	0	490	515.067	-0.00997659
	-0.4624	-0.798551	0	0	320	324.556	-0.00540867		-0.989394	0	0	293.333	316.844	-0.0409908		-0.601926	0	0	383.333	374.067	-0.0711076		0.145254	0	0	366.667	306.667	-0.00271873		0.798551	0	0	537.778	534.667	0.0794765		0.989394	0	0	400	413.578	0.00399807		0.601926	0	0	490	514.756	-0.00999572
	-0.4623	-0.800062	0	0	323.333	324.289	-0.00461935		-0.989026	0	0	293.333	316.644	-0.0409932		-0.599917	0	0	383.333	374.133	-0.0715345		0.14774	0	0	370	307.111	-0.00334894		0.800062	0	0	537.778	534.696	0.0789207		0.989026	0	0	393.333	413.267	0.00393806		0.599917	0	0	486.667	514.378	-0.0100191
	-0.4622	-0.801567	0	0	326.667	324.067	-0.00394303		-0.988652	0	0	290	316.422	-0.0409957		-0.597904	0	0	380	374.156	-0.0719533		0.150226	0	0	370	307.556	-0.00398051		0.801567	0	0	537.778	534.756	0.0783237		0.988652	1	0	400	413.022	0.00391642		0.597904	0	1	483.333	513.978	-0.0100452
	-0.4621	-0.803067	0	0	326.667	323.889	-0.00339736		-0.988271	0	0	283.333	316.089	-0.0409981		-0.595888	0	0	380	374.178	-0.0723632		0.15271	0	0	366.667	307.978	-0.00461285		0.803067	0	0	542.222	534.874	0.077684		0.988271	0	0	400	412.756	0.00393609		0.595888	1	0	486.667	513.622	-0.0100725
	-0.462	-0.804562	0	0	330	323.756	-0.003		-0.987884	0	0	293.333	315.911	-0.041		-0.593867	0	0	376.667	374.244	-0.0727632		0.155193	0	0	370	308.444	-0.00524535		0.804562	1	0	542.222	534.963	0.077		0.987884	0	0	400	412.556	0.004		0.593867	0	0	486.667	513.311	-0.0100994
	-0.4619	-0.806052	0	0	326.667	323.6	-0.00276367		-0.987491	0	0	290	315.711	-0.0410011		-0.591843	0	0	373.333	374.267	-0.0731523		0.157676	0	0	366.667	308.867	-0.00587741		0.806052	0	0	537.778	535.022	0.0762728		0.987491	0	0	400	412.333	0.00411032		0.591843	0	0	483.333	512.978	-0.0101242
	-0.4618	-0.807537	0	0	326.667	323.444	-0.00268142		-0.987092	0	0	293.333	315.511	-0.0410015		-0.589816	0	0	373.333	374.333	-0.0735294		0.160157	0	0	366.667	309.289	-0.00650842		0.807537	0	0	546.667	535.141	0.075514		0.987092	0	0	400	412.156	0.00426618		0.589816	0	0	476.667	512.6	-0.0101455
	-0.4617	-0.809017	0	0	316.667	323.2	-0.00274137		-0.986686	0	0	293.333	315.311	-0.0410013		-0.587784	0	0	380	374.489	-0.0738937		0.162637	0	0	370	309.733	-0.00713778		0.809017	0	1	546.667	535.259	0.0747377		0.986686	0	0	396.667	411.956	0.00446594		0.587784	0	0	480	512.311	-0.0101617
	-0.4616	-0.810492	0	0	316.667	322.956	-0.00293161		-0.986274	0	0	296.667	315.111	-0.0410005		-0.585749	0	0	383.333	374.689	-0.0742441		0.165116	0	0	376.667	310.289	-0.00776489		0.810492	0	0	551.111	535.378	0.073958		0.986274	0	1	396.667	411.733	0.00470799		0.585749	0	0	483.333	512.022	-0.0101712
	-0.4615	-0.811961	0	0	316.667	322.733	-0.00324029		-0.985856	0	0	306.667	314.978	-0.0409993		-0.58371	0	0	383.333	374.889	-0.0745796		0.167595	0	0	376.667	310.867	-0.00838914		0.811961	0	0	542.222	535.378	0.0731891		0.985856	0	0	396.667	411.511	0.00499068		0.58371	0	0	480	511.711	-0.0101724
	-0.4614	-0.813426	0	0	323.333	322.578	-0.0036555		-0.985432	0	0	306.667	314.867	-0.0409978		-0.581668	0	0	386.667	375.089	-0.0748993		0.170072	0	0	376.667	311.444	-0.00900994		0.813426	0	0	551.111	535.437	0.072445		0.985432	0	0	400	411.311	0.00531239		0.581668	0	0	483.333	511.422	-0.0101639
	-0.4613	-0.814885	0	0	323.333	322.422	-0.00416537		-0.985001	0	0	306.667	314.778	-0.0409961		-0.579622	0	0	390	375.378	-0.0752022		0.172548	0	0	376.667	312.022	-0.00962667		0.814885	0	0	551.111	535.496	0.0717399		0.985001	0	0	400	411.156	0.00567149		0.579622	0	0	480	511.089	-0.0101439
	-0.4612	-0.816339	0	0	326.667	322.289	-0.004758		-0.984564	0	0	306.667	314.733	-0.0409942		-0.577572	0	0	386.667	375.622	-0.0754873		0.175023	0	0	373.333	312.578	-0.0102387		0.816339	0	0	551.111	535.585	0.071088		0.984564	0	0	396.667	410.956	0.00606634		0.577572	0	0	476.667	510.756	-0.010111
	-0.4611	-0.817788	0	0	326.667	322.156	-0.00542153		-0.984121	0	0	303.333	314.622	-0.0409923		-0.575518	0	0	383.333	375.822	-0.0757535		0.177497	0	0	370	313.089	-0.0108455		0.817788	0	0	546.667	535.644	0.0705033		0.984121	0	0	403.333	410.822	0.00649531		0.575518	0	1	476.667	510.4	-0.0100635
	-0.461	-0.819232	0	0	326.667	322	-0.00614406		-0.983672	0	0	303.333	314.556	-0.0409906		-0.573461	0	0	383.333	376	-0.076		0.17997	0	0	373.333	313.644	-0.0114465		0.819232	0	0	551.111	535.763	0.07		0.983672	0	0	396.667	410.644	0.00695679		0.573461	0	0	480	510.044	-0.01
	-0.4609	-0.820671	0	0	326.667	321.844	-0.00691371		-0.983217	0	0	313.333	314.556	-0.040989		-0.5714	0	0	383.333	376.2	-0.0762261		0.182441	0	0	373.333	314.2	-0.0120409		0.820671	0	0	546.667	535.822	0.0695884		0.983217	0	0	400	410.511	0.00744912		0.5714	0	0	476.667	509.667	-0.00991895
	-0.4608	-0.822104	0	0	330	321.733	-0.00771859		-0.982755	0	0	310	314.556	-0.0409877		-0.569336	0	0	383.333	376.422	-0.0764328		0.184912	0	0	370	314.711	-0.0126283		0.822104	0	0	546.667	535.941	0.0692633		0.982755	0	0	400	410.356	0.00797069		0.569336	0	0	476.667	509.311	-0.00981947
	-0.4607	-0.823533	0	0	330	321.667	-0.00854682		-0.982287	0	0	310	314.6	-0.0409867		-0.567268	0	0	383.333	376.667	-0.0766216		0.187381	0	0	373.333	315.289	-0.013208		0.823533	0	0	537.778	535.941	0.0690159		0.982287	0	0	400	410.156	0.00851986		0.567268	0	0	483.333	509.022	-0.00970079
	-0.4606	-0.824956	0	0	330	321.622	-0.00938652		-0.981813	0	0	310	314.644	-0.0409863		-0.565197	0	0	383.333	376.956	-0.0767937		0.189849	0	0	370	315.844	-0.0137794		0.824956	0	1	537.778	535.97	0.0688371		0.981813	0	0	396.667	409.956	0.00909501		0.565197	0	0	480	508.711	-0.00956215
	-0.4605	-0.826374	0	0	330	321.578	-0.0102258		-0.981333	0	0	313.333	314.689	-0.0409865		-0.563121	0	0	383.333	377.244	-0.0769506		0.192316	0	0	370	316.4	-0.0143419		0.826374	0	0	542.222	536.089	0.068718		0.981333	0	0	393.333	409.756	0.0096945		0.563121	0	0	483.333	508.444	-0.00940278
	-0.4604	-0.827786	0	0	326.667	321.533	-0.0110528		-0.980847	0	0	320	314.756	-0.0409874		-0.561043	0	0	383.333	377.533	-0.0770937		0.194782	0	0	366.667	316.933	-0.0148949		0.827786	0	0	542.222	536.237	0.0686496		0.980847	0	0	396.667	409.6	0.0103167		0.561043	0	0	483.333	508.178	-0.0092219
	-0.4603	-0.829194	0	0	330	321.533	-0.0118556		-0.980354	0	0	323.333	314.844	-0.0409891		-0.558961	0	0	390	377.867	-0.0772244		0.197247	0	0	373.333	317.511	-0.0154378		0.829194	0	0	546.667	536.415	0.068623		0.980354	0	0	396.667	409.444	0.01096		0.558961	0	0	486.667	508	-0.00901874
	-0.4602	-0.830596	0	0	330	321.556	-0.0126223		-0.979855	0	0	323.333	314.933	-0.0409917		-0.556875	0	0	383.333	378.111	-0.0773441		0.19971	0	0	380	318.178	-0.0159701		0.830596	0	0	546.667	536.563	0.0686291		0.979855	0	1	396.667	409.311	0.0116227		0.556875	0	0	483.333	507.778	-0.00879253
	-0.4601	-0.831993	0	0	326.667	321.556	-0.0133411		-0.97935	1	0	326.667	315.067	-0.0409953		-0.554785	0	0	393.333	378.422	-0.0774541		0.202172	0	0	380	318.822	-0.016491		0.831993	0	0	546.667	536.711	0.0686591		0.97935	0	0	400	409.2	0.0123033		0.554785	0	0	486.667	507.6	-0.00854251
	-0.46	-0.833385	0	0	323.333	321.511	-0.014		-0.978839	0	0	326.667	315.2	-0.041		-0.552693	0	0	396.667	378.778	-0.0775559		0.204633	0	0	376.667	319.489	-0.017		0.833385	0	0	546.667	536.859	0.068704		0.978839	0	0	403.333	409.133	0.013		0.552693	0	0	483.333	507.378	-0.0082679
	-0.4599	-0.834771	0	0	320	321.422	-0.01459		-0.978321	0	0	326.667	315.311	-0.0410058		-0.550596	0	0	390	379.067	-0.0776508		0.207092	0	0	370	320.089	-0.0174967		0.834771	0	0	546.667	537.067	0.0687548		0.978321	0	0	403.333	409.044	0.0137112		0.550596	0	0	490	507.222	-0.00796793
	-0.4598	-0.836152	0	0	320	321.311	-0.0151127		-0.977798	0	0	323.333	315.4	-0.0410121		-0.548497	0	0	390	379.356	-0.0777402		0.20955	0	0	363.333	320.644	-0.0179815		0.836152	0	0	542.222	537.215	0.0688026		0.977798	0	0	403.333	408.956	0.0144347		0.548497	0	0	493.333	507.089	-0.00764183
	-0.4597	-0.837528	0	0	323.333	321.222	-0.0155729		-0.977268	0	0	326.667	315.556	-0.0410183		-0.546393	0	0	390	379.644	-0.0778256		0.212007	0	0	366.667	321.2	-0.0184548		0.837528	0	0	546.667	537.422	0.0688384		0.977268	0	0	400	408.822	0.0151683		0.546393	0	0	493.333	506.956	-0.00728883
	-0.4596	-0.838899	0	0	323.333	321.133	-0.0159751		-0.976732	0	0	330	315.733	-0.0410237		-0.544287	0	0	396.667	379.978	-0.0779082		0.214463	0	0	363.333	321.711	-0.0189174		0.838899	0	0	546.667	537.6	0.0688532		0.976732	0	0	410	408.778	0.0159097		0.544287	0	0	490	506.778	-0.00690817
	-0.4595	-0.840264	0	0	323.333	321.089	-0.0163237		-0.97619	0	0	330	315.889	-0.0410275		-0.542177	0	0	396.667	380.333	-0.0779896		0.216917	0	0	360	322.2	-0.0193697		0.840264	1	0	546.667	537.748	0.068838		0.97619	0	0	413.333	408.756	0.0166566		0.542177	0	0	493.333	506.622	-0.00649907
	-0.4594	-0.841624	0	0	323.333	321.067	-0.0166235		-0.975642	0	0	330	316.089	-0.0410291		-0.540063	0	0	396.667	380.689	-0.078071		0.219369	0	0	363.333	322.711	-0.0198124		0.841624	0	0	537.778	537.807	0.068784		0.975642	0	0	413.333	408.733	0.0174069		0.540063	0	0	493.333	506.467	-0.00606075
	-0.4593	-0.842979	0	0	330	321.133	-0.0168789		-0.975087	0	0	333.333	316.311	-0.0410279		-0.537946	0	0	393.333	381	-0.078154		0.221821	0	0	363.333	323.244	-0.0202459		0.842979	0	1	537.778	537.985	0.0686822		0.975087	0	0	416.667	408.756	0.0181582		0.537946	0	0	493.333	506.356	-0.00559246
	-0.4592	-0.844328	0	0	326.667	321.156	-0.0170945		-0.974527	0	0	340	316.556	-0.041023		-0.535826	0	0	396.667	381.356	-0.0782398		0.224271	0	0	363.333	323.8	-0.0206709		0.844328	0	0	537.778	538.133	0.0685235		0.974527	0	0	413.333	408.733	0.0189084		0.535826	0	1	490	506.222	-0.00509342
	-0.4591	-0.845672	0	0	326.667	321.156	-0.0172748		-0.97396	0	0	340	316.822	-0.041014		-0.533702	0	1	396.667	381.733	-0.0783299		0.226719	0	0	366.667	324.4	-0.0210878		0.845672	0	0	542.222	538.341	0.0682991		0.97396	0	0	410	408.667	0.0196551		0.533702	0	0	490	506.089	-0.00456285
	-0.459	-0.847011	0	0	326.667	321.133	-0.0174245		-0.973387	0	0	350	317.178	-0.041		-0.531575	0	0	393.333	382.044	-0.0784256		0.229166	0	0	360	324.956	-0.0214974		0.847011	0	0	546.667	538.578	0.068		0.973387	0	0	413.333	408.622	0.0203962		0.531575	0	0	483.333	505.889	-0.004
	-0.4589	-0.848344	0	0	323.333	321.089	-0.0175481		-0.972808	1	0	353.333	317.556	-0.0409804		-0.529445	0	0	393.333	382.356	-0.0785284		0.231612	0	0	363.333	325.556	-0.0219001		0.848344	0	0	546.667	538.785	0.0676213		0.972808	1	1	416.667	408.622	0.0211293		0.529445	0	0	483.333	505.689	-0.00340566
	-0.4588	-0.849672	0	0	323.333	321.044	-0.0176501		-0.972223	0	0	356.667	317.956	-0.0409549		-0.527311	0	0	396.667	382.689	-0.0786396		0.234056	0	0	373.333	326.222	-0.0222965		0.849672	0	0	551.111	539.022	0.0671743		0.972223	0	0	413.333	408.578	0.0218523		0.527311	0	0	486.667	505.556	-0.00278693
	-0.4587	-0.850994	0	0	320	320.978	-0.0177351		-0.971632	0	0	356.667	318.356	-0.0409229		-0.525174	0	0	396.667	383.022	-0.0787607		0.236499	0	0	373.333	326.956	-0.0226872		0.850994	0	0	551.111	539.259	0.0666746		0.971632	0	0	410	408.556	0.0225628		0.525174	0	0	486.667	505.4	-0.00215249
	-0.4586	-0.852312	0	0	313.333	320.844	-0.0178077		-0.971034	0	0	356.667	318.778	-0.040884		-0.523033	0	0	396.667	383.356	-0.0788929		0.23894	0	0	373.333	327.667	-0.0230727		0.852312	0	0	551.111	539.526	0.0661377		0.971034	0	0	413.333	408.578	0.0232587		0.523033	0	0	483.333	505.222	-0.00151101
	-0.4585	-0.853624	0	0	313.333	320.733	-0.0178725		-0.970431	0	0	356.667	319.178	-0.040838		-0.52089	1	0	393.333	383.622	-0.0790378		0.24138	0	0	370	328.378	-0.0234536		0.853624	0	0	546.667	539.733	0.0655789		0.970431	0	0	413.333	408.622	0.0239376		0.52089	0	0	486.667	505.089	-0.000871158
	-0.4584	-0.85493	0	0	313.333	320.622	-0.0179339		-0.969821	0	0	360	319.578	-0.0407842		-0.518743	0	0	400	383.978	-0.0791967		0.243818	0	0	366.667	329.022	-0.0238305		0.85493	0	0	551.111	539.97	0.0650139		0.969821	0	0	410	408.622	0.0245974		0.518743	1	0	486.667	504.933	-0.000241618
	-0.4583	-0.856231	0	0	313.333	320.511	-0.0179965		-0.969205	0	0	366.667	320.022	-0.0407224		-0.516592	0	0	406.667	384.4	-0.0793709		0.246255	0	0	370	329.689	-0.0242039		0.856231	0	0	546.667	540.148	0.064458		0.969205	0	0	413.333	408.667	0.0252358		0.516592	0	0	486.667	504.778	0.000368942
	-0.4582	-0.857527	0	0	316.667	320.444	-0.018065		-0.968583	0	0	366.667	320.467	-0.0406522		-0.514439	0	0	406.667	384.822	-0.079562		0.24869	0	0	366.667	330.333	-0.0245744		0.857527	1	1	551.111	540.326	0.0639267		0.968583	0	0	410	408.689	0.0258505		0.514439	0	0	493.333	504.689	0.000951848
	-0.4581	-0.858817	0	0	316.667	320.4	-0.0181438		-0.967955	0	0	366.667	320.911	-0.040573		-0.512282	0	0	406.667	385.244	-0.0797712		0.251123	0	0	363.333	330.933	-0.0249426		0.858817	0	0	542.222	540.444	0.0634356		0.967955	0	0	410	408.711	0.0264393		0.512282	0	0	493.333	504.578	0.00149842
	-0.458	-0.860102	0	0	316.667	320.333	-0.0182376		-0.967321	0	0	363.333	321.311	-0.0404846		-0.510122	0	1	406.667	385.622	-0.08		0.253555	0	1	363.333	331.533	-0.025309		0.860102	0	0	542.222	540.504	0.063		0.967321	0	0	410	408.756	0.027		0.510122	0	1	490	504.467	0.002
	-0.4579	-0.861381	0	0	316.667	320.267	-0.0183509		-0.966681	0	0	360	321.644	-0.0403865		-0.507959	0	0	410	386.044	-0.0802493		0.255986	0	0	363.333	332.111	-0.0256742		0.861381	0	0	542.222	540.533	0.0626319		0.966681	0	0	403.333	408.733	0.027531		0.507959	0	0	493.333	504.378	0.00244975
	-0.4578	-0.862655	0	0	313.333	320.156	-0.0184882		-0.966034	0	0	360	321.978	-0.0402783		-0.505792	0	0	406.667	386.444	-0.0805183		0.258414	1	0	370	332.711	-0.0260388		0.862655	0	0	546.667	540.681	0.0623287		0.966034	0	0	406.667	408.756	0.028034		0.505792	0	0	490	504.267	0.00284823
	-0.4577	-0.863923	0	0	323.333	320.111	-0.0186541		-0.965382	0	0	360	322.333	-0.0401596		-0.503622	0	0	410	386.867	-0.0808058		0.260842	0	0	373.333	333.333	-0.0264033		0.863923	0	0	546.667	540.77	0.0620844		0.965382	1	0	406.667	408.756	0.0285113		0.503622	0	0	486.667	504.156	0.00319785
	-0.4576	-0.865186	0	0	326.667	320.089	-0.0188532		-0.964723	1	0	356.667	322.644	-0.0400299		-0.50145	0	0	410	387.267	-0.0811105		0.263267	0	0	370	333.933	-0.0267682		0.865186	0	0	551.111	540.889	0.0618928		0.964723	0	0	406.667	408.756	0.0289654		0.50145	0	0	493.333	504.067	0.00350102
	-0.4575	-0.866444	0	0	320	320.022	-0.0190901		-0.964058	0	0	356.667	322.978	-0.039889		-0.499273	0	0	416.667	387.711	-0.0814312		0.265691	0	0	370	334.556	-0.0271343		0.866444	0	0	555.556	541.037	0.0617477		0.964058	0	1	406.667	408.778	0.0293985		0.499273	0	0	493.333	504.022	0.00376015
	-0.4574	-0.867696	0	0	316.667	319.911	-0.0193692		-0.963388	0	0	360	323.333	-0.0397363		-0.497094	0	0	413.333	388.133	-0.0817666		0.268113	0	0	373.333	335.222	-0.0275019		0.867696	0	0	555.556	541.215	0.0616431		0.963388	0	0	400	408.756	0.0298131		0.497094	0	0	490	503.956	0.00397765
	-0.4573	-0.868943	0	0	320	319.844	-0.0196952		-0.962711	0	0	353.333	323.644	-0.0395714		-0.494912	1	0	413.333	388.533	-0.0821155		0.270533	0	0	373.333	335.889	-0.0278717		0.868943	0	0	551.111	541.333	0.0615728		0.962711	0	0	403.333	408.822	0.0302115		0.494912	0	0	493.333	503.889	0.00415592
	-0.4572	-0.870184	0	0	320	319.8	-0.0200727		-0.962028	0	0	356.667	323.956	-0.0393941		-0.492727	0	0	410	388.889	-0.0824766		0.272952	0	0	366.667	336.467	-0.0282443		0.870184	0	0	551.111	541.422	0.0615308		0.962028	0	0	403.333	408.889	0.0305962		0.492727	1	0	493.333	503.8	0.00429738
	-0.4571	-0.871419	0	0	320	319.778	-0.0205061		-0.961339	0	0	356.667	324.222	-0.0392037		-0.490538	0	0	413.333	389.289	-0.0828487		0.275369	0	1	363.333	337	-0.0286202		0.871419	0	1	555.556	541.541	0.0615109		0.961339	0	0	403.333	408.956	0.0309694		0.490538	0	0	490	503.667	0.00440443
	-0.457	-0.872649	0	0	320	319.756	-0.021		-0.960644	0	0	356.667	324.489	-0.039		-0.488346	0	0	416.667	389.733	-0.0832306		0.277784	0	0	366.667	337.578	-0.029		0.872649	1	0	560	541.689	0.0615069		0.960644	0	0	410	409.067	0.0313336		0.488346	0	0	490	503.533	0.00447948
	-0.4569	-0.873874	0	0	320	319.756	-0.0215573		-0.959942	0	0	356.667	324.756	-0.0387834		-0.486152	0	1	420	390.2	-0.083621		0.280198	0	0	360	338.067	-0.0293841		0.873874	0	0	555.556	541.778	0.0615128		0.959942	0	0	413.333	409.222	0.0316911		0.486152	0	0	486.667	503.422	0.00452495
	-0.4568	-0.875093	0	0	316.667	319.733	-0.0221741		-0.959235	0	0	350	324.956	-0.0385578		-0.483954	0	0	406.667	390.511	-0.0840187		0.282609	0	0	363.333	338.578	-0.0297726		0.875093	0	0	560	541.985	0.0615225		0.959235	0	0	413.333	409.356	0.0320443		0.483954	0	1	486.667	503.289	0.00454323
	-0.4567	-0.876307	0	0	316.667	319.711	-0.0228447		-0.958522	0	0	343.333	325.067	-0.0383279		-0.481753	0	0	416.667	390.889	-0.0844224		0.285019	0	0	363.333	339.089	-0.0301653		0.876307	0	0	542.222	541.956	0.0615297		0.958522	0	0	406.667	409.4	0.0323956		0.481753	0	0	480	503.111	0.00453674
	-0.4566	-0.877515	0	0	306.667	319.556	-0.0235635		-0.957802	0	0	340	325.133	-0.0380985		-0.479549	0	0	416.667	391.333	-0.0848308		0.287427	0	0	363.333	339.6	-0.0305621		0.877515	0	0	542.222	541.896	0.0615285		0.957802	0	0	406.667	409.467	0.0327473		0.479549	0	0	483.333	502.978	0.00450788
	-0.4565	-0.878717	0	0	306.667	319.4	-0.0243247		-0.957077	0	0	343.333	325.222	-0.0378744		-0.477342	0	0	413.333	391.733	-0.0852428		0.289834	1	0	366.667	340.156	-0.030963		0.878717	0	0	546.667	541.867	0.0615127		0.957077	0	0	406.667	409.533	0.0331018		0.477342	0	0	480	502.778	0.00445907
	-0.4564	-0.879914	0	0	306.667	319.244	-0.0251228		-0.956346	0	0	340	325.289	-0.0376604		-0.475132	0	0	416.667	392.133	-0.0856571		0.292238	0	0	376.667	340.778	-0.0313678		0.879914	0	0	551.111	541.837	0.0614761		0.956346	0	0	406.667	409.6	0.0334616		0.475132	0	0	486.667	502.622	0.00439272
	-0.4563	-0.881105	0	0	306.667	319.133	-0.025952		-0.955608	0	0	336.667	325.356	-0.0374612		-0.472919	0	0	416.667	392.511	-0.0860724		0.294641	0	0	376.667	341.378	-0.0317764		0.881105	0	0	551.111	541.807	0.0614126		0.955608	1	0	410	409.667	0.0338289		0.472919	0	0	480	502.378	0.00431122
	-0.4562	-0.882291	0	0	306.667	319.022	-0.0268068		-0.954865	0	0	336.667	325.422	-0.0372815		-0.470703	0	0	416.667	392.911	-0.0864875		0.297042	0	0	366.667	341.867	-0.0321888		0.882291	0	0	555.556	541.837	0.0613162		0.954865	0	0	410	409.733	0.0342062		0.470703	0	0	483.333	502.222	0.004217
	-0.4561	-0.883471	1	0	313.333	318.956	-0.0276816		-0.954115	0	0	336.667	325.511	-0.0371262		-0.468484	0	0	413.333	393.244	-0.0869012		0.29944	0	0	366.667	342.378	-0.0326048		0.883471	0	0	555.556	541.867	0.0611807		0.954115	0	0	403.333	409.711	0.0345957		0.468484	0	0	483.333	502.067	0.00411246
	-0.456	-0.884646	0	0	313.333	318.867	-0.0285705		-0.953359	0	0	340	325.667	-0.037		-0.466262	1	0	416.667	393.578	-0.0873122		0.301837	0	1	366.667	342.889	-0.0330244		0.884646	0	0	546.667	541.837	0.061		0.953359	0	0	403.333	409.756	0.035		0.466262	0	0	483.333	501.911	0.004
	-0.4559	-0.885815	0	0	310	318.733	-0.029468		-0.952598	0	0	333.333	325.733	-0.0369063		-0.464037	0	0	416.667	393.933	-0.0877192		0.304233	0	0	366.667	343.4	-0.0334473		0.885815	0	0	542.222	541.778	0.0607693		0.952598	0	1	393.333	409.689	0.0354207		0.464037	1	0	490	501.8	0.00388231
	-0.4558	-0.886979	0	0	310	318.622	-0.0303685		-0.95183	0	0	333.333	325.756	-0.036843		-0.46181	0	0	410	394.2	-0.088121		0.306626	0	0	360	343.844	-0.0338736		0.886979	0	0	555.556	541.807	0.060489		0.95183	0	0	396.667	409.644	0.0358573		0.46181	0	0	490	501.667	0.00376319
	-0.4557	-0.888136	0	0	313.333	318.556	-0.0312663		-0.951057	0	0	330	325.733	-0.0368067		-0.459579	0	0	410	394.467	-0.0885165		0.309017	0	0	370	344.378	-0.0343032		0.888136	1	0	560	541.926	0.0601609		0.951057	0	0	393.333	409.6	0.0363084		0.459579	0	0	493.333	501.578	0.00364667
	-0.4556	-0.889289	0	0	313.333	318.489	-0.0321557		-0.950277	0	0	320	325.6	-0.036794		-0.457345	0	0	403.333	394.622	-0.0889042		0.311406	0	0	373.333	344.933	-0.0347358		0.889289	0	0	560	542.104	0.0597868		0.950277	0	0	393.333	409.556	0.0367728		0.457345	0	0	490	501.422	0.00353683
	-0.4555	-0.890435	0	0	306.667	318.356	-0.0330311		-0.949491	0	0	320	325.489	-0.0368015		-0.455109	0	0	406.667	394.8	-0.0892831		0.313794	0	0	370	345.467	-0.0351715		0.890435	0	0	560	542.311	0.0593686		0.949491	0	0	390	409.467	0.0372493		0.455109	0	0	483.333	501.2	0.00343773
	-0.4554	-0.891576	0	0	303.333	318.2	-0.0338868		-0.9487	0	0	320	325.4	-0.0368256		-0.45287	0	0	406.667	394.978	-0.0896518		0.316179	0	0	366.667	345.956	-0.0356101		0.891576	0	0	555.556	542.489	0.0589079		0.9487	0	0	386.667	409.356	0.0377367		0.45287	0	0	480	500.956	0.00335342
	-0.4553	-0.892712	0	0	300	318	-0.0347172		-0.947902	0	0	323.333	325.311	-0.0368631		-0.450627	0	0	403.333	395.133	-0.090009		0.318562	0	0	370	346.444	-0.0360515		0.892712	0	0	551.111	542.578	0.0584065		0.947902	0	0	386.667	409.222	0.0382336		0.450627	0	0	480	500.733	0.00328797
	-0.4552	-0.893841	0	0	300	317.8	-0.0355166		-0.947098	0	0	323.333	325.222	-0.0369104		-0.448382	0	0	406.667	395.289	-0.0903537		0.320944	0	0	363.333	346.867	-0.0364956		0.893841	0	0	551.111	542.607	0.0578663		0.947098	0	0	386.667	409.133	0.0387389		0.448382	0	0	473.333	500.422	0.00324543
	-0.4551	-0.894966	0	0	296.667	317.6	-0.0362795		-0.946289	0	0	316.667	325.044	-0.0369642		-0.446135	0	0	406.667	395.422	-0.0906844		0.323323	0	0	370	347.333	-0.0369423		0.894966	0	0	551.111	542.637	0.057289		0.946289	0	0	393.333	409.089	0.0392513		0.446135	0	0	473.333	500.089	0.00322987
	-0.455	-0.896084	0	0	306.667	317.467	-0.037		-0.945473	0	0	316.667	324.889	-0.037021		-0.443884	0	0	410	395.578	-0.091		0.3257	0	0	363.333	347.711	-0.0373916		0.896084	0	0	555.556	542.696	0.0566764		0.945473	0	0	390	409	0.0397696		0.443884	0	0	473.333	499.756	0.00324533
	-0.4549	-0.897197	1	0	310	317.333	-0.0376739		-0.944652	0	0	316.667	324.711	-0.0370773		-0.44163	0	0	406.667	395.756	-0.0912994		0.328075	0	0	363.333	348.111	-0.0378433		0.897197	0	0	555.556	542.815	0.0560302		0.944652	0	0	386.667	408.889	0.0402924		0.44163	0	0	473.333	499.422	0.0032959
	-0.4548	-0.898304	0	0	316.667	317.244	-0.0383015		-0.943824	0	0	320	324.6	-0.0371298		-0.439374	0	0	400	395.844	-0.0915826		0.330449	0	1	363.333	348.556	-0.0382972		0.898304	0	0	546.667	542.815	0.0553523		0.943824	0	0	386.667	408.778	0.0408186		0.439374	0	0	473.333	499.089	0.00338561
	-0.4547	-0.899405	0	0	313.333	317.089	-0.0388846		-0.942991	0	0	320	324.467	-0.0371751		-0.437115	0	0	406.667	395.978	-0.0918495		0.33282	0	0	366.667	349.044	-0.0387534		0.899405	0	0	546.667	542.815	0.0546445		0.942991	0	0	386.667	408.644	0.041347		0.437115	0	0	476.667	498.778	0.00351854
	-0.4546	-0.900501	0	0	313.333	316.933	-0.0394249		-0.942151	0	0	320	324.356	-0.0372096		-0.434853	0	0	403.333	396.067	-0.0921002		0.335188	0	0	360	349.489	-0.0392117		0.900501	0	0	542.222	542.815	0.0539084		0.942151	0	0	383.333	408.467	0.0418762		0.434853	0	0	476.667	498.467	0.00369874
	-0.4545	-0.901591	0	0	316.667	316.822	-0.039924		-0.941306	0	0	320	324.267	-0.03723		-0.432589	0	0	403.333	396.178	-0.0923349		0.337555	0	0	360	349.933	-0.039672		0.901591	0	0	533.333	542.726	0.053146		0.941306	0	1	380	408.222	0.042405		0.432589	1	0	483.333	498.2	0.00393027
	-0.4544	-0.902675	0	0	316.667	316.733	-0.0403837		-0.940454	0	0	313.333	324.089	-0.0372328		-0.430321	0	0	396.667	396.2	-0.0925535		0.33992	0	0	363.333	350.4	-0.0401342		0.902675	1	0	542.222	542.726	0.0523589		0.940454	0	0	376.667	407.978	0.0429322		0.430321	0	0	476.667	497.889	0.00421719
	-0.4543	-0.903754	0	0	313.333	316.6	-0.0408057		-0.939597	0	0	306.667	323.889	-0.0372147		-0.428051	0	0	396.667	396.222	-0.0927562		0.342283	0	0	373.333	350.956	-0.0405982		0.903754	0	0	542.222	542.696	0.051549		0.939597	0	0	380	407.756	0.0434566		0.428051	0	0	470	497.533	0.00456357
	-0.4542	-0.904827	0	0	310	316.444	-0.0411916		-0.938734	0	0	310	323.711	-0.0371721		-0.425779	0	0	396.667	396.222	-0.0929431		0.344643	0	0	370	351.467	-0.0410639		0.904827	0	0	537.778	542.607	0.050718		0.938734	0	0	380	407.511	0.0439768		0.425779	0	0	470	497.178	0.00497345
	-0.4541	-0.905894	0	0	316.667	316.4	-0.0415432		-0.937865	0	0	306.667	323.489	-0.0371017		-0.423503	0	0	390	396.133	-0.0931142		0.347001	0	0	363.333	351.911	-0.0415312		0.905894	0	0	542.222	542.519	0.0498678		0.937865	0	0	376.667	407.222	0.0444917		0.423503	0	0	470	496.8	0.00545091
	-0.454	-0.906956	0	0	316.667	316.333	-0.0418622		-0.93699	0	1	310	323.289	-0.037		-0.421225	0	0	393.333	396.067	-0.0932696		0.349357	0	0	363.333	352.378	-0.042		0.906956	0	1	546.667	542.489	0.049		0.93699	0	0	373.333	406.889	0.045		0.421225	0	0	466.667	496.4	0.006
	-0.4539	-0.908012	0	0	320	316.267	-0.0421502		-0.936109	0	0	313.333	323.111	-0.0368651		-0.418944	0	0	393.333	396.022	-0.0934093		0.351711	0	0	370	352.889	-0.0424702		0.908012	0	0	546.667	542.43	0.0481178		0.936109	0	0	370	406.556	0.0455006		0.418944	0	0	473.333	496.022	0.00662249
	-0.4538	-0.909062	0	0	320	316.178	-0.0424089		-0.935222	0	0	316.667	322.956	-0.036701		-0.416661	0	0	390	395.933	-0.0935335		0.354063	1	1	373.333	353.444	-0.0429416		0.909062	0	0	546.667	542.37	0.0472291		0.935222	0	0	373.333	406.222	0.0459929		0.416661	0	0	473.333	495.667	0.00731103
	-0.4537	-0.910106	0	0	326.667	316.133	-0.0426401		-0.934329	0	0	316.667	322.8	-0.0365133		-0.414375	0	0	393.333	395.889	-0.0936422		0.356412	0	0	366.667	353.889	-0.0434141		0.910106	0	0	551.111	542.37	0.0463432		0.934329	0	0	376.667	405.889	0.0464767		0.414375	0	0	466.667	495.267	0.00805596
	-0.4536	-0.911145	0	0	326.667	316.089	-0.0428455		-0.93343	0	0	316.667	322.622	-0.0363074		-0.412086	0	0	393.333	395.911	-0.0937355		0.358759	0	0	363.333	354.289	-0.0438875		0.911145	0	0	546.667	542.37	0.0454695		0.93343	0	0	373.333	405.533	0.0469513		0.412086	0	0	473.333	494.956	0.00884764
	-0.4535	-0.912177	0	0	326.667	316.022	-0.0430267		-0.932526	0	0	316.667	322.4	-0.0360889		-0.409795	1	0	396.667	395.933	-0.0938135		0.361104	0	0	356.667	354.622	-0.0443617		0.912177	0	0	546.667	542.37	0.0446171		0.932526	0	0	380	405.267	0.0474166		0.409795	0	0	473.333	494.622	0.00967642
	-0.4534	-0.913204	0	0	326.667	315.933	-0.0431854		-0.931615	0	0	316.667	322.178	-0.0358633		-0.407501	0	0	393.333	395.911	-0.0938762		0.363446	0	0	363.333	355.044	-0.0448365		0.913204	0	0	551.111	542.459	0.0437953		0.931615	0	0	380	404.978	0.0478721		0.407501	0	0	473.333	494.289	0.0105327
	-0.4533	-0.914226	0	0	330	315.867	-0.0433234		-0.930699	0	0	320	322.067	-0.035636		-0.405205	0	0	393.333	395.889	-0.0939237		0.365787	0	0	363.333	355.467	-0.0453117		0.914226	0	0	551.111	542.519	0.0430135		0.930699	0	0	376.667	404.6	0.0483174		0.405205	0	0	466.667	493.889	0.0114067
	-0.4532	-0.915241	0	0	330	315.844	-0.0434423		-0.929776	0	0	323.333	321.978	-0.0354127		-0.402906	0	0	390	395.867	-0.0939561		0.368125	0	0	353.333	355.778	-0.0457872		0.915241	0	0	546.667	542.519	0.0422808		0.929776	0	0	376.667	404.244	0.0487521		0.402906	0	0	473.333	493.556	0.0122889
	-0.4531	-0.916251	0	0	330	315.822	-0.0435438		-0.928848	0	1	326.667	321.911	-0.0351989		-0.400604	0	0	386.667	395.778	-0.0939735		0.37046	0	0	356.667	356.111	-0.0462629		0.916251	0	0	551.111	542.578	0.0416065		0.928848	0	0	386.667	403.978	0.0491758		0.400604	0	0	473.333	493.222	0.0131696
	-0.453	-0.917255	0	0	330	315.822	-0.0436297		-0.927914	0	0	330	321.911	-0.035		-0.3983	0	0	393.333	395.733	-0.093976		0.372793	0	0	356.667	356.4	-0.0467385		0.917255	0	0	542.222	542.578	0.041		0.927914	0	0	390	403.733	0.0495882		0.3983	0	0	466.667	492.822	0.0140392
	-0.4529	-0.918253	0	0	333.333	315.844	-0.0437016		-0.926974	0	0	326.667	321.889	-0.0348204		-0.395994	0	0	393.333	395.689	-0.0939636		0.375124	0	0	356.667	356.711	-0.0472139		0.918253	0	0	546.667	542.637	0.0404682		0.926974	0	0	383.333	403.4	0.0499887		0.395994	0	0	473.333	492.489	0.014888
	-0.4528	-0.919245	0	0	336.667	315.889	-0.0437612		-0.926029	0	0	323.333	321.822	-0.0346595		-0.393684	0	0	390	395.667	-0.0939363		0.377453	0	0	356.667	357.044	-0.047689		0.919245	0	0	546.667	542.637	0.0400088		0.926029	0	0	383.333	403.067	0.0503772		0.393684	0	0	470	492.133	0.0157063
	-0.4527	-0.920232	0	0	336.667	315.933	-0.0438103		-0.925077	0	0	326.667	321.733	-0.0345157		-0.391373	0	0	386.667	395.578	-0.0938943		0.379779	0	0	360	357.422	-0.0481635		0.920232	0	1	546.667	542.637	0.0396174		0.925077	0	0	380	402.711	0.0507531		0.391373	0	0	466.667	491.756	0.0164846
	-0.4526	-0.921213	0	0	340	316.022	-0.0438504		-0.92412	0	0	326.667	321.644	-0.0343871		-0.389059	0	0	383.333	395.422	-0.0938377		0.382103	0	0	363.333	357.822	-0.0486374		0.921213	0	0	555.556	542.696	0.0392895		0.92412	0	0	376.667	402.333	0.051116		0.389059	0	0	466.667	491.378	0.0172132
	-0.4525	-0.922187	0	0	340	316.067	-0.0438834		-0.923157	0	0	330	321.578	-0.0342722		-0.386742	0	1	390	395.311	-0.0937665		0.384424	1	0	363.333	358.2	-0.0491105		0.922187	0	0	555.556	542.756	0.0390206		0.923157	0	0	383.333	402	0.0514656		0.386742	0	1	460	490.911	0.0178823
	-0.4524	-0.923157	0	0	343.333	316.133	-0.0439109		-0.922187	0	0	326.667	321.489	-0.034169		-0.384423	0	0	393.333	395.289	-0.0936808		0.386743	0	0	363.333	358.6	-0.0495826		0.923157	0	0	560	542.904	0.0388061		0.922187	0	0	386.667	401.689	0.0518015		0.384423	0	0	460	490.467	0.0184825
	-0.4523	-0.92412	0	0	340	316.178	-0.0439346		-0.921213	0	0	330	321.422	-0.034076		-0.382102	0	0	393.333	395.267	-0.0935807		0.38906	0	0	360	358.956	-0.0500535		0.92412	0	0	555.556	543.022	0.0386416		0.921213	0	0	380	401.333	0.0521233		0.382102	0	0	463.333	490.089	0.019004
	-0.4522	-0.925077	0	0	340	316.222	-0.0439562		-0.920232	0	0	330	321.4	-0.0339913		-0.379778	0	0	396.667	395.267	-0.0934662		0.391374	0	0	363.333	359.333	-0.0505232		0.925077	0	0	555.556	543.17	0.0385226		0.920232	0	0	386.667	401.089	0.0524305		0.379778	0	0	466.667	489.711	0.0194372
	-0.4521	-0.926029	0	0	340	316.289	-0.0439775		-0.919245	0	0	330	321.378	-0.0339133		-0.377452	0	0	400	395.267	-0.0933374		0.393685	0	0	360	359.711	-0.0509914		0.926029	0	0	564.444	543.407	0.0384445		0.919245	0	0	390	400.867	0.0527229		0.377452	0	0	463.333	489.267	0.0197724
	-0.452	-0.926974	0	0	340	316.356	-0.044		-0.918253	0	0	336.667	321.444	-0.0338402		-0.375124	0	0	403.333	395.333	-0.0931944		0.395994	0	0	356.667	360.044	-0.051458		0.926974	0	0	564.444	543.644	0.0384028		0.918253	0	0	393.333	400.644	0.053		0.375124	0	0	460	488.8	0.02
	-0.4519	-0.927914	0	0	340	316.422	-0.0440255		-0.917255	0	0	336.667	321.511	-0.0337704		-0.372793	0	0	400	395.356	-0.0930373		0.398301	0	0	360	360.422	-0.0519228		0.927914	1	0	564.444	543.852	0.0383931		0.917255	0	0	393.333	400.444	0.0532624		0.372793	1	0	463.333	488.378	0.0201146
	-0.4518	-0.928848	0	0	340	316.533	-0.0440554		-0.916251	0	0	340	321.622	-0.0337019		-0.370459	0	0	403.333	395.4	-0.0928662		0.400605	0	0	363.333	360.756	-0.0523856		0.928848	0	0	568.889	544.119	0.0384108		0.916251	0	0	400	400.311	0.053515		0.370459	0	0	463.333	488	0.0201277
	-0.4517	-0.929776	0	0	343.333	316.689	-0.0440913		-0.915241	0	0	343.333	321.778	-0.0336333		-0.368124	0	0	406.667	395.467	-0.092681		0.402906	0	0	366.667	361.089	-0.0528464		0.929776	0	0	568.889	544.444	0.0384515		0.915241	0	0	400	400.222	0.0537635		0.368124	0	0	463.333	487.622	0.0200551
	-0.4516	-0.930699	0	0	346.667	316.889	-0.0441344		-0.914226	0	0	346.667	321.978	-0.0335626		-0.365786	0	0	406.667	395.578	-0.092482		0.405205	0	0	366.667	361.422	-0.053305		0.930699	0	0	560	544.652	0.0385106		0.914226	0	0	400	400.133	0.0540138		0.365786	0	0	466.667	487.311	0.0199126
	-0.4515	-0.931615	0	0	350	317.133	-0.0441863		-0.913204	0	1	350	322.222	-0.0334882		-0.363446	0	0	406.667	395.689	-0.0922691		0.407502	0	0	363.333	361.711	-0.0537611		0.931615	0	0	560	544.83	0.0385836		0.913204	0	0	390	399.933	0.0542716		0.363446	0	0	466.667	487	0.0197159
	-0.4514	-0.932526	0	0	350	317.356	-0.0442485		-0.912177	0	0	353.333	322.489	-0.0334084		-0.361103	0	0	406.667	395.8	-0.0920425		0.409796	0	0	363.333	362	-0.0542146		0.932526	0	0	555.556	544.948	0.0386661		0.912177	0	0	393.333	399.8	0.0545428		0.361103	0	1	466.667	486.711	0.0194809
	-0.4513	-0.93343	0	0	353.333	317.644	-0.0443223		-0.911145	0	0	353.333	322.778	-0.0333214		-0.358758	0	0	416.667	395.978	-0.0918022		0.412087	0	0	360	362.267	-0.0546655		0.93343	0	1	568.889	545.156	0.0387534		0.911145	1	0	390	399.622	0.0548333		0.358758	0	0	463.333	486.4	0.0192234
	-0.4512	-0.934329	1	0	356.667	317.978	-0.0444092		-0.910106	0	0	350	323.044	-0.0332255		-0.356411	0	0	416.667	396.178	-0.0915483		0.414376	0	0	360	362.533	-0.0551134		0.934329	0	0	568.889	545.393	0.0388412		0.910106	0	0	390	399.444	0.0551487		0.356411	0	0	456.667	486	0.018959
	-0.4511	-0.935222	0	0	356.667	318.333	-0.0445107		-0.909062	0	0	350	323.333	-0.0331189		-0.354062	0	0	420	396.422	-0.0912809		0.416662	0	0	360	362.778	-0.0555583		0.935222	0	0	568.889	545.659	0.0389249		0.909062	0	0	386.667	399.222	0.0554949		0.354062	0	0	453.333	485.556	0.0187036
	-0.451	-0.936109	0	0	356.667	318.711	-0.0446282		-0.908012	0	0	346.667	323.578	-0.033		-0.35171	0	0	413.333	396.578	-0.091		0.418945	0	0	356.667	363	-0.056		0.936109	0	0	564.444	545.867	0.039		0.908012	0	0	386.667	399	0.0558778		0.35171	0	0	453.333	485.133	0.0184729
	-0.4509	-0.93699	0	0	356.667	319.089	-0.0447631		-0.906956	0	0	346.667	323.8	-0.0328672		-0.349356	0	0	410	396.689	-0.0907059		0.421226	0	0	353.333	363.178	-0.0564383		0.93699	0	0	560	546.044	0.0390627		0.906956	0	0	393.333	398.844	0.0563031		0.349356	0	0	453.333	484.733	0.0182828
	-0.4508	-0.937865	0	0	356.667	319.511	-0.0449169		-0.905894	0	0	343.333	323.978	-0.0327202		-0.347	0	0	413.333	396.844	-0.0903992		0.423504	0	0	353.333	363.378	-0.0568732		0.937865	0	0	560	546.252	0.0391121		0.905894	0	0	393.333	398.711	0.0567767		0.347	0	0	456.667	484.378	0.0181491
	-0.4507	-0.938734	0	0	356.667	319.933	-0.045091		-0.904827	0	0	353.333	324.244	-0.0325585		-0.344642	0	0	420	397.022	-0.0900807		0.425779	0	0	350	363.533	-0.0573043		0.938734	0	0	568.889	546.489	0.0391479		0.904827	0	0	390	398.511	0.0573043		0.344642	0	0	456.667	484.022	0.0180874
	-0.4506	-0.939597	0	1	353.333	320.333	-0.0452868		-0.903754	0	0	356.667	324.533	-0.0323821		-0.342282	0	0	416.667	397.156	-0.0897513		0.428052	0	0	346.667	363.644	-0.0577317		0.939597	1	0	564.444	546.667	0.03917		0.903754	0	1	393.333	398.356	0.0578918		0.342282	0	0	456.667	483.667	0.0181136
	-0.4505	-0.940454	0	0	353.333	320.756	-0.0455059		-0.902675	0	0	353.333	324.8	-0.0321907		-0.339919	0	0	416.667	397.267	-0.0894118		0.430322	0	0	350	363.756	-0.058155		0.940454	0	0	568.889	546.933	0.039178		0.902675	0	0	396.667	398.244	0.0585451		0.339919	0	0	456.667	483.311	0.0182435
	-0.4504	-0.941306	0	0	353.333	321.156	-0.0457497		-0.901591	0	0	360	325.111	-0.031984		-0.337555	0	0	423.333	397.422	-0.0890629		0.432589	0	0	350	363.844	-0.0585743		0.941306	0	0	573.333	547.23	0.0391718		0.901591	0	0	400	398.222	0.0592698		0.337555	0	0	450	482.844	0.0184928
	-0.4503	-0.942151	0	0	356.667	321.556	-0.0460195		-0.900501	0	0	363.333	325.467	-0.0317618		-0.335188	0	0	423.333	397.644	-0.0887055		0.434854	0	0	353.333	363.956	-0.0589892		0.942151	0	0	573.333	547.526	0.0391511		0.900501	0	0	406.667	398.244	0.0600718		0.335188	0	0	446.667	482.378	0.0188773
	-0.4502	-0.942991	0	0	350	321.867	-0.0463169		-0.899405	0	0	363.333	325.844	-0.0315239		-0.332819	0	0	423.333	397.844	-0.0883404		0.437116	0	0	353.333	364.067	-0.0593998		0.942991	0	0	564.444	547.704	0.0391158		0.899405	0	0	403.333	398.222	0.060957		0.332819	0	0	453.333	482	0.0194128
	-0.4501	-0.943824	0	0	346.667	322.2	-0.0466432		-0.898304	0	0	363.333	326.244	-0.03127		-0.330448	0	1	426.667	398.067	-0.0879684		0.439375	0	0	356.667	364.2	-0.0598057		0.943824	0	1	564.444	547.911	0.0390655		0.898304	0	0	403.333	398.2	0.0619311		0.330448	0	0	446.667	481.578	0.0201151
	-0.45	-0.944652	0	0	346.667	322.556	-0.047		-0.897197	0	0	360	326.6	-0.031		-0.328075	0	0	430	398.311	-0.0875904		0.441631	0	0	353.333	364.289	-0.0602069		0.944652	0	0	568.889	548.119	0.039		0.897197	1	0	406.667	398.267	0.063		0.328075	0	0	446.667	481.156	0.021
	-0.4499	-0.945473	1	0	346.667	322.889	-0.0473878		-0.896084	1	0	363.333	327.022	-0.0307142		-0.325699	0	0	430	398.6	-0.0872071		0.443885	0	0	356.667	364.4	-0.0606032		0.945473	0	0	568.889	548.385	0.0389194		0.896084	0	0	403.333	398.289	0.0641643		0.325699	0	0	443.333	480.689	0.0220748
	-0.4498	-0.946289	0	0	346.667	323.222	-0.0478039		-0.894966	0	0	363.333	327.444	-0.0304156		-0.323322	0	0	423.333	398.822	-0.0868193		0.446135	0	0	360	364.533	-0.0609945		0.946289	0	0	568.889	548.681	0.0388245		0.894966	0	0	400	398.289	0.0654038		0.323322	0	0	446.667	480.267	0.0233136
	-0.4497	-0.947098	0	1	343.333	323.533	-0.0482446		-0.893841	0	0	363.333	327.844	-0.0301077		-0.320943	0	0	416.667	398.956	-0.0864278		0.448383	0	0	353.333	364.578	-0.0613806		0.947098	0	0	564.444	548.919	0.0387166		0.893841	0	0	400	398.289	0.0666935		0.320943	0	0	443.333	479.8	0.024682
	-0.4496	-0.947902	0	0	346.667	323.867	-0.0487063		-0.892712	0	0	360	328.178	-0.0297944		-0.318562	0	0	416.667	399.111	-0.0860335		0.450628	0	0	356.667	364.667	-0.0617613		0.947902	0	0	560	549.096	0.0385968		0.892712	0	0	400	398.311	0.0680079		0.318562	0	0	440	479.289	0.0261456
	-0.4495	-0.9487	0	0	346.667	324.244	-0.0491854		-0.891576	0	0	363.333	328.533	-0.0294791		-0.316178	0	0	416.667	399.289	-0.0856372		0.45287	0	0	356.667	364.756	-0.0621365		0.9487	0	0	551.111	549.185	0.0384662		0.891576	0	0	396.667	398.289	0.0693218		0.316178	0	0	440	478.778	0.0276699
	-0.4494	-0.949491	0	0	346.667	324.644	-0.0496783		-0.890435	0	0	363.333	328.911	-0.0291654		-0.313793	0	0	416.667	399.467	-0.0852397		0.45511	0	0	353.333	364.822	-0.0625061		0.949491	0	0	551.111	549.304	0.0383259		0.890435	0	0	400	398.267	0.07061		0.313793	0	0	443.333	478.311	0.0292206
	-0.4493	-0.950277	0	0	343.333	325.022	-0.0501814		-0.889289	0	0	360	329.244	-0.0288571		-0.311406	0	0	413.333	399.644	-0.0848417		0.457346	0	0	350	364.844	-0.0628698		0.950277	1	0	546.667	549.363	0.0381772		0.889289	0	0	393.333	398.178	0.0718471		0.311406	0	1	446.667	477.911	0.0307634
	-0.4492	-0.951057	0	0	336.667	325.311	-0.050691		-0.888136	0	0	366.667	329.622	-0.0285576		-0.309016	0	0	413.333	399.8	-0.0844442		0.45958	0	0	346.667	364.8	-0.0632276		0.951057	0	0	542.222	549.422	0.0380213		0.888136	0	1	393.333	398.089	0.073008		0.309016	0	0	450	477.556	0.0322638
	-0.4491	-0.95183	0	0	333.333	325.533	-0.0512035		-0.886979	0	0	366.667	330.022	-0.0282707		-0.306625	0	0	413.333	399.956	-0.0840479		0.461811	0	0	346.667	364.733	-0.0635793		0.95183	0	0	546.667	549.511	0.0378591		0.886979	0	0	396.667	398	0.0740674		0.306625	0	0	450	477.267	0.0336875
	-0.449	-0.952598	0	0	336.667	325.733	-0.0517154		-0.885815	0	0	370	330.444	-0.028		-0.304232	0	0	420	400.156	-0.0836535		0.464038	0	0	343.333	364.622	-0.0639247		0.952598	0	0	551.111	549.6	0.037692		0.885815	0	0	396.667	397.889	0.075		0.304232	0	0	456.667	477	0.035
	-0.4489	-0.953359	0	0	330	325.889	-0.0522229		-0.884646	0	0	370	330.867	-0.0277478		-0.301837	0	0	416.667	400.333	-0.0832621		0.466263	0	0	346.667	364.533	-0.0642636		0.953359	0	0	546.667	549.63	0.037521		0.884646	0	0	400	397.822	0.0757864		0.301837	0	0	456.667	476.756	0.036174
	-0.4488	-0.954115	0	0	326.667	326.044	-0.0527225		-0.883471	0	0	370	331.311	-0.0275119		-0.29944	0	0	420	400.511	-0.0828742		0.468485	1	0	353.333	364.489	-0.064596		0.954115	0	0	551.111	549.689	0.0373474		0.883471	0	0	396.667	397.711	0.0764306		0.29944	0	0	453.333	476.489	0.0372101
	-0.4487	-0.954865	0	0	323.333	326.133	-0.0532106		-0.882291	1	0	373.333	331.822	-0.0272886		-0.297041	0	0	423.333	400.756	-0.0824909		0.470704	0	0	353.333	364.444	-0.0649217		0.954865	0	0	555.556	549.778	0.0371722		0.882291	0	0	393.333	397.6	0.0769426		0.297041	0	0	450	476.156	0.038116
	-0.4486	-0.955608	0	0	320	326.2	-0.0536835		-0.881105	0	0	373.333	332.356	-0.0270745		-0.29464	0	0	426.667	401.022	-0.0821127		0.47292	0	0	350	364.356	-0.0652405		0.955608	0	0	555.556	549.926	0.0369966		0.881105	0	0	396.667	397.489	0.0773322		0.29464	0	0	453.333	475.867	0.0388993
	-0.4485	-0.956346	0	0	316.667	326.222	-0.0541376		-0.879914	0	0	373.333	332.933	-0.026866		-0.292237	0	0	423.333	401.267	-0.0817407		0.475133	0	0	360	364.356	-0.0655522		0.956346	0	0	555.556	550.104	0.0368218		0.879914	0	0	393.333	397.333	0.0776093		0.292237	0	0	460	475.644	0.0395677
	-0.4484	-0.957077	0	0	316.667	326.244	-0.0545694		-0.878717	0	0	373.333	333.511	-0.0266595		-0.289833	1	0	423.333	401.489	-0.0813756		0.477343	0	0	356.667	364.311	-0.0658568		0.957077	0	0	546.667	550.163	0.036649		0.878717	0	0	396.667	397.222	0.0777839		0.289833	0	0	453.333	475.356	0.0401288
	-0.4483	-0.957802	0	0	320	326.289	-0.0549751		-0.877515	0	0	366.667	334	-0.0264516		-0.287427	0	0	426.667	401.778	-0.0810181		0.47955	0	1	360	364.289	-0.066154		0.957802	0	0	546.667	550.252	0.0364792		0.877515	0	0	396.667	397.133	0.0778658		0.287427	0	0	456.667	475.022	0.0405902
	-0.4482	-0.958522	0	0	320	326.356	-0.0553512		-0.876307	0	0	363.333	334.444	-0.0262386		-0.285019	0	0	420	402	-0.0806691		0.481754	0	0	360	364.244	-0.0664437		0.958522	0	0	551.111	550.37	0.0363137		0.876307	0	0	400	397.067	0.0778649		0.285019	0	0	460	474.733	0.0409596
	-0.4481	-0.959235	0	0	316.667	326.4	-0.055694		-0.875093	0	0	373.333	334.956	-0.026017		-0.282609	0	0	416.667	402.244	-0.0803295		0.483955	0	0	363.333	364.222	-0.0667257		0.959235	0	0	551.111	550.489	0.0361536		0.875093	0	0	400	397.022	0.0777912		0.282609	1	0	463.333	474.467	0.0412447
	-0.448	-0.959942	0	0	310	326.356	-0.056		-0.873874	0	0	373.333	335.444	-0.0257833		-0.280197	0	0	420	402.511	-0.08		0.486152	0	0	363.333	364.178	-0.067		0.959942	0	0	546.667	550.607	0.036		0.873874	0	0	396.667	396.933	0.0776544		0.280197	0	0	463.333	474.244	0.0414531
	-0.4479	-0.960644	0	1	310	326.356	-0.0562664		-0.872649	0	0	370	335.911	-0.0255339		-0.277783	0	0	416.667	402.733	-0.0796811		0.488347	0	0	360	364.089	-0.0672664		0.960644	1	0	546.667	550.696	0.035854		0.872649	0	0	393.333	396.844	0.0774646		0.277783	0	1	460	474	0.0415924
	-0.4478	-0.961339	0	0	310	326.333	-0.0564939		-0.871419	0	0	366.667	336.333	-0.0252654		-0.275368	0	0	416.667	402.911	-0.0793717		0.490539	0	0	356.667	363.978	-0.0675254		0.961339	0	0	546.667	550.844	0.035716		0.871419	0	0	390	396.711	0.0772315		0.275368	0	0	456.667	473.778	0.0416703
	-0.4477	-0.962028	0	0	313.333	326.311	-0.0566844		-0.870184	0	0	370	336.778	-0.024974		-0.272951	0	0	413.333	403.044	-0.0790705		0.492727	0	0	360	363.889	-0.0677776		0.962028	0	0	551.111	550.963	0.0355865		0.870184	0	1	396.667	396.667	0.0769652		0.272951	0	0	456.667	473.556	0.0416944
	-0.4476	-0.962711	0	0	313.333	326.289	-0.0568395		-0.868943	0	0	370	337.244	-0.0246564		-0.270533	0	0	413.333	403.2	-0.0787761		0.494913	0	0	360	363.8	-0.0680234		0.962711	0	0	555.556	551.111	0.0354657		0.868943	0	0	400	396.667	0.0766755		0.270533	0	0	460	473.4	0.0416724
	-0.4475	-0.963388	0	0	306.667	326.178	-0.0569609		-0.867696	0	0	370	337.756	-0.0243089		-0.268112	0	0	416.667	403.378	-0.0784872		0.497095	1	0	366.667	363.778	-0.0682635		0.963388	0	0	560	551.259	0.0353539		0.867696	0	0	400	396.689	0.0763723		0.268112	0	0	460	473.2	0.0416119
	-0.4474	-0.964058	0	0	306.667	326.089	-0.0570503		-0.866444	0	0	370	338.267	-0.0239281		-0.26569	0	0	420	403.622	-0.0782023		0.499274	0	0	370	363.8	-0.0684984		0.964058	0	0	564.444	551.437	0.0352516		0.866444	0	0	400	396.689	0.0760654		0.26569	0	0	463.333	473.022	0.0415206
	-0.4473	-0.964723	0	0	306.667	325.978	-0.0571093		-0.865186	0	0	373.333	338.8	-0.0235103		-0.263266	0	0	420	403.867	-0.07792		0.50145	0	1	370	363.8	-0.0687286		0.964723	0	0	564.444	551.615	0.035159		0.865186	0	0	403.333	396.756	0.0757649		0.263266	0	0	460	472.844	0.0414061
	-0.4472	-0.965382	0	0	306.667	325.844	-0.0571398		-0.863923	0	0	373.333	339.356	-0.0230521		-0.260841	1	0	423.333	404.156	-0.0776391		0.503623	0	0	373.333	363.822	-0.0689547		0.965382	0	0	564.444	551.793	0.0350765		0.863923	0	0	396.667	396.733	0.0754806		0.260841	0	0	460	472.689	0.0412761
	-0.4471	-0.966034	0	0	306.667	325.711	-0.0571433		-0.862655	0	0	370	339.933	-0.0225498		-0.258414	0	0	426.667	404.467	-0.0773581		0.505793	0	0	373.333	363.867	-0.0691772		0.966034	0	0	568.889	551.97	0.0350045		0.862655	0	0	400	396.733	0.0752223		0.258414	0	0	460	472.511	0.0411382
	-0.447	-0.966681	0	0	306.667	325.556	-0.0571216		-0.861381	0	0	360	340.378	-0.022		-0.255985	0	0	426.667	404.8	-0.0770757		0.507959	0	0	373.333	363.889	-0.0693968		0.966681	0	0	560	552.089	0.0349433		0.861381	0	0	396.667	396.711	0.075		0.255985	0	0	470	472.4	0.041
	-0.4469	-0.967321	0	0	306.667	325.422	-0.0570763		-0.860102	0	0	363.333	340.867	-0.021402		-0.253555	0	0	423.333	405.133	-0.0767904		0.510123	0	0	376.667	363.956	-0.0696138		0.967321	0	0	564.444	552.267	0.0348932		0.860102	0	0	396.667	396.689	0.0748212		0.253555	0	0	476.667	472.356	0.0408684
	-0.4468	-0.967955	0	0	303.333	325.267	-0.0570092		-0.858817	0	0	356.667	341.289	-0.0207667		-0.251123	0	1	423.333	405.467	-0.0765009		0.512283	0	0	373.333	364	-0.069829		0.967955	0	0	555.556	552.326	0.0348546		0.858817	0	0	396.667	396.667	0.0746836		0.251123	0	0	476.667	472.356	0.0407466
	-0.4467	-0.968583	0	0	306.667	325.2	-0.056922		-0.857527	0	0	363.333	341.756	-0.0201079		-0.248689	0	0	420	405.733	-0.0762058		0.51444	0	0	373.333	364.022	-0.0700427		0.968583	0	0	555.556	552.385	0.0348278		0.857527	0	0	400	396.689	0.0745827		0.248689	0	0	473.333	472.311	0.040637
	-0.4466	-0.969205	0	0	303.333	325.111	-0.0568163		-0.856231	0	0	356.667	342.156	-0.0194395		-0.246254	0	0	416.667	405.956	-0.0759037		0.516593	0	0	366.667	363.956	-0.0702557		0.969205	0	0	546.667	552.356	0.0348132		0.856231	0	0	396.667	396.689	0.0745138		0.246254	0	0	466.667	472.2	0.0405421
	-0.4465	-0.969821	0	0	303.333	325.022	-0.0566939		-0.85493	0	0	346.667	342.422	-0.0187752		-0.243817	0	0	423.333	406.222	-0.0755933		0.518743	0	0	370	363.911	-0.0704684		0.969821	0	0	546.667	552.385	0.0348111		0.85493	0	0	396.667	396.689	0.0744723		0.243817	0	0	466.667	472.111	0.0404644
	-0.4464	-0.970431	0	0	296.667	324.844	-0.0565564		-0.853624	0	0	346.667	342.689	-0.0181289		-0.241379	0	0	416.667	406.422	-0.0752732		0.52089	0	0	373.333	363.889	-0.0706814		0.970431	0	0	546.667	552.356	0.0348218		0.853624	0	1	393.333	396.644	0.0744536		0.241379	0	0	460	471.956	0.0404061
	-0.4463	-0.971034	0	0	303.333	324.711	-0.0564056		-0.852312	0	0	350	342.978	-0.0175144		-0.23894	0	0	420	406.622	-0.074942		0.523034	0	1	373.333	363.867	-0.0708952		0.971034	0	0	551.111	552.356	0.0348457		0.852312	0	0	396.667	396.622	0.0744531		0.23894	0	0	456.667	471.8	0.0403699
	-0.4462	-0.971632	0	0	306.667	324.578	-0.056243		-0.850994	0	0	353.333	343.289	-0.0169456		-0.236498	0	0	430	406.911	-0.0745983		0.525175	0	0	376.667	363.889	-0.0711103		0.971632	0	0	555.556	552.385	0.0348831		0.850994	0	0	400	396.644	0.0744662		0.236498	0	0	466.667	471.733	0.040358
	-0.4461	-0.972223	1	0	310	324.467	-0.0560706		-0.849672	0	0	356.667	343.644	-0.0164362		-0.234056	0	0	433.333	407.244	-0.0742408		0.527312	0	0	376.667	363.933	-0.0713275		0.972223	0	1	555.556	552.444	0.0349345		0.849672	0	0	396.667	396.6	0.0744882		0.234056	0	0	466.667	471.667	0.0403729
	-0.446	-0.972808	0	0	313.333	324.378	-0.0558898		-0.848344	0	0	356.667	344	-0.016		-0.231611	0	0	430	407.556	-0.073868		0.529446	0	0	373.333	363.933	-0.071547		0.972808	0	0	551.111	552.444	0.035		0.848344	0	0	403.333	396.644	0.0745145		0.231611	0	0	460	471.533	0.040417
	-0.4459	-0.973387	0	0	313.333	324.289	-0.0557025		-0.847011	0	0	346.667	344.222	-0.0156473		-0.229166	1	0	436.667	407.911	-0.0734787		0.531576	0	0	370	363.911	-0.0717697		0.973387	0	0	542.222	552.415	0.0350796		0.847011	1	0	403.333	396.667	0.0745405		0.229166	0	0	460	471.422	0.0404928
	-0.4458	-0.97396	0	0	313.333	324.178	-0.0555102		-0.845672	0	0	346.667	344.467	-0.0153738		-0.226719	0	0	436.667	408.267	-0.0730713		0.533703	0	0	370	363.911	-0.0719958		0.97396	0	0	555.556	552.474	0.035171		0.845672	0	0	400	396.667	0.0745616		0.226719	0	0	460	471.311	0.0406027
	-0.4457	-0.974527	0	0	313.333	324.067	-0.0553148		-0.844328	0	0	356.667	344.778	-0.0151715		-0.22427	0	0	443.333	408.667	-0.0726446		0.535827	0	0	366.667	363.867	-0.0722262		0.974527	0	0	555.556	552.593	0.0352715		0.844328	0	0	393.333	396.622	0.0745732		0.22427	0	0	456.667	471.133	0.0407491
	-0.4456	-0.975087	0	0	316.667	323.978	-0.0551179		-0.842979	0	0	353.333	345.067	-0.0150327		-0.22182	0	0	443.333	409.067	-0.0721972		0.537947	0	0	373.333	363.889	-0.0724611		0.975087	0	0	560	552.741	0.0353784		0.842979	0	0	393.333	396.6	0.0745707		0.22182	0	0	463.333	471.022	0.0409345
	-0.4455	-0.975642	0	0	313.333	323.867	-0.0549212		-0.841624	0	0	346.667	345.289	-0.0149494		-0.219369	0	0	443.333	409.467	-0.0717276		0.540064	0	0	376.667	363.933	-0.0727014		0.975642	0	0	560	552.859	0.0354889		0.841624	0	0	390	396.578	0.0745494		0.219369	0	0	460	470.867	0.0411612
	-0.4454	-0.97619	0	0	316.667	323.8	-0.0547264		-0.840264	0	0	336.667	345.4	-0.0149138		-0.216916	0	0	443.333	409.867	-0.0712346		0.542178	0	0	380	364.022	-0.0729473		0.97619	0	0	568.889	553.037	0.0356003		0.840264	0	0	396.667	396.578	0.0745047		0.216916	0	0	463.333	470.733	0.0414316
	-0.4453	-0.976732	0	0	313.333	323.689	-0.0545352		-0.838899	0	0	340	345.511	-0.0149179		-0.214462	0	0	440	410.2	-0.0707167		0.544288	0	0	373.333	364.022	-0.0731997		0.976732	0	0	560	553.126	0.0357098		0.838899	0	0	393.333	396.556	0.0744321		0.214462	0	0	460	470.556	0.0417483
	-0.4452	-0.977268	0	0	310	323.556	-0.0543492		-0.837528	0	0	346.667	345.667	-0.0149538		-0.212006	0	0	446.667	410.622	-0.0701725		0.546394	0	1	370	363.956	-0.0734588		0.977268	0	0	560	553.215	0.0358148		0.837528	0	0	400	396.578	0.0743268		0.212006	0	0	460	470.4	0.0421137
	-0.4451	-0.977798	0	0	310	323.444	-0.0541703		-0.836152	0	0	346.667	345.8	-0.0150138		-0.20955	0	0	440	410.933	-0.0696008		0.548498	0	0	373.333	363.911	-0.0737254		0.977798	0	0	560	553.304	0.0359124		0.836152	0	0	396.667	396.556	0.0741843		0.20955	0	0	456.667	470.2	0.0425301
	-0.445	-0.978321	0	0	316.667	323.4	-0.054		-0.834771	0	1	350	345.956	-0.0150898		-0.207092	0	0	440	411.222	-0.069		0.550597	0	0	373.333	363.889	-0.074		0.978321	0	0	568.889	553.452	0.036		0.834771	0	1	393.333	396.489	0.074		0.207092	0	0	456.667	470.022	0.043
	-0.4449	-0.978839	1	0	323.333	323.422	-0.0538393		-0.833385	0	0	346.667	346.089	-0.0151741		-0.204632	0	0	443.333	411.578	-0.0683695		0.552694	0	0	376.667	363.933	-0.0742829		0.978839	0	1	573.333	553.63	0.0360754		0.833385	0	0	390	396.4	0.0737707		0.204632	0	0	453.333	469.778	0.0435243
	-0.4448	-0.97935	0	0	320	323.422	-0.0536862		-0.831993	0	0	353.333	346.289	-0.0152586		-0.202171	0	0	443.333	411.933	-0.0677108		0.554786	0	0	376.667	364.022	-0.0745739		0.97935	0	0	573.333	553.837	0.0361387		0.831993	0	0	390	396.311	0.0734989		0.202171	0	0	450	469.489	0.0440976
	-0.4447	-0.979855	0	0	323.333	323.422	-0.0535378		-0.830596	0	0	353.333	346.467	-0.0153356		-0.199709	1	0	450	412.333	-0.0670263		0.556876	0	0	373.333	364.067	-0.0748723		0.979855	0	0	568.889	553.985	0.0361906		0.830596	0	0	393.333	396.267	0.0731889		0.199709	0	0	446.667	469.178	0.0447132
	-0.4446	-0.980354	0	0	326.667	323.444	-0.0533914		-0.829194	0	0	353.333	346.622	-0.0153971		-0.197246	0	0	446.667	412.667	-0.0663181		0.558961	0	0	376.667	364.156	-0.0751779		0.980354	0	0	564.444	554.104	0.0362318		0.829194	0	0	383.333	396.089	0.0728446		0.197246	0	0	450	468.911	0.0453641
	-0.4445	-0.980847	0	0	326.667	323.467	-0.0532439		-0.827786	0	0	356.667	346.8	-0.0154353		-0.194782	0	0	453.333	413.044	-0.0655886		0.561044	0	0	380	364.289	-0.07549		0.980847	0	0	564.444	554.222	0.0362629		0.827786	0	0	380	395.867	0.0724702		0.194782	0	0	446.667	468.6	0.0460435
	-0.4444	-0.981333	0	0	326.667	323.489	-0.0530928		-0.826374	0	0	360	347	-0.0154422		-0.192316	0	0	456.667	413.444	-0.06484		0.563122	0	0	376.667	364.378	-0.0758082		0.981333	0	0	564.444	554.4	0.0362848		0.826374	0	0	376.667	395.622	0.0720696		0.192316	0	0	443.333	468.267	0.0467447
	-0.4443	-0.981813	0	0	320	323.422	-0.052935		-0.824956	0	0	356.667	347.156	-0.0154101		-0.189849	0	0	460	413.889	-0.0640746		0.565197	0	0	380	364.489	-0.076132		0.981813	1	0	568.889	554.607	0.036298		0.824956	0	0	370	395.311	0.071647		0.189849	0	0	443.333	467.933	0.0474606
	-0.4442	-0.982287	0	0	323.333	323.4	-0.0527678		-0.823533	0	0	346.667	347.2	-0.0153309		-0.187381	0	0	456.667	414.289	-0.0632945		0.567269	0	1	380	364.6	-0.0764608		0.982287	0	0	564.444	554.785	0.0363033		0.823533	0	0	373.333	395.044	0.0712064		0.187381	0	0	446.667	467.644	0.0481845
	-0.4441	-0.982755	0	0	326.667	323.4	-0.0525885		-0.822104	0	0	346.667	347.244	-0.0151968		-0.184911	0	0	463.333	414.733	-0.0625021		0.569337	0	0	380	364.689	-0.0767943		0.982755	0	0	568.889	554.963	0.0363014		0.822104	0	0	376.667	394.822	0.070752		0.184911	0	0	446.667	467.356	0.0489095
	-0.444	-0.983217	0	0	323.333	323.378	-0.052394		-0.820671	0	0	343.333	347.2	-0.015		-0.182441	0	0	463.333	415.2	-0.0616996		0.571401	0	0	376.667	364.8	-0.077132		0.983217	0	0	560	555.052	0.0362929		0.820671	0	0	373.333	394.556	0.0702877		0.182441	0	0	450	467.133	0.0496288
	-0.4439	-0.983672	0	0	326.667	323.4	-0.0521817		-0.819232	0	0	340	347.111	-0.0147357		-0.179969	0	0	463.333	415.667	-0.0608892		0.573462	0	0	373.333	364.867	-0.0774732		0.983672	0	0	564.444	555.17	0.0362785		0.819232	0	0	366.667	394.222	0.0698176		0.179969	0	0	450	466.911	0.0503356
	-0.4438	-0.984121	0	0	330	323.444	-0.0519487		-0.817788	0	0	340	347	-0.0144117		-0.177496	0	0	466.667	416.133	-0.0600733		0.575519	0	0	370	364.844	-0.0778176		0.984121	0	0	564.444	555.259	0.036259		0.817788	0	0	370	393.933	0.0693459		0.177496	0	0	446.667	466.644	0.0510229
	-0.4437	-0.984564	0	0	333.333	323.533	-0.0516921		-0.816339	0	0	340	346.889	-0.0140392		-0.175022	0	0	463.333	416.578	-0.059254		0.577573	0	0	370	364.822	-0.0781647		0.984564	0	1	577.778	555.437	0.036235		0.816339	0	0	373.333	393.689	0.0688766		0.175022	0	0	446.667	466.378	0.0516839
	-0.4436	-0.985001	0	0	336.667	323.689	-0.0514092		-0.814885	1	1	343.333	346.8	-0.0136291		-0.172547	0	0	463.333	417.022	-0.0584337		0.579623	0	0	373.333	364.822	-0.078514		0.985001	0	0	577.778	555.615	0.0362072		0.814885	0	1	370	393.4	0.0684137		0.172547	0	0	453.333	466.178	0.0523118
	-0.4435	-0.985432	0	0	340	323.867	-0.0510971		-0.813426	0	0	343.333	346.711	-0.0131926		-0.170071	0	0	460	417.467	-0.0576145		0.581669	0	0	376.667	364.867	-0.0788649		0.985432	0	0	577.778	555.822	0.0361764		0.813426	0	0	370	393.111	0.0679614		0.170071	0	0	450	465.933	0.0528997
	-0.4434	-0.985856	0	0	346.667	324.089	-0.050753		-0.811961	0	0	336.667	346.556	-0.0127407		-0.167594	1	0	460	417.867	-0.0567988		0.583711	0	0	376.667	364.933	-0.0792171		0.985856	0	0	573.333	555.97	0.0361431		0.811961	0	0	370	392.844	0.0675236		0.167594	0	0	453.333	465.711	0.0534408
	-0.4433	-0.986274	0	0	346.667	324.311	-0.050374		-0.810492	0	0	330	346.311	-0.0122844		-0.165116	0	0	460	418.222	-0.0559887		0.58575	0	0	376.667	364.978	-0.0795699		0.986274	0	0	573.333	556.148	0.0361082		0.810492	0	0	366.667	392.533	0.0671045		0.165116	1	0	456.667	465.511	0.0539283
	-0.4432	-0.986686	0	0	343.333	324.489	-0.0499575		-0.809017	0	0	330	346.067	-0.0118349		-0.162637	0	0	463.333	418.6	-0.0551866		0.587785	0	0	373.333	365.022	-0.079923		0.986686	0	0	568.889	556.267	0.0360722		0.809017	0	0	370	392.267	0.0667082		0.162637	0	0	453.333	465.244	0.0543552
	-0.4431	-0.987092	0	0	343.333	324.667	-0.0495004		-0.807537	0	0	336.667	345.867	-0.011403		-0.160156	0	0	460	418.956	-0.0543946		0.589817	0	1	373.333	365.089	-0.0802758		0.987092	1	0	573.333	556.474	0.0360359		0.807537	0	0	370	392	0.0663387		0.160156	0	0	453.333	464.978	0.0547147
	-0.443	-0.987491	0	0	340	324.822	-0.049		-0.806052	0	0	340	345.711	-0.011		-0.157675	0	0	460	419.311	-0.0536151		0.591844	0	0	376.667	365.178	-0.0806279		0.987491	0	0	568.889	556.652	0.036		0.806052	0	0	373.333	391.756	0.066		0.157675	0	0	453.333	464.733	0.055
	-0.4429	-0.987884	0	0	333.333	324.933	-0.0484545		-0.804562	0	0	340	345.578	-0.0106339		-0.155193	0	0	460	419.644	-0.0528503		0.593868	0	0	376.667	365.267	-0.0809787		0.987884	0	0	568.889	556.83	0.0359653		0.804562	0	0	376.667	391.578	0.0656951		0.155193	0	0	446.667	464.422	0.055207
	-0.4428	-0.988271	0	0	340	325.111	-0.0478664		-0.803067	0	0	340	345.444	-0.0103015		-0.152709	0	0	463.333	420.022	-0.0521024		0.595889	0	0	373.333	365.289	-0.0813279		0.988271	0	0	564.444	556.948	0.0359336		0.803067	0	0	380	391.4	0.0654216		0.152709	0	0	446.667	464.133	0.0553424
	-0.4427	-0.988652	0	0	333.333	325.178	-0.0472389		-0.801567	0	0	346.667	345.356	-0.00999652		-0.150225	0	1	466.667	420.4	-0.0513738		0.597905	0	0	366.667	365.244	-0.0816747		0.988652	0	0	564.444	557.067	0.0359065		0.801567	0	0	376.667	391.2	0.0651763		0.150225	0	0	446.667	463.867	0.055416
	-0.4426	-0.989026	0	0	330	325.2	-0.0465757		-0.800062	0	1	346.667	345.289	-0.00971277		-0.14774	0	0	463.333	420.756	-0.0506665		0.599918	0	0	370	365.244	-0.0820189		0.989026	0	1	560	557.126	0.0358859		0.800062	0	0	376.667	391	0.0649558		0.14774	0	0	440	463.511	0.0554371
	-0.4425	-0.989394	0	0	340	325.333	-0.04588		-0.798551	1	0	350	345.244	-0.00944406		-0.145254	0	0	456.667	421.022	-0.049983		0.601927	0	0	370	365.244	-0.0823599		0.989394	0	0	564.444	557.185	0.0358736		0.798551	0	0	376.667	390.8	0.0647565		0.145254	0	0	440	463.156	0.0554155
	-0.4424	-0.989756	0	0	340	325.489	-0.0451553		-0.797036	0	0	346.667	345.156	-0.00918418		-0.142767	0	0	466.667	421.378	-0.0493255		0.603932	0	0	366.667	365.2	-0.0826973		0.989756	0	0	568.889	557.274	0.0358714		0.797036	1	0	383.333	390.689	0.064575		0.142767	0	0	440	462.822	0.0553606
	-0.4423	-0.990112	1	0	340	325.622	-0.0444052		-0.795516	0	0	346.667	345.111	-0.00892694		-0.140279	0	0	470	421.756	-0.0486962		0.605933	0	0	366.667	365.156	-0.0830304		0.990112	0	0	568.889	557.393	0.0358812		0.795516	0	0	383.333	390.556	0.0644081		0.140279	0	0	436.667	462.444	0.055282
	-0.4422	-0.990461	0	0	343.333	325.778	-0.0436329		-0.79399	0	0	340	345	-0.00866612		-0.13779	0	0	466.667	422.133	-0.0480973		0.60793	0	0	373.333	365.2	-0.0833589		0.990461	0	0	564.444	557.481	0.0359046		0.79399	0	0	383.333	390.422	0.0642522		0.13779	0	0	433.333	462.044	0.0551894
	-0.4421	-0.990805	0	0	350	325.978	-0.042842		-0.79246	0	0	333.333	344.844	-0.00839552		-0.1353	0	0	470	422.511	-0.0475312		0.609924	0	0	380	365.311	-0.0836823		0.990805	0	0	560	557.511	0.0359436		0.79246	0	0	380	390.267	0.0641039		0.1353	0	0	436.667	461.689	0.0550922
	-0.442	-0.991142	0	0	350	326.178	-0.0420358		-0.790925	0	0	330	344.667	-0.00810895		-0.132809	0	0	470	422.867	-0.047		0.611914	0	0	376.667	365.378	-0.084		0.991142	0	0	564.444	557.541	0.036		0.790925	0	1	373.333	390.022	0.0639598		0.132809	1	0	440	461.356	0.055
	-0.4419	-0.991472	0	0	350	326.378	-0.0412178		-0.789384	0	0	333.333	344.511	-0.0078002		-0.130318	0	0	470	423.2	-0.0465051		0.6139	0	1	376.667	365.489	-0.0843117		0.991472	0	0	564.444	557.6	0.0360748		0.789384	0	0	373.333	389.756	0.0638166		0.130318	0	0	440	461.044	0.0549207
	-0.4418	-0.991797	0	0	350	326.6	-0.0403915		-0.787839	0	0	333.333	344.4	-0.00746307		-0.127826	0	0	470	423.622	-0.046044		0.615882	0	0	373.333	365.556	-0.0846174		0.991797	1	0	564.444	557.63	0.0361665		0.787839	0	0	370	389.467	0.0636707		0.127826	0	0	436.667	460.711	0.054855
	-0.4417	-0.992115	0	0	346.667	326.8	-0.0395602		-0.786288	0	0	333.333	344.333	-0.00709136		-0.125333	0	0	463.333	423.933	-0.0456134		0.61786	0	0	376.667	365.644	-0.084917		0.992115	0	0	568.889	557.807	0.0362725		0.786288	0	0	370	389.222	0.0635188		0.125333	0	0	440	460.444	0.0548022
	-0.4416	-0.992427	0	0	346.667	327.067	-0.0387274		-0.784733	0	0	336.667	344.311	-0.00667885		-0.122839	0	0	460	424.222	-0.0452097		0.619834	0	0	383.333	365.778	-0.0852108		0.992427	0	0	568.889	557.985	0.0363907		0.784733	0	0	376.667	389.022	0.0633575		0.122839	0	0	436.667	460.133	0.0547613
	-0.4415	-0.992732	0	0	346.667	327.333	-0.0378965		-0.783173	0	0	333.333	344.244	-0.00621937		-0.120344	0	1	466.667	424.578	-0.0448296		0.621804	0	0	380	365.867	-0.0854987		0.992732	0	0	564.444	558.104	0.0365185		0.783173	0	0	380	388.844	0.0631833		0.120344	0	0	433.333	459.822	0.0547315
	-0.4414	-0.993031	0	0	350	327.622	-0.0370711		-0.781608	0	0	333.333	344.2	-0.00570668		-0.117849	0	0	466.667	424.911	-0.0444696		0.62377	0	0	370	365.822	-0.0857809		0.993031	0	1	564.444	558.193	0.0366538		0.781608	0	0	376.667	388.644	0.0629928		0.117849	0	0	426.667	459.422	0.0547117
	-0.4413	-0.993325	0	0	350	327.911	-0.0362544		-0.780037	0	0	333.333	344.178	-0.00513461		-0.115353	0	0	466.667	425.244	-0.0441264		0.625733	0	0	370	365.778	-0.0860573		0.993325	0	0	573.333	558.341	0.036794		0.780037	0	0	370	388.378	0.0627827		0.115353	0	0	430	459.089	0.0547012
	-0.4412	-0.993611	0	0	353.333	328.222	-0.0354499		-0.778462	1	0	336.667	344.178	-0.00449694		-0.112856	0	0	473.333	425.622	-0.0437965		0.627691	0	0	370	365.8	-0.0863282		0.993611	0	0	577.778	558.489	0.0369369		0.778462	0	0	373.333	388.133	0.0625494		0.112856	0	0	430	458.733	0.0546991
	-0.4411	-0.993892	0	0	346.667	328.444	-0.0346611		-0.776882	0	0	336.667	344.178	-0.00378747		-0.110358	0	0	473.333	426.022	-0.0434765		0.629646	0	0	370	365.822	-0.0865934		0.993892	0	0	577.778	558.637	0.0370801		0.776882	1	0	380	387.978	0.0622897		0.110358	0	0	433.333	458.4	0.0547044
	-0.441	-0.994166	0	0	343.333	328.644	-0.0338914		-0.775297	0	0	333.333	344.133	-0.003		-0.10786	0	0	466.667	426.356	-0.0431631		0.631596	0	0	373.333	365.867	-0.0868532		0.994166	0	0	577.778	558.844	0.0372212		0.775297	0	0	383.333	387.844	0.062		0.10786	0	0	430	458.044	0.0547163
	-0.4409	-0.994434	0	0	343.333	328.867	-0.0331442		-0.773708	0	0	336.667	344.156	-0.00213286		-0.105361	0	0	466.667	426.689	-0.0428527		0.633543	0	0	380	365.956	-0.0871075		0.994434	0	0	577.778	559.081	0.0373579		0.773708	0	0	383.333	387.778	0.061678		0.105361	0	0	426.667	457.622	0.0547338
	-0.4408	-0.994696	0	0	346.667	329.111	-0.032423		-0.772113	0	0	333.333	344.156	-0.00120248		-0.102861	0	0	463.333	427.044	-0.0425419		0.635485	0	1	383.333	366.111	-0.0873565		0.994696	0	0	568.889	559.17	0.0374879		0.772113	0	0	376.667	387.644	0.0613255		0.102861	1	0	423.333	457.178	0.0547561
	-0.4407	-0.994951	0	0	346.667	329.333	-0.0317312		-0.770513	0	0	336.667	344.2	-0.000229852		-0.100361	0	0	466.667	427.422	-0.0422275		0.637424	0	0	380	366.178	-0.0876001		0.994951	0	0	564.444	559.2	0.0376086		0.770513	0	0	376.667	387.533	0.0609454		0.100361	0	0	420	456.689	0.0547824
	-0.4406	-0.9952	0	0	350	329.578	-0.0310722		-0.768909	0	0	346.667	344.378	0.000764063		-0.0978602	0	0	463.333	427.822	-0.0419059		0.639358	0	0	376.667	366.2	-0.0878386		0.9952	1	0	573.333	559.289	0.0377179		0.768909	0	1	380	387.444	0.0605404		0.0978602	0	0	416.667	456.2	0.0548116
	-0.4405	-0.995443	0	0	350	329.867	-0.0304495		-0.767299	0	0	353.333	344.6	0.00175829		-0.0953587	0	0	456.667	428.156	-0.0415737		0.641289	0	0	376.667	366.244	-0.0880719		0.995443	0	0	573.333	559.378	0.0378133		0.767299	0	0	380	387.378	0.0601134		0.0953587	0	0	420	455.778	0.0548429
	-0.4404	-0.995679	0	0	353.333	330.2	-0.0298665		-0.765685	0	0	353.333	344.822	0.00273185		-0.0928566	0	0	453.333	428.467	-0.0412275		0.643215	0	0	380	366.333	-0.0883001		0.995679	0	0	573.333	559.496	0.0378925		0.765685	0	0	380	387.333	0.0596673		0.0928566	0	0	423.333	455.4	0.0548755
	-0.4403	-0.99591	0	0	350	330.533	-0.0293266		-0.764066	0	0	346.667	344.978	0.00366377		-0.0903539	0	1	453.333	428.8	-0.0408639		0.645138	0	0	383.333	366.422	-0.0885233		0.99591	0	0	568.889	559.615	0.0379531		0.764066	0	0	380	387.289	0.0592048		0.0903539	0	0	420	455	0.0549084
	-0.4402	-0.996134	0	0	346.667	330.844	-0.0288333		-0.762443	0	0	346.667	345.133	0.00453309		-0.0878506	0	0	453.333	429.111	-0.0404795		0.647056	0	0	390	366.6	-0.0887416		0.996134	0	0	564.444	559.704	0.0379928		0.762443	0	0	386.667	387.289	0.0587289		0.0878506	0	0	416.667	454.622	0.0549407
	-0.4401	-0.996351	0	0	350	331.2	-0.0283899		-0.760814	0	0	350	345.356	0.00531882		-0.0853468	0	0	453.333	429.422	-0.0400708		0.64897	0	0	383.333	366.689	-0.088955		0.996351	0	0	573.333	559.852	0.0380092		0.760814	0	0	380	387.2	0.0582423		0.0853468	0	0	413.333	454.222	0.0549715
	-0.44	-0.996563	0	0	343.333	331.444	-0.028		-0.75918	0	0	350	345.578	0.006		-0.0828424	0	0	453.333	429.711	-0.0396345		0.65088	0	0	386.667	366.844	-0.0891635		0.996563	0	0	577.778	560	0.038		0.75918	0	0	376.667	387.111	0.057748		0.0828424	0	0	410	453.8	0.055
	-0.4399	-0.996768	0	0	340	331.644	-0.0276656		-0.757542	0	0	346.667	345.778	0.00656073		-0.0803375	0	0	463.333	430.089	-0.0391672		0.652786	0	0	386.667	367	-0.0893674		0.996768	0	0	577.778	560.148	0.0379638		0.757542	0	0	380	387.067	0.0572487		0.0803375	0	0	410	453.378	0.0550253
	-0.4398	-0.996966	0	0	333.333	331.756	-0.0273835		-0.755899	0	0	343.333	345.933	0.00700543		-0.0778321	0	0	463.333	430.511	-0.0386654		0.654688	0	0	386.667	367.156	-0.0895665		0.996966	0	0	582.222	560.385	0.0379033		0.755899	0	0	380	387.022	0.0567472		0.0778321	0	0	410	452.956	0.0550467
	-0.4397	-0.997159	0	0	330	331.867	-0.027149		-0.754251	0	0	340	346.067	0.0073436		-0.0753262	0	0	456.667	430.844	-0.0381257		0.656586	0	0	386.667	367.289	-0.0897611		0.997159	0	0	577.778	560.593	0.0378224		0.754251	0	0	376.667	386.956	0.0562465		0.0753262	0	0	403.333	452.467	0.0550635
	-0.4396	-0.997345	0	0	330	331.978	-0.0269576		-0.752599	0	0	343.333	346.222	0.00758474		-0.0728198	1	0	460	431.222	-0.0375446		0.658479	0	0	393.333	367.511	-0.0899511		0.997345	0	0	577.778	560.83	0.0377248		0.752599	0	0	376.667	386.911	0.0557494		0.0728198	0	0	410	452.022	0.055075
	-0.4395	-0.997525	0	0	326.667	332.044	-0.0268047		-0.750942	0	0	343.333	346.378	0.00773836		-0.070313	0	0	456.667	431.578	-0.0369189		0.660369	0	0	396.667	367.756	-0.0901367		0.997525	0	0	582.222	561.156	0.0376142		0.750942	0	0	376.667	386.889	0.0552586		0.070313	1	0	410	451.533	0.0550806
	-0.4394	-0.997699	0	0	326.667	332.111	-0.0266856		-0.749279	0	0	353.333	346.644	0.00781395		-0.0678057	0	0	460	432	-0.0362451		0.662254	0	0	393.333	367.956	-0.0903179		0.997699	0	0	573.333	561.363	0.0374946		0.749279	0	0	376.667	386.889	0.0547771		0.0678057	0	0	410	451.089	0.0550797
	-0.4393	-0.997866	0	0	326.667	332.2	-0.0265958		-0.747613	0	0	356.667	346.978	0.00782102		-0.065298	0	0	456.667	432.4	-0.0355196		0.664135	0	0	383.333	368.022	-0.0904947		0.997866	0	0	573.333	561.57	0.0373695		0.747613	0	0	376.667	386.867	0.0543076		0.065298	0	0	410	450.689	0.0550714
	-0.4392	-0.998027	0	0	326.667	332.311	-0.0265307		-0.745941	0	0	353.333	347.267	0.00776906		-0.0627899	0	0	456.667	432.8	-0.0347393		0.666012	0	0	386.667	368.133	-0.0906673		0.998027	1	0	577.778	561.837	0.0372429		0.745941	0	0	373.333	386.822	0.053853		0.0627899	0	0	410	450.289	0.0550553
	-0.4391	-0.998181	0	0	323.333	332.356	-0.0264857		-0.744265	0	0	356.667	347.6	0.00766758		-0.0602814	0	0	460	433.267	-0.0339005		0.667885	0	0	386.667	368.289	-0.0908357		0.998181	0	0	573.333	562.044	0.0371185		0.744265	0	0	380	386.844	0.0534162		0.0602814	0	0	406.667	449.867	0.0550306
	-0.439	-0.99833	0	0	320	332.378	-0.0264561		-0.742584	0	0	356.667	347.911	0.00752608		-0.0577725	0	0	453.333	433.667	-0.033		0.669753	0	0	400	368.533	-0.091		0.99833	0	0	564.444	562.163	0.037		0.742584	0	0	376.667	386.867	0.053		0.0577725	0	0	403.333	449.444	0.0549966
	-0.4389	-0.998472	0	0	316.667	332.356	-0.0264374		-0.740898	0	0	353.333	348.178	0.00735406		-0.0552633	0	0	453.333	434.067	-0.0320355		0.671617	0	0	396.667	368.711	-0.0911601		0.998472	0	0	560	562.252	0.0368905		0.740898	0	0	380	386.933	0.052606		0.0552633	0	0	396.667	448.933	0.0549526
	-0.4388	-0.998608	0	0	316.667	332.333	-0.026425		-0.739208	0	0	353.333	348.422	0.00716101		-0.0527537	0	0	456.667	434.511	-0.0310096		0.673477	0	0	396.667	368.867	-0.0913158		0.998608	0	0	560	562.341	0.0367903		0.739208	0	0	380	386.978	0.0522313		0.0527537	0	0	396.667	448.422	0.0548981
	-0.4387	-0.998737	0	0	313.333	332.244	-0.0264143		-0.737513	0	0	353.333	348.667	0.00695645		-0.0502437	0	0	456.667	434.933	-0.0299262		0.675333	0	0	393.333	369.044	-0.0914665		0.998737	0	0	564.444	562.43	0.0366988		0.737513	0	0	376.667	386.978	0.0518716		0.0502437	0	0	400	447.978	0.0548323
	-0.4386	-0.99886	0	0	313.333	332.156	-0.0264006		-0.735813	0	0	350	348.889	0.00674986		-0.0477335	0	0	456.667	435.356	-0.0287891		0.677184	0	1	400	369.289	-0.0916117		0.99886	0	0	568.889	562.578	0.0366156		0.735813	1	0	380	387.022	0.0515228		0.0477335	0	0	396.667	447.467	0.0547546
	-0.4385	-0.998977	0	0	310	332.044	-0.0263795		-0.734109	1	0	346.667	349.089	0.00655076		-0.0452229	0	0	456.667	435.756	-0.0276023		0.679031	0	0	400	369.578	-0.0917512		0.998977	0	0	568.889	562.726	0.03654		0.734109	0	0	376.667	387	0.0511806		0.0452229	0	0	396.667	446.956	0.0546642
	-0.4384	-0.999087	0	0	306.667	331.911	-0.0263462		-0.7324	0	0	353.333	349.333	0.00636864		-0.0427121	0	0	456.667	436.178	-0.0263695		0.680874	1	0	396.667	369.8	-0.0918842		0.999087	0	1	560	562.785	0.0364718		0.7324	0	0	373.333	386.956	0.0508409		0.0427121	0	0	393.333	446.422	0.0545606
	-0.4383	-0.999192	0	0	306.667	331.756	-0.0262962		-0.730687	0	0	353.333	349.556	0.006213		-0.040201	1	0	456.667	436.6	-0.0250945		0.682713	0	0	403.333	370.067	-0.0920105		0.999192	0	0	560	562.844	0.0364103		0.730687	0	0	366.667	386.889	0.0504995		0.040201	0	0	403.333	446	0.054443
	-0.4382	-0.999289	0	0	313.333	331.644	-0.0262249		-0.728969	0	0	360	349.8	0.00609335		-0.0376896	0	0	460	437.067	-0.0237813		0.684547	0	0	410	370.444	-0.0921296		0.999289	0	0	564.444	562.963	0.036355		0.728969	0	0	370	386.844	0.0501523		0.0376896	0	1	400	445.511	0.0543109
	-0.4381	-0.999381	0	0	313.333	331.533	-0.0261277		-0.727246	0	0	363.333	350.044	0.00601918		-0.035178	0	0	456.667	437.533	-0.0224337		0.686377	0	0	410	370.8	-0.092241		0.999381	0	0	560	563.022	0.0363056		0.727246	0	0	360	386.667	0.0497949		0.035178	1	0	400	445.022	0.0541634
	-0.438	-0.999466	0	0	313.333	331.422	-0.026		-0.725519	0	0	360	350.244	0.006		-0.0326662	0	0	450	437.911	-0.0210556		0.688203	0	0	403.333	371.111	-0.0923443		0.999466	0	0	564.444	563.17	0.0362614		0.725519	0	0	356.667	386.444	0.0494232		0.0326662	0	0	403.333	444.6	0.054
	-0.4379	-0.999545	0	0	306.667	331.244	-0.0258383		-0.723787	0	0	360	350.467	0.00604238		-0.0301541	0	0	453.333	438.311	-0.0196507		0.690024	0	0	403.333	371.422	-0.0924389		0.999545	1	0	568.889	563.319	0.0362219		0.723787	0	0	366.667	386.333	0.0490331		0.0301541	0	0	400	444.111	0.0538207
	-0.4378	-0.999618	0	0	303.333	331.022	-0.0256437		-0.72205	0	0	366.667	350.756	0.00614121		-0.0276419	0	0	460	438.778	-0.0182229		0.691841	0	0	406.667	371.756	-0.0925245		0.999618	0	0	560	563.407	0.0361868		0.72205	0	0	366.667	386.222	0.0486204		0.0276419	0	0	406.667	443.689	0.0536283
	-0.4377	-0.999684	0	0	303.333	330.8	-0.0254184		-0.720309	0	0	356.667	350.956	0.00628846		-0.0251295	0	0	463.333	439.289	-0.0167761		0.693653	0	0	413.333	372.111	-0.0926006		0.999684	0	0	568.889	563.556	0.0361554		0.720309	0	0	366.667	386.133	0.0481807		0.0251295	0	0	403.333	443.267	0.0534264
	-0.4376	-0.999744	0	0	310	330.6	-0.0251645		-0.718563	0	0	360	351.178	0.00647609		-0.022617	0	0	460	439.8	-0.0153142		0.695461	0	0	413.333	372.444	-0.0926668		0.999744	0	0	564.444	563.615	0.0361273		0.718563	0	0	370	386.089	0.0477101		0.022617	0	0	406.667	442.867	0.0532187
	-0.4375	-0.999798	0	0	303.333	330.356	-0.0248842		-0.716813	0	0	360	351.378	0.00669607		-0.0201043	0	0	460	440.267	-0.0138409		0.697265	0	1	410	372.756	-0.0927225		0.999798	0	0	564.444	563.674	0.036102		0.716813	0	0	370	386	0.0472042		0.0201043	0	0	410	442.533	0.0530085
	-0.4374	-0.999845	0	0	303.333	330.089	-0.0245797		-0.715059	0	0	360	351.6	0.00694037		-0.0175914	0	0	463.333	440.733	-0.0123601		0.699065	0	0	416.667	373.111	-0.0927674		0.999845	0	0	573.333	563.763	0.036079		0.715059	0	0	370	385.889	0.046659		0.0175914	0	0	413.333	442.222	0.0527996
	-0.4373	-0.999886	0	0	303.333	329.844	-0.0242533		-0.713299	0	0	356.667	351.778	0.00720094		-0.0150785	0	0	463.333	441.2	-0.0108758		0.700859	0	0	416.667	373.489	-0.0928009		0.999886	0	0	573.333	563.881	0.0360578		0.713299	0	0	373.333	385.844	0.0460701		0.0150785	0	0	413.333	441.889	0.0525955
	-0.4372	-0.999921	0	0	303.333	329.6	-0.023907		-0.711536	0	0	356.667	351.956	0.00746976		-0.0125655	0	0	463.333	441.644	-0.0093916		0.70265	0	0	413.333	373.822	-0.0928227		0.999921	0	0	573.333	564	0.0360379		0.711536	0	0	370	385.733	0.0454334		0.0125655	0	0	406.667	441.489	0.0523997
	-0.4371	-0.999949	0	0	303.333	329.356	-0.023543		-0.709767	0	0	363.333	352.178	0.00773879		-0.0100524	0	0	460	442.044	-0.00791151		0.704436	1	0	416.667	374.2	-0.0928322		0.999949	0	1	564.444	564	0.0360188		0.709767	0	0	366.667	385.578	0.0447448		0.0100524	0	1	406.667	441.111	0.0522158
	-0.437	-0.999972	0	0	310	329.156	-0.0231637		-0.707995	0	0	363.333	352.356	0.008		-0.00753919	1	0	466.667	442.467	-0.00643935		0.706218	0	0	420	374.622	-0.0928291		0.999972	0	0	564.444	564	0.036		0.707995	0	0	360	385.356	0.044		0.00753919	0	0	406.667	440.756	0.0520475
	-0.4369	-0.999987	0	0	306.667	328.933	-0.022771		-0.706218	0	0	370	352.578	0.00824693		-0.00502597	0	0	463.333	442.889	-0.00497895		0.707995	0	0	423.333	375.044	-0.0928128		0.999987	0	0	568.889	564.03	0.035981		0.706218	0	0	360	385.133	0.0431973		0.00502597	0	0	406.667	440.378	0.0518981
	-0.4368	-0.999997	0	0	306.667	328.711	-0.0223673		-0.704436	0	0	366.667	352.756	0.00847949		-0.00251272	0	0	463.333	443.289	-0.00353417		0.709767	0	0	410	375.356	-0.0927829		0.999997	0	0	564.444	564	0.0359615		0.704436	0	1	353.333	384.822	0.0423448		0.00251272	0	0	410	440.022	0.0517714
	-0.4367	-1	0	0	310	328.489	-0.0219546		-0.70265	0	0	363.333	352.889	0.00869915		5.52043e-07	0	0	466.667	443.689	-0.00210886		0.711536	0	0	406.667	375.622	-0.092739		1	0	0	560	563.941	0.0359408		0.70265	0	0	356.667	384.533	0.0414531		-5.52043e-07	0	0	413.333	439.689	0.0516709
	-0.4366	-0.999997	0	0	306.667	328.222	-0.0215352		-0.700859	0	0	360	352.978	0.00890739		0.00251382	0	0	466.667	444.089	-0.000706862		0.713299	0	0	406.667	375.889	-0.0926806		0.999997	0	0	564.444	563.97	0.0359187		0.700859	0	0	363.333	384.289	0.0405327		-0.00251382	0	0	410	439.311	0.0516001
	-0.4365	-0.999987	0	0	303.333	327.911	-0.0211113		-0.699065	0	0	363.333	353.067	0.0091057		0.00502708	0	0	480	444.578	0.000667974		0.715059	0	0	410	376.2	-0.0926072		0.999987	0	0	564.444	564	0.0358946		0.699065	0	0	363.333	384.111	0.0395942		-0.00502708	0	0	413.333	438.956	0.0515627
	-0.4364	-0.999972	0	1	306.667	327.622	-0.020685		-0.697265	0	0	366.667	353.156	0.00929555		0.0075403	0	0	483.333	445.089	0.0020118		0.716813	0	1	416.667	376.556	-0.0925184		0.999972	0	0	573.333	564.119	0.0358681		0.697265	0	0	360	383.889	0.0386482		-0.0075403	0	0	416.667	438.622	0.0515621
	-0.4363	-0.999949	0	0	306.667	327.311	-0.0202586		-0.695461	0	0	373.333	353.289	0.00947843		0.0100535	0	0	473.333	445.467	0.00332076		0.718563	0	0	420	376.956	-0.0924137		0.999949	0	0	560	564.059	0.0358388		0.695461	0	0	363.333	383.711	0.0377052		-0.0100535	0	0	420	438.333	0.051602
	-0.4362	-0.999921	0	0	310	327	-0.0198341		-0.693653	0	0	373.333	353.444	0.00965581		0.0125666	0	0	476.667	445.867	0.00459101		0.720309	0	0	426.667	377.4	-0.0922927		0.999921	0	0	564.444	564.03	0.0358062		0.693653	0	0	363.333	383.533	0.0367758		-0.0125666	0	0	423.333	438.111	0.0516859
	-0.4361	-0.999886	0	0	306.667	326.667	-0.0194139		-0.691841	1	0	376.667	353.622	0.00982917		0.0150796	0	0	476.667	446.244	0.00581871		0.72205	0	0	426.667	377.844	-0.092155		0.999886	0	0	577.778	564.089	0.0357699		0.691841	0	0	363.333	383.378	0.0358706		-0.0150796	0	0	430	437.956	0.0518174
	-0.436	-0.999845	0	0	310	326.356	-0.019		-0.690024	0	0	376.667	353.822	0.01		0.0175926	0	0	483.333	446.711	0.007		0.723787	0	0	426.667	378.311	-0.092		0.999845	0	0	577.778	564.178	0.0357295		0.690024	0	0	366.667	383.244	0.035		-0.0175926	0	1	426.667	437.778	0.052
	-0.4359	-0.999798	0	0	310	326.044	-0.0185944		-0.688203	0	0	373.333	354	0.0101689		0.0201054	0	0	486.667	447.222	0.00813204		0.725519	0	0	430	378.822	-0.0918276		0.999798	0	0	577.778	564.296	0.0356844		0.688203	0	0	363.333	383.044	0.0341726		-0.0201054	0	0	423.333	437.578	0.0522346
	-0.4358	-0.999744	1	0	313.333	325.756	-0.0181982		-0.686377	0	0	373.333	354.2	0.0103328		0.0226181	0	0	486.667	447.711	0.00921603		0.727246	1	0	436.667	379.378	-0.0916389		0.999744	0	0	582.222	564.444	0.0356344		0.686377	0	0	366.667	382.867	0.0333881		-0.0226181	0	0	420	437.333	0.0525111
	-0.4357	-0.999684	0	0	313.333	325.467	-0.0178121		-0.684547	0	0	363.333	354.267	0.0104879		0.0251306	0	0	483.333	448.133	0.0102542		0.728969	0	0	436.667	379.956	-0.091435		0.999684	0	0	568.889	564.444	0.0355789		0.684547	0	0	366.667	382.711	0.0326444		-0.0251306	0	0	420	437.089	0.0528166
	-0.4356	-0.999618	0	0	313.333	325.2	-0.0174368		-0.682713	0	0	370	354.356	0.0106303		0.027643	0	0	483.333	448.578	0.0112487		0.730687	0	0	436.667	380.556	-0.0912175		0.999618	0	0	573.333	564.504	0.0355174		0.682713	0	0	363.333	382.511	0.031939		-0.027643	0	0	420	436.844	0.0531383
	-0.4355	-0.999545	0	0	313.333	324.933	-0.0170731		-0.680874	0	0	380	354.533	0.010756		0.0301553	0	0	476.667	448.978	0.0122017		0.7324	0	0	430	381.089	-0.0909874		0.999545	0	0	568.889	564.504	0.0354496		0.680874	0	0	360	382.267	0.0312697		-0.0301553	0	0	420	436.6	0.0534633
	-0.4354	-0.999466	0	1	310	324.644	-0.0167219		-0.679031	0	0	373.333	354.622	0.0108612		0.0326673	0	0	476.667	449.333	0.0131155		0.734109	0	0	426.667	381.6	-0.0907462		0.999466	0	0	560	564.415	0.0353751		0.679031	0	1	356.667	381.978	0.0306342		-0.0326673	0	0	416.667	436.378	0.0537788
	-0.4353	-0.999381	0	0	303.333	324.289	-0.0163838		-0.677184	0	0	370	354.667	0.010942		0.0351791	0	0	483.333	449.733	0.0139923		0.735813	0	0	423.333	382.067	-0.0904951		0.999381	0	0	551.111	564.267	0.0352932		0.677184	0	0	356.667	381.644	0.0300302		-0.0351791	0	0	420	436.2	0.0540719
	-0.4352	-0.999289	0	0	310	324.022	-0.0160596		-0.675333	0	0	380	354.778	0.0109945		0.0376907	0	0	486.667	450.156	0.0148342		0.737513	0	0	426.667	382.556	-0.0902355		0.999289	0	0	555.556	564.207	0.0352038		0.675333	0	0	360	381.356	0.0294554		-0.0376907	0	0	416.667	435.956	0.0543298
	-0.4351	-0.999192	0	0	313.333	323.8	-0.0157501		-0.673477	0	0	386.667	354.933	0.0110148		0.0402021	0	0	486.667	450.556	0.0156435		0.739208	0	0	426.667	383.022	-0.0899686		0.999192	0	0	564.444	564.207	0.0351062		0.673477	0	0	360	381.067	0.0289075		-0.0402021	0	0	420	435.778	0.0545397
	-0.435	-0.999087	0	0	316.667	323.6	-0.015456		-0.671617	0	0	386.667	355.111	0.0109991		0.0427132	0	0	483.333	450.911	0.0164223		0.740898	0	0	423.333	383.489	-0.0896958		0.999087	0	0	560	564.148	0.035		0.671617	0	0	356.667	380.733	0.0283843		-0.0427132	0	0	426.667	435.644	0.0546886
	-0.4349	-0.998977	0	0	313.333	323.378	-0.0151782		-0.669753	0	0	386.667	355.267	0.0109433		0.045224	0	0	483.333	451.267	0.017173		0.742584	0	0	426.667	383.956	-0.0894183		0.998977	0	0	560	564.089	0.0348855		0.669753	0	0	360	380.444	0.0278833		-0.045224	0	0	423.333	435.511	0.0547637
	-0.4348	-0.99886	0	0	320	323.2	-0.0149173		-0.667885	0	0	390	355.444	0.0108437		0.0477346	0	0	486.667	451.689	0.0178976		0.744265	0	0	426.667	384.4	-0.0891375		0.99886	0	0	564.444	564.059	0.0347653		0.667885	1	0	366.667	380.222	0.0274024		-0.0477346	0	0	420	435.333	0.0547522
	-0.4347	-0.998737	0	0	320	323.044	-0.0146742		-0.666012	0	0	386.667	355.6	0.0106963		0.0502448	0	0	486.667	452.156	0.0185983		0.745941	0	0	426.667	384.889	-0.0888547		0.998737	0	0	564.444	564.059	0.0346428		0.666012	0	0	370	380.022	0.0269391		-0.0502448	0	0	426.667	435.222	0.0546412
	-0.4346	-0.998608	0	0	316.667	322.844	-0.0144497		-0.664135	0	0	383.333	355.756	0.0104972		0.0527548	0	0	486.667	452.622	0.0192775		0.747613	0	0	423.333	385.333	-0.0885711		0.998608	0	0	560	564.059	0.0345213		0.664135	0	0	370	379.822	0.0264914		-0.0527548	0	0	426.667	435.133	0.0544179
	-0.4345	-0.998472	0	0	316.667	322.644	-0.0142444		-0.662254	0	0	380	355.867	0.0102426		0.0552644	1	0	493.333	453.133	0.0199372		0.749279	0	0	420	385.756	-0.0882881		0.998472	0	0	564.444	564.148	0.0344041		0.662254	0	0	373.333	379.667	0.0260567		-0.0552644	0	0	426.667	435.044	0.0540695
	-0.4344	-0.99833	0	0	320	322.467	-0.0140591		-0.660369	0	0	380	355.978	0.00992854		0.0577736	0	0	493.333	453.644	0.0205797		0.750942	0	0	426.667	386.244	-0.088007		0.99833	0	0	560	564.207	0.0342946		0.660369	0	0	366.667	379.444	0.0256329		-0.0577736	0	0	426.667	434.933	0.053583
	-0.4343	-0.998181	0	0	320	322.311	-0.0138947		-0.658479	0	0	383.333	356.133	0.00955114		0.0602825	0	0	496.667	454.2	0.0212072		0.752599	0	0	426.667	386.756	-0.0877291		0.998181	0	0	555.556	564.267	0.0341961		0.658479	0	0	373.333	379.311	0.0252176		-0.0602825	0	0	426.667	434.8	0.0529457
	-0.4342	-0.998027	0	0	316.667	322.178	-0.0137519		-0.656586	0	0	380	356.222	0.00910652		0.062791	0	0	496.667	454.756	0.0218219		0.754251	0	0	423.333	387.267	-0.0874557		0.998027	1	0	560	564.385	0.034112		0.656586	0	0	370	379.156	0.0248085		-0.062791	0	0	426.667	434.644	0.0521446
	-0.4341	-0.997866	0	0	313.333	322.044	-0.0136314		-0.654688	0	0	376.667	356.289	0.00859077		0.0652991	0	0	493.333	455.289	0.0224259		0.755899	0	1	423.333	387.778	-0.0871881		0.997866	0	0	551.111	564.415	0.0340455		0.654688	0	0	366.667	378.956	0.0244034		-0.0652991	0	0	426.667	434.489	0.051167
	-0.434	-0.997699	0	0	310	321.867	-0.013534		-0.652786	0	0	373.333	356.311	0.008		0.0678068	0	0	486.667	455.733	0.0230216		0.757542	0	0	426.667	388.333	-0.0869276		0.997699	0	1	546.667	564.385	0.034		0.652786	0	1	370	378.778	0.024		-0.0678068	0	0	416.667	434.222	0.05
	-0.4339	-0.997525	0	0	310	321.733	-0.0134605		-0.65088	0	0	376.667	356.356	0.00733373		0.0703141	0	1	486.667	456.2	0.023611		0.75918	0	0	420	388.822	-0.0866755		0.997525	0	0	546.667	564.385	0.033978		0.65088	0	0	366.667	378.556	0.0235962		-0.0703141	0	0	423.333	434	0.0486396
	-0.4338	-0.997345	0	0	313.333	321.644	-0.0134116		-0.64897	0	0	383.333	356.444	0.00660506		0.0728209	0	0	480	456.6	0.0241964		0.760814	0	0	420	389.267	-0.0864331		0.997345	0	0	546.667	564.356	0.0339788		0.64897	0	0	370	378.378	0.0231911		-0.0728209	0	0	420	433.778	0.0471176
	-0.4337	-0.997159	0	1	316.667	321.6	-0.0133882		-0.647056	0	0	380	356.489	0.0058305		0.0753273	0	0	476.667	456.956	0.0247801		0.762443	0	0	416.667	389.689	-0.0862017		0.997159	0	0	542.222	564.267	0.0340005		0.647056	0	0	370	378.222	0.0227842		-0.0753273	0	0	423.333	433.6	0.0454746
	-0.4336	-0.996966	0	0	316.667	321.578	-0.0133909		-0.645138	0	0	380	356.533	0.00502658		0.0778332	0	0	473.333	457.267	0.0253641		0.764066	0	0	420	390.156	-0.0859827		0.996966	0	0	551.111	564.237	0.0340417		0.645138	0	0	366.667	378.022	0.0223749		-0.0778332	0	0	420	433.378	0.0437513
	-0.4335	-0.996768	0	0	320	321.6	-0.0134206		-0.643215	1	0	386.667	356.622	0.0042098		0.0803386	0	0	473.333	457.6	0.0259507		0.765685	0	0	413.333	390.511	-0.0857772		0.996768	0	0	551.111	564.207	0.0341007		0.643215	0	0	366.667	377.844	0.0219625		-0.0803386	0	0	413.333	433.067	0.0419883
	-0.4334	-0.996563	0	0	323.333	321.644	-0.013478		-0.641289	0	0	380	356.667	0.00339668		0.0828435	0	0	470	457.911	0.0265422		0.767299	0	0	416.667	390.911	-0.0855867		0.996563	0	0	551.111	564.237	0.0341757		0.641289	0	0	363.333	377.622	0.0215464		-0.0828435	0	0	420	432.844	0.0402262
	-0.4333	-0.996351	0	0	326.667	321.689	-0.0135639		-0.639358	0	0	380	356.756	0.00260372		0.0853479	1	0	470	458.2	0.0271406		0.768909	0	0	420	391.311	-0.0854124		0.996351	0	0	542.222	564.207	0.0342653		0.639358	0	0	363.333	377.4	0.0211261		-0.0853479	0	0	410	432.533	0.0385057
	-0.4332	-0.996134	0	0	330	321.756	-0.013679		-0.637424	0	0	383.333	356.889	0.00184745		0.0878517	0	0	473.333	458.556	0.0277483		0.770513	0	0	416.667	391.689	-0.0852557		0.996134	0	0	546.667	564.178	0.0343677		0.637424	0	0	360	377.133	0.0207009		-0.0878517	0	0	406.667	432.178	0.0368674
	-0.4331	-0.99591	0	0	330	321.844	-0.0138241		-0.635485	0	0	373.333	356.889	0.00114437		0.090355	0	0	480	458.978	0.0283673		0.772113	0	0	413.333	392.022	-0.0851178		0.99591	0	0	546.667	564.148	0.0344813		0.635485	0	0	360	376.867	0.0202702		-0.090355	0	0	403.333	431.778	0.0353519
	-0.433	-0.995679	0	0	326.667	321.956	-0.014		-0.633543	0	0	373.333	356.889	0.000511		0.0928577	0	0	476.667	459.356	0.029		0.773708	0	1	410	392.333	-0.085		0.995679	0	0	551.111	564.178	0.0346044		0.633543	0	0	366.667	376.667	0.0198335		-0.0928577	0	0	413.333	431.444	0.034
	-0.4329	-0.995443	0	0	326.667	322.067	-0.0142069		-0.631596	0	0	373.333	356.911	-4.02647e-05		0.0953598	0	0	476.667	459.756	0.029648		0.775297	0	0	406.667	392.644	-0.0849032		0.995443	0	0	542.222	564.148	0.0347355		0.631596	0	0	370	376.511	0.0193901		-0.0953598	0	0	416.667	431.156	0.0328431
	-0.4328	-0.9952	0	0	326.667	322.178	-0.014443		-0.629646	0	0	373.333	356.956	-0.00051348		0.0978613	0	1	470	460.111	0.0303111		0.776882	0	0	406.667	392.978	-0.0848265		0.9952	0	1	551.111	564.178	0.0348728		0.629646	0	0	370	376.378	0.0189394		-0.0978613	0	0	416.667	430.889	0.0318763
	-0.4327	-0.994951	0	0	316.667	322.2	-0.014706		-0.627691	0	0	373.333	356.978	-0.000916817		0.100362	0	0	470	460.489	0.0309885		0.778462	0	0	406.667	393.289	-0.0847683		0.994951	0	0	542.222	564.119	0.0350148		0.627691	0	0	366.667	376.178	0.0184809		-0.100362	0	0	413.333	430.6	0.0310856
	-0.4326	-0.994696	0	0	316.667	322.222	-0.0149934		-0.625733	0	0	380	357.044	-0.00125845		0.102862	0	0	473.333	460.889	0.0316795		0.780037	0	0	406.667	393.6	-0.0847273		0.994696	0	0	546.667	564.059	0.0351597		0.625733	0	0	366.667	375.956	0.0180139		-0.102862	0	0	406.667	430.244	0.0304569
	-0.4325	-0.994434	0	1	323.333	322.333	-0.0153029		-0.62377	0	0	380	357.111	-0.00154654		0.105362	0	0	470	461.244	0.0323834		0.781608	0	0	406.667	393.867	-0.0847021		0.994434	0	0	537.778	563.911	0.035306		0.62377	0	0	370	375.756	0.0175378		-0.105362	0	0	406.667	429.889	0.0299763
	-0.4324	-0.994166	0	0	323.333	322.444	-0.0156322		-0.621804	0	0	383.333	357.2	-0.00178927		0.107861	0	0	473.333	461.6	0.0330994		0.783173	0	0	403.333	394.089	-0.0846911		0.994166	0	0	542.222	563.763	0.035452		0.621804	1	0	370	375.556	0.017052		-0.107861	0	0	400	429.467	0.0296298
	-0.4323	-0.993892	0	0	323.333	322.556	-0.015979		-0.619834	0	0	376.667	357.222	-0.00199481		0.110359	0	0	480	462	0.0338268		0.784733	0	0	403.333	394.311	-0.084693		0.993892	0	0	546.667	563.644	0.035596		0.619834	0	0	366.667	375.311	0.0165559		-0.110359	0	0	406.667	429.111	0.0294032
	-0.4322	-0.993611	0	0	320	322.644	-0.0163408		-0.61786	0	0	376.667	357.244	-0.00217132		0.112857	0	0	476.667	462.356	0.0345648		0.786288	0	0	400	394.489	-0.0847063		0.993611	0	0	546.667	563.526	0.0357364		0.61786	0	0	376.667	375.178	0.016049		-0.112857	0	0	410	428.778	0.0292827
	-0.4321	-0.993325	0	0	323.333	322.756	-0.0167153		-0.615882	0	0	383.333	357.333	-0.00232698		0.115354	0	0	473.333	462.667	0.0353128		0.787839	0	0	406.667	394.711	-0.0847297		0.993325	0	0	537.778	563.319	0.0358717		0.615882	0	0	373.333	375	0.0155305		-0.115354	0	0	410	428.444	0.0292541
	-0.432	-0.993031	0	0	320	322.844	-0.0171001		-0.6139	0	0	386.667	357.511	-0.00246996		0.11785	0	0	476.667	463	0.0360699		0.789384	0	1	410	394.956	-0.0847616		0.993031	0	0	542.222	563.2	0.036		0.6139	0	0	373.333	374.844	0.015		-0.11785	0	0	400	427.978	0.0293035
	-0.4319	-0.992732	0	0	320	322.933	-0.017493		-0.611914	0	0	386.667	357.667	-0.00260843		0.120345	0	0	483.333	463.4	0.0368354		0.790925	0	0	406.667	395.156	-0.0848007		0.992732	0	0	542.222	563.052	0.0361203		0.611914	0	0	373.333	374.689	0.0144572		-0.120345	0	0	393.333	427.422	0.0294168
	-0.4318	-0.992427	0	0	323.333	323.067	-0.0178914		-0.609924	0	0	386.667	357.867	-0.00275057		0.12284	0	0	483.333	463.8	0.0376086		0.79246	0	0	406.667	395.378	-0.0848455		0.992427	0	0	546.667	562.993	0.0362331		0.609924	0	0	380	374.578	0.0139033		-0.12284	0	0	396.667	426.889	0.02958
	-0.4317	-0.992115	0	0	320	323.156	-0.0182932		-0.60793	0	0	380	357.978	-0.00290453		0.125334	0	1	483.333	464.222	0.0383888		0.79399	1	0	406.667	395.6	-0.0848946		0.992115	1	0	551.111	562.963	0.0363397		0.60793	0	0	380	374.444	0.0133402		-0.125334	0	0	400	426.4	0.0297791
	-0.4316	-0.991797	0	0	320	323.267	-0.0186959		-0.605933	0	0	383.333	358.156	-0.00307851		0.127827	0	0	490	464.711	0.0391752		0.795516	0	0	406.667	395.867	-0.0849466		0.991797	0	0	555.556	563.022	0.036441		0.605933	0	0	380	374.333	0.0127695		-0.127827	0	0	396.667	425.933	0.0300001
	-0.4315	-0.991472	0	0	320	323.378	-0.0190972		-0.603932	0	0	386.667	358.422	-0.00328065		0.130319	0	0	486.667	465.133	0.0399671		0.797036	0	0	403.333	396.089	-0.0849999		0.991472	0	1	564.444	563.141	0.0365381		0.603932	0	0	380	374.222	0.0121929		-0.130319	0	0	396.667	425.467	0.0302289
	-0.4314	-0.991142	0	0	326.667	323.578	-0.0194947		-0.601927	0	0	386.667	358.689	-0.00351914		0.13281	0	0	493.333	465.644	0.0407637		0.798551	0	0	400	396.267	-0.0850533		0.991142	0	0	560	563.23	0.0366322		0.601927	0	0	376.667	374.111	0.0116122		-0.13281	0	0	396.667	425.044	0.0304516
	-0.4313	-0.990805	0	0	326.667	323.733	-0.0198861		-0.599918	0	0	383.333	358.911	-0.00380215		0.135301	0	0	490	466.111	0.0415643		0.800062	0	0	400	396.444	-0.0851053		0.990805	0	0	564.444	563.319	0.0367244		0.599918	0	1	373.333	373.956	0.011029		-0.135301	0	0	396.667	424.644	0.030654
	-0.4312	-0.990461	0	0	323.333	323.844	-0.020269		-0.597905	0	0	380	359.089	-0.00413785		0.137791	0	0	483.333	466.467	0.0423682		0.801567	0	0	396.667	396.578	-0.0851544		0.990461	0	0	560	563.348	0.0368156		0.597905	0	0	373.333	373.778	0.0104451		-0.137791	0	0	386.667	424.111	0.0308222
	-0.4311	-0.990112	0	0	323.333	323.933	-0.0206411		-0.595889	0	0	373.333	359.2	-0.00453441		0.14028	0	0	486.667	466.822	0.0431746		0.803067	0	0	393.333	396.689	-0.0851992		0.990112	0	0	568.889	563.437	0.0369072		0.595889	0	0	370	373.6	0.00986206		-0.14028	0	0	380	423.533	0.0309423
	-0.431	-0.989756	1	0	323.333	324	-0.021		-0.593868	0	0	373.333	359.311	-0.005		0.142768	0	0	496.667	467.267	0.0439827		0.804562	0	0	403.333	396.889	-0.0852383		0.989756	0	0	573.333	563.585	0.037		0.593868	0	0	363.333	373.333	0.00928173		-0.142768	0	0	386.667	423.044	0.031
	-0.4309	-0.989394	0	0	333.333	324.133	-0.0213439		-0.591844	0	0	370	359.467	-0.00553854		0.145255	0	0	490	467.622	0.044792		0.806052	0	0	406.667	397.133	-0.0852702		0.989394	0	0	573.333	563.793	0.037095		0.591844	1	0	366.667	373.089	0.00870576		-0.145255	0	0	386.667	422.556	0.0309845
	-0.4308	-0.989026	0	0	330	324.244	-0.021673		-0.589817	0	0	376.667	359.667	-0.00613695		0.147741	0	0	493.333	468	0.0456015		0.807537	1	0	413.333	397.422	-0.0852936		0.989026	0	0	560	563.822	0.0371922		0.589817	0	0	370	372.889	0.00813586		-0.147741	0	0	390	422.089	0.0308972
	-0.4307	-0.988652	0	0	330	324.356	-0.0219882		-0.587785	0	0	366.667	359.733	-0.00677791		0.150226	1	0	493.333	468.333	0.0464106		0.809017	0	0	416.667	397.756	-0.0853069		0.988652	0	0	568.889	563.911	0.0372913		0.587785	0	0	370	372.733	0.00757374		-0.150226	0	1	386.667	421.622	0.0307422
	-0.4306	-0.988271	0	0	326.667	324.422	-0.0222903		-0.58575	0	0	373.333	359.867	-0.00744407		0.15271	0	0	500	468.711	0.0472185		0.810492	0	0	416.667	398.044	-0.0853088		0.988271	0	0	568.889	563.97	0.0373919		0.58575	0	0	370	372.578	0.00702111		-0.15271	0	0	386.667	421.111	0.0305241
	-0.4305	-0.987884	0	0	333.333	324.556	-0.02258		-0.583711	0	0	376.667	360.067	-0.00811812		0.155194	0	0	500	469.089	0.0480245		0.811961	0	0	416.667	398.311	-0.0852979		0.987884	0	0	564.444	564	0.0374939		0.583711	0	0	373.333	372.467	0.00647966		-0.155194	1	0	390	420.644	0.0302472
	-0.4304	-0.987491	0	0	330	324.644	-0.0228583		-0.581669	0	0	376.667	360.333	-0.00878271		0.157676	0	0	500	469.467	0.0488278		0.813426	0	0	413.333	398.533	-0.0852726		0.987491	1	0	564.444	563.97	0.037597		0.581669	0	0	363.333	372.244	0.00595112		-0.157676	0	0	390	420.156	0.0299158
	-0.4303	-0.987092	0	0	330	324.756	-0.0231259		-0.579623	0	0	373.333	360.556	-0.00942053		0.160157	0	1	500	469.867	0.0496278		0.814885	1	0	420	398.844	-0.0852316		0.987092	0	0	568.889	564.03	0.0377008		0.579623	0	0	363.333	372.044	0.00543717		-0.160157	0	0	386.667	419.667	0.0295343
	-0.4302	-0.986686	0	0	330	324.889	-0.0233836		-0.577573	0	0	376.667	360.756	-0.0100142		0.162638	0	0	496.667	470.2	0.0504236		0.816339	0	0	416.667	399.156	-0.0851735		0.986686	0	0	568.889	564.089	0.0378052		0.577573	0	0	363.333	371.8	0.00493953		-0.162638	0	0	386.667	419.178	0.029107
	-0.4301	-0.986274	0	0	336.667	325.067	-0.0236322		-0.575519	0	0	376.667	360.956	-0.0105465		0.165117	0	0	496.667	470.578	0.0512146		0.817788	0	0	413.333	399.422	-0.0850968		0.986274	0	0	573.333	564.178	0.0379098		0.575519	0	0	363.333	371.578	0.0044599		-0.165117	0	0	390	418.733	0.0286384
	-0.43	-0.985856	0	0	330	325.156	-0.0238726		-0.573462	0	0	373.333	361.111	-0.011		0.167595	0	0	496.667	470.956	0.052		0.819232	0	0	413.333	399.689	-0.085		0.985856	0	0	568.889	564.178	0.0380144		0.573462	0	0	370	371.422	0.004		-0.167595	0	0	390	418.289	0.0281327
	-0.4299	-0.985432	0	0	323.333	325.156	-0.0241055		-0.571401	1	0	376.667	361.311	-0.0113623		0.170072	0	0	503.333	471.356	0.0527791		0.820671	0	0	410	399.911	-0.0848822		0.985432	0	0	573.333	564.178	0.0381188		0.571401	0	1	373.333	371.311	0.00356083		-0.170072	0	0	386.667	417.844	0.0275944
	-0.4298	-0.985001	1	0	326.667	325.2	-0.0243318		-0.569337	0	0	370	361.422	-0.0116405		0.172548	0	0	506.667	471.778	0.0535518		0.822104	0	1	410	400.133	-0.0847436		0.985001	0	0	577.778	564.207	0.0382225		0.569337	0	0	373.333	371.2	0.00314061		-0.172548	0	0	386.667	417.422	0.0270278
	-0.4297	-0.984564	0	0	320	325.178	-0.0245522		-0.567269	0	0	366.667	361.511	-0.0118467		0.175024	0	0	500	472.111	0.0543178		0.823533	0	0	413.333	400.4	-0.0845849		0.984564	0	0	577.778	564.267	0.0383255		0.567269	0	0	366.667	371.022	0.00273687		-0.175024	0	0	393.333	417.067	0.0264373
	-0.4296	-0.984121	0	0	320	325.133	-0.0247677		-0.565197	0	0	363.333	361.578	-0.011993		0.177497	0	0	496.667	472.444	0.0550771		0.824956	0	0	410	400.622	-0.0844069		0.984121	0	0	573.333	564.326	0.0384273		0.565197	0	0	366.667	370.911	0.00234714		-0.177497	0	1	393.333	416.689	0.0258272
	-0.4295	-0.983672	0	0	320	325.089	-0.0249789		-0.563122	0	0	363.333	361.622	-0.0120912		0.17997	0	0	496.667	472.733	0.0558295		0.826374	0	0	406.667	400.8	-0.0842102		0.983672	0	0	568.889	564.356	0.0385277		0.563122	0	0	370	370.844	0.00196896		-0.17997	0	0	400	416.378	0.0252019
	-0.4294	-0.983217	0	0	320	325.044	-0.0251867		-0.561044	0	0	360	361.622	-0.0121536		0.182442	0	0	496.667	473	0.0565749		0.827786	0	0	410	401.022	-0.0839956		0.983217	0	0	577.778	564.444	0.0386266		0.561044	0	0	370	370.8	0.00159984		-0.182442	0	0	400	416.089	0.0245658
	-0.4293	-0.982755	0	0	323.333	325.067	-0.0253919		-0.558961	0	0	370	361.711	-0.0121922		0.184912	0	0	493.333	473.222	0.0573131		0.829194	0	0	416.667	401.267	-0.0837638		0.982755	0	0	573.333	564.474	0.0387235		0.558961	0	0	370	370.8	0.00123731		-0.184912	1	0	400	415.8	0.0239231
	-0.4292	-0.982287	0	0	320	325.044	-0.0255953		-0.556876	0	0	373.333	361.889	-0.0122189		0.187382	0	0	496.667	473.489	0.058044		0.830596	0	0	423.333	401.556	-0.0835153		0.982287	1	0	573.333	564.533	0.0388182		0.556876	0	0	366.667	370.756	0.000878911		-0.187382	0	0	396.667	415.467	0.0232784
	-0.4291	-0.981813	0	0	313.333	324.956	-0.0257977		-0.554786	0	0	373.333	362.067	-0.0122458		0.18985	0	0	490	473.667	0.0587674		0.831993	0	0	423.333	401.844	-0.083251		0.981813	0	0	568.889	564.533	0.0389105		0.554786	0	0	360	370.644	0.000522162		-0.18985	0	0	400	415.156	0.0226359
	-0.429	-0.981333	0	0	310	324.867	-0.026		-0.552694	0	0	370	362.244	-0.012285		0.192317	0	0	486.667	473.822	0.0594833		0.833385	1	0	426.667	402.178	-0.0829716		0.981333	0	0	568.889	564.593	0.039		0.552694	0	0	360	370.556	0.000164593		-0.192317	0	0	396.667	414.8	0.022
	-0.4289	-0.980847	0	0	313.333	324.778	-0.0262027		-0.550597	0	0	376.667	362.489	-0.0123485		0.194783	0	0	496.667	474.044	0.0601915		0.834771	0	0	426.667	402.533	-0.0826776		0.980847	0	0	568.889	564.622	0.0390868		0.550597	0	0	360	370.511	-0.000196268		-0.194783	0	0	396.667	414.444	0.0213746
	-0.4288	-0.980354	0	0	313.333	324.667	-0.0264058		-0.548498	0	0	376.667	362.733	-0.0124483		0.197247	0	0	493.333	474.222	0.0608919		0.836152	0	0	426.667	402.911	-0.0823699		0.980354	0	0	568.889	564.652	0.039172		0.548498	0	0	360	370.444	-0.000562892		-0.197247	0	0	393.333	414.089	0.0207621
	-0.4287	-0.979855	0	0	320	324.578	-0.0266089		-0.546394	0	0	376.667	362.978	-0.0125965		0.19971	0	0	496.667	474.444	0.0615842		0.837528	0	0	430	403.311	-0.0820492		0.979855	0	0	555.556	564.504	0.039257		0.546394	0	0	356.667	370.333	-0.000937752		-0.19971	0	0	396.667	413.756	0.0201641
	-0.4286	-0.97935	0	0	320	324.467	-0.0268117		-0.544288	1	0	380	363.222	-0.0128051		0.202172	0	0	500	474.689	0.0622684		0.838899	0	0	423.333	403.644	-0.081716		0.97935	0	0	568.889	564.444	0.0393431		0.544288	0	0	356.667	370.244	-0.00132332		-0.202172	0	0	390	413.333	0.0195826
	-0.4285	-0.978839	1	0	323.333	324.356	-0.027014		-0.542178	0	0	376.667	363.444	-0.0130862		0.204633	0	0	510	475.022	0.0629444		0.840264	0	0	420	403.933	-0.0813712		0.978839	0	0	568.889	564.385	0.0394317		0.542178	0	0	360	370.178	-0.00172207		-0.204633	0	0	386.667	412.911	0.0190193
	-0.4284	-0.978321	0	0	316.667	324.156	-0.0272154		-0.540064	0	0	376.667	363.711	-0.0134518		0.207093	0	0	503.333	475.311	0.063612		0.841624	0	0	423.333	404.244	-0.0810154		0.978321	0	0	568.889	564.356	0.0395242		0.540064	0	0	356.667	370.089	-0.00213646		-0.207093	0	0	376.667	412.4	0.0184762
	-0.4283	-0.977798	0	0	320	323.978	-0.0274156		-0.537947	0	0	383.333	364.067	-0.013914		0.209551	0	0	496.667	475.556	0.064271		0.842979	0	0	420	404.533	-0.0806494		0.977798	0	1	564.444	564.296	0.039622		0.537947	0	0	356.667	370.022	-0.00256898		-0.209551	0	1	373.333	411.844	0.0179549
	-0.4282	-0.977268	0	0	320	323.822	-0.0276144		-0.535827	0	1	386.667	364.444	-0.0144847		0.212008	1	0	500	475.8	0.0649214		0.844328	0	0	420	404.844	-0.0802738		0.977268	0	0	560	564.237	0.0397264		0.535827	0	0	356.667	369.933	-0.0030221		-0.212008	0	0	373.333	411.311	0.0174573
	-0.4281	-0.976732	0	0	320	323.667	-0.0278113		-0.533703	0	0	386.667	364.778	-0.015176		0.214463	0	0	506.667	476.111	0.065563		0.845672	0	0	423.333	405.178	-0.0798892		0.976732	0	0	564.444	564.178	0.0398389		0.533703	0	0	356.667	369.844	-0.00349828		-0.214463	1	0	380	410.822	0.0169853
	-0.428	-0.97619	0	0	320	323.533	-0.0280062		-0.531576	0	0	386.667	365.089	-0.016		0.216917	0	0	500	476.378	0.0661956		0.847011	0	0	423.333	405.489	-0.0794965		0.97619	0	0	564.444	564.148	0.0399608		0.531576	0	0	353.333	369.711	-0.004		-0.216917	0	0	380	410.333	0.0165406
	-0.4279	-0.975642	0	0	323.333	323.467	-0.0281987		-0.529446	0	0	390	365.422	-0.0169625		0.21937	0	0	496.667	476.622	0.0668192		0.848344	0	0	423.333	405.8	-0.0790964		0.975642	0	0	560	564.089	0.0400934		0.529446	0	0	353.333	369.556	-0.0045287		-0.21937	0	0	383.333	409.911	0.0161251
	-0.4278	-0.975087	0	0	320	323.333	-0.0283885		-0.527312	0	0	390	365.756	-0.0180447		0.221821	0	0	493.333	476.822	0.0674335		0.849672	0	0	420	406.111	-0.0786894		0.975087	0	0	568.889	564.119	0.0402383		0.527312	0	0	353.333	369.378	-0.00508174		-0.221821	0	0	380	409.467	0.0157407
	-0.4277	-0.974527	0	0	320	323.244	-0.0285753		-0.525175	0	0	386.667	366.022	-0.0192214		0.224271	0	0	496.667	477.022	0.0680385		0.850994	0	0	420	406.467	-0.0782764		0.974527	0	0	560	564.089	0.0403966		0.525175	0	0	353.333	369.222	-0.00565542		-0.224271	0	0	380	409.022	0.0153891
	-0.4276	-0.97396	0	0	326.667	323.222	-0.0287589		-0.523034	0	0	383.333	366.267	-0.0204676		0.22672	0	0	500	477.267	0.068634		0.852312	0	0	416.667	406.778	-0.0778579		0.97396	0	0	568.889	564.148	0.0405699		0.523034	0	0	353.333	369.067	-0.00624607		-0.22672	0	0	380	408.622	0.0150721
	-0.4275	-0.973387	0	0	316.667	323.067	-0.0289388		-0.52089	0	0	383.333	366.489	-0.0217582		0.229167	0	0	500	477.556	0.0692199		0.853624	0	0	420	407.111	-0.0774348		0.973387	0	0	564.444	564.148	0.0407595		0.52089	0	0	353.333	368.911	-0.00685		-0.229167	0	0	380	408.222	0.0147916
	-0.4274	-0.972808	0	0	323.333	322.956	-0.0291148		-0.518743	0	0	386.667	366.756	-0.0230681		0.231613	0	0	496.667	477.756	0.069796		0.85493	0	0	420	407.467	-0.0770077		0.972808	0	0	568.889	564.148	0.0409667		0.518743	0	0	350	368.689	-0.00746354		-0.231613	0	0	380	407.822	0.0145494
	-0.4273	-0.972223	0	0	323.333	322.844	-0.0292866		-0.516593	0	1	386.667	367.022	-0.0243724		0.234057	0	0	496.667	477.933	0.0703622		0.856231	0	0	416.667	407.8	-0.0765773		0.972223	0	0	573.333	564.178	0.041193		0.516593	0	0	346.667	368.444	-0.008083		-0.234057	0	0	380	407.444	0.0143473
	-0.4272	-0.971632	0	0	323.333	322.711	-0.0294539		-0.51444	1	0	390	367.356	-0.0256458		0.236499	0	0	500	478.156	0.0709183		0.857527	0	0	410	408.044	-0.0761443		0.971632	0	0	577.778	564.267	0.0414397		0.51444	0	0	350	368.222	-0.0087047		-0.236499	0	0	376.667	407.067	0.0141872
	-0.4271	-0.971034	0	0	316.667	322.489	-0.0296164		-0.512283	0	0	390	367.733	-0.0268634		0.238941	0	0	493.333	478.311	0.0714643		0.858817	0	0	406.667	408.222	-0.0757094		0.971034	0	1	577.778	564.385	0.0417083		0.512283	0	1	346.667	368	-0.00932496		-0.238941	0	0	376.667	406.667	0.0140708
	-0.427	-0.970431	0	0	316.667	322.267	-0.0297738		-0.510123	0	0	396.667	368.178	-0.028		0.24138	0	0	490	478.444	0.072		0.860102	0	0	406.667	408.422	-0.0752733		0.970431	0	0	564.444	564.385	0.042		0.510123	0	0	350	367.844	-0.0099401		-0.24138	0	0	370	406.2	0.014
	-0.4269	-0.969821	0	0	320	322.067	-0.0299258		-0.507959	0	0	393.333	368.578	-0.0290359		0.243819	1	0	493.333	478.6	0.0725255		0.861381	0	0	410	408.644	-0.0748367		0.969821	0	0	564.444	564.385	0.0423148		0.507959	0	0	350	367.689	-0.0105464		-0.243819	0	0	370	405.733	0.0139746
	-0.4268	-0.969205	0	0	320	321.867	-0.0300721		-0.505793	0	0	400	369.022	-0.029972		0.246255	0	0	496.667	478.778	0.0730418		0.862655	0	0	413.333	408.911	-0.0744003		0.969205	0	0	564.444	564.385	0.0426466		0.505793	0	0	353.333	367.578	-0.0111403		-0.246255	0	0	373.333	405.311	0.0139865
	-0.4267	-0.968583	0	0	320	321.689	-0.0302123		-0.503623	0	0	403.333	369.489	-0.0308149		0.24869	0	0	493.333	478.978	0.0735502		0.863923	0	0	410	409.133	-0.0739648		0.968583	1	0	568.889	564.385	0.0429877		0.503623	0	0	353.333	367.467	-0.011718		-0.24869	0	0	373.333	404.867	0.0140255
	-0.4266	-0.967955	0	0	320	321.511	-0.0303462		-0.50145	0	0	400	369.911	-0.0315707		0.251124	0	0	493.333	479.2	0.0740521		0.865186	0	0	400	409.244	-0.0735308		0.967955	0	0	564.444	564.356	0.0433306		0.50145	0	0	350	367.289	-0.0122758		-0.251124	1	0	380	404.489	0.0140815
	-0.4265	-0.967321	0	0	320	321.333	-0.0304735		-0.499274	0	0	406.667	370.4	-0.0322459		0.253556	0	0	493.333	479.378	0.0745486		0.866444	0	0	400	409.378	-0.0730992		0.967321	0	0	568.889	564.385	0.0436677		0.499274	0	0	346.667	367.067	-0.0128102		-0.253556	0	0	380	404.133	0.0141442
	-0.4264	-0.966681	0	0	316.667	321.111	-0.0305939		-0.497095	0	0	406.667	370.889	-0.0328467		0.255986	0	0	490	479.533	0.0750411		0.867696	0	0	403.333	409.6	-0.0726706		0.966681	0	0	560	564.356	0.0439914		0.497095	0	0	350	366.889	-0.0133173		-0.255986	0	0	386.667	403.867	0.0142036
	-0.4263	-0.966034	0	0	316.667	320.889	-0.030707		-0.494913	0	0	406.667	371.378	-0.0333795		0.258415	0	0	486.667	479.667	0.0755309		0.868943	0	0	403.333	409.822	-0.0722457		0.966034	0	0	560	564.267	0.044294		0.494913	0	0	350	366.756	-0.0137935		-0.258415	0	0	380	403.533	0.0142495
	-0.4262	-0.965382	0	0	316.667	320.644	-0.0308126		-0.492727	0	0	410	371.867	-0.0338507		0.260842	0	0	483.333	479.733	0.0760193		0.870184	0	0	406.667	410.067	-0.0718251		0.965382	0	0	555.556	564.119	0.0445681		0.492727	0	0	346.667	366.578	-0.0142351		-0.260842	0	0	376.667	403.178	0.0142718
	-0.4261	-0.964723	0	0	326.667	320.511	-0.0309104		-0.490539	0	0	410	372.356	-0.0342665		0.263267	0	0	486.667	479.822	0.0765074		0.871419	0	0	406.667	410.311	-0.0714097		0.964723	0	0	560	564	0.0448059		0.490539	0	0	340	366.311	-0.0146385		-0.263267	0	0	376.667	402.8	0.0142603
	-0.426	-0.964058	1	0	330	320.422	-0.031		-0.488347	0	0	410	372.867	-0.0346333		0.265691	0	0	493.333	480	0.0769968		0.872649	0	0	400	410.489	-0.071		0.964058	0	0	564.444	563.911	0.045		0.488347	0	0	340	366.022	-0.015		-0.265691	0	0	380	402.467	0.0142048
	-0.4259	-0.963388	0	0	333.333	320.356	-0.0310812		-0.486152	0	0	406.667	373.333	-0.0349575		0.268113	0	0	496.667	480.2	0.0774885		0.873874	0	0	393.333	410.578	-0.0705966		0.963388	0	1	564.444	563.822	0.0451452		0.486152	0	0	343.333	365.756	-0.0153175		-0.268113	0	0	380	402.156	0.0140953
	-0.4258	-0.962711	0	0	333.333	320.267	-0.031154		-0.483955	0	0	406.667	373.822	-0.0352453		0.270534	0	0	496.667	480.422	0.0779839		0.875093	0	0	390	410.622	-0.0701994		0.962711	0	0	560	563.763	0.0452464		0.483955	0	0	346.667	365.556	-0.0155957		-0.270534	0	0	376.667	401.844	0.0139215
	-0.4257	-0.962028	0	0	333.333	320.178	-0.0312183		-0.481754	0	1	403.333	374.267	-0.0355031		0.272952	0	0	493.333	480.6	0.0784843		0.876307	0	0	386.667	410.667	-0.0698078		0.962028	0	0	560	563.733	0.045311		0.481754	0	1	353.333	365.4	-0.0158407		-0.272952	0	0	380	401.578	0.0136732
	-0.4256	-0.961339	0	0	333.333	320.067	-0.0312741		-0.47955	0	0	403.333	374.644	-0.0357373		0.275369	0	0	493.333	480.8	0.078991		0.877515	0	1	390	410.756	-0.0694216		0.961339	0	0	551.111	563.585	0.0453465		0.47955	0	0	346.667	365.178	-0.0160589		-0.275369	0	0	380	401.333	0.0133405
	-0.4255	-0.960644	0	0	333.333	319.956	-0.0313214		-0.477343	0	0	400	374.956	-0.0359541		0.277785	0	0	493.333	481.044	0.0795052		0.878717	0	0	393.333	410.867	-0.0690403		0.960644	0	0	555.556	563.467	0.0453602		0.477343	0	0	346.667	364.956	-0.0162565		-0.277785	0	0	380	401.067	0.012913
	-0.4254	-0.959942	0	0	330	319.8	-0.0313602		-0.475133	0	0	403.333	375.289	-0.0361599		0.280198	0	0	496.667	481.333	0.0800283		0.879914	0	0	390	410.933	-0.0686636		0.959942	1	0	560	563.378	0.0453596		0.475133	0	0	350	364.756	-0.0164397		-0.280198	0	0	376.667	400.756	0.0123807
	-0.4253	-0.959235	0	0	330	319.667	-0.0313904		-0.47292	0	0	403.333	375.667	-0.0363611		0.28261	0	0	500	481.644	0.0805615		0.881105	0	0	380	410.911	-0.0682911		0.959235	0	0	560	563.319	0.0453521		0.47292	0	0	350	364.556	-0.0166148		-0.28261	0	0	383.333	400.511	0.0117334
	-0.4252	-0.958522	0	0	330	319.556	-0.0314121		-0.470704	0	0	406.667	376.067	-0.036564		0.28502	0	0	500	481.956	0.0811061		0.882291	0	0	373.333	410.8	-0.0679225		0.958522	0	0	568.889	563.348	0.0453451		0.470704	0	0	350	364.311	-0.0167881		-0.28502	0	0	390	400.333	0.010961
	-0.4251	-0.957802	0	0	330	319.422	-0.0314253		-0.468485	0	0	410	376.467	-0.0367748		0.287428	0	0	503.333	482.289	0.0816635		0.883471	0	0	376.667	410.756	-0.0675572		0.957802	0	0	560	563.259	0.0453461		0.468485	0	0	350	364.111	-0.0169658		-0.287428	0	0	393.333	400.2	0.0100532
	-0.425	-0.957077	0	0	326.667	319.311	-0.0314298		-0.466263	0	0	416.667	376.911	-0.037		0.289834	0	0	500	482.6	0.0822348		0.884646	0	0	373.333	410.667	-0.067195		0.957077	0	0	555.556	563.111	0.0453624		0.466263	0	0	350	363.933	-0.0171542		-0.289834	0	0	396.667	400.111	0.009
	-0.4249	-0.956346	0	1	330	319.244	-0.0314258		-0.464038	0	0	416.667	377.378	-0.0372454		0.292239	0	1	490	482.778	0.0828213		0.885815	0	0	376.667	410.6	-0.0668354		0.956346	0	0	555.556	562.963	0.0454014		0.464038	0	0	346.667	363.711	-0.0173595		-0.292239	0	0	396.667	400.022	0.00779796
	-0.4248	-0.955608	0	0	330	319.222	-0.0314131		-0.461811	0	0	416.667	377.867	-0.0375153		0.294641	0	0	500	483.022	0.0834245		0.886979	0	0	380	410.556	-0.0664781		0.955608	0	1	555.556	562.785	0.0454706		0.461811	0	0	350	363.511	-0.0175879		-0.294641	0	0	400	399.956	0.00647075
	-0.4247	-0.954865	1	0	336.667	319.267	-0.0313918		-0.45958	0	0	416.667	378.378	-0.0378132		0.297042	0	0	503.333	483.333	0.0840455		0.888136	0	0	376.667	410.489	-0.0661227		0.954865	0	0	560	562.667	0.0455774		0.45958	0	0	353.333	363.356	-0.0178458		-0.297042	0	0	403.333	399.956	0.00504882
	-0.4246	-0.954115	0	0	340	319.333	-0.0313619		-0.457346	0	1	413.333	378.844	-0.0381431		0.299441	0	0	500	483.6	0.0846856		0.889289	0	0	373.333	410.356	-0.0657688		0.954115	0	0	560	562.548	0.0457292		0.457346	0	0	353.333	363.2	-0.0181394		-0.299441	0	0	400	399.889	0.00356261
	-0.4245	-0.953359	0	0	346.667	319.467	-0.0313233		-0.45511	0	0	423.333	379.378	-0.0385085		0.301838	0	0	500	483.889	0.0853461		0.890435	0	1	370	410.178	-0.065416		0.953359	0	0	555.556	562.37	0.0459334		0.45511	0	0	350	363.022	-0.0184748		-0.301838	0	0	393.333	399.778	0.00204255
	-0.4244	-0.952598	0	0	350	319.622	-0.0312761		-0.45287	0	0	416.667	379.8	-0.0389132		0.304233	1	0	506.667	484.2	0.0860283		0.891576	0	0	366.667	410	-0.065064		0.952598	0	0	555.556	562.252	0.0461974		0.45287	0	0	350	362.844	-0.0188585		-0.304233	0	0	396.667	399.689	0.00051909
	-0.4243	-0.95183	0	0	350	319.778	-0.0312201		-0.450628	0	0	413.333	380.178	-0.039361		0.306626	0	0	510	484.556	0.0867336		0.892712	1	0	376.667	409.956	-0.0647124		0.95183	0	0	551.111	562.104	0.0465286		0.450628	0	1	350	362.667	-0.0192966		-0.306626	0	0	396.667	399.6	-0.000977335
	-0.4242	-0.951057	0	0	350	319.933	-0.0311555		-0.448383	0	0	416.667	380.6	-0.0398556		0.309017	0	0	510	484.911	0.087463		0.893841	0	0	376.667	409.889	-0.0643607		0.951057	0	0	546.667	561.896	0.0469346		0.448383	0	0	350	362.511	-0.0197954		-0.309017	0	0	396.667	399.511	-0.00241628
	-0.4241	-0.950277	0	0	346.667	320.089	-0.0310821		-0.446135	0	1	413.333	380.978	-0.0404007		0.311407	0	0	510	485.244	0.0882181		0.894966	0	0	376.667	409.822	-0.0640086		0.950277	0	0	546.667	561.719	0.0474225		0.446135	0	0	346.667	362.289	-0.0203611		-0.311407	0	0	396.667	399.444	-0.00376732
	-0.424	-0.949491	0	0	346.667	320.267	-0.031		-0.443885	0	0	413.333	381.356	-0.041		0.313794	0	0	510	485.622	0.089		0.896084	0	0	363.333	409.578	-0.0636558		0.949491	0	0	546.667	561.6	0.048		0.443885	0	0	350	362.111	-0.021		-0.313794	0	0	396.667	399.4	-0.005
	-0.4239	-0.9487	0	1	343.333	320.444	-0.0309092		-0.441631	0	0	416.667	381.778	-0.0416545		0.316179	0	1	513.333	486.022	0.0898095		0.897197	0	0	360	409.333	-0.0633018		0.9487	0	0	551.111	561.541	0.04867		0.441631	0	0	350	361.911	-0.0217146		-0.316179	0	0	396.667	399.4	-0.0060904
	-0.4238	-0.947902	0	0	346.667	320.644	-0.03081		-0.439375	0	0	420	382.222	-0.0423539		0.318563	0	0	516.667	486.422	0.0906449		0.898304	0	0	360	409.089	-0.0629462		0.947902	0	0	560	561.541	0.0494184		0.439375	0	0	343.333	361.667	-0.0224921		-0.318563	0	0	393.333	399.378	-0.00704062
	-0.4237	-0.947098	0	0	346.667	320.867	-0.0307027		-0.437116	0	0	423.333	382.689	-0.0430851		0.320944	0	0	510	486.778	0.0915043		0.899405	0	0	363.333	408.889	-0.0625887		0.947098	0	0	555.556	561.481	0.0502266		0.437116	0	0	340	361.422	-0.0233161		-0.320944	0	0	390	399.311	-0.00785928
	-0.4236	-0.946289	0	0	350	321.111	-0.0305877		-0.434854	0	0	430	383.222	-0.0438352		0.323323	0	0	510	487.133	0.0923855		0.900501	0	0	356.667	408.6	-0.0622289		0.946289	0	1	555.556	561.393	0.051076		0.434854	0	0	340	361.156	-0.0241701		-0.323323	0	0	393.333	399.289	-0.00855501
	-0.4235	-0.945473	0	0	350	321.378	-0.0304653		-0.432589	0	0	426.667	383.756	-0.044591		0.325701	0	0	510	487.489	0.0932863		0.901591	0	0	360	408.333	-0.0618664		0.945473	0	0	568.889	561.393	0.0519482		0.432589	0	0	340	360.911	-0.0250375		-0.325701	0	0	393.333	399.267	-0.00913642
	-0.4234	-0.944652	0	0	350	321.667	-0.0303359		-0.430322	0	0	420	384.2	-0.0453396		0.328076	0	0	516.667	487.889	0.0942046		0.902675	0	0	356.667	408.067	-0.0615008		0.944652	0	0	568.889	561.452	0.0528244		0.430322	0	0	340	360.689	-0.025902		-0.328076	0	0	393.333	399.267	-0.00961213
	-0.4233	-0.943824	1	0	353.333	321.978	-0.0301997		-0.428052	0	0	416.667	384.622	-0.0460678		0.330449	0	0	513.333	488.267	0.0951384		0.903754	0	0	356.667	407.756	-0.0611317		0.943824	0	0	564.444	561.481	0.0536863		0.428052	1	0	346.667	360.556	-0.0267469		-0.330449	0	0	383.333	399.133	-0.00999075
	-0.4232	-0.942991	0	0	346.667	322.2	-0.0300572		-0.425779	0	0	410	384.956	-0.0467627		0.33282	1	0	516.667	488.644	0.0960855		0.904827	0	0	350	407.356	-0.0607588		0.942991	0	0	555.556	561.422	0.0545152		0.425779	0	0	346.667	360.4	-0.0275559		-0.33282	0	0	386.667	399.044	-0.0102809
	-0.4231	-0.942151	0	0	346.667	322.422	-0.0299087		-0.423504	0	0	406.667	385.244	-0.0474111		0.335189	0	0	516.667	489.044	0.0970438		0.905894	0	0	350	406.956	-0.0603817		0.942151	0	0	560	561.422	0.0552926		0.423504	0	0	346.667	360.311	-0.0283124		-0.335189	0	0	380	398.911	-0.0104912
	-0.423	-0.941306	0	0	350	322.667	-0.0297545		-0.421226	0	0	413.333	385.6	-0.048		0.337556	0	0	516.667	489.489	0.0980111		0.906956	1	0	356.667	406.644	-0.06		0.941306	0	0	555.556	561.363	0.056		0.421226	0	0	343.333	360.222	-0.029		-0.337556	0	0	383.333	398.778	-0.0106303
	-0.4229	-0.940454	0	0	350	322.956	-0.0295949		-0.418945	0	0	416.667	385.978	-0.0485198		0.33992	0	0	516.667	489.911	0.0989854		0.908012	0	0	360	406.356	-0.0596133		0.940454	0	0	546.667	561.215	0.0566228		0.418945	0	0	333.333	360	-0.0296059		-0.33992	0	0	383.333	398.667	-0.0107068
	-0.4228	-0.939597	0	0	353.333	323.289	-0.0294303		-0.416662	0	0	410	386.267	-0.048974		0.342283	0	0	516.667	490.289	0.0999645		0.909062	0	0	363.333	406.067	-0.0592216		0.939597	1	0	555.556	561.185	0.0571625		0.416662	0	0	333.333	359.778	-0.0301324		-0.342283	0	0	376.667	398.467	-0.0107293
	-0.4227	-0.938734	0	0	353.333	323.622	-0.0292611		-0.414376	0	0	413.333	386.644	-0.0493699		0.344643	0	1	513.333	490.622	0.100946		0.910106	0	0	353.333	405.667	-0.0588248		0.938734	0	0	542.222	561.007	0.0576247		0.414376	0	0	336.667	359.578	-0.0305857		-0.344643	0	0	376.667	398.289	-0.0107065
	-0.4226	-0.937865	0	0	343.333	323.844	-0.0290875		-0.412087	0	0	410	386.978	-0.0497144		0.347001	0	0	516.667	491	0.101929		0.911145	0	0	353.333	405.267	-0.0584229		0.937865	0	0	542.222	560.859	0.0580149		0.412087	0	0	333.333	359.333	-0.0309718		-0.347001	0	0	370	398.044	-0.0106468
	-0.4225	-0.93699	0	0	353.333	324.178	-0.0289099		-0.409796	0	0	410	387.311	-0.0500146		0.349357	0	0	520	491.4	0.10291		0.912177	0	0	356.667	404.911	-0.0580158		0.93699	0	0	551.111	560.77	0.0583388		0.409796	0	0	326.667	359.044	-0.0312969		-0.349357	0	0	366.667	397.756	-0.0105591
	-0.4224	-0.936109	0	0	350	324.489	-0.0287287		-0.407502	0	0	413.333	387.667	-0.0502775		0.351711	0	0	513.333	491.733	0.103887		0.913204	0	0	353.333	404.489	-0.0576034		0.936109	0	0	542.222	560.563	0.0586017		0.407502	0	0	326.667	358.756	-0.0315671		-0.351711	0	0	360	397.4	-0.0104518
	-0.4223	-0.935222	0	0	350	324.8	-0.0285442		-0.405205	0	0	413.333	388.044	-0.0505103		0.354063	0	0	516.667	492.089	0.104858		0.914226	0	0	353.333	404.067	-0.0571857		0.935222	0	0	542.222	560.356	0.0588094		0.405205	0	0	323.333	358.422	-0.0317885		-0.354063	0	0	363.333	397.067	-0.0103337
	-0.4222	-0.934329	0	0	350	325.111	-0.0283568		-0.402906	1	0	416.667	388.444	-0.0507199		0.356412	0	0	520	492.467	0.105822		0.915241	0	1	363.333	403.733	-0.0567627		0.934329	0	0	546.667	560.178	0.0589673		0.402906	0	0	320	358.089	-0.0319671		-0.356412	0	0	366.667	396.8	-0.0102132
	-0.4221	-0.93343	0	1	350	325.422	-0.0281667		-0.400605	0	0	413.333	388.778	-0.0509135		0.358759	0	0	520	492.867	0.106776		0.916251	0	0	363.333	403.378	-0.0563343		0.93343	0	0	546.667	560.059	0.059081		0.400605	0	0	323.333	357.8	-0.0321091		-0.358759	0	0	363.333	396.511	-0.0100991
	-0.422	-0.932526	0	0	350	325.689	-0.0279743		-0.398301	0	0	406.667	389.067	-0.051098		0.361104	0	0	510	493.156	0.107717		0.917255	0	0	363.333	403	-0.0559004		0.932526	0	0	542.222	559.911	0.059156		0.398301	0	0	326.667	357.578	-0.0322206		-0.361104	0	0	366.667	396.244	-0.01
	-0.4219	-0.931615	0	0	350	325.978	-0.02778		-0.395994	0	0	406.667	389.311	-0.0512806		0.363447	0	0	513.333	493.489	0.108644		0.918253	0	0	360	402.578	-0.055461		0.931615	0	0	537.778	559.704	0.0591979		0.395994	0	0	330	357.378	-0.0323077		-0.363447	0	0	366.667	395.978	-0.0099229
	-0.4218	-0.930699	0	0	350	326.267	-0.0275841		-0.393685	0	0	410	389.6	-0.0514683		0.365787	0	0	513.333	493.822	0.109555		0.919245	0	0	363.333	402.267	-0.0550161		0.930699	0	0	542.222	559.556	0.0592122		0.393685	0	0	330	357.222	-0.0323765		-0.365787	0	1	366.667	395.689	-0.00986867
	-0.4217	-0.929776	0	0	343.333	326.489	-0.0273869		-0.391374	0	0	410	389.911	-0.0516681		0.368125	0	1	510	494.111	0.110448		0.920232	0	0	363.333	401.978	-0.0545656		0.929776	0	0	542.222	559.437	0.0592045		0.391374	0	1	326.667	357.022	-0.032433		-0.368125	0	0	363.333	395.356	-0.00983661
	-0.4216	-0.928848	0	0	343.333	326.733	-0.0271888		-0.38906	0	0	410	390.244	-0.0518872		0.370461	0	0	510	494.4	0.11132		0.921213	1	0	366.667	401.711	-0.0541094		0.928848	1	0	542.222	559.289	0.0591803		0.38906	0	0	320	356.733	-0.0324835		-0.370461	0	0	360	395.022	-0.00982602
	-0.4215	-0.927914	0	0	343.333	327	-0.0269902		-0.386743	0	0	403.333	390.511	-0.0521325		0.372794	0	0	500	494.533	0.112169		0.922187	0	0	366.667	401.422	-0.0536475		0.927914	0	0	533.333	559.081	0.0591452		0.386743	0	0	323.333	356.467	-0.032534		-0.372794	0	0	356.667	394.644	-0.00983618
	-0.4214	-0.926974	0	0	336.667	327.2	-0.0267912		-0.384424	0	0	400	390.733	-0.0524111		0.375125	0	0	506.667	494.689	0.112993		0.923157	0	0	363.333	401.067	-0.0531799		0.926974	0	0	537.778	558.844	0.0591047		0.384424	0	0	323.333	356.222	-0.0325905		-0.375125	0	0	353.333	394.222	-0.0098664
	-0.4213	-0.926029	0	0	333.333	327.378	-0.0265924		-0.382103	0	0	400	390.911	-0.0527301		0.377453	0	0	513.333	494.956	0.113791		0.92412	0	0	363.333	400.689	-0.0527064		0.926029	0	0	537.778	558.696	0.0590644		0.382103	0	0	316.667	355.911	-0.0326593		-0.377453	0	0	353.333	393.778	-0.00991596
	-0.4212	-0.925077	0	0	333.333	327.533	-0.0263941		-0.379779	0	0	400	391.089	-0.0530966		0.379779	0	0	513.333	495.2	0.114559		0.925077	0	1	356.667	400.222	-0.0522271		0.925077	0	0	537.778	558.519	0.0590298		0.379779	0	0	316.667	355.6	-0.0327464		-0.379779	0	0	353.333	393.311	-0.00998417
	-0.4211	-0.92412	0	0	336.667	327.733	-0.0261965		-0.377453	0	0	396.667	391.222	-0.0535175		0.382103	0	0	510	495.422	0.115296		0.926029	0	0	356.667	399.756	-0.0517419		0.92412	0	0	524.444	558.163	0.0590065		0.377453	0	0	320	355.311	-0.032858		-0.382103	0	0	350	392.778	-0.0100703
	-0.421	-0.923157	0	0	336.667	327.911	-0.026		-0.375124	1	0	400	391.378	-0.054		0.384425	0	0	506.667	495.578	0.116		0.926974	0	0	356.667	399.289	-0.0512508		0.923157	0	0	533.333	557.867	0.059		0.375124	0	0	320	355	-0.033		-0.384425	0	0	356.667	392.311	-0.0101737
	-0.4209	-0.922187	0	0	336.667	328.089	-0.0258048		-0.372793	0	0	400	391.556	-0.0545473		0.386743	0	0	506.667	495.711	0.116669		0.927914	0	0	363.333	398.844	-0.0507536		0.922187	0	0	533.333	557.57	0.0590146		0.372793	0	0	316.667	354.689	-0.0331771		-0.386743	0	0	356.667	391.867	-0.0102936
	-0.4208	-0.921213	0	0	333.333	328.222	-0.02561		-0.37046	0	0	403.333	391.756	-0.0551478		0.38906	0	0	503.333	495.822	0.117303		0.928848	0	0	360	398.333	-0.0502503		0.921213	0	0	528.889	557.215	0.0590497		0.37046	0	0	313.333	354.333	-0.0333874		-0.38906	0	0	360	391.467	-0.0104293
	-0.4207	-0.920232	0	0	336.667	328.378	-0.0254146		-0.368125	0	0	406.667	392.044	-0.0557858		0.391374	1	0	500	495.933	0.117905		0.929776	0	0	360	397.822	-0.049741		0.920232	0	0	528.889	556.948	0.0591033		0.368125	0	0	310	353.956	-0.0336276		-0.391374	0	1	356.667	391.044	-0.0105802
	-0.4206	-0.919245	0	0	336.667	328.533	-0.0252175		-0.365787	0	0	403.333	392.267	-0.0564458		0.393686	0	0	503.333	496.067	0.118473		0.930699	0	0	366.667	397.356	-0.0492254		0.919245	0	0	524.444	556.622	0.0591736		0.365787	0	0	310	353.6	-0.0338943		-0.393686	0	0	356.667	390.622	-0.0107454
	-0.4205	-0.918253	0	0	336.667	328.689	-0.0250178		-0.363446	0	0	400	392.4	-0.0571124		0.395995	0	0	510	496.289	0.11901		0.931615	0	0	370	396.956	-0.0487037		0.918253	0	0	524.444	556.326	0.0592585		0.363446	0	0	310	353.267	-0.034184		-0.395995	0	0	356.667	390.2	-0.0109244
	-0.4204	-0.917255	0	0	336.667	328.867	-0.0248144		-0.361104	0	0	403.333	392.6	-0.05777		0.398301	0	0	503.333	496.467	0.119516		0.932526	0	0	376.667	396.622	-0.0481757		0.917255	0	1	528.889	556.119	0.0593563		0.361104	0	0	310	352.956	-0.0344935		-0.398301	0	0	356.667	389.8	-0.0111163
	-0.4203	-0.916251	0	0	336.667	329.089	-0.0246063		-0.358759	0	0	403.333	392.822	-0.058403		0.400605	0	0	500	496.578	0.119993		0.93343	0	0	376.667	396.311	-0.0476414		0.916251	1	0	533.333	556	0.059465		0.358759	0	0	306.667	352.622	-0.0348192		-0.400605	1	0	363.333	389.422	-0.0113206
	-0.4202	-0.915241	0	0	330	329.222	-0.0243923		-0.356412	0	0	396.667	392.933	-0.0589961		0.402907	0	0	500	496.667	0.120441		0.934329	0	0	376.667	395.978	-0.0471007		0.915241	0	0	533.333	555.852	0.0595827		0.356412	0	0	310	352.289	-0.035158		-0.402907	0	0	360	389.044	-0.0115364
	-0.4201	-0.914226	0	0	330	329.333	-0.0241716		-0.354063	0	0	393.333	392.978	-0.0595336		0.405206	0	0	503.333	496.778	0.120862		0.935222	0	1	376.667	395.644	-0.0465536		0.914226	0	0	528.889	555.615	0.0597074		0.354063	0	1	310	351.956	-0.0355062		-0.405206	0	0	360	388.644	-0.0117631
	-0.42	-0.913204	0	0	330	329.422	-0.0239431		-0.351711	0	0	396.667	393.044	-0.06		0.407502	0	0	503.333	496.911	0.121255		0.936109	0	0	376.667	395.333	-0.046		0.913204	0	0	533.333	555.437	0.0598373		0.351711	0	0	313.333	351.667	-0.0358607		-0.407502	0	0	360	388.2	-0.012
	-0.4199	-0.912177	0	0	333.333	329.556	-0.0237057		-0.349357	0	0	393.333	393.089	-0.0603833		0.409796	0	0	506.667	497.067	0.121623		0.93699	0	0	376.667	395	-0.0454401		0.912177	0	0	533.333	555.259	0.0599705		0.349357	0	0	316.667	351.378	-0.0362179		-0.409796	0	0	366.667	387.822	-0.0122463
	-0.4198	-0.911145	0	0	330	329.622	-0.0234584		-0.347001	0	0	396.667	393.133	-0.060685		0.412087	0	0	510	497.222	0.121966		0.937865	0	0	376.667	394.667	-0.0448747		0.911145	0	0	537.778	555.081	0.060105		0.347001	0	0	310	351	-0.0365745		-0.412087	0	0	366.667	387.467	-0.0125007
	-0.4197	-0.910106	0	0	330	329.689	-0.0232002		-0.344643	1	0	400	393.222	-0.0609104		0.414376	0	0	513.333	497.4	0.122285		0.938734	0	0	376.667	394.333	-0.0443048		0.910106	0	0	542.222	554.933	0.0602389		0.344643	0	0	310	350.6	-0.0369272		-0.414376	0	0	363.333	387.044	-0.012762
	-0.4196	-0.909062	0	0	330	329.778	-0.02293		-0.342283	0	0	400	393.333	-0.0610646		0.416662	0	0	516.667	497.6	0.122582		0.939597	0	0	390	394.111	-0.0437315		0.909062	0	0	546.667	554.844	0.0603704		0.342283	1	0	313.333	350.222	-0.0372725		-0.416662	0	1	366.667	386.644	-0.0130289
	-0.4195	-0.908012	0	0	333.333	329.889	-0.0226469		-0.33992	0	0	400	393.467	-0.0611525		0.418945	0	0	510	497.711	0.122856		0.940454	0	0	393.333	393.933	-0.0431558		0.908012	0	0	542.222	554.696	0.0604975		0.33992	0	0	310	349.8	-0.037607		-0.418945	0	0	370	386.267	-0.0133001
	-0.4194	-0.906956	0	0	333.333	329.978	-0.0223497		-0.337555	0	0	400	393.6	-0.0611793		0.421226	0	0	510	497.822	0.12311		0.941306	0	0	386.667	393.667	-0.0425788		0.906956	0	0	542.222	554.578	0.0606182		0.337555	0	0	310	349.422	-0.0379274		-0.421226	0	0	366.667	385.867	-0.0135743
	-0.4193	-0.905894	0	0	336.667	330.089	-0.0220374		-0.335188	0	0	406.667	393.756	-0.0611502		0.423504	1	0	510	497.911	0.123343		0.942151	0	0	390	393.422	-0.0420014		0.905894	0	0	555.556	554.578	0.0607308		0.335188	0	0	303.333	348.956	-0.0382303		-0.423504	0	0	363.333	385.444	-0.0138501
	-0.4192	-0.904827	0	0	336.667	330.222	-0.0217091		-0.33282	0	0	406.667	393.933	-0.0610702		0.42578	0	0	513.333	498.022	0.123558		0.942991	0	0	393.333	393.222	-0.0414247		0.904827	0	0	555.556	554.548	0.0608332		0.33282	0	0	300	348.489	-0.0385123		-0.42578	1	0	366.667	385.044	-0.0141264
	-0.4191	-0.903754	0	0	340	330.4	-0.0213636		-0.330449	0	0	413.333	394.178	-0.0609445		0.428052	0	0	513.333	498.156	0.123754		0.943824	0	0	400	393.067	-0.0408497		0.903754	0	0	555.556	554.578	0.0609236		0.330449	0	0	296.667	348.022	-0.03877		-0.428052	0	0	366.667	384.644	-0.0144017
	-0.419	-0.902675	0	0	333.333	330.556	-0.021		-0.328075	0	0	410	394.422	-0.0607781		0.430322	0	0	513.333	498.333	0.123934		0.944652	0	1	400	392.889	-0.0402775		0.902675	0	0	551.111	554.607	0.061		0.328075	0	0	296.667	347.533	-0.039		-0.430322	0	0	373.333	384.356	-0.0146749
	-0.4189	-0.901591	0	0	340	330.756	-0.0206177		-0.3257	0	0	406.667	394.622	-0.0605761		0.43259	0	0	513.333	498.511	0.124097		0.945473	0	0	400	392.756	-0.039709		0.901591	0	0	555.556	554.667	0.061061		0.3257	0	0	300	347.089	-0.0391998		-0.43259	0	0	366.667	383.978	-0.0149445
	-0.4188	-0.900501	0	0	340	330.933	-0.0202178		-0.323323	0	0	400	394.733	-0.0603437		0.434854	0	0	523.333	498.8	0.124245		0.946289	0	0	396.667	392.6	-0.0391454		0.900501	0	0	551.111	554.696	0.0611068		0.323323	0	0	296.667	346.6	-0.0393699		-0.434854	0	0	366.667	383.622	-0.0152094
	-0.4187	-0.899405	0	0	333.333	331.044	-0.0198023		-0.320944	0	0	406.667	394.911	-0.0600859		0.437116	0	0	523.333	499.111	0.124379		0.947098	0	0	396.667	392.467	-0.0385877		0.899405	0	0	551.111	554.756	0.0611379		0.320944	0	0	296.667	346.111	-0.0395119		-0.437116	0	0	363.333	383.222	-0.0154682
	-0.4186	-0.898304	0	0	340	331.2	-0.0193727		-0.318562	0	0	410	395.111	-0.0598078		0.439375	0	0	523.333	499.444	0.1245		0.947902	0	0	396.667	392.311	-0.0380368		0.898304	0	0	555.556	554.785	0.0611551		0.318562	0	0	293.333	345.622	-0.0396271		-0.439375	0	0	363.333	382.844	-0.0157195
	-0.4185	-0.897197	0	0	343.333	331.356	-0.0189309		-0.316179	0	0	403.333	395.222	-0.0595146		0.441631	0	0	530	499.822	0.124608		0.9487	0	0	396.667	392.2	-0.0374938		0.897197	0	0	560	554.844	0.061159		0.316179	0	0	293.333	345.133	-0.039717		-0.441631	0	0	366.667	382.533	-0.0159622
	-0.4184	-0.896084	0	0	340	331.467	-0.0184785		-0.313794	0	0	403.333	395.378	-0.0592114		0.443885	0	0	536.667	500.267	0.124705		0.949491	0	0	396.667	392.067	-0.0369598		0.896084	0	0	564.444	554.933	0.0611501		0.313794	0	1	296.667	344.689	-0.039783		-0.443885	0	0	370	382.2	-0.0161949
	-0.4183	-0.894966	0	0	340	331.556	-0.0180172		-0.311406	0	0	403.333	395.533	-0.0589032		0.446136	0	1	540	500.733	0.124792		0.950277	0	0	400	391.933	-0.0364358		0.894966	0	0	568.889	555.111	0.0611291		0.311406	1	0	303.333	344.289	-0.0398265		-0.446136	0	0	366.667	381.911	-0.0164164
	-0.4182	-0.893841	0	0	336.667	331.6	-0.0175488		-0.309017	0	0	400	395.644	-0.0585952		0.448384	0	0	536.667	501.156	0.124869		0.951057	0	0	403.333	391.844	-0.0359227		0.893841	0	0	560	555.2	0.0610967		0.309017	0	0	303.333	343.911	-0.0398491		-0.448384	0	0	370	381.667	-0.0166252
	-0.4181	-0.892712	0	0	340	331.667	-0.017075		-0.306626	0	0	403.333	395.844	-0.0582924		0.450629	0	0	533.333	501.511	0.124938		0.95183	0	0	406.667	391.8	-0.0354217		0.892712	0	0	564.444	555.319	0.0610535		0.306626	0	0	306.667	343.556	-0.039852		-0.450629	0	0	370	381.444	-0.0168202
	-0.418	-0.891576	0	0	343.333	331.778	-0.0165975		-0.304233	0	0	410	396.089	-0.058		0.452871	0	0	536.667	501.911	0.125		0.952598	0	0	410	391.8	-0.0349338		0.891576	0	0	568.889	555.437	0.061		0.304233	0	0	300	343.111	-0.0398367		-0.452871	0	0	360	381.089	-0.017
	-0.4179	-0.890435	0	0	346.667	331.911	-0.0161181		-0.301837	0	0	413.333	396.356	-0.0577223		0.45511	0	0	540	502.333	0.125055		0.953359	0	1	410	391.822	-0.03446		0.890435	0	0	573.333	555.644	0.060937		0.301837	0	0	300	342.644	-0.0398047		-0.45511	1	0	360	380.711	-0.0171637
	-0.4178	-0.889289	0	0	343.333	332.022	-0.0156385		-0.29944	0	0	420	396.667	-0.0574606		0.457347	0	0	540	502.8	0.125103		0.954115	0	0	413.333	391.867	-0.0340013		0.889289	0	0	564.444	555.733	0.0608652		0.29944	0	0	296.667	342.156	-0.0397574		-0.457347	0	0	366.667	380.378	-0.0173115
	-0.4177	-0.888136	0	0	346.667	332.222	-0.0151603		-0.297042	0	0	420	396.978	-0.0572153		0.45958	0	0	543.333	503.289	0.125145		0.954865	0	0	413.333	391.911	-0.0335587		0.888136	0	0	564.444	555.881	0.0607855		0.297042	0	0	293.333	341.667	-0.0396962		-0.45958	0	0	370	380.089	-0.0174441
	-0.4176	-0.886979	0	0	346.667	332.422	-0.0146854		-0.294641	0	0	420	397.244	-0.0569869		0.461811	0	0	543.333	503.756	0.125179		0.955608	0	0	413.333	391.956	-0.0331334		0.886979	0	0	560	555.97	0.0606987		0.294641	0	0	296.667	341.2	-0.0396226		-0.461811	0	0	370	379.844	-0.0175622
	-0.4175	-0.885815	0	0	343.333	332.556	-0.0142154		-0.292238	0	0	430	397.578	-0.056776		0.464039	0	0	546.667	504.267	0.125206		0.956346	0	0	406.667	391.956	-0.0327262		0.885815	0	0	568.889	556.178	0.0606055		0.292238	0	0	293.333	340.689	-0.039538		-0.464039	0	0	363.333	379.556	-0.0176663
	-0.4174	-0.884646	0	0	346.667	332.711	-0.0137521		-0.289834	0	0	426.667	397.867	-0.056583		0.466263	0	0	540	504.711	0.125226		0.957077	0	0	403.333	391.956	-0.0323384		0.884646	0	0	560	556.296	0.0605068		0.289834	0	0	293.333	340.178	-0.0394439		-0.466263	0	0	363.333	379.311	-0.0177571
	-0.4173	-0.883471	0	0	353.333	332.911	-0.0132972		-0.287427	0	0	426.667	398.2	-0.0564084		0.468485	0	0	540	505.111	0.125238		0.957802	0	0	403.333	391.956	-0.0319708		0.883471	0	0	564.444	556.415	0.0604034		0.287427	0	0	293.333	339.689	-0.0393415		-0.468485	0	0	356.667	378.978	-0.0178353
	-0.4172	-0.882291	0	0	356.667	333.156	-0.0128524		-0.285019	0	0	426.667	398.533	-0.0562527		0.470704	0	0	543.333	505.556	0.125243		0.958522	0	0	403.333	391.978	-0.0316245		0.882291	0	0	568.889	556.563	0.0602961		0.285019	0	1	293.333	339.133	-0.0392325		-0.470704	0	0	353.333	378.6	-0.0179014
	-0.4171	-0.881105	0	0	356.667	333.378	-0.0124194		-0.282609	0	0	420	398.778	-0.0561164		0.47292	0	0	543.333	506.022	0.125239		0.959235	0	0	396.667	391.911	-0.0313006		0.881105	0	0	568.889	556.77	0.0601857		0.282609	0	0	293.333	338.6	-0.0391182		-0.47292	0	0	353.333	378.222	-0.0179561
	-0.417	-0.879914	0	0	356.667	333.622	-0.012		-0.280198	0	0	416.667	398.978	-0.056		0.475133	0	0	540	506.444	0.125228		0.959942	0	0	393.333	391.8	-0.031		0.879914	0	0	564.444	556.919	0.060073		0.280198	0	0	300	338.111	-0.039		-0.475133	0	0	360	377.956	-0.018
	-0.4169	-0.878717	0	0	356.667	333.867	-0.0115955		-0.277784	0	0	413.333	399.156	-0.0559036		0.477343	1	0	536.667	506.8	0.125208		0.960644	0	0	396.667	391.733	-0.0307234		0.878717	0	0	560	557.037	0.0599589		0.277784	0	0	296.667	337.6	-0.038879		-0.477343	0	0	363.333	377.756	-0.0180337
	-0.4168	-0.877515	0	0	356.667	334.089	-0.0112054		-0.275369	0	0	416.667	399.356	-0.0558262		0.47955	0	0	543.333	507.2	0.125179		0.961339	0	1	403.333	391.711	-0.0304693		0.877515	0	0	560	557.126	0.0598441		0.275369	0	0	300	337.067	-0.0387548		-0.47955	0	0	363.333	377.533	-0.0180575
	-0.4167	-0.876307	0	0	360	334.356	-0.0108291		-0.272952	0	0	423.333	399.644	-0.0557662		0.481754	0	0	546.667	507.622	0.125142		0.962028	0	0	400	391.667	-0.0302359		0.876307	0	0	560	557.185	0.0597295		0.272952	0	0	300	336.533	-0.0386265		-0.481754	0	0	363.333	377.289	-0.0180715
	-0.4166	-0.875093	0	0	360	334.622	-0.0104657		-0.270533	0	0	426.667	399.933	-0.0557222		0.483955	0	0	540	507.956	0.125096		0.962711	1	0	406.667	391.667	-0.0300214		0.875093	1	0	564.444	557.244	0.0596159		0.270533	0	0	300	336	-0.0384932		-0.483955	0	0	366.667	377.089	-0.0180759
	-0.4165	-0.873874	0	0	363.333	334.911	-0.0101145		-0.268113	0	0	423.333	400.178	-0.0556927		0.486153	0	0	536.667	508.289	0.125041		0.963388	0	0	406.667	391.689	-0.0298239		0.873874	0	0	555.556	557.185	0.059504		0.268113	0	0	300	335.467	-0.0383542		-0.486153	0	0	373.333	376.933	-0.018071
	-0.4164	-0.872649	0	0	356.667	335.111	-0.00977467		-0.265691	0	0	426.667	400.444	-0.0556763		0.488347	0	0	533.333	508.556	0.124976		0.964058	0	0	406.667	391.733	-0.0296416		0.872649	0	0	555.556	557.156	0.0593948		0.265691	0	0	300	334.956	-0.0382085		-0.488347	0	0	373.333	376.778	-0.0180569
	-0.4163	-0.871419	0	0	353.333	335.289	-0.00944543		-0.263267	0	0	430	400.756	-0.0556715		0.490539	0	0	536.667	508.867	0.124903		0.964723	0	0	410	391.8	-0.0294725		0.871419	0	0	546.667	557.037	0.059289		0.263267	0	0	306.667	334.511	-0.0380553		-0.490539	0	0	380	376.667	-0.0180337
	-0.4162	-0.870184	0	0	356.667	335.511	-0.009126		-0.260842	0	0	433.333	401.111	-0.0556769		0.492728	0	0	536.667	509.222	0.124819		0.965382	0	0	413.333	391.911	-0.029315		0.870184	0	0	551.111	556.978	0.0591873		0.260842	0	0	306.667	334.067	-0.0378938		-0.492728	0	0	383.333	376.644	-0.0180018
	-0.4161	-0.868943	0	0	356.667	335.733	-0.0088156		-0.258414	0	0	440	401.556	-0.0556909		0.494913	0	1	530	509.511	0.124726		0.966034	0	0	413.333	392.044	-0.029167		0.868943	0	1	542.222	556.8	0.0590907		0.258414	0	0	310	333.667	-0.0377232		-0.494913	0	0	383.333	376.667	-0.0179612
	-0.416	-0.867696	0	0	360	335.978	-0.00851346		-0.255986	1	0	443.333	402.022	-0.0557122		0.497095	0	0	523.333	509.689	0.124623		0.966681	0	0	403.333	392.044	-0.0290267		0.867696	0	0	542.222	556.593	0.059		0.255986	0	0	313.333	333.333	-0.0375425		-0.497095	0	0	380	376.622	-0.0179122
	-0.4159	-0.866444	1	0	356.667	336.133	-0.00821879		-0.253555	0	0	443.333	402.511	-0.0557392		0.499275	0	0	526.667	509.933	0.124509		0.967321	0	0	403.333	392.022	-0.0288924		0.866444	0	0	551.111	556.444	0.0589143		0.253555	0	0	306.667	332.933	-0.037351		-0.499275	0	0	380	376.578	-0.017855
	-0.4158	-0.865186	0	0	363.333	336.356	-0.0079308		-0.251123	0	0	440	402.933	-0.0557705		0.501451	0	0	526.667	510.156	0.124385		0.967955	0	0	400	391.933	-0.0287621		0.865186	0	0	551.111	556.385	0.0588265		0.251123	0	0	303.333	332.489	-0.0371478		-0.501451	0	0	376.667	376.489	-0.0177897
	-0.4157	-0.863923	0	0	370	336.622	-0.00764873		-0.24869	0	0	440	403.422	-0.0558046		0.503623	0	0	520	510.333	0.124251		0.968583	0	0	400	391.822	-0.028634		0.863923	0	0	542.222	556.207	0.0587279		0.24869	0	0	303.333	332.044	-0.0369321		-0.503623	0	0	380	376.444	-0.0177165
	-0.4156	-0.862655	0	0	370	336.911	-0.00737178		-0.246255	0	0	433.333	403.822	-0.0558401		0.505793	0	0	513.333	510.422	0.124106		0.969205	0	0	393.333	391.667	-0.0285063		0.862655	0	0	537.778	556	0.0586098		0.246255	0	0	303.333	331.6	-0.036703		-0.505793	0	0	376.667	376.378	-0.0176357
	-0.4155	-0.861381	0	0	366.667	337.133	-0.00709917		-0.243818	0	0	430	404.178	-0.0558755		0.50796	0	0	510	510.489	0.12395		0.969821	0	0	393.333	391.511	-0.0283771		0.861381	0	0	542.222	555.852	0.0584633		0.243818	1	0	310	331.178	-0.0364596		-0.50796	0	0	376.667	376.289	-0.0175473
	-0.4154	-0.860102	0	0	366.667	337.378	-0.00683013		-0.24138	0	0	440	404.6	-0.0559093		0.510123	0	0	516.667	510.6	0.123783		0.970431	0	0	393.333	391.378	-0.0282445		0.860102	0	0	533.333	555.644	0.0582797		0.24138	0	0	310	330.822	-0.0362012		-0.510123	0	0	370	376.156	-0.0174517
	-0.4153	-0.858817	0	0	370	337.644	-0.00656387		-0.23894	0	0	440	405.044	-0.0559402		0.512283	0	0	513.333	510.689	0.123605		0.971034	0	0	390	391.178	-0.0281067		0.858817	1	0	537.778	555.437	0.0580503		0.23894	0	0	310	330.467	-0.0359269		-0.512283	1	0	383.333	376.133	-0.017349
	-0.4152	-0.857527	0	0	370	337.911	-0.0062996		-0.236499	0	0	430	405.4	-0.0559666		0.51444	0	0	510	510.778	0.123415		0.971632	1	0	400	391.067	-0.0279619		0.857527	0	0	537.778	555.23	0.0577664		0.236499	0	0	303.333	330.067	-0.0356358		-0.51444	0	0	386.667	376.133	-0.0172393
	-0.4151	-0.856231	0	0	366.667	338.111	-0.00603656		-0.234056	0	0	426.667	405.733	-0.055987		0.516593	0	0	510	510.867	0.123213		0.972223	0	0	396.667	390.956	-0.0278081		0.856231	0	0	537.778	554.993	0.0574192		0.234056	0	0	306.667	329.689	-0.0353271		-0.516593	0	0	383.333	376.089	-0.0171229
	-0.415	-0.85493	0	0	366.667	338.356	-0.00577395		-0.231612	0	0	430	406.111	-0.056		0.518744	0	0	513.333	510.978	0.123		0.972808	0	0	396.667	390.844	-0.0276436		0.85493	0	0	542.222	554.815	0.057		0.231612	0	0	303.333	329.244	-0.035		-0.518744	0	0	386.667	376.067	-0.017
	-0.4149	-0.853624	0	0	366.667	338.644	-0.005511		-0.229166	0	0	430	406.467	-0.0560048		0.520891	0	1	506.667	511	0.122775		0.973387	0	0	396.667	390.756	-0.0274665		0.853624	0	0	533.333	554.548	0.0565026		0.229166	0	0	300	328.756	-0.0346543		-0.520891	0	0	386.667	376.067	-0.0168708
	-0.4148	-0.852312	0	0	366.667	338.911	-0.00524693		-0.226719	0	0	433.333	406.889	-0.0560028		0.523034	0	0	506.667	511	0.122538		0.97396	0	0	396.667	390.667	-0.027275		0.852312	0	1	528.889	554.222	0.0559314		0.226719	0	0	300	328.267	-0.0342928		-0.523034	0	0	386.667	376.067	-0.0167358
	-0.4147	-0.850994	0	0	376.667	339.289	-0.00498094		-0.224271	1	0	436.667	407.356	-0.0559962		0.525175	0	0	513.333	511.089	0.122291		0.974527	0	1	390	390.511	-0.0270671		0.850994	0	0	537.778	553.956	0.0552934		0.224271	0	0	300	327.822	-0.0339188		-0.525175	0	0	383.333	376	-0.0165957
	-0.4146	-0.849672	1	0	376.667	339.667	-0.00471227		-0.221821	0	0	440	407.867	-0.0559872		0.527312	0	0	516.667	511.222	0.122034		0.975087	0	0	393.333	390.4	-0.0268411		0.849672	0	0	537.778	553.719	0.0545957		0.221821	0	0	300	327.378	-0.033536		-0.527312	0	0	383.333	375.933	-0.016451
	-0.4145	-0.848344	0	0	380	340.067	-0.00444013		-0.219369	0	0	433.333	408.333	-0.0559777		0.529446	0	0	510	511.311	0.121767		0.975642	0	0	393.333	390.311	-0.026595		0.848344	0	0	537.778	553.511	0.053845		0.219369	0	0	300	326.911	-0.0331475		-0.529446	0	0	376.667	375.778	-0.0163024
	-0.4144	-0.847011	0	0	380	340.467	-0.00416373		-0.216917	0	0	436.667	408.844	-0.0559701		0.531576	1	0	513.333	511.422	0.121491		0.97619	0	0	393.333	390.2	-0.0263272		0.847011	0	0	528.889	553.185	0.0530486		0.216917	0	0	300	326.444	-0.0327571		-0.531576	0	0	380	375.644	-0.0161503
	-0.4143	-0.845672	0	0	380	340.844	-0.0038823		-0.214463	0	0	426.667	409.222	-0.0559664		0.533703	0	0	520	511.6	0.121208		0.976732	0	0	390	390.022	-0.0260356		0.845672	0	0	533.333	552.919	0.0522133		0.214463	0	0	303.333	326	-0.0323679		-0.533703	0	1	376.667	375.489	-0.0159955
	-0.4142	-0.844328	0	0	380	341.244	-0.00359506		-0.212007	0	0	426.667	409.578	-0.0559687		0.535827	0	0	520	511.756	0.120917		0.977268	0	0	386.667	389.778	-0.0257184		0.844328	0	0	537.778	552.681	0.0513462		0.212007	0	0	303.333	325.578	-0.0319836		-0.535827	0	0	376.667	375.356	-0.0158385
	-0.4141	-0.842979	0	0	380	341.689	-0.00330122		-0.20955	0	0	426.667	409.933	-0.0559792		0.537947	0	0	520	511.956	0.12062		0.977798	0	0	383.333	389.511	-0.0253738		0.842979	0	0	533.333	552.444	0.0504542		0.20955	0	0	303.333	325.2	-0.0316076		-0.537947	0	0	380	375.222	-0.0156799
	-0.414	-0.841624	0	0	380	342.156	-0.003		-0.207092	0	0	423.333	410.289	-0.056		0.540064	0	0	520	512.178	0.120316		0.978321	1	0	383.333	389.222	-0.025		0.841624	1	0	537.778	552.237	0.0495443		0.207092	0	0	303.333	324.822	-0.0312432		-0.540064	0	0	380	375.111	-0.0155203
	-0.4139	-0.840264	0	0	376.667	342.578	-0.00269059		-0.204633	0	0	416.667	410.556	-0.0560325		0.542178	0	0	513.333	512.289	0.120007		0.978839	0	0	390	388.978	-0.0245957		0.840264	0	0	533.333	552	0.0486235		0.204633	0	0	303.333	324.444	-0.030894		-0.542178	1	0	380	375	-0.0153603
	-0.4138	-0.838899	0	0	373.333	342.978	-0.00237208		-0.202172	0	0	416.667	410.822	-0.0560751		0.544288	0	0	516.667	512.444	0.119693		0.97935	0	0	383.333	388.689	-0.0241625		0.838899	0	0	533.333	551.763	0.0476989		0.202172	0	0	303.333	324.067	-0.0305633		-0.544288	0	0	380	374.911	-0.0152004
	-0.4137	-0.837528	0	0	366.667	343.289	-0.00204351		-0.19971	0	0	413.333	411.067	-0.0561256		0.546395	0	0	520	512.6	0.119376		0.979855	0	0	386.667	388.4	-0.0237024		0.837528	0	1	537.778	551.644	0.0467773		0.19971	0	0	303.333	323.711	-0.0302547		-0.546395	0	0	373.333	374.756	-0.0150414
	-0.4136	-0.836152	0	0	370	343.622	-0.00170394		-0.197247	0	0	413.333	411.289	-0.0561818		0.548498	0	0	516.667	512.711	0.119055		0.980354	0	1	386.667	388.156	-0.0232177		0.836152	0	0	528.889	551.378	0.0458658		0.197247	0	0	303.333	323.356	-0.0299715		-0.548498	0	0	373.333	374.644	-0.0148837
	-0.4135	-0.834771	0	0	366.667	343.911	-0.00135241		-0.194782	1	0	420	411.578	-0.0562413		0.550598	0	0	510	512.711	0.118731		0.980847	0	0	390	387.956	-0.0227105		0.834771	0	0	533.333	551.141	0.0449714		0.194782	0	0	300	322.956	-0.0297173		-0.550598	0	0	373.333	374.556	-0.0147281
	-0.4134	-0.833385	0	1	370	344.267	-0.000987979		-0.192316	0	0	420	411.867	-0.056302		0.552694	0	0	513.333	512.778	0.118405		0.981333	0	0	383.333	387.689	-0.0221829		0.833385	0	0	542.222	550.963	0.044101		0.192316	0	0	300	322.578	-0.0294954		-0.552694	0	0	376.667	374.556	-0.0145749
	-0.4133	-0.831993	1	0	373.333	344.622	-0.000609697		-0.189849	0	0	416.667	412.089	-0.0563615		0.554787	0	0	523.333	512.956	0.118078		0.981813	0	0	383.333	387.444	-0.0216371		0.831993	0	0	546.667	550.844	0.0432617		0.189849	1	1	303.333	322.222	-0.0293092		-0.554787	0	0	376.667	374.578	-0.014425
	-0.4132	-0.830596	0	0	376.667	345	-0.000216616		-0.187381	0	0	416.667	412.289	-0.0564175		0.556876	0	0	516.667	513.067	0.11775		0.982287	0	0	383.333	387.2	-0.0210752		0.830596	0	0	546.667	550.756	0.0424605		0.187381	0	0	300	321.844	-0.0291623		-0.556876	0	0	373.333	374.578	-0.0142788
	-0.4131	-0.829194	0	0	376.667	345.378	0.000192213		-0.184912	0	0	413.333	412.467	-0.0564679		0.558962	1	0	513.333	513.111	0.117422		0.982755	0	0	383.333	386.933	-0.0204994		0.829194	0	0	537.778	550.578	0.0417042		0.184912	0	0	300	321.467	-0.0290581		-0.558962	0	1	366.667	374.489	-0.0141369
	-0.413	-0.827786	0	0	380	345.778	0.000617739		-0.182441	0	0	413.333	412.644	-0.0565104		0.561044	0	0	520	513.244	0.117094		0.983217	0	0	386.667	386.689	-0.0199119		0.827786	0	0	533.333	550.37	0.041		0.182441	0	0	300	321.111	-0.029		-0.561044	0	0	370	374.422	-0.014
	-0.4129	-0.826374	0	0	376.667	346.133	0.00106091		-0.17997	0	0	423.333	412.867	-0.0565426		0.563123	0	0	523.333	513.422	0.116768		0.983672	0	0	383.333	386.422	-0.0193147		0.826374	0	0	542.222	550.252	0.0403534		0.17997	0	0	300	320.756	-0.0289887		-0.563123	0	0	370	374.333	-0.0138686
	-0.4128	-0.824956	0	0	373.333	346.489	0.00152267		-0.177497	0	1	423.333	413.089	-0.0565624		0.565198	0	0	526.667	513.644	0.116444		0.984121	0	0	380	386.156	-0.0187101		0.824956	1	0	542.222	550.074	0.0397647		0.177497	0	0	296.667	320.378	-0.0290142		-0.565198	0	0	370	374.267	-0.0137432
	-0.4127	-0.823533	0	0	370	346.822	0.00200398		-0.175023	0	0	420	413.311	-0.0565674		0.567269	0	0	520	513.8	0.116122		0.984564	1	0	383.333	385.911	-0.0181001		0.823533	0	0	542.222	549.956	0.0392327		0.175023	0	0	296.667	320	-0.0290635		-0.567269	0	0	373.333	374.222	-0.0136241
	-0.4126	-0.822104	0	0	366.667	347.089	0.00250578		-0.172548	0	0	420	413.556	-0.0565554		0.569337	0	0	516.667	513.911	0.115804		0.985001	0	0	386.667	385.711	-0.017487		0.822104	0	0	537.778	549.748	0.0387562		0.172548	0	0	296.667	319.622	-0.029124		-0.569337	0	0	373.333	374.178	-0.013512
	-0.4125	-0.820671	0	0	370	347.444	0.00302902		-0.170072	0	0	420	413.8	-0.0565242		0.571402	0	0	526.667	514.089	0.11549		0.985432	0	0	390	385.511	-0.0168728		0.820671	0	1	537.778	549.57	0.0383342		0.170072	0	0	296.667	319.244	-0.0291826		-0.571402	0	0	370	374.111	-0.013407
	-0.4124	-0.819232	0	1	363.333	347.711	0.00357464		-0.167595	0	0	420	414.022	-0.0564715		0.573462	0	0	523.333	514.267	0.11518		0.985856	0	1	396.667	385.356	-0.0162598		0.819232	0	0	533.333	549.333	0.0379654		0.167595	0	0	300	318.911	-0.0292266		-0.573462	0	0	370	374.044	-0.0133098
	-0.4123	-0.817788	0	0	360	347.956	0.00414361		-0.165116	0	0	423.333	414.267	-0.0563949		0.575519	0	0	516.667	514.4	0.114875		0.986274	0	0	400	385.244	-0.0156501		0.817788	0	0	537.778	549.096	0.0376488		0.165116	0	0	303.333	318.622	-0.0292432		-0.575519	0	0	370	373.978	-0.0132208
	-0.4122	-0.816339	0	0	356.667	348.178	0.00473685		-0.162637	1	0	423.333	414.489	-0.0562924		0.577573	0	0	520	514.533	0.114577		0.986686	0	0	400	385.178	-0.0150458		0.816339	0	0	533.333	548.8	0.0373831		0.162637	0	0	300	318.289	-0.0292195		-0.577573	0	0	376.667	373.978	-0.0131402
	-0.4121	-0.814885	0	0	356.667	348.444	0.00535534		-0.160157	0	0	423.333	414.711	-0.0561615		0.579623	0	0	523.333	514.733	0.114285		0.987092	0	0	396.667	385.111	-0.014449		0.814885	0	0	533.333	548.504	0.0371672		0.160157	0	0	300	317.978	-0.0291427		-0.579623	0	0	373.333	373.956	-0.0130687
	-0.412	-0.813426	0	0	363.333	348.756	0.006		-0.157676	0	0	420	414.867	-0.056		0.581669	0	0	526.667	514.978	0.114		0.987491	0	0	396.667	385.044	-0.013862		0.813426	0	0	537.778	548.326	0.037		0.157676	1	0	300	317.644	-0.029		-0.581669	0	0	376.667	374	-0.0130067
	-0.4119	-0.811961	0	0	360	349.022	0.00667106		-0.155193	0	1	430	415.111	-0.0558075		0.583712	0	0	520	515.156	0.113723		0.987884	0	0	396.667	384.956	-0.0132869		0.811961	0	0	537.778	548.148	0.0368796		0.155193	0	1	293.333	317.267	-0.0287817		-0.583712	0	1	383.333	374.089	-0.0129545
	-0.4118	-0.810492	0	0	366.667	349.333	0.00736582		-0.15271	0	0	423.333	415.267	-0.0555906		0.58575	1	0	523.333	515.333	0.113453		0.988271	0	0	393.333	384.822	-0.0127258		0.810492	0	0	528.889	547.911	0.0368009		0.15271	0	0	290	316.844	-0.0284909		-0.58575	0	0	380	374.133	-0.0129125
	-0.4117	-0.809017	0	0	366.667	349.644	0.00808082		-0.150226	0	0	423.333	415.4	-0.055358		0.587785	0	0	526.667	515.556	0.113191		0.988652	0	0	396.667	384.733	-0.0121809		0.809017	0	0	520	547.585	0.0367583		0.150226	0	0	290	316.422	-0.0281338		-0.587785	0	0	376.667	374.156	-0.0128814
	-0.4116	-0.807537	0	0	366.667	349.956	0.00881264		-0.14774	0	0	430	415.6	-0.0551179		0.589817	0	1	530	515.8	0.112935		0.989026	0	0	400	384.733	-0.0116543		0.807537	0	0	520	547.289	0.0367461		0.14774	0	0	290	316.022	-0.0277168		-0.589817	0	0	370	374.089	-0.0128614
	-0.4115	-0.806052	0	0	366.667	350.267	0.00955782		-0.145254	0	0	426.667	415.733	-0.0548791		0.591845	0	0	523.333	516	0.112685		0.989394	0	0	400	384.733	-0.0111482		0.806052	0	0	511.111	546.904	0.0367584		0.145254	0	0	290	315.644	-0.027246		-0.591845	0	0	370	374.022	-0.0128529
	-0.4114	-0.804562	0	0	363.333	350.578	0.0103129		-0.142767	0	0	430	415.889	-0.0546499		0.593869	0	0	523.333	516.222	0.11244		0.989756	0	0	400	384.711	-0.0106647		0.804562	0	0	511.111	546.578	0.0367896		0.142767	0	0	293.333	315.267	-0.0267278		-0.593869	0	0	363.333	373.867	-0.0128566
	-0.4113	-0.803067	0	0	366.667	350.911	0.0110745		-0.140279	0	0	433.333	416.067	-0.0544389		0.595889	0	0	530	516.511	0.112201		0.990112	1	1	400	384.689	-0.010206		0.803067	0	0	506.667	546.222	0.036834		0.140279	0	0	293.333	314.889	-0.0261685		-0.595889	0	0	363.333	373.756	-0.0128726
	-0.4112	-0.801567	0	0	363.333	351.222	0.0118392		-0.13779	0	0	433.333	416.222	-0.0542546		0.597905	0	0	533.333	516.844	0.111966		0.990461	0	0	400	384.644	-0.00977421		0.801567	0	0	502.222	545.867	0.0368858		0.13779	0	0	296.667	314.556	-0.0255742		-0.597905	0	0	363.333	373.667	-0.0129016
	-0.4111	-0.800062	0	0	360	351.444	0.0126034		-0.135301	0	0	433.333	416.378	-0.0541055		0.599918	0	0	530	517.133	0.111735		0.990805	0	0	406.667	384.644	-0.00937149		0.800062	0	0	502.222	545.481	0.0369392		0.135301	0	0	296.667	314.267	-0.0249512		-0.599918	0	0	363.333	373.578	-0.0129439
	-0.411	-0.798551	0	0	356.667	351.622	0.0133638		-0.13281	0	0	436.667	416.556	-0.054		0.601927	0	0	526.667	517.356	0.111508		0.991142	0	0	410	384.711	-0.009		0.798551	0	0	502.222	545.067	0.0369887		0.13281	0	0	293.333	313.956	-0.0243059		-0.601927	0	0	363.333	373.467	-0.013
	-0.4109	-0.797036	0	0	360	351.8	0.014117		-0.130319	0	0	436.667	416.756	-0.0539447		0.603932	0	0	530	517.578	0.111284		0.991472	0	0	410	384.822	-0.00866114		0.797036	0	0	511.111	544.711	0.0370283		0.130319	0	0	293.333	313.622	-0.0236445		-0.603932	0	0	363.333	373.356	-0.0130699
	-0.4108	-0.795516	0	0	356.667	351.956	0.0148594		-0.127826	0	0	433.333	416.933	-0.053938		0.605933	0	0	533.333	517.822	0.111063		0.991797	0	0	413.333	384.978	-0.00835334		0.795516	0	0	520	544.444	0.0370525		0.127826	0	0	293.333	313.267	-0.0229732		-0.605933	0	0	363.333	373.267	-0.0131525
	-0.4107	-0.79399	0	0	356.667	352.111	0.0155876		-0.125333	0	0	436.667	417.156	-0.0539762		0.607931	0	0	533.333	518.089	0.110844		0.992115	0	0	410	385.133	-0.00807432		0.79399	0	0	520	544.178	0.0370554		0.125333	0	0	290	312.844	-0.0222983		-0.607931	0	0	363.333	373.156	-0.0132461
	-0.4106	-0.79246	0	1	356.667	352.267	0.0162983		-0.122839	0	0	430	417.333	-0.0540558		0.609924	1	0	533.333	518.356	0.110627		0.992427	0	0	410	385.267	-0.00782176		0.79246	0	0	520	543.97	0.0370313		0.122839	0	0	293.333	312.489	-0.0216261		-0.609924	0	0	366.667	373.067	-0.0133491
	-0.4105	-0.790925	0	0	360	352.444	0.0169879		-0.120345	0	0	430	417.533	-0.054173		0.611914	0	0	536.667	518.644	0.110411		0.992732	0	0	406.667	385.356	-0.00759335		0.790925	0	0	515.556	543.704	0.0369746		0.120345	0	0	296.667	312.156	-0.0209629		-0.611914	0	0	366.667	372.978	-0.0134601
	-0.4104	-0.789384	0	0	360	352.644	0.0176531		-0.117849	0	1	440	417.778	-0.0543244		0.6139	0	0	540	518.933	0.110196		0.993031	0	0	413.333	385.511	-0.00738681		0.789384	0	0	511.111	543.378	0.0368794		0.117849	0	0	296.667	311.8	-0.0203148		-0.6139	0	0	366.667	372.911	-0.0135773
	-0.4103	-0.787839	0	0	363.333	352.867	0.0182903		-0.115353	0	0	440	418.022	-0.0545063		0.615882	0	0	533.333	519.156	0.109981		0.993325	0	0	416.667	385.756	-0.00719983		0.787839	1	0	520	543.111	0.0367401		0.115353	0	0	293.333	311.422	-0.0196882		-0.615882	0	0	360	372.756	-0.0136994
	-0.4102	-0.786288	0	0	363.333	353.089	0.0188961		-0.112856	0	0	446.667	418.289	-0.054715		0.61786	0	0	530	519.356	0.109766		0.993611	0	1	420	386.067	-0.00703009		0.786288	0	0	511.111	542.726	0.0365509		0.112856	0	0	286.667	311	-0.0190894		-0.61786	0	0	353.333	372.511	-0.0138245
	-0.4101	-0.784733	0	0	360	353.289	0.0194672		-0.110359	0	0	440	418.489	-0.054947		0.619834	0	0	530	519.533	0.10955		0.993892	0	0	416.667	386.333	-0.00687531		0.784733	0	0	511.111	542.4	0.0363061		0.110359	0	0	293.333	310.622	-0.0185246		-0.619834	0	0	350	372.222	-0.0139513
	-0.41	-0.783173	0	0	360	353.511	0.02		-0.107861	0	0	440	418.644	-0.0551987		0.621804	0	0	533.333	519.756	0.109333		0.994166	0	0	416.667	386.622	-0.00673317		0.783173	0	0	515.556	542.133	0.036		0.107861	0	0	293.333	310.244	-0.018		-0.621804	0	0	350	371.911	-0.0140781
	-0.4099	-0.781608	0	0	356.667	353.689	0.020492		-0.105362	0	0	450	418.867	-0.0554664		0.623771	0	0	540	520.089	0.109115		0.994434	0	0	413.333	386.867	-0.00660138		0.781608	0	0	520	541.896	0.0356288		0.105362	0	0	293.333	309.889	-0.0175204		-0.623771	0	0	350	371.6	-0.0142033
	-0.4098	-0.780037	0	0	356.667	353.867	0.0209442		-0.102862	0	0	450	419.089	-0.0557464		0.625733	0	0	530	520.289	0.108895		0.994696	0	0	416.667	387.111	-0.00647763		0.780037	0	0	520	541.659	0.0351966		0.102862	0	0	290	309.489	-0.0170841		-0.625733	0	0	346.667	371.244	-0.0143254
	-0.4097	-0.778462	0	0	356.667	354	0.0213584		-0.100362	0	0	453.333	419.333	-0.0560353		0.627692	0	1	533.333	520.489	0.108672		0.994951	0	0	420	387.4	-0.00635962		0.778462	0	0	520	541.393	0.0347097		0.100362	0	0	293.333	309.089	-0.016688		-0.627692	0	0	343.333	370.844	-0.0144427
	-0.4096	-0.776882	0	0	353.333	354.089	0.0217366		-0.0978608	0	0	453.333	419.6	-0.0563294		0.629646	0	0	536.667	520.733	0.108446		0.9952	0	0	416.667	387.689	-0.00624504		0.776882	0	0	520	541.126	0.0341741		0.0978608	0	0	293.333	308.689	-0.0163288		-0.629646	0	0	340	370.444	-0.0145538
	-0.4095	-0.775297	0	0	350	354.111	0.0220805		-0.0953593	1	0	446.667	419.756	-0.056625		0.631597	0	0	543.333	521.022	0.108216		0.995443	0	0	420	388.022	-0.0061316		0.775297	0	0	528.889	540.948	0.033596		0.0953593	0	0	296.667	308.333	-0.0160034		-0.631597	0	0	340	370.089	-0.014657
	-0.4094	-0.773708	0	0	350	354.111	0.022392		-0.0928572	0	0	446.667	419.956	-0.0569186		0.633543	0	0	533.333	521.2	0.107983		0.995679	0	0	420	388.378	-0.00601699		0.773708	0	0	528.889	540.77	0.0329815		0.0928572	0	0	303.333	308.022	-0.0157085		-0.633543	0	0	336.667	369.689	-0.0147508
	-0.4093	-0.772113	0	1	353.333	354.133	0.022673		-0.0903545	0	0	453.333	420.222	-0.0572065		0.635486	0	0	536.667	521.378	0.107745		0.99591	0	0	413.333	388.622	-0.0058989		0.772113	0	0	528.889	540.622	0.0323369		0.0903545	0	0	300	307.689	-0.015441		-0.635486	0	0	340	369.311	-0.0148336
	-0.4092	-0.770513	0	0	353.333	354.156	0.0229254		-0.0878512	0	0	456.667	420.489	-0.0574851		0.637424	0	0	536.667	521.556	0.107502		0.996134	0	0	410	388.844	-0.00577504		0.770513	0	0	528.889	540.504	0.0316681		0.0878512	0	1	303.333	307.378	-0.0151977		-0.637424	0	0	346.667	368.978	-0.0149037
	-0.4091	-0.768909	0	0	353.333	354.2	0.023151		-0.0853474	0	0	460	420.8	-0.0577508		0.639359	0	0	530	521.689	0.107254		0.996351	0	0	420	389.133	-0.0056431		0.768909	0	0	528.889	540.385	0.0309814		0.0853474	0	0	303.333	307.089	-0.0149753		-0.639359	0	0	346.667	368.644	-0.0149597
	-0.409	-0.767299	0	0	353.333	354.244	0.0233517		-0.082843	0	1	456.667	421.089	-0.058		0.641289	0	0	530	521.822	0.107		0.996563	0	0	420	389.511	-0.00550078		0.767299	1	0	533.333	540.296	0.0302829		0.082843	0	0	300	306.756	-0.0147707		-0.641289	0	0	350	368.333	-0.015
	-0.4089	-0.765685	0	0	353.333	354.311	0.0235293		-0.0803381	0	0	460	421.378	-0.0582303		0.643216	0	0	530	521.933	0.10674		0.996768	0	0	423.333	389.933	-0.00534578		0.765685	0	0	528.889	540.148	0.0295788		0.0803381	0	0	306.667	306.467	-0.0145807		-0.643216	0	0	346.667	368	-0.0150238
	-0.4088	-0.764066	0	0	346.667	354.311	0.0236857		-0.0778327	0	0	460	421.644	-0.0584441		0.645138	0	0	526.667	522	0.106474		0.996966	0	0	420	390.333	-0.00517579		0.764066	0	0	524.444	539.911	0.0288751		0.0778327	0	0	310	306.244	-0.0144021		-0.645138	0	0	350	367.711	-0.0150335
	-0.4087	-0.762443	0	0	343.333	354.289	0.0238228		-0.0753268	0	0	466.667	421.933	-0.0586451		0.647056	0	0	533.333	522.156	0.106202		0.997159	0	0	420	390.711	-0.00498851		0.762443	0	0	520	539.674	0.028178		0.0753268	0	0	310	306.044	-0.0142317		-0.647056	0	0	350	367.444	-0.0150324
	-0.4086	-0.760814	0	0	343.333	354.244	0.0239424		-0.0728204	0	0	460	422.133	-0.0588369		0.64897	0	0	536.667	522.333	0.105925		0.997345	0	0	420	391.133	-0.00478164		0.760814	0	0	528.889	539.496	0.0274937		0.0728204	0	0	306.667	305.822	-0.0140663		-0.64897	0	0	346.667	367.133	-0.0150239
	-0.4085	-0.75918	0	0	346.667	354.222	0.0240464		-0.0703136	0	0	463.333	422.378	-0.0590232		0.65088	0	0	530	522.467	0.105644		0.997525	0	0	416.667	391.511	-0.00455287		0.75918	0	0	515.556	539.141	0.0268284		0.0703136	0	0	303.333	305.578	-0.0139027		-0.65088	0	0	350	366.844	-0.0150113
	-0.4084	-0.757542	0	0	353.333	354.244	0.0241367		-0.0678063	0	0	463.333	422.667	-0.0592077		0.652786	0	1	526.667	522.533	0.105358		0.997699	0	0	416.667	391.911	-0.0042999		0.757542	0	0	520	538.815	0.026188		0.0678063	0	0	306.667	305.356	-0.0137377		-0.652786	0	0	350	366.556	-0.0149977
	-0.4083	-0.755899	0	0	350	354.222	0.024215		-0.0652986	0	0	463.333	422.978	-0.0593939		0.654688	0	0	530	522.644	0.105068		0.997866	0	0	416.667	392.311	-0.00402044		0.755899	0	0	520	538.519	0.0255789		0.0652986	0	0	300	305.044	-0.0135682		-0.654688	0	0	350	366.333	-0.0149865
	-0.4082	-0.754251	0	0	353.333	354.267	0.0242834		-0.0627905	0	0	463.333	423.333	-0.0595856		0.656586	0	0	523.333	522.689	0.104775		0.998027	0	0	416.667	392.756	-0.00371216		0.754251	0	0	524.444	538.311	0.0250071		0.0627905	0	0	296.667	304.711	-0.0133908		-0.656586	0	0	343.333	366.044	-0.0149809
	-0.4081	-0.752599	0	0	353.333	354.311	0.0243436		-0.060282	0	0	460	423.689	-0.0597864		0.65848	0	0	523.333	522.733	0.104479		0.998181	0	0	413.333	393.178	-0.00337279		0.752599	0	0	520	538.044	0.0244787		0.060282	0	0	296.667	304.378	-0.0132025		-0.65848	0	0	350	365.844	-0.0149844
	-0.408	-0.750942	0	0	353.333	354.333	0.0243975		-0.0577731	0	0	456.667	423.978	-0.06		0.660369	1	0	530	522.822	0.10418		0.99833	0	1	406.667	393.511	-0.003		0.750942	0	0	520	537.807	0.024		0.0577731	0	0	296.667	304.067	-0.013		-0.660369	0	0	343.333	365.578	-0.015
	-0.4079	-0.749279	0	0	360	354.4	0.024447		-0.0552639	0	0	460	424.267	-0.0602283		0.662254	0	0	533.333	522.933	0.103879		0.998472	0	0	403.333	393.8	-0.00259228		0.749279	0	0	524.444	537.659	0.0235747		0.0552639	0	0	300	303.844	-0.0127809		-0.662254	0	0	343.333	365.311	-0.0150307
	-0.4078	-0.747613	0	0	356.667	354.422	0.0244939		-0.0527543	0	0	460	424.6	-0.0604669		0.664135	0	0	526.667	523	0.103576		0.998608	0	0	400	394.044	-0.00215125		0.747613	0	0	528.889	537.481	0.0231976		0.0527543	0	1	296.667	303.6	-0.0125457		-0.664135	0	0	346.667	365.111	-0.0150772
	-0.4077	-0.745941	0	0	356.667	354.444	0.0245401		-0.0502443	0	0	456.667	424.889	-0.0607095		0.666012	0	0	526.667	523.089	0.103271		0.998737	0	0	403.333	394.378	-0.0016793		0.745941	0	0	528.889	537.393	0.022861		0.0502443	0	0	296.667	303.333	-0.0122956		-0.666012	0	0	346.667	364.911	-0.0151399
	-0.4076	-0.744265	0	0	356.667	354.533	0.0245874		-0.0477341	0	1	456.667	425.2	-0.0609499		0.667885	0	0	526.667	523.156	0.102966		0.99886	0	0	400	394.689	-0.00117881		0.744265	0	0	528.889	537.304	0.0225573		0.0477341	0	0	300	303.111	-0.012032		-0.667885	0	0	350	364.778	-0.0152191
	-0.4075	-0.742584	0	0	346.667	354.489	0.0246378		-0.0452235	0	0	460	425.533	-0.061182		0.669753	0	0	526.667	523.2	0.10266		0.998977	0	0	400	394.978	-0.0006522		0.742584	0	0	524.444	537.126	0.0222789		0.0452235	0	0	300	302.933	-0.0117561		-0.669753	0	0	350	364.667	-0.0153151
	-0.4074	-0.740898	0	0	350	354.489	0.024693		-0.0427127	0	0	460	425.844	-0.0613995		0.671617	0	0	530	523.311	0.102353		0.999087	0	0	400	395.289	-0.00010185		0.740898	0	0	524.444	537.007	0.0220182		0.0427127	0	0	296.667	302.733	-0.0114691		-0.671617	0	0	353.333	364.622	-0.0154283
	-0.4073	-0.739208	0	0	353.333	354.511	0.024755		-0.0402015	0	0	466.667	426.2	-0.0615962		0.673477	0	0	530	523.4	0.102047		0.999192	0	0	403.333	395.622	0.000469842		0.739208	0	0	528.889	536.919	0.0217676		0.0402015	0	0	296.667	302.556	-0.0111724		-0.673477	0	0	346.667	364.511	-0.015559
	-0.4072	-0.737513	0	0	356.667	354.556	0.0248256		-0.0376902	0	0	466.667	426.533	-0.061766		0.675333	0	1	526.667	523.444	0.101742		0.999289	0	0	393.333	395.822	0.00106048		0.737513	0	0	528.889	536.8	0.0215194		0.0376902	0	0	296.667	302.4	-0.0108672		-0.675333	0	0	346.667	364.378	-0.0157075
	-0.4071	-0.735813	0	0	360	354.622	0.0249066		-0.0351786	0	0	463.333	426.867	-0.0619027		0.677184	0	0	540	523.578	0.101437		0.999381	0	0	390	396	0.00166767		0.735813	0	1	533.333	536.711	0.0212661		0.0351786	0	0	293.333	302.2	-0.0105546		-0.677184	0	0	346.667	364.267	-0.0158742
	-0.407	-0.734109	0	0	360	354.689	0.025		-0.0326668	0	0	466.667	427.267	-0.062		0.679032	0	0	543.333	523.8	0.101134		0.999466	0	0	393.333	396.2	0.00228901		0.734109	0	0	533.333	536.652	0.021		0.0326668	0	0	290	301.956	-0.0102362		-0.679032	0	0	343.333	364.111	-0.0160593
	-0.4069	-0.7324	0	0	360	354.756	0.0251072		-0.0301547	0	0	460	427.622	-0.0620539		0.680874	0	0	540	523.978	0.100833		0.999545	0	0	390	396.4	0.00292211		0.7324	0	0	528.889	536.593	0.0207153		0.0301547	0	0	290	301.689	-0.00991294		-0.680874	0	0	343.333	363.956	-0.0162633
	-0.4068	-0.730687	0	0	366.667	354.867	0.0252279		-0.0276425	0	0	456.667	427.933	-0.0620687		0.682713	0	0	540	524.156	0.100534		0.999618	0	1	390	396.578	0.00356458		0.730687	0	0	524.444	536.474	0.0204128		0.0276425	0	0	290	301.422	-0.00958626		-0.682713	0	0	343.333	363.8	-0.0164864
	-0.4067	-0.728969	0	0	370	355.044	0.0253615		-0.0251301	0	0	460	428.267	-0.0620508		0.684547	1	0	543.333	524.378	0.100238		0.999684	0	0	386.667	396.733	0.00421402		0.728969	0	0	524.444	536.356	0.0200954		0.0251301	0	0	290	301.178	-0.00925739		-0.684547	0	0	343.333	363.667	-0.016729
	-0.4066	-0.727246	0	0	370	355.222	0.0255075		-0.0226175	0	1	466.667	428.644	-0.0620068		0.686377	0	0	550	524.644	0.0999443		0.999744	0	0	383.333	396.844	0.00486804		0.727246	0	0	524.444	536.237	0.0197656		0.0226175	0	0	293.333	301	-0.00892759		-0.686377	0	0	343.333	363.556	-0.0169914
	-0.4065	-0.725519	0	0	370	355.4	0.0256651		-0.0201048	0	0	466.667	429.067	-0.061943		0.688203	0	0	546.667	524.956	0.0996545		0.999798	0	0	380	396.933	0.00552423		0.725519	0	0	528.889	536.207	0.0194262		0.0201048	0	0	293.333	300.8	-0.00859812		-0.688203	0	0	343.333	363.467	-0.0172739
	-0.4064	-0.723787	0	0	373.333	355.644	0.0258337		-0.017592	0	0	466.667	429.511	-0.0618659		0.690024	0	0	540	525.178	0.0993685		0.999845	0	0	380	397.044	0.00618021		0.723787	1	0	520	536.089	0.0190798		0.017592	0	1	296.667	300.622	-0.00827025		-0.690024	1	0	346.667	363.422	-0.0175769
	-0.4063	-0.72205	0	0	373.333	355.911	0.0260128		-0.0150791	0	0	463.333	429.933	-0.0617819		0.691841	0	0	533.333	525.311	0.0990868		0.999886	0	0	380	397.156	0.00683358		0.72205	0	0	524.444	536	0.0187291		0.0150791	0	0	303.333	300.533	-0.00794523		-0.691841	0	0	343.333	363.356	-0.0179007
	-0.4062	-0.720309	0	0	370	356.156	0.0262016		-0.012566	0	0	466.667	430.378	-0.0616976		0.693653	0	0	540	525.489	0.0988098		0.999921	0	0	380	397.311	0.00748194		0.720309	0	0	520	535.881	0.0183768		0.012566	0	0	303.333	300.444	-0.00762435		-0.693653	0	0	340	363.267	-0.0182455
	-0.4061	-0.718563	0	0	370	356.378	0.0263996		-0.0100529	0	1	470	430.867	-0.0616193		0.695462	0	0	540	525.689	0.0985379		0.999949	0	0	376.667	397.444	0.0081229		0.718563	0	0	528.889	535.911	0.0180256		0.0100529	0	0	300	300.311	-0.00730885		-0.695462	0	0	340	363.2	-0.0186119
	-0.406	-0.716813	0	0	366.667	356.578	0.0266061		-0.00753975	0	0	466.667	431.311	-0.0615534		0.697265	0	1	536.667	525.889	0.0982714		0.999972	0	0	376.667	397.578	0.00875407		0.716813	0	1	520	535.822	0.0176781		0.00753975	0	0	296.667	300.156	-0.007		-0.697265	0	0	336.667	363.067	-0.019
	-0.4059	-0.715059	0	0	370	356.8	0.0268204		-0.00502653	0	0	466.667	431.756	-0.0615065		0.699065	0	0	543.333	526.133	0.0980109		0.999987	0	0	370	397.622	0.00937304		0.715059	0	0	533.333	535.822	0.0173371		0.00502653	0	0	296.667	300.022	-0.00669892		-0.699065	0	0	336.667	362.933	-0.0194097
	-0.4058	-0.713299	0	0	370	357.044	0.027042		-0.00251327	0	0	463.333	432.156	-0.061485		0.70086	0	0	550	526.444	0.0977568		0.999997	0	0	370	397.689	0.00997743		0.713299	0	0	533.333	535.852	0.0170052		0.00251327	0	0	296.667	299.911	-0.00640615		-0.70086	0	0	333.333	362.756	-0.0198391
	-0.4057	-0.711536	1	0	376.667	357.311	0.0272702		-2.66454e-15	0	0	463.333	432.533	-0.0614953		0.70265	0	0	546.667	526.756	0.0975093		1	0	0	373.333	397.778	0.0105648		0.711536	0	0	533.333	535.881	0.0166851		-1.79523e-13	0	0	296.667	299.822	-0.00612207		-0.70265	0	0	333.333	362.6	-0.0202854
	-0.4056	-0.709767	0	0	376.667	357.578	0.0275044		0.00251327	0	0	460	432.911	-0.0615439		0.704436	0	0	543.333	527.022	0.097269		0.999997	0	0	370	397.8	0.0111329		0.709767	0	0	528.889	535.911	0.0163795		-0.00251327	0	0	296.667	299.733	-0.00584708		-0.704436	0	0	336.667	362.467	-0.0207461
	-0.4055	-0.707995	0	0	383.333	357.889	0.027744		0.00502653	0	0	456.667	433.289	-0.0616372		0.706218	0	0	536.667	527.2	0.0970363		0.999987	0	0	370	397.8	0.0116791		0.707995	0	0	528.889	535.941	0.016091		-0.00502653	0	0	296.667	299.644	-0.00558156		-0.706218	0	0	336.667	362.333	-0.0212188
	-0.4054	-0.706218	0	0	383.333	358.2	0.0279883		0.00753975	0	0	463.333	433.689	-0.0617816		0.707995	1	0	543.333	527.467	0.0968115		0.999972	0	0	363.333	397.711	0.0122012		0.706218	0	0	528.889	535.941	0.0158224		-0.00753975	0	0	296.667	299.556	-0.0053259		-0.707995	0	0	336.667	362.2	-0.0217008
	-0.4053	-0.704436	0	0	386.667	358.533	0.0282367		0.0100529	0	1	470	434.133	-0.0619837		0.709768	0	0	543.333	527.756	0.096595		0.999949	0	0	366.667	397.644	0.0126967		0.704436	0	0	524.444	535.881	0.0155763		-0.0100529	0	0	296.667	299.489	-0.00508049		-0.709768	0	0	326.667	361.956	-0.0221896
	-0.4052	-0.70265	0	0	386.667	358.911	0.0284885		0.012566	0	0	466.667	434.6	-0.0622498		0.711536	0	0	540	528.022	0.0963874		0.999921	0	0	363.333	397.556	0.0131633		0.70265	0	0	524.444	535.822	0.0153554		-0.012566	0	0	290	299.356	-0.00484572		-0.711536	1	0	330	361.756	-0.0226826
	-0.4051	-0.700859	0	0	383.333	359.267	0.0287431		0.0150791	0	0	466.667	435.089	-0.0625864		0.7133	0	0	540	528.267	0.0961889		0.999886	0	0	363.333	397.467	0.0135985		0.700859	1	0	524.444	535.793	0.0151624		-0.0150791	0	0	290	299.222	-0.00462198		-0.7133	0	1	326.667	361.533	-0.0231773
	-0.405	-0.699065	0	0	380	359.6	0.029		0.017592	0	0	466.667	435.556	-0.063		0.715059	0	0	540	528.511	0.096		0.999845	0	0	363.333	397.378	0.014		0.699065	0	0	520	535.704	0.015		-0.017592	0	0	290	299.067	-0.00440966		-0.715059	0	0	323.333	361.289	-0.0236711
	-0.4049	-0.697265	0	0	380	359.911	0.0292585		0.0201048	0	0	473.333	436.089	-0.0634932		0.716813	0	0	540	528.733	0.0958209		0.999798	1	0	360	397.267	0.014366		0.697265	0	0	524.444	535.644	0.0148692		-0.0201048	0	0	286.667	298.867	-0.00420914		-0.716813	0	0	316.667	360.956	-0.0241615
	-0.4048	-0.695461	0	0	380	360.244	0.0295182		0.0226175	0	0	473.333	436.6	-0.0640535		0.718564	0	0	540	528.933	0.0956512		0.999744	0	0	363.333	397.178	0.0146976		0.695461	0	1	515.556	535.496	0.0147644		-0.0226175	0	0	290	298.733	-0.00402082		-0.718564	0	0	320	360.644	-0.024646
	-0.4047	-0.693653	0	0	383.333	360.6	0.0297788		0.0251301	0	0	470	437.067	-0.0646647		0.720309	0	0	536.667	529.089	0.0954901		0.999684	0	0	363.333	397.089	0.0149965		0.693653	0	0	511.111	535.289	0.0146785		-0.0251301	0	0	286.667	298.578	-0.00384509		-0.720309	0	0	320	360.356	-0.0251219
	-0.4046	-0.691841	0	0	386.667	360.978	0.0300401		0.0276425	0	0	470	437.533	-0.0653104		0.72205	0	0	540	529.244	0.0953371		0.999618	0	0	353.333	396.844	0.0152644		0.691841	0	0	511.111	535.052	0.0146042		-0.0276425	0	0	283.333	298.378	-0.00368233		-0.72205	0	0	316.667	360.022	-0.0255867
	-0.4045	-0.690024	1	0	386.667	361.333	0.0303016		0.0301547	0	0	470	438	-0.0659745		0.723787	0	0	543.333	529.467	0.0951914		0.999545	0	0	350	396.556	0.0155031		0.690024	0	0	515.556	534.874	0.0145344		-0.0301547	0	0	283.333	298.2	-0.00353293		-0.723787	0	0	320	359.689	-0.0260379
	-0.4044	-0.688203	0	0	386.667	361.689	0.0305631		0.0326668	0	0	470	438.467	-0.0666406		0.725519	0	0	540	529.667	0.0950524		0.999466	0	0	350	396.311	0.0157142		0.688203	0	0	515.556	534.696	0.0144618		-0.0326668	0	0	286.667	298.044	-0.00339728		-0.725519	0	0	320	359.378	-0.0264729
	-0.4043	-0.686377	0	0	383.333	362	0.0308243		0.0351786	0	0	466.667	438.867	-0.0672925		0.727246	0	0	540	529.867	0.0949194		0.999381	0	0	346.667	396.022	0.0158995		0.686377	0	0	502.222	534.341	0.0143793		-0.0351786	0	0	286.667	297.933	-0.00327578		-0.727246	0	0	323.333	359.111	-0.0268892
	-0.4042	-0.684547	0	0	386.667	362.333	0.0310848		0.0376902	0	0	466.667	439.267	-0.0679139		0.728969	0	0	533.333	530	0.0947917		0.999289	0	0	353.333	395.756	0.0160608		0.684547	0	0	506.667	534.015	0.0142796		-0.0376902	0	0	286.667	297.844	-0.0031688		-0.728969	0	0	320	358.8	-0.0272842
	-0.4041	-0.682713	0	0	383.333	362.622	0.0313443		0.0402015	0	0	470	439.644	-0.0684885		0.730687	0	0	536.667	530.156	0.0946688		0.999192	0	0	346.667	395.4	0.0161996		0.682713	0	0	511.111	533.719	0.0141556		-0.0402015	0	0	286.667	297.778	-0.00307675		-0.730687	0	0	320	358.489	-0.0276553
	-0.404	-0.680874	0	0	383.333	362.956	0.0316025		0.0427127	0	0	476.667	440.089	-0.069		0.7324	0	0	536.667	530.311	0.0945499		0.999087	0	0	343.333	395.022	0.0163179		0.680874	0	0	511.111	533.452	0.014		-0.0427127	0	0	283.333	297.689	-0.003		-0.7324	0	0	313.333	358.089	-0.028
	-0.4039	-0.679031	0	0	376.667	363.2	0.0318591		0.0452235	0	0	476.667	440.556	-0.0694355		0.734109	0	0	536.667	530.467	0.0944344		0.998977	0	0	343.333	394.644	0.0164172		0.679031	1	0	511.111	533.156	0.0138072		-0.0452235	0	0	280	297.556	-0.00293854		-0.734109	0	0	320	357.778	-0.028317
	-0.4038	-0.677184	0	0	373.333	363.422	0.0321137		0.0477341	0	0	480	441.089	-0.0697949		0.735814	0	0	533.333	530.533	0.0943216		0.99886	0	0	340	394.267	0.0164993		0.677184	0	0	511.111	532.889	0.0135772		-0.0477341	0	0	280	297.444	-0.00289071		-0.735814	0	0	320	357.467	-0.0286096
	-0.4037	-0.675333	0	0	373.333	363.689	0.032366		0.0502443	0	0	476.667	441.556	-0.0700816		0.737513	0	0	543.333	530.667	0.0942109		0.998737	0	1	350	393.956	0.0165659		0.675333	0	0	515.556	532.652	0.0133119		-0.0502443	0	0	280	297.333	-0.00285443		-0.737513	0	0	316.667	357.156	-0.0288826
	-0.4036	-0.673477	0	0	373.333	363.911	0.0326158		0.0527543	0	0	476.667	442	-0.0702988		0.739208	0	0	543.333	530.8	0.0941015		0.998608	1	0	350	393.644	0.0166188		0.673477	0	0	506.667	532.326	0.0130128		-0.0527543	0	0	283.333	297.267	-0.00282765		-0.739208	0	0	313.333	356.822	-0.0291404
	-0.4035	-0.671617	0	0	376.667	364.133	0.0328627		0.0552639	0	0	480	442.511	-0.0704498		0.740899	0	0	543.333	530.889	0.0939929		0.998472	0	0	350	393.333	0.0166597		0.671617	0	0	515.556	532.03	0.0126816		-0.0552639	0	0	286.667	297.222	-0.00280827		-0.740899	0	0	310	356.444	-0.0293879
	-0.4034	-0.669753	0	0	383.333	364.422	0.0331063		0.0577731	1	0	486.667	443.067	-0.0705379		0.742584	0	0	540	530.911	0.0938843		0.99833	0	0	346.667	393	0.0166902		0.669753	0	0	515.556	531.704	0.0123201		-0.0577731	0	0	283.333	297.133	-0.00279425		-0.742584	0	0	300	355.978	-0.0296296
	-0.4033	-0.667885	1	0	386.667	364.733	0.0333464		0.060282	0	0	486.667	443.622	-0.0705663		0.744265	0	0	543.333	530.933	0.0937751		0.998181	0	0	336.667	392.578	0.0167122		0.667885	0	0	520	531.378	0.0119298		-0.060282	0	0	276.667	296.956	-0.0027835		-0.744265	0	0	306.667	355.578	-0.0298701
	-0.4032	-0.666012	0	0	393.333	365.111	0.0335827		0.0627905	0	0	486.667	444.2	-0.0705384		0.745941	0	0	546.667	531	0.0936647		0.998027	0	0	336.667	392.133	0.0167273		0.666012	0	0	520	531.111	0.0115124		-0.0627905	0	0	273.333	296.756	-0.00277396		-0.745941	0	1	306.667	355.156	-0.0301141
	-0.4031	-0.664135	0	0	390	365.444	0.0338147		0.0652986	0	0	486.667	444.756	-0.0704573		0.747613	0	0	543.333	531.067	0.0935523		0.997866	0	0	336.667	391.667	0.0167372		0.664135	0	0	515.556	530.785	0.0110696		-0.0652986	1	0	276.667	296.556	-0.00276355		-0.747613	0	0	306.667	354.733	-0.0303663
	-0.403	-0.662254	0	0	386.667	365.733	0.0340423		0.0678063	0	0	476.667	445.2	-0.0703265		0.74928	0	0	543.333	531.111	0.0934374		0.997699	0	0	333.333	391.156	0.0167438		0.662254	0	0	506.667	530.37	0.0106031		-0.0678063	0	0	280	296.422	-0.00275021		-0.74928	0	0	310	354.4	-0.0306311
	-0.4029	-0.660369	0	0	383.333	365.978	0.034265		0.0703136	0	0	476.667	445.622	-0.0701491		0.750942	0	0	543.333	531.133	0.0933192		0.997525	0	0	340	390.689	0.0167486		0.660369	0	0	506.667	529.926	0.0101146		-0.0703136	0	0	276.667	296.267	-0.00273187		-0.750942	0	0	306.667	354.044	-0.0309134
	-0.4028	-0.658479	0	0	383.333	366.244	0.0344826		0.0728204	0	0	480	446.022	-0.0699285		0.752599	0	0	543.333	531.156	0.0931971		0.997345	0	0	343.333	390.222	0.0167535		0.658479	0	0	506.667	529.541	0.00960561		-0.0728204	0	0	280	296.156	-0.00270645		-0.752599	0	0	303.333	353.622	-0.0312176
	-0.4027	-0.656586	0	0	380	366.467	0.0346947		0.0753268	0	0	476.667	446.4	-0.0696679		0.754252	0	0	540	531.133	0.0930704		0.997159	0	1	343.333	389.756	0.0167601		0.656586	0	0	502.222	529.126	0.00907792		-0.0753268	0	0	280	296.067	-0.00267189		-0.754252	0	0	300	353.156	-0.0315485
	-0.4026	-0.654688	0	0	380	366.689	0.0349011		0.0778327	0	0	476.667	446.778	-0.0693706		0.755899	0	0	536.667	531.089	0.0929385		0.996966	0	0	343.333	389.289	0.0167702		0.654688	0	0	497.778	528.711	0.00853318		-0.0778327	0	0	273.333	295.911	-0.00262611		-0.755899	0	0	303.333	352.711	-0.0319107
	-0.4025	-0.652786	0	0	376.667	366.911	0.0351013		0.0803381	0	0	466.667	447.022	-0.0690399		0.757542	0	0	543.333	531.067	0.0928007		0.996768	0	0	343.333	388.867	0.0167854		0.652786	0	0	497.778	528.237	0.00797305		-0.0803381	0	0	273.333	295.778	-0.00256705		-0.757542	0	0	303.333	352.311	-0.0323088
	-0.4024	-0.65088	0	0	376.667	367.111	0.0352952		0.082843	0	0	470	447.311	-0.0686791		0.759181	0	0	543.333	531.089	0.0926563		0.996563	0	0	350	388.511	0.0168076		0.65088	0	0	502.222	527.852	0.0073992		-0.082843	0	0	273.333	295.644	-0.00249263		-0.759181	0	0	303.333	351.911	-0.0327474
	-0.4023	-0.64897	0	0	373.333	367.244	0.0354823		0.0853474	0	0	473.333	447.622	-0.0682914		0.760814	0	0	540	531.089	0.0925047		0.996351	0	0	350	388.156	0.0168385		0.64897	0	0	497.778	527.407	0.00681331		-0.0853474	0	0	283.333	295.578	-0.00240078		-0.760814	0	0	306.667	351.578	-0.0332312
	-0.4022	-0.647056	0	0	376.667	367.378	0.0356623		0.0878512	1	0	476.667	447.956	-0.0678801		0.762443	0	0	540	531.067	0.0923453		0.996134	1	0	353.333	387.822	0.0168797		0.647056	0	0	497.778	526.933	0.00621703		-0.0878512	0	1	276.667	295.467	-0.00228945		-0.762443	0	0	306.667	351.267	-0.0337648
	-0.4021	-0.645138	0	0	380	367.533	0.035835		0.0903545	0	0	476.667	448.333	-0.0674486		0.764066	0	0	546.667	531.089	0.0921772		0.99591	0	0	353.333	387.533	0.0169329		0.645138	0	0	502.222	526.489	0.00561204		-0.0903545	0	0	273.333	295.333	-0.00215654		-0.764066	0	1	306.667	350.956	-0.0343529
	-0.402	-0.643215	0	0	380	367.689	0.036		0.0928572	0	0	476.667	448.733	-0.067		0.765685	0	0	553.333	531.178	0.092		0.995679	0	0	350	387.244	0.017		0.643215	0	0	511.111	526.133	0.005		-0.0928572	0	0	270	295.133	-0.002		-0.765685	0	0	303.333	350.578	-0.035
	-0.4019	-0.641289	1	0	383.333	367.867	0.0361572		0.0953593	0	0	476.667	449.156	-0.0665384		0.7673	0	0	550	531.267	0.0918132		0.995443	0	0	346.667	386.911	0.0170822		0.641289	0	0	511.111	525.807	0.00438286		-0.0953593	1	0	276.667	295	-0.00181879		-0.7673	0	0	303.333	350.178	-0.0357081
	-0.4018	-0.639358	0	0	383.333	368.044	0.0363074		0.0978608	0	0	473.333	449.533	-0.0660705		0.768909	0	0	543.333	531.267	0.0916176		0.9952	0	0	343.333	386.511	0.0171789		0.639358	0	0	506.667	525.452	0.00376362		-0.0978608	0	0	270	294.8	-0.00161601		-0.768909	0	0	306.667	349.8	-0.0364681
	-0.4017	-0.637424	0	0	380	368.178	0.0364517		0.100362	0	0	470	449.844	-0.0656038		0.770513	0	0	543.333	531.244	0.0914143		0.994951	0	0	343.333	386.133	0.0172893		0.637424	0	0	502.222	525.067	0.00314557		-0.100362	0	0	266.667	294.578	-0.00139582		-0.770513	0	0	306.667	349.422	-0.0372682
	-0.4016	-0.635485	0	0	383.333	368.333	0.0365911		0.102862	0	0	466.667	450.111	-0.0651459		0.772113	1	0	553.333	531.333	0.0912044		0.994696	0	0	343.333	385.711	0.0174124		0.635485	0	0	493.333	524.593	0.00253199		-0.102862	0	0	266.667	294.356	-0.00116234		-0.772113	0	0	306.667	349.022	-0.0380966
	-0.4015	-0.633543	0	0	380	368.444	0.0367266		0.105362	0	0	476.667	450.467	-0.0647041		0.773708	0	0	553.333	531.444	0.090989		0.994434	0	1	346.667	385.311	0.0175473		0.633543	0	1	506.667	524.267	0.00192616		-0.105362	0	0	266.667	294.133	-0.000919717		-0.773708	1	0	310	348.6	-0.0389415
	-0.4014	-0.631596	0	0	380	368.6	0.0368593		0.107861	0	0	473.333	450.778	-0.064286		0.775297	0	0	546.667	531.533	0.0907692		0.994166	0	0	353.333	384.956	0.017693		0.631596	0	0	502.222	523.911	0.00133136		-0.107861	0	0	266.667	293.911	-0.000672101		-0.775297	0	0	313.333	348.2	-0.0397911
	-0.4013	-0.629646	0	0	380	368.778	0.0369901		0.110359	0	0	476.667	451.089	-0.0638991		0.776882	0	0	546.667	531.6	0.0905461		0.993892	0	0	353.333	384.578	0.0178486		0.629646	0	0	506.667	523.644	0.000750877		-0.110359	0	0	266.667	293.644	-0.000423628		-0.776882	0	0	310	347.733	-0.0406335
	-0.4012	-0.627691	0	0	380	368.933	0.0371203		0.112856	0	0	476.667	451.378	-0.0635508		0.778462	0	0	546.667	531.667	0.0903207		0.993611	0	0	350	384.156	0.0180132		0.627691	0	0	502.222	523.319	0.000187985		-0.112856	0	0	263.333	293.356	-0.00017844		-0.778462	0	0	306.667	347.222	-0.041457
	-0.4011	-0.625733	0	0	376.667	369.067	0.0372507		0.115353	0	0	473.333	451.6	-0.0632486		0.780038	0	0	550	531.8	0.0900941		0.993325	0	0	356.667	383.778	0.0181858		0.625733	0	0	502.222	523.052	-0.000354032		-0.115353	0	0	266.667	293.067	5.93203e-05		-0.780038	0	0	310	346.733	-0.0422498
	-0.401	-0.62377	0	0	373.333	369.156	0.0373824		0.117849	0	0	473.333	451.8	-0.063		0.781608	0	0	546.667	531.956	0.0898675		0.993031	0	0	363.333	383.511	0.0183654		0.62377	0	0	506.667	522.815	-0.000871893		-0.117849	0	0	266.667	292.756	0.000285512		-0.781608	0	0	313.333	346.289	-0.043
	-0.4009	-0.621804	0	0	373.333	369.267	0.0375165		0.120345	1	0	480	452.044	-0.0628103		0.783173	0	0	543.333	532.067	0.0896419		0.992732	0	0	363.333	383.244	0.0185512		0.621804	0	0	502.222	522.489	-0.00136232		-0.120345	0	1	266.667	292.489	0.000495994		-0.783173	0	0	313.333	345.844	-0.0436984
	-0.4008	-0.619834	0	0	366.667	369.289	0.0376539		0.122839	0	0	476.667	452.289	-0.0626757		0.784733	0	0	550	532.222	0.0894184		0.992427	0	0	360	382.978	0.0187422		0.619834	0	0	502.222	522.163	-0.00182202		-0.122839	0	0	266.667	292.244	0.000686624		-0.784733	0	0	323.333	345.489	-0.0443457
	-0.4007	-0.61786	0	0	363.333	369.244	0.0377958		0.125333	0	0	476.667	452.533	-0.0625906		0.786289	0	0	553.333	532.444	0.0891982		0.992115	0	0	360	382.711	0.0189375		0.61786	0	0	506.667	521.926	-0.00224772		-0.125333	0	0	276.667	292.067	0.00085326		-0.786289	0	0	320	345.089	-0.0449452
	-0.4006	-0.615882	0	0	363.333	369.2	0.0379432		0.127826	0	0	476.667	452.822	-0.0625488		0.787839	0	0	553.333	532.711	0.0889822		0.991797	0	0	360	382.489	0.0191361		0.615882	0	0	506.667	521.719	-0.00263614		-0.127826	0	0	280	291.911	0.000991761		-0.787839	0	0	316.667	344.689	-0.0455003
	-0.4005	-0.6139	0	0	360	369.156	0.038097		0.130319	0	0	480	453.156	-0.0625447		0.789384	0	0	553.333	533	0.0887716		0.991472	0	0	363.333	382.289	0.0193371		0.6139	0	0	502.222	521.452	-0.002984		-0.130319	0	0	270	291.644	0.00109799		-0.789384	0	0	323.333	344.333	-0.046014
	-0.4004	-0.611914	0	0	363.333	369.133	0.0382584		0.13281	0	0	473.333	453.378	-0.0625723		0.790925	1	0	553.333	533.244	0.0885675		0.991142	0	0	363.333	382.089	0.0195395		0.611914	0	0	506.667	521.274	-0.00328802		-0.13281	0	0	273.333	291.4	0.00116779		-0.790925	0	0	323.333	344.022	-0.0464898
	-0.4003	-0.609924	0	0	360	369.067	0.0384283		0.135301	0	0	480	453.644	-0.0626257		0.79246	0	0	556.667	533.533	0.088371		0.990805	0	1	373.333	381.978	0.0197425		0.609924	0	1	497.778	521.007	-0.0035449		-0.135301	0	0	273.333	291.156	0.00119704		-0.79246	0	0	316.667	343.578	-0.046931
	-0.4002	-0.60793	0	1	366.667	369.044	0.0386079		0.13779	0	0	480	453.978	-0.0626991		0.793991	0	0	560	533.867	0.0881831		0.990461	0	0	363.333	381.733	0.019945		0.60793	0	0	497.778	520.741	-0.00375138		-0.13779	0	0	273.333	290.956	0.00118158		-0.793991	1	0	316.667	343.111	-0.0473407
	-0.4001	-0.605933	0	0	363.333	369.022	0.0387981		0.140279	0	0	480	454.333	-0.0627866		0.795516	0	0	560	534.2	0.0880049		0.990112	0	0	363.333	381.511	0.0201461		0.605933	1	0	497.778	520.474	-0.00390418		-0.140279	0	0	266.667	290.689	0.00111728		-0.795516	0	0	316.667	342.667	-0.0477222
	-0.4	-0.603932	0	0	366.667	369.022	0.039		0.142767	0	0	483.333	454.689	-0.0628823		0.797036	0	0	560	534.511	0.0878376		0.989756	0	0	366.667	381.311	0.020345		0.603932	0	0	488.889	520.119	-0.004		-0.142767	0	0	263.333	290.422	0.001		-0.797036	0	0	310	342.156	-0.048079
	-0.3999	-0.601927	0	0	370	369.044	0.0392141		0.145254	0	0	483.333	455.044	-0.0629804		0.798552	0	0	560	534.867	0.0876822		0.989394	0	0	366.667	381.111	0.0205405		0.601927	0	0	497.778	519.881	-0.00403847		-0.145254	0	0	270	290.222	0.000827588		-0.798552	0	0	313.333	341.667	-0.0484141
	-0.3998	-0.599918	0	0	370	369.067	0.0394389		0.14774	0	0	480	455.356	-0.063075		0.800062	0	0	560	535.222	0.0875398		0.989026	0	0	376.667	380.978	0.020732		0.599918	0	0	497.778	519.674	-0.00403079		-0.14774	0	0	270	290.022	0.000605897		-0.800062	0	0	313.333	341.178	-0.0487309
	-0.3997	-0.597905	0	0	360	368.956	0.0396723		0.150226	1	0	486.667	455.689	-0.0631601		0.801567	0	0	553.333	535.489	0.0874115		0.988652	0	0	376.667	380.889	0.0209182		0.597905	0	0	493.333	519.378	-0.00399106		-0.150226	0	0	273.333	289.844	0.000342774		-0.801567	0	0	323.333	340.778	-0.0490328
	-0.3996	-0.595889	0	0	363.333	368.867	0.0399124		0.15271	0	0	486.667	456	-0.06323		0.803067	0	0	560	535.778	0.0872985		0.988271	0	0	373.333	380.756	0.0210985		0.595889	0	0	497.778	519.111	-0.00393338		-0.15271	0	0	273.333	289.667	4.60671e-05		-0.803067	0	0	323.333	340.378	-0.0493228
	-0.3995	-0.593868	0	0	360	368.733	0.0401571		0.155193	0	0	486.667	456.356	-0.0632788		0.804562	0	0	563.333	536.133	0.0872016		0.987884	0	0	376.667	380.644	0.0212717		0.593868	0	0	497.778	518.844	-0.00387185		-0.155193	0	1	276.667	289.511	-0.000276377		-0.804562	0	0	323.333	340.022	-0.0496044
	-0.3994	-0.591844	0	0	363.333	368.622	0.0404043		0.157676	0	0	483.333	456.667	-0.0633005		0.806052	0	0	563.333	536.467	0.0871222		0.987491	0	0	373.333	380.511	0.021437		0.591844	0	0	497.778	518.637	-0.00382057		-0.157676	0	0	276.667	289.356	-0.000616711		-0.806052	0	0	320	339.622	-0.0498808
	-0.3993	-0.589817	0	1	363.333	368.511	0.0406521		0.160157	0	0	490	457.089	-0.0632894		0.807537	0	0	563.333	536.756	0.0870612		0.987092	0	0	370	380.378	0.0215934		0.589817	0	0	497.778	518.4	-0.00379365		-0.160157	0	0	273.333	289.156	-0.000967088		-0.807537	0	0	320	339.244	-0.0501553
	-0.3992	-0.587785	0	0	363.333	368.4	0.0408984		0.162637	0	0	486.667	457.489	-0.0632395		0.809017	1	0	563.333	537.044	0.0870198		0.986686	0	0	366.667	380.244	0.02174		0.587785	0	0	488.889	518.074	-0.00380518		-0.162637	0	0	273.333	288.956	-0.00131966		-0.809017	0	0	320	338.867	-0.0504311
	-0.3991	-0.58575	0	0	370	368.333	0.0411412		0.165116	0	0	490	457.911	-0.063145		0.810492	0	0	570	537.378	0.086999		0.986274	0	0	370	380.156	0.0218758		0.58575	0	1	493.333	517.807	-0.00386926		-0.165116	0	0	273.333	288.756	-0.00166658		-0.810492	0	0	310	338.4	-0.0507116
	-0.399	-0.583711	0	0	373.333	368.289	0.0413785		0.167595	0	0	500	458.422	-0.063		0.811961	0	0	576.667	537.756	0.087		0.985856	0	0	373.333	380.089	0.022		0.583711	0	0	488.889	517.481	-0.004		-0.167595	0	0	273.333	288.556	-0.002		-0.811961	0	0	310	337.933	-0.051
	-0.3989	-0.581669	0	0	373.333	368.267	0.0416082		0.170072	0	0	500	458.978	-0.0628011		0.813426	0	0	573.333	538.156	0.0870235		0.985432	0	0	370	379.956	0.0221118		0.581669	1	0	493.333	517.215	-0.00420808		-0.170072	0	0	276.667	288.378	-0.0023136		-0.813426	0	0	310	337.467	-0.051299
	-0.3988	-0.579623	0	0	373.333	368.267	0.0418283		0.172548	0	0	496.667	459.511	-0.0625551		0.814885	0	0	570	538.511	0.0870689		0.985001	0	0	370	379.867	0.0222114		0.579623	0	0	493.333	516.948	-0.00449052		-0.172548	0	0	273.333	288.178	-0.0026072		-0.814885	0	0	310	337	-0.0516091
	-0.3987	-0.577573	0	0	370	368.289	0.0420367		0.175023	0	0	500	460.089	-0.0622712		0.816339	0	1	573.333	538.867	0.0871356		0.984564	0	0	366.667	379.733	0.0222993		0.577573	0	0	493.333	516.652	-0.00484092		-0.175023	0	0	273.333	287.978	-0.00288214		-0.816339	0	0	313.333	336.6	-0.0519303
	-0.3986	-0.575519	0	0	373.333	368.311	0.0422315		0.177497	0	0	496.667	460.644	-0.0619587		0.817788	0	0	576.667	539.267	0.0872227		0.984121	0	0	366.667	379.6	0.022376		0.575519	0	0	493.333	516.415	-0.0052529		-0.177497	0	0	273.333	287.778	-0.00313975		-0.817788	0	0	313.333	336.2	-0.0522624
	-0.3985	-0.573462	0	0	373.333	368.356	0.0424106		0.17997	0	0	493.333	461.133	-0.0616268		0.819232	0	0	573.333	539.689	0.0873293		0.983672	0	0	373.333	379.489	0.022442		0.573462	0	0	493.333	516.148	-0.00572005		-0.17997	0	0	280	287.644	-0.00338138		-0.819232	0	0	320	335.844	-0.0526054
	-0.3984	-0.571401	0	0	376.667	368.4	0.0425721		0.182441	0	0	493.333	461.622	-0.0612848		0.820671	0	0	570	540.067	0.0874548		0.983217	0	0	373.333	379.422	0.0224978		0.571401	0	0	488.889	515.793	-0.00623598		-0.182441	0	0	280	287.511	-0.00360837		-0.820671	0	0	316.667	335.444	-0.0529591
	-0.3983	-0.569337	0	0	370	368.378	0.0427137		0.184912	1	0	493.333	462.133	-0.0609418		0.822104	0	0	563.333	540.333	0.0875982		0.982755	0	0	376.667	379.378	0.0225437		0.569337	0	0	484.444	515.378	-0.0067943		-0.184912	0	0	283.333	287.378	-0.00382206		-0.822104	0	0	320	335.067	-0.0533236
	-0.3982	-0.567269	0	0	373.333	368.356	0.0428336		0.187381	0	0	490	462.622	-0.0606072		0.823533	0	0	563.333	540.644	0.0877588		0.982287	0	1	383.333	379.378	0.0225804		0.567269	0	0	488.889	514.993	-0.00738861		-0.187381	0	0	286.667	287.289	-0.00402379		-0.823533	0	0	323.333	334.733	-0.0536987
	-0.3981	-0.565197	0	0	376.667	368.356	0.0429297		0.189849	0	0	493.333	463.156	-0.0602902		0.824956	0	0	560	540.956	0.0879357		0.981813	0	0	380	379.356	0.0226083		0.565197	0	0	493.333	514.696	-0.00801252		-0.189849	0	0	286.667	287.2	-0.0042149		-0.824956	0	0	320	334.422	-0.0540844
	-0.398	-0.563122	0	0	373.333	368.311	0.043		0.192316	0	0	490	463.667	-0.06		0.826374	0	0	556.667	541.2	0.0881282		0.981333	0	0	376.667	379.289	0.0226278		0.563122	0	0	493.333	514.43	-0.00865963		-0.192316	0	0	286.667	287.111	-0.00439674		-0.826374	0	0	326.667	334.133	-0.0544805
	-0.3979	-0.561044	0	0	373.333	368.289	0.0430432		0.194782	0	0	476.667	464.022	-0.0597436		0.827786	1	0	556.667	541.422	0.0883354		0.980847	0	0	380	379.267	0.0226395		0.561044	0	0	484.444	514.044	-0.00932354		-0.194782	0	0	286.667	287.022	-0.00457064		-0.827786	0	0	323.333	333.822	-0.054887
	-0.3978	-0.558961	0	0	376.667	368.311	0.0430609		0.197247	0	0	480	464.4	-0.0595191		0.829194	0	0	556.667	541.622	0.0885566		0.980354	0	0	380	379.267	0.0226437		0.558961	0	0	484.444	513.659	-0.00999788		-0.197247	0	0	283.333	286.933	-0.00473795		-0.829194	0	0	326.667	333.533	-0.0553038
	-0.3977	-0.556876	0	0	380	368.378	0.0430555		0.19971	0	0	480	464.8	-0.059322		0.830596	0	0	553.333	541.844	0.0887909		0.979855	0	0	383.333	379.267	0.0226411		0.556876	0	0	484.444	513.274	-0.0106762		-0.19971	0	0	283.333	286.844	-0.00490001		-0.830596	0	0	323.333	333.2	-0.0557309
	-0.3976	-0.554786	0	1	376.667	368.444	0.0430296		0.202172	0	0	483.333	465.222	-0.059148		0.831993	0	1	556.667	542.111	0.0890375		0.97935	0	0	383.333	379.244	0.022632		0.554786	1	0	488.889	512.948	-0.0113522		-0.202172	0	0	283.333	286.756	-0.00505815		-0.831993	0	0	320	332.844	-0.0561681
	-0.3975	-0.552694	0	0	373.333	368.467	0.0429854		0.204633	0	0	480	465.622	-0.0589929		0.833385	0	0	550	542.267	0.0892957		0.978839	0	0	376.667	379.156	0.022617		0.552694	0	0	488.889	512.622	-0.0120194		-0.204633	0	0	286.667	286.689	-0.00521373		-0.833385	0	0	320	332.511	-0.0566154
	-0.3974	-0.550597	0	0	373.333	368.533	0.0429254		0.207092	0	0	480	466.022	-0.0588524		0.834771	0	0	556.667	542.489	0.0895645		0.978321	0	0	373.333	379	0.0225964		0.550597	0	0	488.889	512.326	-0.0126714		-0.207092	0	0	280	286.556	-0.00536808		-0.834771	0	0	320	332.178	-0.0570726
	-0.3973	-0.548498	0	0	376.667	368.644	0.0428519		0.20955	0	0	483.333	466.422	-0.0587221		0.836152	0	0	560	542.778	0.0898433		0.977798	0	0	370	378.8	0.0225709		0.548498	0	0	484.444	511.97	-0.0133019		-0.20955	0	0	276.667	286.378	-0.00552254		-0.836152	0	0	316.667	331.822	-0.0575398
	-0.3972	-0.546394	0	0	383.333	368.822	0.0427675		0.212007	0	0	483.333	466.822	-0.0585977		0.837528	0	0	556.667	543.022	0.0901311		0.977268	0	0	370	378.6	0.0225408		0.546394	0	0	488.889	511.674	-0.0139044		-0.212007	0	0	280	286.244	-0.00567845		-0.837528	0	0	310	331.378	-0.0580168
	-0.3971	-0.544288	0	0	390	369.044	0.0426745		0.214463	0	0	483.333	467.222	-0.058475		0.838899	0	0	556.667	543.244	0.0904272		0.976732	0	0	373.333	378.444	0.0225067		0.544288	0	0	488.889	511.378	-0.0144726		-0.214463	0	0	283.333	286.133	-0.00583716		-0.838899	0	0	313.333	330.978	-0.0585036
	-0.397	-0.542178	0	0	383.333	369.178	0.0425753		0.216917	1	0	486.667	467.667	-0.0583495		0.840264	0	0	563.333	543.489	0.0907308		0.97619	0	1	373.333	378.289	0.022469		0.542178	0	0	493.333	511.081	-0.015		-0.216917	0	0	280	286	-0.006		-0.840264	0	0	310	330.533	-0.059
	-0.3969	-0.540064	0	0	386.667	369.356	0.0424723		0.219369	0	0	480	468	-0.0582171		0.841624	0	0	566.667	543.8	0.091041		0.975642	0	0	373.333	378.133	0.0224282		0.540064	0	0	493.333	510.785	-0.0154827		-0.219369	0	0	283.333	285.933	-0.00616842		-0.841624	0	0	306.667	330.022	-0.0595058
	-0.3968	-0.537947	1	0	386.667	369.489	0.042368		0.221821	0	0	486.667	468.422	-0.0580734		0.842979	0	0	560	544.044	0.0913571		0.975087	0	0	373.333	378	0.0223848		0.537947	0	0	493.333	510.548	-0.015926		-0.221821	0	0	283.333	285.889	-0.00634427		-0.842979	0	0	310	329.556	-0.0600197
	-0.3967	-0.535827	0	0	386.667	369.622	0.0422647		0.224271	0	0	483.333	468.822	-0.0579141		0.844328	1	0	560	544.267	0.0916783		0.974527	0	0	373.333	377.844	0.0223392		0.535827	0	0	493.333	510.37	-0.0163379		-0.224271	0	1	290	285.889	-0.00652949		-0.844328	0	0	310	329.111	-0.0605403
	-0.3966	-0.533703	0	0	386.667	369.756	0.0421648		0.226719	0	0	483.333	469.178	-0.0577348		0.845672	0	0	563.333	544.489	0.0920037		0.97396	0	0	373.333	377.667	0.0222919		0.533703	0	0	502.222	510.252	-0.0167262		-0.226719	0	0	290	285.889	-0.00672603		-0.845672	0	0	313.333	328.733	-0.0610661
	-0.3965	-0.531576	0	1	383.333	369.867	0.0420708		0.229166	0	0	486.667	469.578	-0.0575314		0.847011	0	0	563.333	544.756	0.0923325		0.973387	0	0	373.333	377.489	0.0222435		0.531576	0	0	506.667	510.222	-0.0170988		-0.229166	0	0	290	285.889	-0.00693584		-0.847011	0	0	313.333	328.356	-0.0615957
	-0.3964	-0.529446	0	0	383.333	370	0.041985		0.231612	0	0	486.667	469.956	-0.0572994		0.848344	0	1	563.333	545.022	0.092664		0.972808	0	0	373.333	377.311	0.0221943		0.529446	0	0	506.667	510.193	-0.0174635		-0.231612	0	0	283.333	285.822	-0.00716087		-0.848344	0	0	313.333	328.022	-0.0621276
	-0.3963	-0.527312	0	0	380	370.089	0.0419099		0.234056	0	0	483.333	470.289	-0.0570346		0.849672	0	0	560	545.222	0.0929973		0.972223	0	0	370	377.111	0.0221449		0.527312	0	0	502.222	510.163	-0.0178281		-0.234056	0	0	286.667	285.778	-0.00740307		-0.849672	0	0	313.333	327.689	-0.0626603
	-0.3962	-0.525175	0	0	376.667	370.178	0.0418479		0.236499	0	0	483.333	470.622	-0.0567326		0.850995	0	0	563.333	545.422	0.0933316		0.971632	0	0	370	376.911	0.0220957		0.525175	0	0	502.222	510.163	-0.0182005		-0.236499	0	0	283.333	285.689	-0.00766437		-0.850995	0	0	313.333	327.356	-0.0631924
	-0.3961	-0.523034	0	0	373.333	370.267	0.0418014		0.23894	0	0	486.667	470.978	-0.0563892		0.852312	0	0	566.667	545.667	0.0936661		0.971034	0	0	366.667	376.644	0.0220473		0.523034	0	0	497.778	510.133	-0.0185885		-0.23894	0	0	286.667	285.622	-0.00794674		-0.852312	0	0	306.667	326.978	-0.0637225
	-0.396	-0.52089	0	0	376.667	370.4	0.0417727		0.24138	0	0	490	471.333	-0.056		0.853624	0	0	566.667	545.933	0.094		0.970431	0	0	366.667	376.356	0.022		0.52089	0	0	497.778	510.104	-0.019		-0.24138	0	0	290	285.6	-0.00825212		-0.853624	0	0	303.333	326.578	-0.064249
	-0.3959	-0.518743	0	0	376.667	370.511	0.0417644		0.243818	0	1	490	471.689	-0.0555621		0.85493	0	0	560	546.133	0.0943326		0.969821	1	0	373.333	376.111	0.0219543		0.518743	0	1	493.333	509.985	-0.0194409		-0.243818	0	0	286.667	285.556	-0.00858246		-0.85493	0	0	303.333	326.178	-0.0647706
	-0.3958	-0.516593	0	0	386.667	370.711	0.0417787		0.246255	0	0	493.333	472.089	-0.055078		0.856231	0	0	566.667	546.356	0.0946637		0.969205	0	0	370	375.822	0.0219105		0.516593	0	0	493.333	509.807	-0.0199096		-0.246255	0	0	286.667	285.511	-0.0089397		-0.856231	0	0	303.333	325.778	-0.0652857
	-0.3957	-0.51444	0	0	383.333	370.889	0.0418182		0.24869	0	0	490	472.444	-0.0545514		0.857527	0	0	573.333	546.622	0.0949933		0.968583	0	0	373.333	375.578	0.0218685		0.51444	0	0	497.778	509.659	-0.0204025		-0.24869	0	0	283.333	285.467	-0.0093258		-0.857527	0	0	306.667	325.4	-0.0657929
	-0.3956	-0.512283	1	0	390	371.111	0.0418852		0.251123	0	0	490	472.844	-0.0539863		0.858817	0	0	570	546.867	0.0953212		0.967955	0	0	376.667	375.356	0.0218287		0.512283	0	0	497.778	509.511	-0.0209159		-0.251123	0	0	280	285.378	-0.00974269		-0.858817	0	0	303.333	324.978	-0.0662908
	-0.3955	-0.510123	0	0	390	371.311	0.0419821		0.253555	0	0	493.333	473.267	-0.0533865		0.860102	0	0	566.667	547.067	0.0956473		0.967321	0	0	376.667	375.156	0.0217911		0.510123	0	0	493.333	509.363	-0.0214463		-0.253555	0	0	276.667	285.244	-0.0101923		-0.860102	0	0	303.333	324.556	-0.0667778
	-0.3954	-0.507959	0	0	390	371.511	0.0421114		0.255986	0	0	483.333	473.556	-0.0527557		0.861381	1	0	570	547.267	0.0959717		0.966681	0	0	373.333	374.889	0.0217559		0.507959	0	0	497.778	509.274	-0.02199		-0.255986	0	0	276.667	285.111	-0.0106767		-0.861381	0	0	303.333	324.133	-0.0672526
	-0.3953	-0.505793	0	0	386.667	371.667	0.0422754		0.258414	0	0	490	473.889	-0.0520978		0.862655	0	1	573.333	547.533	0.0962941		0.966034	0	0	370	374.578	0.0217233		0.505793	0	0	493.333	509.096	-0.0225436		-0.258414	0	1	276.667	285	-0.0111977		-0.862655	0	0	303.333	323.756	-0.0677137
	-0.3952	-0.503623	0	0	386.667	371.822	0.0424766		0.260842	0	0	490	474.178	-0.0514167		0.863923	0	0	573.333	547.822	0.0966146		0.965382	0	0	370	374.244	0.0216933		0.503623	0	0	488.889	508.948	-0.0231034		-0.260842	0	0	276.667	284.933	-0.0117573		-0.863923	0	0	306.667	323.444	-0.0681596
	-0.3951	-0.50145	0	0	390	372.022	0.0427173		0.263267	0	0	493.333	474.533	-0.0507162		0.865187	0	0	570	548.089	0.096933		0.964723	0	0	373.333	373.956	0.0216661		0.50145	0	0	493.333	508.83	-0.0236659		-0.263267	0	0	273.333	284.8	-0.0123574		-0.865187	0	0	306.667	323.156	-0.0685888
	-0.395	-0.499274	0	0	390	372.222	0.043		0.265691	0	0	490	474.867	-0.05		0.866444	0	0	573.333	548.356	0.0972493		0.964058	0	0	373.333	373.667	0.0216418		0.499274	0	0	484.444	508.622	-0.0242273		-0.265691	0	0	273.333	284.667	-0.013		-0.866444	0	0	306.667	322.867	-0.069
	-0.3949	-0.497095	0	0	386.667	372.422	0.0433254		0.268113	0	1	486.667	475.111	-0.0492723		0.867696	0	0	573.333	548.578	0.0975633		0.963388	0	0	373.333	373.4	0.0216207		0.497095	0	0	484.444	508.385	-0.0247843		-0.268113	0	0	273.333	284.533	-0.0136858		-0.867696	0	0	306.667	322.578	-0.0693923
	-0.3948	-0.494913	0	0	386.667	372.622	0.0436877		0.270533	0	0	490	475.378	-0.0485376		0.868943	0	0	580	548.911	0.0978751		0.962711	0	0	370	373.089	0.0216028		0.494913	0	0	480	508.119	-0.025333		-0.270533	0	0	276.667	284.444	-0.0144107		-0.868943	0	0	303.333	322.289	-0.069768
	-0.3947	-0.492727	0	0	393.333	372.867	0.0440795		0.272952	0	0	490	475.622	-0.047801		0.870184	0	0	573.333	549.178	0.0981844		0.962028	0	0	370	372.756	0.0215883		0.492727	0	1	480	507.852	-0.0258701		-0.272952	0	0	273.333	284.311	-0.0151693		-0.870184	0	0	310	322.067	-0.07013
	-0.3946	-0.490539	0	0	396.667	373.156	0.0444932		0.275369	0	0	490	475.867	-0.0470673		0.871419	0	0	570	549.4	0.0984913		0.961339	1	0	373.333	372.467	0.0215774		0.490539	0	0	480	507.585	-0.0263919		-0.275369	0	0	270	284.156	-0.0159561		-0.871419	0	0	310	321.867	-0.0704811
	-0.3945	-0.488347	0	0	396.667	373.467	0.0449214		0.277784	0	0	490	476.156	-0.0463414		0.87265	0	0	576.667	549.622	0.0987957		0.960644	0	0	373.333	372.156	0.0215701		0.488347	0	0	471.111	507.2	-0.0268947		-0.277784	0	0	266.667	283.956	-0.0167659		-0.87265	0	0	310	321.667	-0.0708244
	-0.3944	-0.486152	1	0	400	373.8	0.0453566		0.280198	0	0	490	476.444	-0.0456282		0.873874	0	0	576.667	549.911	0.0990974		0.959942	0	0	373.333	371.844	0.0215666		0.486152	0	0	475.556	506.844	-0.0273751		-0.280198	0	0	263.333	283.689	-0.0175931		-0.873874	0	1	310	321.489	-0.0711626
	-0.3943	-0.483955	0	0	400	374.111	0.0457913		0.282609	0	0	483.333	476.644	-0.0449325		0.875093	0	0	570	550.133	0.0993964		0.959235	0	0	373.333	371.578	0.0215671		0.483955	0	0	475.556	506.489	-0.0278294		-0.282609	0	0	260	283.422	-0.0184325		-0.875093	0	0	310	321.289	-0.0714987
	-0.3942	-0.481754	0	0	403.333	374.444	0.0462181		0.285019	0	0	483.333	476.822	-0.0442594		0.876307	0	0	570	550.356	0.0996926		0.958522	0	0	373.333	371.333	0.0215717		0.481754	0	0	471.111	506.104	-0.0282541		-0.285019	0	0	260	283.133	-0.0192787		-0.876307	0	0	306.667	321.022	-0.0718356
	-0.3941	-0.47955	0	0	406.667	374.8	0.0466295		0.287427	0	0	486.667	477	-0.0436136		0.877515	1	1	573.333	550.644	0.099986		0.957802	0	0	366.667	370.978	0.0215806		0.47955	0	0	471.111	505.719	-0.0286454		-0.287427	0	0	256.667	282.822	-0.0201262		-0.877515	0	0	310	320.778	-0.0721762
	-0.394	-0.477343	0	0	406.667	375.156	0.047018		0.289834	0	0	486.667	477.2	-0.043		0.878717	0	0	576.667	550.956	0.100276		0.957077	0	0	370	370.644	0.0215938		0.477343	0	0	466.667	505.274	-0.029		-0.289834	0	0	256.667	282.533	-0.0209698		-0.878717	0	0	310	320.511	-0.0725235
	-0.3939	-0.475133	0	0	406.667	375.511	0.0473761		0.292238	0	0	490	477.4	-0.0424221		0.879914	0	0	573.333	551.244	0.100564		0.956346	0	0	370	370.289	0.0216117		0.475133	0	0	466.667	504.859	-0.0293154		-0.292238	1	0	253.333	282.178	-0.0218039		-0.879914	0	0	310	320.267	-0.0728802
	-0.3938	-0.47292	0	0	410	375.933	0.0476964		0.294641	0	0	483.333	477.556	-0.0418772		0.881105	0	0	570	551.533	0.100848		0.955608	0	0	370	369.956	0.0216341		0.47292	0	0	462.222	504.444	-0.0295944		-0.294641	0	0	250	281.778	-0.0226232		-0.881105	0	0	306.667	319.978	-0.0732495
	-0.3937	-0.470704	0	0	410	376.378	0.0479714		0.297042	0	0	476.667	477.622	-0.0413612		0.882291	0	0	566.667	551.756	0.101129		0.954865	0	0	370	369.622	0.0216615		0.470704	1	0	471.111	504.119	-0.0298411		-0.297042	0	0	250	281.378	-0.0234224		-0.882291	0	0	313.333	319.733	-0.073634
	-0.3936	-0.468485	0	0	406.667	376.8	0.0481936		0.29944	0	0	480	477.756	-0.0408699		0.883472	0	0	566.667	551.956	0.101407		0.954115	0	0	373.333	369.311	0.0216938		0.468485	0	0	462.222	503.674	-0.0300594		-0.29944	0	0	253.333	281.022	-0.0241961		-0.883472	0	0	313.333	319.511	-0.0740368
	-0.3935	-0.466263	0	0	410	377.222	0.0483556		0.301837	0	0	480	477.867	-0.0403992		0.884646	0	0	570	552.222	0.101681		0.953359	0	0	376.667	369.044	0.0217312		0.466263	0	0	466.667	503.348	-0.0302535		-0.301837	0	0	253.333	280.689	-0.0249388		-0.884646	0	0	313.333	319.267	-0.0744608
	-0.3934	-0.464038	0	0	403.333	377.556	0.0484498		0.304233	0	1	480	477.978	-0.039945		0.885815	0	0	570	552.511	0.101952		0.952598	0	0	380	368.8	0.0217738		0.464038	0	0	462.222	502.963	-0.0304274		-0.304233	0	0	250	280.311	-0.0256452		-0.885815	0	0	313.333	319.022	-0.0749089
	-0.3933	-0.461811	0	0	406.667	377.933	0.0484689		0.306626	0	0	480	478.089	-0.0395031		0.886979	0	0	570	552.778	0.10222		0.95183	1	0	376.667	368.533	0.0218219		0.461811	0	0	471.111	502.637	-0.0305851		-0.306626	0	0	250	279.978	-0.0263099		-0.886979	0	0	313.333	318.778	-0.0753839
	-0.3932	-0.45958	0	0	406.667	378.289	0.0484052		0.309017	1	0	480	478.2	-0.0390695		0.888137	0	0	586.667	553.2	0.102483		0.951057	0	0	380	368.289	0.0218755		0.45958	0	0	466.667	502.252	-0.0307306		-0.309017	0	0	250	279.667	-0.0269275		-0.888137	0	1	320	318.622	-0.0758889
	-0.3931	-0.457346	0	0	406.667	378.644	0.0482514		0.311406	0	0	480	478.333	-0.0386399		0.889289	0	0	586.667	553.622	0.102744		0.950277	0	0	383.333	368.089	0.0219348		0.457346	0	0	466.667	501.896	-0.0308681		-0.311406	0	0	256.667	279.4	-0.0274927		-0.889289	0	0	316.667	318.4	-0.0764266
	-0.393	-0.45511	0	0	403.333	378.978	0.048		0.313794	0	0	483.333	478.511	-0.0382102		0.890435	0	0	580	553.956	0.103		0.949491	0	0	383.333	367.933	0.022		0.45511	0	0	466.667	501.541	-0.0310014		-0.313794	0	0	256.667	279.133	-0.028		-0.890435	0	0	316.667	318.222	-0.077
	-0.3929	-0.45287	1	0	406.667	379.289	0.0476464		0.316179	0	0	480	478.644	-0.0377763		0.891576	0	0	573.333	554.222	0.103253		0.9487	0	0	386.667	367.822	0.022071		0.45287	0	0	462.222	501.126	-0.0311348		-0.316179	0	0	253.333	278.822	-0.0284459		-0.891576	0	0	323.333	318.089	-0.0776097
	-0.3928	-0.450628	0	0	410	379.644	0.0471974		0.318562	0	0	486.667	478.822	-0.0373341		0.892712	0	0	576.667	554.556	0.103501		0.947902	0	1	383.333	367.711	0.0221474		0.450628	0	0	453.333	500.622	-0.0312721		-0.318562	0	0	256.667	278.556	-0.0288339		-0.892712	0	0	320	317.911	-0.0782469
	-0.3927	-0.448383	0	0	410	380	0.046663		0.320944	0	0	490	479.044	-0.0368794		0.893841	0	0	573.333	554.867	0.103746		0.947098	0	0	383.333	367.578	0.0222285		0.448383	0	0	466.667	500.207	-0.0314175		-0.320944	1	0	256.667	278.289	-0.0291693		-0.893841	0	0	326.667	317.778	-0.0789005
	-0.3926	-0.446135	0	0	410	380.356	0.046053		0.323323	0	0	493.333	479.289	-0.0364081		0.894966	0	0	576.667	555.2	0.103987		0.946289	0	0	383.333	367.467	0.0223138		0.446135	0	0	462.222	499.763	-0.031575		-0.323323	0	0	253.333	277.978	-0.0294575		-0.894966	1	0	326.667	317.622	-0.0795593
	-0.3925	-0.443885	0	0	410	380.778	0.045377		0.3257	0	0	490	479.489	-0.0359161		0.896084	0	0	566.667	555.467	0.104225		0.945473	0	0	383.333	367.356	0.0224027		0.443885	1	0	466.667	499.378	-0.0317486		-0.3257	0	1	256.667	277.689	-0.0297038		-0.896084	0	0	330	317.489	-0.0802123
	-0.3924	-0.441631	0	0	413.333	381.2	0.044645		0.328075	0	0	493.333	479.711	-0.0353992		0.897197	0	0	573.333	555.756	0.104458		0.944652	0	0	380	367.222	0.0224945		0.441631	0	0	462.222	498.963	-0.0319424		-0.328075	0	0	263.333	277.467	-0.0299136		-0.897197	0	0	330	317.333	-0.0808482
	-0.3923	-0.439375	0	0	410	381.578	0.0438667		0.330449	0	0	496.667	479.911	-0.0348532		0.898304	0	0	570	556.022	0.104688		0.943824	0	0	376.667	367.044	0.0225886		0.439375	0	0	466.667	498.548	-0.0321604		-0.330449	0	0	263.333	277.244	-0.0300921		-0.898304	0	0	333.333	317.244	-0.0814561
	-0.3922	-0.437116	0	0	410	381.933	0.0430519		0.33282	0	0	493.333	480.089	-0.0342741		0.899405	0	0	566.667	556.289	0.104915		0.942991	0	0	380	366.956	0.0226845		0.437116	0	0	466.667	498.133	-0.0324066		-0.33282	0	0	263.333	277.022	-0.0302448		-0.899405	0	0	333.333	317.156	-0.0820248
	-0.3921	-0.434854	0	0	410	382.267	0.0422105		0.335188	0	0	500	480.333	-0.0336578		0.900501	0	0	553.333	556.378	0.105137		0.942151	1	0	383.333	366.911	0.0227815		0.434854	0	0	462.222	497.659	-0.0326851		-0.335188	0	0	266.667	276.844	-0.0303769		-0.900501	0	0	333.333	317.067	-0.0825431
	-0.392	-0.432589	0	0	403.333	382.556	0.0413522		0.337555	1	0	500	480.556	-0.033		0.901591	0	0	556.667	556.467	0.105356		0.941306	0	0	380	366.822	0.0228789		0.432589	0	0	466.667	497.215	-0.033		-0.337555	0	0	266.667	276.689	-0.0304938		-0.901591	0	0	333.333	317	-0.083
	-0.3919	-0.430322	0	0	403.333	382.844	0.0404869		0.33992	0	0	503.333	480.844	-0.0322994		0.902675	0	0	570	556.667	0.105571		0.940454	0	0	383.333	366.778	0.0229763		0.430322	0	0	466.667	496.8	-0.0333542		-0.33992	0	0	266.667	276.533	-0.0306008		-0.902675	0	0	333.333	316.933	-0.0833873
	-0.3918	-0.428052	0	0	403.333	383.089	0.0396244		0.342283	0	0	503.333	481.156	-0.0315658		0.903754	0	0	566.667	556.844	0.105783		0.939597	0	0	380	366.711	0.023073		0.428052	0	0	471.111	496.444	-0.0337466		-0.342283	0	0	273.333	276.422	-0.0307033		-0.903754	0	0	330	316.844	-0.0837088
	-0.3917	-0.425779	0	0	400	383.289	0.0387744		0.344643	0	0	503.333	481.444	-0.0308115		0.904827	0	0	560	556.956	0.105991		0.938734	0	1	383.333	366.689	0.0231684		0.425779	0	0	471.111	496.089	-0.034175		-0.344643	0	0	270	276.289	-0.0308066		-0.904827	0	0	330	316.756	-0.0839714
	-0.3916	-0.423504	0	0	406.667	383.533	0.0379468		0.347001	0	0	500	481.667	-0.030049		0.905894	0	0	560	557.022	0.106196		0.937865	0	0	383.333	366.689	0.0232618		0.423504	0	0	466.667	495.704	-0.0346372		-0.347001	0	0	266.667	276.111	-0.030916		-0.905894	0	0	333.333	316.689	-0.0841817
	-0.3915	-0.421226	0	0	406.667	383.778	0.0371514		0.349357	0	0	506.667	481.933	-0.0292908		0.906956	0	0	563.333	557.133	0.106397		0.93699	0	0	390	366.756	0.0233528		0.421226	0	0	466.667	495.289	-0.0351312		-0.349357	0	0	263.333	275.911	-0.0310369		-0.906956	0	0	333.333	316.622	-0.0843467
	-0.3914	-0.418945	0	0	403.333	383.978	0.0363979		0.351711	0	0	510	482.222	-0.0285493		0.908012	0	0	560	557.267	0.106594		0.936109	0	0	390	366.822	0.0234406		0.418945	0	0	471.111	494.963	-0.0356546		-0.351711	0	0	260	275.667	-0.0311746		-0.908012	1	0	333.333	316.533	-0.0844731
	-0.3913	-0.416662	0	0	403.333	384.178	0.0356962		0.354063	0	0	506.667	482.511	-0.027837		0.909062	0	0	560	557.444	0.106788		0.935222	0	0	386.667	366.867	0.0235246		0.416662	0	0	466.667	494.578	-0.0362054		-0.354063	0	0	256.667	275.356	-0.0313344		-0.909062	0	0	340	316.511	-0.0845678
	-0.3912	-0.414376	0	0	406.667	384.422	0.0350562		0.356412	0	0	506.667	482.778	-0.0271664		0.910106	0	0	550	557.511	0.106978		0.934329	0	0	393.333	366.956	0.0236043		0.414376	1	0	475.556	494.281	-0.0367813		-0.356412	0	0	256.667	275.044	-0.0315217		-0.910106	0	0	340	316.511	-0.0846374
	-0.3911	-0.412087	0	0	406.667	384.667	0.0344875		0.358759	0	0	506.667	483.022	-0.0265499		0.911145	0	0	553.333	557.6	0.107165		0.93343	0	0	393.333	367.067	0.023679		0.412087	0	0	466.667	493.867	-0.0373803		-0.358759	0	1	256.667	274.756	-0.0317418		-0.911145	0	0	340	316.511	-0.0846889
	-0.391	-0.409796	0	0	410	384.956	0.034		0.361104	0	0	513.333	483.333	-0.026		0.912177	0	0	563.333	557.778	0.107349		0.932526	0	0	393.333	367.178	0.0237482		0.409796	0	0	475.556	493.57	-0.038		-0.361104	0	0	260	274.511	-0.032		-0.912177	0	0	336.667	316.511	-0.084729
	-0.3909	-0.407502	0	0	410	385.222	0.0336008		0.363446	0	0	516.667	483.667	-0.025525		0.913204	0	0	556.667	557.867	0.107529		0.931615	0	0	390	367.311	0.0238112		0.407502	0	0	462.222	493.096	-0.0386381		-0.363446	0	0	260	274.267	-0.0323002		-0.913204	0	0	336.667	316.511	-0.0847645
	-0.3908	-0.405205	0	0	413.333	385.511	0.033286		0.365787	1	0	520	484.044	-0.0251165		0.914226	0	0	553.333	557.889	0.107706		0.930699	1	0	393.333	367.467	0.0238674		0.405205	0	0	471.111	492.681	-0.0392908		-0.365787	0	0	263.333	274.044	-0.0326398		-0.914226	0	0	336.667	316.533	-0.0848023
	-0.3907	-0.402906	0	0	403.333	385.689	0.0330491		0.368125	0	0	516.667	484.4	-0.0247623		0.915241	0	1	556.667	557.956	0.107879		0.929776	0	0	393.333	367.6	0.0239162		0.402906	0	0	471.111	492.267	-0.0399542		-0.368125	0	0	266.667	273.844	-0.0330151		-0.915241	0	0	340	316.578	-0.084849
	-0.3906	-0.400605	0	0	406.667	385.889	0.0328834		0.37046	0	0	520	484.8	-0.0244498		0.916251	0	0	560	558.067	0.108049		0.928848	0	1	396.667	367.778	0.0239571		0.400605	0	0	475.556	491.911	-0.0406243		-0.37046	0	0	270	273.667	-0.0334219		-0.916251	0	0	340	316.6	-0.0849116
	-0.3905	-0.398301	0	0	403.333	386.022	0.0327823		0.372793	0	0	523.333	485.244	-0.0241667		0.917255	0	0	563.333	558.244	0.108216		0.927914	0	0	393.333	367.933	0.0239893		0.398301	0	0	480	491.585	-0.0412971		-0.372793	0	0	270	273.489	-0.0338564		-0.917255	0	0	343.333	316.644	-0.0849968
	-0.3904	-0.395994	0	0	406.667	386.178	0.0327393		0.375124	0	0	513.333	485.578	-0.0239006		0.918253	0	0	556.667	558.333	0.108379		0.926974	0	0	390	368.111	0.0240123		0.395994	0	1	475.556	491.23	-0.0419685		-0.375124	0	0	270	273.311	-0.0343146		-0.918253	0	0	346.667	316.711	-0.0851114
	-0.3903	-0.393685	0	0	406.667	386.311	0.0327478		0.377453	0	0	510	485.844	-0.0236389		0.919245	1	0	560	558.444	0.108539		0.926029	0	0	386.667	368.244	0.0240255		0.393685	0	0	475.556	490.904	-0.0426347		-0.377453	0	0	270	273.133	-0.0347925		-0.919245	0	0	346.667	316.844	-0.0852622
	-0.3902	-0.391374	0	0	410	386.467	0.0328012		0.379779	0	0	510	486.133	-0.0233694		0.920232	0	0	560	558.578	0.108696		0.925077	0	0	386.667	368.4	0.0240282		0.391374	0	0	475.556	490.578	-0.0432917		-0.379779	0	0	270	273	-0.0352862		-0.920232	0	0	343.333	316.933	-0.0854561
	-0.3901	-0.38906	0	0	413.333	386.667	0.0328929		0.382103	0	0	513.333	486.444	-0.0230796		0.921213	0	0	553.333	558.667	0.10885		0.92412	0	0	386.667	368.556	0.0240199		0.38906	0	0	471.111	490.222	-0.0439353		-0.382103	0	0	273.333	272.889	-0.0357917		-0.921213	1	0	346.667	317.067	-0.0856997
	-0.39	-0.386743	0	0	416.667	386.911	0.0330163		0.384424	0	0	510	486.733	-0.022757		0.922188	0	0	553.333	558.756	0.109		0.923157	0	0	390	368.733	0.024		0.386743	0	0	466.667	489.867	-0.0445617		-0.384424	0	0	270	272.756	-0.036305		-0.922188	0	0	346.667	317.222	-0.086
	-0.3899	-0.384424	0	0	420	387.178	0.0331648		0.386743	0	0	503.333	486.933	-0.0223893		0.923157	0	0	563.333	558.911	0.109147		0.922187	0	0	390	368.933	0.023968		0.384424	0	0	462.222	489.452	-0.0451669		-0.386743	0	0	270	272.644	-0.0368223		-0.923157	0	0	346.667	317.422	-0.0863615
	-0.3898	-0.382103	0	0	416.667	387.422	0.0333319		0.38906	0	0	506.667	487.156	-0.0219641		0.92412	0	0	560	559.044	0.109292		0.921213	0	0	386.667	369.089	0.0239246		0.382103	0	0	466.667	489.126	-0.0457469		-0.38906	0	0	270	272.511	-0.0373395		-0.92412	0	0	343.333	317.578	-0.0867802
	-0.3897	-0.379779	0	0	423.333	387.689	0.0335109		0.391374	0	0	510	487.422	-0.0214689		0.925077	0	0	563.333	559.222	0.109434		0.920232	0	0	386.667	369.244	0.0238703		0.379779	0	0	471.111	488.859	-0.0462976		-0.391374	0	1	270	272.4	-0.0378526		-0.925077	0	0	340	317.711	-0.0872499
	-0.3896	-0.377453	0	0	430	387.978	0.0336953		0.393685	0	0	513.333	487.711	-0.0208913		0.926029	0	1	553.333	559.311	0.109574		0.919245	0	1	383.333	369.444	0.023806		0.377453	0	0	475.556	488.622	-0.0468152		-0.393685	0	0	270	272.311	-0.0383578		-0.926029	0	0	336.667	317.844	-0.0877643
	-0.3895	-0.375124	0	0	426.667	388.244	0.0338785		0.395994	0	0	513.333	488	-0.0202188		0.926975	0	0	550	559.356	0.109713		0.918253	0	0	390	369.711	0.0237323		0.375124	0	0	471.111	488.326	-0.0472955		-0.395994	0	0	270	272.222	-0.0388511		-0.926975	0	0	330	317.911	-0.0883172
	-0.3894	-0.372793	0	0	423.333	388.489	0.0340539		0.398301	1	0	513.333	488.289	-0.0194392		0.927914	0	0	556.667	559.467	0.10985		0.917255	0	0	390	369.978	0.0236501		0.372793	0	0	475.556	488.059	-0.0477347		-0.398301	0	0	270	272.111	-0.0393285		-0.927914	0	0	330	317.978	-0.0889024
	-0.3893	-0.37046	0	0	423.333	388.756	0.0342149		0.400605	0	0	510	488.578	-0.0185399		0.928848	0	0	560	559.6	0.109988		0.916251	0	0	400	370.333	0.02356		0.37046	0	0	480	487.911	-0.0481288		-0.400605	0	0	276.667	272.044	-0.039786		-0.928848	0	0	326.667	318	-0.0895137
	-0.3892	-0.368125	0	0	423.333	389	0.0343549		0.402906	0	0	510	488.867	-0.0175085		0.929777	0	0	560	559.778	0.110125		0.915241	0	0	390	370.578	0.0234627		0.368125	0	0	471.111	487.674	-0.0484736		-0.402906	0	0	276.667	271.978	-0.0402198		-0.929777	0	0	323.333	318.022	-0.0901448
	-0.3891	-0.365787	0	0	430	389.311	0.0344673		0.405205	0	0	506.667	489.111	-0.0163327		0.930699	0	0	560	559.933	0.110262		0.914226	0	0	386.667	370.844	0.0233591		0.365787	0	1	466.667	487.378	-0.0487654		-0.405205	0	0	276.667	271.911	-0.0406257		-0.930699	0	0	330	318.089	-0.0907895
	-0.389	-0.363446	0	0	433.333	389.644	0.0345455		0.407502	0	0	500	489.267	-0.015		0.931615	1	0	570	560.156	0.1104		0.913204	0	0	386.667	371.133	0.0232498		0.363446	0	0	466.667	487.081	-0.049		-0.407502	0	0	276.667	271.867	-0.041		-0.931615	0	0	330	318.2	-0.0914416
	-0.3889	-0.361104	0	0	436.667	390.044	0.034583		0.409796	0	0	500	489.422	-0.0135057		0.932526	0	0	573.333	560.4	0.11054		0.912177	0	0	386.667	371.422	0.0231356		0.361104	0	0	462.222	486.756	-0.0491752		-0.409796	0	0	276.667	271.844	-0.04134		-0.932526	0	0	323.333	318.222	-0.0920949
	-0.3888	-0.358759	0	1	436.667	390.467	0.0345732		0.412087	0	0	503.333	489.578	-0.0118757		0.93343	0	0	566.667	560.622	0.110681		0.911145	0	0	390	371.756	0.0230171		0.358759	0	0	466.667	486.459	-0.0492953		-0.412087	0	0	276.667	271.822	-0.0416488		-0.93343	0	0	323.333	318.244	-0.0927432
	-0.3887	-0.356412	0	0	440	390.911	0.0345095		0.414376	0	0	503.333	489.756	-0.0101439		0.934329	0	0	560	560.733	0.110824		0.910106	0	0	383.333	371.978	0.0228952		0.356412	0	0	462.222	486.104	-0.0493664		-0.414376	0	0	280	271.822	-0.0419309		-0.934329	0	0	326.667	318.311	-0.0933801
	-0.3886	-0.354063	0	0	440	391.356	0.0343852		0.416662	0	0	503.333	489.933	-0.00834388		0.935222	0	0	573.333	560.933	0.110969		0.909062	0	0	383.333	372.2	0.0227705		0.354063	0	0	457.778	485.778	-0.0493945		-0.416662	0	0	276.667	271.778	-0.0421908		-0.935222	0	0	326.667	318.4	-0.0939996
	-0.3885	-0.351711	0	0	433.333	391.733	0.0341938		0.418945	0	0	503.333	490.089	-0.00650941		0.936109	0	0	570	561.111	0.111118		0.908012	0	0	386.667	372.444	0.0226439		0.351711	0	0	448.889	485.333	-0.0493858		-0.418945	0	0	276.667	271.711	-0.0424331		-0.936109	0	0	326.667	318.511	-0.0945953
	-0.3884	-0.349357	0	0	436.667	392.089	0.0339288		0.421226	0	0	506.667	490.222	-0.00467419		0.93699	0	0	570	561.311	0.11127		0.906956	0	1	390	372.733	0.0225159		0.349357	0	0	453.333	484.919	-0.0493461		-0.421226	0	0	280	271.689	-0.0426621		-0.93699	0	0	326.667	318.689	-0.095161
	-0.3883	-0.347001	0	0	430	392.378	0.0335835		0.423504	0	0	506.667	490.356	-0.00287192		0.937865	0	0	563.333	561.444	0.111425		0.905894	0	0	396.667	373.133	0.0223874		0.347001	0	0	453.333	484.474	-0.0492817		-0.423504	0	0	283.333	271.733	-0.0428824		-0.937865	0	0	320	318.778	-0.0956906
	-0.3882	-0.344643	0	0	430	392.622	0.0331513		0.425779	0	0	506.667	490.489	-0.00113633		0.938734	0	0	560	561.533	0.111586		0.904827	0	0	393.333	373.511	0.0222591		0.344643	0	0	457.778	484.059	-0.0491985		-0.425779	0	0	283.333	271.8	-0.0430985		-0.938734	0	0	320	318.867	-0.0961778
	-0.3881	-0.342283	0	0	430	392.889	0.0326257		0.428052	0	0	503.333	490.6	0.000498882		0.939597	0	0	563.333	561.667	0.11175		0.903754	0	0	393.333	373.889	0.0221317		0.342283	0	0	457.778	483.674	-0.0491026		-0.428052	0	0	276.667	271.8	-0.0433149		-0.939597	0	0	320	318.956	-0.0966163
	-0.388	-0.33992	1	0	433.333	393.2	0.032		0.430322	0	0	506.667	490.8	0.002		0.940454	0	0	560	561.778	0.11192		0.902675	0	0	396.667	374.311	0.0220059		0.33992	0	0	457.778	483.348	-0.049		-0.430322	0	0	273.333	271.756	-0.0435361		-0.940454	0	0	320	319.022	-0.097
	-0.3879	-0.337555	0	0	436.667	393.556	0.0312703		0.432589	0	0	503.333	490.978	0.00334132		0.941306	0	0	553.333	561.844	0.112096		0.901591	0	0	393.333	374.667	0.0218826		0.337555	0	0	453.333	482.993	-0.0488963		-0.432589	0	0	273.333	271.733	-0.0437666		-0.941306	0	0	323.333	319.133	-0.097325
	-0.3878	-0.335188	0	1	436.667	393.911	0.0304429		0.434854	0	0	500	491.111	0.00452916		0.942151	0	0	556.667	561.933	0.112277		0.900501	0	0	390	374.978	0.0217623		0.335188	0	0	453.333	482.637	-0.0487952		-0.434854	0	0	270	271.667	-0.0440108		-0.942151	0	0	320	319.244	-0.0975973
	-0.3877	-0.33282	0	0	436.667	394.289	0.0295266		0.437116	0	0	506.667	491.311	0.00557785		0.942991	1	0	563.333	562.089	0.112465		0.899405	0	0	386.667	375.267	0.0216459		0.33282	0	0	462.222	482.37	-0.0486998		-0.437116	0	0	273.333	271.622	-0.0442733		-0.942991	0	1	323.333	319.4	-0.0978253
	-0.3876	-0.330449	0	0	440	394.689	0.0285305		0.439375	0	0	500	491.467	0.00650173		0.943824	0	0	566.667	562.289	0.11266		0.898304	0	0	390	375.578	0.021534		0.330449	0	0	462.222	482.133	-0.0486132		-0.439375	0	0	273.333	271.622	-0.0445586		-0.943824	0	0	323.333	319.533	-0.0980172
	-0.3875	-0.328075	0	0	440	395.111	0.0274634		0.441631	0	0	503.333	491.711	0.00731511		0.944652	0	0	553.333	562.356	0.112863		0.897197	0	0	393.333	375.911	0.0214275		0.328075	0	0	457.778	481.867	-0.0485386		-0.441631	1	0	283.333	271.689	-0.0448711		-0.944652	0	0	323.333	319.667	-0.0981814
	-0.3874	-0.3257	0	0	440	395.533	0.0263343		0.443885	0	0	503.333	491.933	0.00803233		0.945473	0	1	560	562.467	0.113073		0.896084	0	0	390	376.178	0.021327		0.3257	0	0	453.333	481.541	-0.0484791		-0.443885	0	0	280	271.733	-0.0452154		-0.945473	0	0	326.667	319.822	-0.0983263
	-0.3873	-0.323323	0	0	433.333	395.933	0.025152		0.446135	0	0	503.333	492.133	0.00866771		0.946289	0	0	570	562.667	0.113291		0.894966	0	1	393.333	376.467	0.0212333		0.323323	0	0	457.778	481.274	-0.0484379		-0.446135	0	0	270	271.644	-0.0455959		-0.946289	0	0	326.667	319.956	-0.0984602
	-0.3872	-0.320944	0	0	433.333	396.311	0.0239254		0.448383	0	0	506.667	492.333	0.00923558		0.947098	0	0	570	562.867	0.113518		0.893841	0	0	390	376.711	0.021147		0.320944	0	0	453.333	480.978	-0.0484182		-0.448383	0	0	270	271.6	-0.0460172		-0.947098	0	0	326.667	320.089	-0.0985914
	-0.3871	-0.318562	0	0	436.667	396.689	0.0226636		0.450628	0	0	513.333	492.578	0.00975028		0.947902	0	0	566.667	563	0.113754		0.892712	0	0	393.333	376.978	0.021069		0.318562	0	0	453.333	480.652	-0.048423		-0.450628	0	0	270	271.578	-0.0464837		-0.947902	0	0	323.333	320.2	-0.0987284
	-0.387	-0.316179	0	0	443.333	397.111	0.0213753		0.45287	0	0	513.333	492.822	0.0102261		0.9487	0	0	563.333	563.067	0.114		0.891576	0	0	396.667	377.289	0.021		0.316179	0	0	448.889	480.237	-0.0484556		-0.45287	0	0	266.667	271.556	-0.047		-0.9487	0	0	323.333	320.333	-0.0988794
	-0.3869	-0.313794	0	0	443.333	397.511	0.0200695		0.45511	0	0	513.333	493.067	0.0106774		0.949491	0	0	570	563.2	0.114256		0.890435	0	0	396.667	377.622	0.0209404		0.313794	0	0	448.889	479.822	-0.0485191		-0.45511	0	0	260	271.444	-0.0475686		-0.949491	0	0	320	320.444	-0.0990529
	-0.3868	-0.311406	1	0	443.333	397.911	0.0187551		0.457346	0	0	516.667	493.356	0.0111186		0.950277	0	0	570	563.378	0.11452		0.889289	0	0	396.667	377.978	0.02089		0.311406	0	0	448.889	479.437	-0.0486166		-0.457346	0	0	256.667	271.356	-0.0481846		-0.950277	0	0	316.667	320.511	-0.0992571
	-0.3867	-0.309017	0	0	443.333	398.333	0.017441		0.45958	0	0	513.333	493.644	0.0115638		0.951057	0	0	563.333	563.511	0.114794		0.888136	0	0	396.667	378.333	0.0208483		0.309017	0	0	444.444	479.052	-0.0487513		-0.45958	0	0	256.667	271.289	-0.0488412		-0.951057	0	0	320	320.6	-0.0995004
	-0.3866	-0.306626	0	0	446.667	398.756	0.0161361		0.461811	0	0	513.333	493.956	0.0120276		0.95183	0	0	556.667	563.533	0.115075		0.886979	0	0	390	378.644	0.0208145		0.306626	0	0	444.444	478.726	-0.0489263		-0.461811	0	0	256.667	271.222	-0.0495316		-0.95183	0	0	323.333	320.711	-0.0997912
	-0.3865	-0.304233	0	0	450	399.222	0.0148494		0.464038	0	0	506.667	494.156	0.0125241		0.952598	0	0	560	563.578	0.115364		0.885815	0	0	386.667	378.911	0.0207884		0.304233	0	0	431.111	478.222	-0.0491448		-0.464038	0	0	260	271.178	-0.0502488		-0.952598	0	0	313.333	320.733	-0.100138
	-0.3864	-0.301837	0	0	450	399.689	0.0135898		0.466263	0	0	516.667	494.444	0.0130677		0.953359	0	0	563.333	563.689	0.11566		0.884646	0	0	386.667	379.133	0.0207692		0.301837	0	0	440	477.807	-0.04941		-0.466263	0	0	260	271.133	-0.0509862		-0.953359	0	0	310	320.711	-0.100549
	-0.3863	-0.29944	0	0	446.667	400.133	0.0123661		0.468485	0	0	513.333	494.689	0.0136728		0.954115	0	0	560	563.778	0.115961		0.883471	0	0	386.667	379.356	0.0207564		0.29944	1	0	440	477.363	-0.0497249		-0.468485	0	0	253.333	271.044	-0.0517368		-0.954115	0	0	306.667	320.689	-0.101032
	-0.3862	-0.297042	0	0	440	400.533	0.0111873		0.470704	0	0	510	494.911	0.0143536		0.954865	0	0	556.667	563.844	0.116268		0.882291	0	0	386.667	379.6	0.0207496		0.297042	0	0	440	476.948	-0.0500928		-0.470704	0	0	253.333	270.978	-0.0524939		-0.954865	0	0	306.667	320.689	-0.101596
	-0.3861	-0.294641	0	0	440	400.956	0.0100623		0.47292	0	0	513.333	495.178	0.0151246		0.955608	0	0	556.667	563.889	0.116579		0.881105	0	1	383.333	379.778	0.0207481		0.294641	0	0	440	476.533	-0.0505168		-0.47292	0	0	246.667	270.844	-0.0532505		-0.955608	0	0	303.333	320.644	-0.102249
	-0.386	-0.292238	0	1	440	401.4	0.009		0.475133	0	0	510	495.422	0.016		0.956346	0	0	563.333	564	0.116895		0.879914	0	0	376.667	379.867	0.0207515		0.292238	0	0	435.556	476.059	-0.051		-0.475133	0	0	246.667	270.711	-0.054		-0.956346	0	0	296.667	320.533	-0.103
	-0.3859	-0.289834	0	0	436.667	401.822	0.00800725		0.477343	0	0	506.667	495.6	0.0169875		0.957077	0	0	566.667	564.156	0.117213		0.878717	0	0	380	379.978	0.0207591		0.289834	0	0	435.556	475.615	-0.0515428		-0.477343	0	0	246.667	270.578	-0.0547364		-0.957077	0	0	300	320.444	-0.103852
	-0.3858	-0.287427	0	0	436.667	402.289	0.0070827		0.47955	1	1	513.333	495.844	0.0180682		0.957802	0	0	556.667	564.2	0.117534		0.877515	0	0	383.333	380.133	0.0207705		0.287427	0	0	440	475.2	-0.0521345		-0.47955	0	0	246.667	270.444	-0.055458		-0.957802	0	1	293.333	320.244	-0.10479
	-0.3857	-0.285019	0	0	440	402.8	0.00622292		0.481754	0	0	513.333	496.089	0.0192165		0.958522	0	0	560	564.244	0.117858		0.876307	0	0	380	380.267	0.0207851		0.285019	0	0	440	474.756	-0.0527614		-0.481754	0	0	236.667	270.178	-0.0561639		-0.958522	0	0	293.333	320.067	-0.105794
	-0.3856	-0.282609	0	0	443.333	403.333	0.00542449		0.483955	0	0	513.333	496.333	0.0204069		0.959235	0	0	570	564.356	0.118182		0.875093	0	0	383.333	380.422	0.0208024		0.282609	0	0	440	474.311	-0.0534101		-0.483955	0	0	236.667	269.889	-0.0568535		-0.959235	0	0	296.667	319.933	-0.106844
	-0.3855	-0.280198	1	0	450	403.933	0.00468401		0.486152	0	0	510	496.533	0.0216137		0.959942	0	0	570	564.467	0.118507		0.873874	0	0	376.667	380.511	0.0208218		0.280198	0	0	440	473.896	-0.0540669		-0.486152	0	1	236.667	269.667	-0.0575257		-0.959942	0	0	286.667	319.689	-0.107921
	-0.3854	-0.277784	0	0	446.667	404.489	0.00399804		0.488347	0	0	510	496.778	0.0228114		0.960644	0	0	563.333	564.533	0.118832		0.872649	0	0	376.667	380.6	0.0208428		0.277784	0	0	435.556	473.422	-0.0547184		-0.488347	0	0	233.333	269.4	-0.05818		-0.960644	0	0	290	319.467	-0.109004
	-0.3853	-0.275369	0	0	450	405.089	0.00336317		0.490539	0	0	506.667	496.956	0.0239745		0.961339	0	0	563.333	564.578	0.119157		0.871419	0	0	363.333	380.533	0.0208648		0.275369	0	0	435.556	473.007	-0.0553511		-0.490539	0	0	233.333	269.133	-0.0588154		-0.961339	0	0	290	319.289	-0.110073
	-0.3852	-0.272952	0	0	446.667	405.622	0.00277598		0.492727	0	0	516.667	497.2	0.0250773		0.962028	0	1	563.333	564.6	0.119479		0.870184	0	0	366.667	380.556	0.0208873		0.272952	0	0	435.556	472.593	-0.0559512		-0.492727	0	0	236.667	268.889	-0.0594312		-0.962028	0	0	286.667	319.089	-0.111109
	-0.3851	-0.270533	0	0	446.667	406.178	0.00223305		0.494913	0	0	523.333	497.489	0.0260944		0.962711	0	0	563.333	564.622	0.1198		0.868943	0	1	370	380.6	0.0209098		0.270533	0	0	435.556	472.178	-0.0565054		-0.494913	0	0	236.667	268.689	-0.0600266		-0.962711	0	0	286.667	318.889	-0.112091
	-0.385	-0.268113	0	0	446.667	406.711	0.00173097		0.497095	0	0	516.667	497.711	0.027		0.963388	0	0	563.333	564.644	0.120118		0.867696	0	0	370	380.622	0.0209317		0.268113	1	0	440	471.852	-0.057		-0.497095	0	0	233.333	268.489	-0.0606007		-0.963388	0	0	293.333	318.778	-0.113
	-0.3849	-0.265691	0	0	446.667	407.222	0.0012663		0.499274	0	0	513.333	497.911	0.0277754		0.964058	0	0	566.667	564.689	0.120433		0.866444	0	0	376.667	380.689	0.0209525		0.265691	0	0	431.111	471.407	-0.0574245		-0.499274	0	0	230	268.222	-0.0611529		-0.964058	0	0	290	318.622	-0.11382
	-0.3848	-0.263267	0	0	443.333	407.711	0.000835633		0.50145	0	1	516.667	498.156	0.0284285		0.964723	0	0	570	564.756	0.120743		0.865186	0	0	366.667	380.622	0.0209716		0.263267	0	0	431.111	470.963	-0.0577799		-0.50145	0	0	233.333	267.978	-0.0616822		-0.964723	0	0	290	318.467	-0.114551
	-0.3847	-0.260842	0	0	450	408.311	0.000435551		0.503623	0	0	516.667	498.356	0.028974		0.965382	0	0	570	564.867	0.121049		0.863923	0	0	366.667	380.556	0.0209886		0.260842	0	0	431.111	470.548	-0.0580703		-0.503623	0	0	230	267.689	-0.0621879		-0.965382	0	0	280	318.178	-0.115199
	-0.3846	-0.258414	0	0	443.333	408.844	6.26314e-05		0.505793	0	0	520	498.578	0.0294266		0.966034	0	0	563.333	564.889	0.12135		0.862655	0	0	366.667	380.511	0.0210028		0.258414	0	0	440	470.163	-0.0582999		-0.505793	0	0	230	267.4	-0.0626693		-0.966034	0	0	283.333	317.911	-0.115767
	-0.3845	-0.255986	0	0	446.667	409.422	-0.000286544		0.507959	1	0	526.667	498.844	0.0298009		0.966681	0	0	563.333	564.889	0.121644		0.861381	0	0	366.667	380.444	0.0210137		0.255986	0	0	444.444	469.807	-0.0584725		-0.507959	0	0	223.333	267.044	-0.0631254		-0.966681	0	1	286.667	317.667	-0.116262
	-0.3844	-0.253555	0	0	450	410	-0.000615394		0.510123	0	0	526.667	499.133	0.0301116		0.967321	0	0	566.667	564.911	0.121931		0.860102	0	0	366.667	380.4	0.0210207		0.253555	0	0	448.889	469.481	-0.0585924		-0.510123	0	0	223.333	266.689	-0.0635555		-0.967321	0	0	290	317.467	-0.116687
	-0.3843	-0.251123	0	0	446.667	410.556	-0.000927339		0.512283	0	0	520	499.333	0.0303734		0.967955	0	0	566.667	564.933	0.122211		0.858817	0	0	366.667	380.378	0.0210234		0.251123	0	0	444.444	469.126	-0.0586635		-0.512283	0	0	226.667	266.378	-0.0639588		-0.967955	0	0	296.667	317.311	-0.117047
	-0.3842	-0.24869	0	0	450	411.133	-0.0012258		0.51444	0	0	523.333	499.578	0.0306009		0.968583	0	0	563.333	564.933	0.122483		0.857527	0	0	370	380.4	0.0210213		0.24869	0	0	448.889	468.859	-0.05869		-0.51444	0	0	226.667	266.067	-0.0643345		-0.968583	0	0	296.667	317.156	-0.117347
	-0.3841	-0.246255	0	0	443.333	411.622	-0.00151419		0.516593	0	0	523.333	499.8	0.0308089		0.969205	0	0	563.333	564.889	0.122746		0.856231	0	0	366.667	380.378	0.0210136		0.246255	0	0	444.444	468.533	-0.0586758		-0.516593	0	0	230	265.778	-0.0646819		-0.969205	0	0	300	317.089	-0.117592
	-0.384	-0.243818	1	0	450	412.133	-0.00179593		0.518743	0	0	520	499.933	0.0310119		0.969821	1	0	560	564.778	0.123		0.85493	0	0	363.333	380.311	0.021		0.243818	0	0	444.444	468.237	-0.0586251		-0.518743	0	0	233.333	265.511	-0.065		-0.969821	0	0	306.667	317.067	-0.117786
	-0.3839	-0.24138	0	0	446.667	412.622	-0.00207445		0.52089	0	0	523.333	500.089	0.0312247		0.970431	0	0	560	564.689	0.123244		0.853624	0	0	363.333	380.267	0.02098		0.24138	0	0	440	467.881	-0.0585419		-0.52089	0	0	230	265.2	-0.0652883		-0.970431	0	0	306.667	317.044	-0.117935
	-0.3838	-0.23894	0	0	446.667	413.111	-0.00235315		0.523034	0	0	533.333	500.333	0.031462		0.971034	0	0	563.333	564.644	0.123476		0.852312	0	0	363.333	380.222	0.0209538		0.23894	0	1	435.556	467.496	-0.0584302		-0.523034	0	0	233.333	264.933	-0.0655465		-0.971034	0	0	310	317.044	-0.118043
	-0.3837	-0.236499	0	0	446.667	413.622	-0.00263547		0.525175	0	0	530	500.533	0.0317383		0.971632	0	0	553.333	564.511	0.123698		0.850994	0	0	363.333	380.2	0.0209219		0.236499	0	0	431.111	467.081	-0.0582941		-0.525175	0	0	233.333	264.667	-0.0657747		-0.971632	0	0	313.333	317.044	-0.118114
	-0.3836	-0.234056	0	0	440	414.067	-0.00292482		0.527312	0	0	533.333	500.778	0.0320684		0.972223	0	0	560	564.4	0.123907		0.849672	0	0	363.333	380.178	0.0208845		0.234056	1	0	440	466.726	-0.0581378		-0.527312	0	0	233.333	264.4	-0.0659727		-0.972223	0	0	313.333	317.044	-0.118154
	-0.3835	-0.231612	0	0	443.333	414.533	-0.00322461		0.529446	0	0	530	501.022	0.032467		0.972808	0	0	563.333	564.333	0.124103		0.848344	0	0	363.333	380.111	0.020842		0.231612	0	0	440	466.37	-0.0579651		-0.529446	0	0	226.667	264.044	-0.0661405		-0.972808	0	0	310	316.978	-0.118168
	-0.3834	-0.229166	0	0	436.667	414.933	-0.00353828		0.531576	0	0	540	501.333	0.0329487		0.973387	0	0	570	564.333	0.124287		0.847011	0	0	363.333	380.044	0.0207949		0.229166	0	0	435.556	466.015	-0.0577803		-0.531576	0	0	233.333	263.733	-0.0662781		-0.973387	0	0	313.333	316.956	-0.118159
	-0.3833	-0.226719	0	0	443.333	415.422	-0.00386923		0.533703	0	0	536.667	501.622	0.0335281		0.97396	0	0	566.667	564.356	0.124456		0.845672	0	0	360	379.933	0.0207434		0.226719	0	0	440	465.719	-0.0575873		-0.533703	0	0	233.333	263.4	-0.0663854		-0.97396	0	0	316.667	316.933	-0.118133
	-0.3832	-0.224271	0	0	450	415.933	-0.00422089		0.535827	1	1	540	501.956	0.0342201		0.974527	0	0	570	564.4	0.12461		0.844328	0	0	356.667	379.756	0.0206879		0.224271	0	0	448.889	465.452	-0.0573902		-0.535827	0	0	230	263.022	-0.0664623		-0.974527	0	0	313.333	316.867	-0.118095
	-0.3831	-0.221821	0	0	450	416.422	-0.00459667		0.537947	0	0	536.667	502.244	0.0350391		0.975087	0	0	580	564.533	0.12475		0.842979	0	0	360	379.622	0.0206288		0.221821	0	0	444.444	465.126	-0.0571931		-0.537947	0	0	230	262.644	-0.0665089		-0.975087	0	0	316.667	316.844	-0.118049
	-0.383	-0.219369	0	0	450	416.933	-0.005		0.540064	0	0	536.667	502.556	0.036		0.975642	0	0	583.333	564.711	0.124873		0.841624	0	0	360	379.511	0.0205665		0.219369	0	0	448.889	464.83	-0.057		-0.540064	0	0	230	262.267	-0.066525		-0.975642	0	0	310	316.733	-0.118
	-0.3829	-0.216917	0	0	450	417.444	-0.0054339		0.542178	0	0	536.667	502.956	0.0371117		0.97619	0	1	580	564.867	0.12498		0.840264	0	0	356.667	379.356	0.0205013		0.216917	0	0	448.889	464.593	-0.0568142		-0.542178	0	1	233.333	261.911	-0.0665106		-0.97619	0	0	310	316.644	-0.117952
	-0.3828	-0.214463	0	0	453.333	417.956	-0.00589986		0.544288	0	0	540	503.356	0.0383607		0.976732	1	0	583.333	565.044	0.125069		0.838899	0	0	366.667	379.267	0.0204336		0.214463	0	0	440	464.296	-0.0566359		-0.544288	1	0	236.667	261.6	-0.0664656		-0.976732	0	0	310	316.533	-0.117908
	-0.3827	-0.212007	0	0	450	418.422	-0.00639893		0.546394	0	0	546.667	503.8	0.039728		0.977268	0	0	586.667	565.267	0.125141		0.837528	0	0	360	379.111	0.0203638		0.212007	0	0	440	464	-0.0564645		-0.546394	0	0	233.333	261.267	-0.0663901		-0.977268	0	0	310	316.444	-0.11787
	-0.3826	-0.20955	0	0	450	418.911	-0.00693222		0.548498	0	0	550	504.244	0.0411943		0.977798	0	0	586.667	565.467	0.125194		0.836152	0	0	360	378.956	0.0202921		0.20955	0	1	435.556	463.644	-0.0562993		-0.548498	0	0	233.333	260.933	-0.0662838		-0.977798	0	0	313.333	316.4	-0.11784
	-0.3825	-0.207092	0	0	450	419.422	-0.0075008		0.550597	0	0	550	504.711	0.0427404		0.978321	0	0	590	565.733	0.125228		0.834771	0	0	363.333	378.867	0.0202191		0.207092	0	0	431.111	463.259	-0.0561397		-0.550597	0	0	230	260.556	-0.0661469		-0.978321	1	0	320	316.4	-0.117819
	-0.3824	-0.204633	0	0	450	419.933	-0.00810576		0.552694	0	0	546.667	505.156	0.0443474		0.978839	0	0	583.333	565.911	0.125242		0.833385	0	0	360	378.778	0.020145		0.204633	0	0	426.667	462.844	-0.0559851		-0.552694	0	0	233.333	260.244	-0.0659793		-0.978839	0	0	323.333	316.422	-0.11781
	-0.3823	-0.202172	0	0	450	420.422	-0.00874816		0.554786	0	0	543.333	505.556	0.045996		0.97935	0	0	586.667	566.089	0.125236		0.831993	0	0	363.333	378.733	0.0200702		0.202172	0	0	431.111	462.489	-0.0558349		-0.554786	0	0	233.333	259.956	-0.0657808		-0.97935	0	0	326.667	316.489	-0.117814
	-0.3822	-0.19971	0	0	443.333	420.822	-0.00942911		0.556876	0	0	543.333	505.956	0.047667		0.979855	0	0	586.667	566.289	0.125209		0.830596	0	0	366.667	378.711	0.0199951		0.19971	0	0	426.667	462.074	-0.0556885		-0.556876	0	0	230	259.622	-0.0655515		-0.979855	0	0	326.667	316.6	-0.117834
	-0.3821	-0.197247	0	0	443.333	421.178	-0.0101497		0.558961	0	0	543.333	506.356	0.0493414		0.980354	0	0	583.333	566.467	0.12516		0.829194	0	0	366.667	378.667	0.01992		0.197247	0	0	435.556	461.719	-0.0555452		-0.558961	0	0	233.333	259.289	-0.0652912		-0.980354	0	0	323.333	316.667	-0.117871
	-0.382	-0.194782	0	0	443.333	421.578	-0.0109109		0.561044	0	0	540	506.711	0.051		0.980847	0	0	576.667	566.556	0.125088		0.827786	0	0	366.667	378.622	0.0198454		0.194782	0	0	426.667	461.274	-0.0554044		-0.561044	0	0	236.667	259	-0.065		-0.980847	0	0	326.667	316.778	-0.117928
	-0.3819	-0.192316	0	0	443.333	421.956	-0.011714		0.563122	1	0	540	507.111	0.0526251		0.981333	0	0	573.333	566.6	0.124994		0.826374	0	0	370	378.6	0.0197715		0.192316	0	0	431.111	460.859	-0.0552656		-0.563122	0	0	233.333	258.667	-0.064678		-0.981333	0	0	323.333	316.889	-0.118007
	-0.3818	-0.189849	0	0	450	422.378	-0.0125599		0.565197	0	0	533.333	507.422	0.0542052		0.981813	0	1	583.333	566.756	0.124875		0.824956	0	0	376.667	378.622	0.0196987		0.189849	0	0	431.111	460.444	-0.055128		-0.565197	0	0	240	258.378	-0.0643259		-0.981813	0	0	326.667	317	-0.118108
	-0.3817	-0.187381	0	0	450	422.8	-0.0134497		0.567269	0	1	536.667	507.778	0.0557299		0.982287	0	0	580	566.889	0.124733		0.823533	0	0	373.333	378.622	0.0196275		0.187381	0	0	431.111	460.03	-0.0549911		-0.567269	0	0	233.333	258	-0.0639448		-0.982287	0	0	326.667	317.111	-0.118235
	-0.3816	-0.184912	0	0	456.667	423.267	-0.0143846		0.569337	0	0	533.333	508.111	0.0571891		0.982755	1	0	576.667	566.978	0.124565		0.822104	0	0	373.333	378.622	0.0195581		0.184912	0	0	422.222	459.496	-0.0548543		-0.569337	1	0	236.667	257.644	-0.0635358		-0.982755	0	0	326.667	317.2	-0.11839
	-0.3815	-0.182441	0	0	463.333	423.8	-0.0153656		0.571401	0	0	530	508.4	0.0585728		0.983217	0	0	583.333	567.111	0.124372		0.820671	0	0	380	378.667	0.019491		0.182441	0	0	417.778	458.904	-0.0547169		-0.571401	0	0	236.667	257.289	-0.0630997		-0.983217	0	0	330	317.311	-0.118573
	-0.3814	-0.17997	0	0	463.333	424.333	-0.0163938		0.573462	0	0	533.333	508.711	0.0598706		0.983672	0	0	580	567.222	0.124153		0.819232	0	0	380	378.711	0.0194264		0.17997	0	1	422.222	458.341	-0.0545784		-0.573462	0	1	240	257	-0.0626376		-0.983672	0	0	330	317.422	-0.118788
	-0.3813	-0.177497	0	0	463.333	424.889	-0.0174702		0.575519	0	0	540	509.089	0.0610723		0.984121	0	0	580	567.356	0.123907		0.817788	0	0	383.333	378.8	0.0193648		0.177497	0	0	422.222	457.807	-0.054438		-0.575519	0	0	236.667	256.667	-0.0621506		-0.984121	1	0	333.333	317.556	-0.119037
	-0.3812	-0.175023	0	0	463.333	425.467	-0.018596		0.577573	0	0	533.333	509.422	0.062168		0.984564	0	0	570	567.4	0.123633		0.816339	0	0	380	378.867	0.0193066		0.175023	0	0	426.667	457.304	-0.0542952		-0.577573	0	0	240	256.378	-0.0616395		-0.984564	0	0	336.667	317.711	-0.11932
	-0.3811	-0.172548	0	0	463.333	426.067	-0.0197722		0.579623	0	0	536.667	509.756	0.0631472		0.985001	0	0	563.333	567.378	0.123331		0.814885	0	0	376.667	378.933	0.019252		0.172548	0	0	426.667	456.83	-0.0541494		-0.579623	0	0	236.667	256.044	-0.0611055		-0.985001	0	0	340	317.933	-0.11964
	-0.381	-0.170072	0	0	460	426.622	-0.021		0.581669	0	0	533.333	510.044	0.064		0.985432	0	0	570	567.4	0.123		0.813426	0	0	373.333	378.978	0.0192015		0.170072	0	0	426.667	456.356	-0.054		-0.581669	0	0	236.667	255.689	-0.0605494		-0.985432	0	0	340	318.178	-0.12
	-0.3809	-0.167595	0	0	456.667	427.156	-0.022279		0.583711	0	0	536.667	510.356	0.0647202		0.985856	0	0	573.333	567.489	0.12264		0.811961	0	0	370	378.956	0.0191554		0.167595	0	0	422.222	455.881	-0.0538471		-0.583711	0	0	240	255.378	-0.0599724		-0.985856	0	0	336.667	318.4	-0.1204
	-0.3808	-0.165116	0	0	450	427.578	-0.0236033		0.58575	0	0	533.333	510.622	0.0653184		0.986274	0	0	566.667	567.489	0.122253		0.810492	0	1	373.333	378.978	0.0191141		0.165116	0	0	417.778	455.378	-0.0536943		-0.58575	0	0	236.667	255.044	-0.0593754		-0.986274	0	0	336.667	318.622	-0.120836
	-0.3807	-0.162637	0	0	453.333	428.044	-0.0249659		0.587785	0	0	540	510.956	0.0658094		0.986686	0	0	563.333	567.422	0.121841		0.809017	0	0	370	378.956	0.019078		0.162637	0	0	413.333	454.815	-0.053546		-0.587785	0	0	240	254.756	-0.0587594		-0.986686	0	0	330	318.778	-0.121305
	-0.3806	-0.160157	0	0	443.333	428.4	-0.0263595		0.589817	0	0	536.667	511.267	0.0662078		0.987092	0	0	566.667	567.4	0.121405		0.807537	0	0	370	378.911	0.0190474		0.160157	0	0	426.667	454.341	-0.0534065		-0.589817	0	0	240	254.489	-0.0581254		-0.987092	0	0	333.333	318.978	-0.121801
	-0.3805	-0.157676	0	0	443.333	428.756	-0.0277769		0.591844	0	0	530	511.511	0.0665283		0.987491	0	0	566.667	567.4	0.120949		0.806052	0	0	370	378.867	0.0190227		0.157676	0	0	431.111	453.926	-0.0532803		-0.591844	0	0	240	254.244	-0.0574744		-0.987491	0	0	330	319.156	-0.122322
	-0.3804	-0.155193	0	0	443.333	429.111	-0.0292109		0.593868	0	0	533.333	511.844	0.0667857		0.987884	0	0	556.667	567.311	0.120473		0.804562	0	0	376.667	378.889	0.0190042		0.155193	0	0	426.667	453.452	-0.0531716		-0.593868	0	0	240	254	-0.0568075		-0.987884	0	0	336.667	319.378	-0.122861
	-0.3803	-0.15271	0	0	450	429.533	-0.0306543		0.595889	0	0	533.333	512.133	0.0669947		0.988271	1	0	556.667	567.2	0.119982		0.803067	0	0	380	378.956	0.0189923		0.15271	0	0	422.222	452.978	-0.0530849		-0.595889	0	0	240	253.756	-0.0561256		-0.988271	0	0	336.667	319.6	-0.123416
	-0.3802	-0.150226	0	0	453.333	429.978	-0.0320999		0.597905	0	0	533.333	512.422	0.06717		0.988652	0	0	553.333	567.067	0.119475		0.801567	0	0	383.333	379.044	0.0189874		0.150226	0	0	426.667	452.563	-0.0530244		-0.597905	0	0	240	253.511	-0.0554297		-0.988652	0	0	336.667	319.8	-0.123981
	-0.3801	-0.14774	0	0	450	430.378	-0.0335405		0.599918	0	0	536.667	512.711	0.0673263		0.989026	0	0	550	566.933	0.118957		0.800062	0	0	380	379.089	0.0189898		0.14774	0	0	426.667	452.119	-0.0529947		-0.599918	0	0	240	253.289	-0.0547208		-0.989026	1	0	340	320.022	-0.124552
	-0.38	-0.145254	0	0	453.333	430.8	-0.034969		0.601927	0	0	536.667	513.022	0.0674783		0.989394	0	0	546.667	566.756	0.118428		0.798551	0	0	380	379.133	0.019		0.145254	0	0	426.667	451.733	-0.053		-0.601927	0	0	240	253.067	-0.054		-0.989394	0	0	336.667	320.222	-0.125125
	-0.3799	-0.142767	0	0	456.667	431.267	-0.036378		0.603932	0	0	533.333	513.333	0.0676408		0.989756	0	0	543.333	566.556	0.117891		0.797036	0	0	383.333	379.2	0.0190181		0.142767	1	0	426.667	451.348	-0.053043		-0.603932	0	0	243.333	252.867	-0.0532683		-0.989756	0	0	333.333	320.4	-0.125696
	-0.3798	-0.140279	0	0	460	431.756	-0.0377605		0.605933	0	0	533.333	513.622	0.0678284		0.990112	0	0	536.667	566.267	0.117348		0.795516	0	0	383.333	379.289	0.0190438		0.140279	0	0	426.667	450.993	-0.0531191		-0.605933	0	0	243.333	252.644	-0.0525269		-0.990112	0	0	333.333	320.6	-0.12626
	-0.3797	-0.13779	0	0	453.333	432.156	-0.0391093		0.60793	0	0	533.333	513.911	0.0680558		0.990461	0	1	543.333	566.067	0.116801		0.79399	0	1	380	379.356	0.0190767		0.13779	0	0	426.667	450.637	-0.053222		-0.60793	0	0	243.333	252.444	-0.0517771		-0.990461	0	0	326.667	320.711	-0.126812
	-0.3796	-0.135301	0	0	453.333	432.533	-0.040417		0.609924	0	0	536.667	514.222	0.0683379		0.990805	0	0	543.333	565.889	0.116253		0.79246	0	0	376.667	379.378	0.0191162		0.135301	0	0	431.111	450.311	-0.0533456		-0.609924	0	0	243.333	252.267	-0.0510202		-0.990805	0	0	326.667	320.822	-0.127349
	-0.3795	-0.13281	0	0	456.667	432.933	-0.0416766		0.611914	0	0	536.667	514.533	0.0686892		0.991142	0	0	533.333	565.6	0.115705		0.790925	0	0	373.333	379.378	0.0191621		0.13281	0	0	435.556	450.074	-0.0534835		-0.611914	0	0	246.667	252.133	-0.0502575		-0.991142	0	0	326.667	320.933	-0.127866
	-0.3794	-0.130319	0	0	453.333	433.289	-0.0428808		0.6139	0	0	533.333	514.822	0.0691245		0.991472	0	0	536.667	565.333	0.11516		0.789384	0	0	376.667	379.4	0.0192137		0.130319	0	0	435.556	449.807	-0.0536294		-0.6139	0	0	243.333	252	-0.0494903		-0.991472	0	0	330	321.067	-0.128359
	-0.3793	-0.127826	0	0	450	433.622	-0.0440224		0.615882	0	0	533.333	515.156	0.0696585		0.991797	0	0	546.667	565.178	0.114619		0.787839	0	0	376.667	379.422	0.0192706		0.127826	0	0	435.556	449.541	-0.053777		-0.615882	0	0	243.333	251.889	-0.04872		-0.991797	0	0	330	321.2	-0.128823
	-0.3792	-0.125333	1	0	450	433.933	-0.0450943		0.61786	0	0	533.333	515.489	0.070306		0.992115	0	0	543.333	565	0.114085		0.786288	0	0	376.667	379.444	0.0193324		0.125333	0	0	440	449.333	-0.0539202		-0.61786	0	0	243.333	251.778	-0.0479476		-0.992115	0	0	326.667	321.333	-0.129254
	-0.3791	-0.122839	0	0	446.667	434.2	-0.0460892		0.619834	0	0	526.667	515.756	0.0710816		0.992427	0	0	543.333	564.8	0.113561		0.784733	1	0	383.333	379.556	0.0193986		0.122839	0	0	435.556	449.096	-0.0540525		-0.619834	0	0	243.333	251.689	-0.0471747		-0.992427	0	0	326.667	321.444	-0.129648
	-0.379	-0.120345	0	1	453.333	434.511	-0.047		0.621804	0	0	526.667	516.022	0.072		0.992732	1	0	543.333	564.578	0.113048		0.783173	0	0	380	379.622	0.0194688		0.120345	0	0	435.556	448.889	-0.0541678		-0.621804	0	0	243.333	251.6	-0.0464024		-0.992732	0	0	330	321.578	-0.13
	-0.3789	-0.117849	0	0	456.667	434.844	-0.0478215		0.62377	0	0	526.667	516.267	0.0730687		0.993031	0	0	543.333	564.378	0.112548		0.781608	0	0	383.333	379.711	0.0195425		0.117849	0	0	444.444	448.741	-0.0542597		-0.62377	0	0	236.667	251.489	-0.0456321		-0.993031	0	0	330	321.711	-0.130307
	-0.3788	-0.115353	0	0	456.667	435.156	-0.048557		0.625733	0	0	526.667	516.556	0.0742661		0.993325	0	0	546.667	564.222	0.112063		0.780037	0	0	383.333	379.8	0.0196192		0.115353	0	0	448.889	448.652	-0.0543219		-0.625733	1	0	240	251.422	-0.044865		-0.993325	1	0	333.333	321.889	-0.13057
	-0.3787	-0.112856	0	0	456.667	435.467	-0.0492119		0.627691	0	0	526.667	516.889	0.0755631		0.993611	0	0	543.333	564.067	0.111596		0.778462	0	0	383.333	379.889	0.0196985		0.112856	0	0	440	448.444	-0.0543483		-0.627691	0	0	240	251.356	-0.0441024		-0.993611	0	0	326.667	321.978	-0.13079
	-0.3786	-0.110359	0	0	456.667	435.8	-0.0497915		0.629646	0	0	530	517.222	0.0769307		0.993892	0	0	546.667	563.933	0.111149		0.776882	0	1	383.333	379.956	0.01978		0.110359	1	0	440	448.296	-0.0543325		-0.629646	0	0	236.667	251.244	-0.0433457		-0.993892	0	0	323.333	322.044	-0.130971
	-0.3785	-0.107861	0	0	456.667	436.111	-0.0503011		0.631596	0	0	530	517.556	0.0783402		0.994166	0	1	546.667	563.778	0.110723		0.775297	0	0	386.667	380.022	0.0198631		0.107861	0	0	440	448.119	-0.0542682		-0.631596	0	0	236.667	251.133	-0.0425961		-0.994166	0	0	323.333	322.111	-0.131113
	-0.3784	-0.105362	0	0	456.667	436.467	-0.0507463		0.633543	0	0	536.667	517.933	0.0797624		0.994434	0	0	553.333	563.667	0.110322		0.773708	0	0	383.333	380.044	0.0199475		0.105362	0	0	440	447.97	-0.0541491		-0.633543	0	0	240	251.067	-0.0418549		-0.994434	0	0	323.333	322.178	-0.131219
	-0.3783	-0.102862	0	0	460	436.822	-0.0511322		0.635485	0	0	536.667	518.311	0.0811684		0.994696	0	0	553.333	563.556	0.109947		0.772113	0	0	380	380.067	0.0200326		0.102862	0	0	435.556	447.733	-0.0539691		-0.635485	0	0	243.333	251.022	-0.0411234		-0.994696	0	0	323.333	322.244	-0.131291
	-0.3782	-0.100362	0	0	460	437.178	-0.0514643		0.637424	1	0	536.667	518.689	0.0825294		0.994951	0	0	536.667	563.222	0.1096		0.770513	0	0	376.667	380.044	0.020118		0.100362	0	0	435.556	447.526	-0.0537217		-0.637424	0	0	243.333	250.978	-0.0404029		-0.994951	0	0	323.333	322.267	-0.13133
	-0.3781	-0.0978608	0	0	460	437.533	-0.0517479		0.639358	0	0	536.667	519.067	0.0838162		0.9952	0	0	543.333	562.933	0.109284		0.768909	0	0	373.333	379.978	0.0202032		0.0978608	0	0	435.556	447.319	-0.0534008		-0.639358	0	0	236.667	250.844	-0.0396946		-0.9952	0	0	320	322.289	-0.131339
	-0.378	-0.0953593	1	1	463.333	437.933	-0.0519884		0.641289	0	0	530	519.378	0.085		0.995443	0	0	553.333	562.756	0.109		0.767299	0	0	376.667	379.933	0.0202878		0.0953593	0	0	435.556	447.111	-0.053		-0.641289	0	0	240	250.733	-0.039		-0.995443	0	0	320	322.311	-0.13132
	-0.3779	-0.0928572	0	0	453.333	438.244	-0.0521912		0.643215	0	0	530	519.711	0.0860584		0.995679	0	0	553.333	562.622	0.10875		0.765685	0	0	373.333	379.844	0.0203714		0.0928572	0	0	435.556	446.933	-0.0525169		-0.643215	0	0	243.333	250.667	-0.0383201		-0.995679	0	0	313.333	322.244	-0.131274
	-0.3778	-0.0903545	0	0	450	438.511	-0.0523615		0.645138	0	0	526.667	519.978	0.0869952		0.99591	0	0	553.333	562.467	0.108533		0.764066	1	0	383.333	379.844	0.0204535		0.0903545	0	0	431.111	446.785	-0.051964		-0.645138	0	0	240	250.556	-0.0376557		-0.99591	0	0	316.667	322.222	-0.131204
	-0.3777	-0.0878512	0	0	450	438.778	-0.0525049		0.647056	0	0	526.667	520.222	0.087821		0.996134	1	0	560	562.378	0.108346		0.762443	0	0	380	379.822	0.0205335		0.0878512	0	0	417.778	446.459	-0.0513578		-0.647056	0	0	236.667	250.422	-0.0370072		-0.996134	0	0	313.333	322.133	-0.131112
	-0.3776	-0.0853474	0	0	453.333	439.067	-0.0526265		0.64897	0	0	530	520.467	0.0885462		0.996351	0	0	556.667	562.244	0.108188		0.760814	0	0	380	379.8	0.0206111		0.0853474	0	0	422.222	446.193	-0.0507147		-0.64897	0	0	236.667	250.311	-0.0363754		-0.996351	0	0	313.333	322.044	-0.130999
	-0.3775	-0.082843	0	0	456.667	439.378	-0.0527319		0.65088	0	0	533.333	520.756	0.0891812		0.996563	0	0	560	562.2	0.108056		0.75918	0	1	376.667	379.756	0.0206859		0.082843	0	0	417.778	445.867	-0.0500511		-0.65088	0	0	233.333	250.156	-0.0357608		-0.996563	0	0	313.333	321.933	-0.130867
	-0.3774	-0.0803381	0	0	450	439.622	-0.0528263		0.652786	0	0	526.667	520.978	0.0897365		0.996768	0	0	553.333	562.067	0.107948		0.757542	0	0	376.667	379.733	0.0207572		0.0803381	0	0	422.222	445.6	-0.0493834		-0.652786	0	0	226.667	249.911	-0.035164		-0.996768	0	0	313.333	321.822	-0.130719
	-0.3773	-0.0778327	0	0	450	439.889	-0.0529151		0.654688	0	0	520	521.133	0.0902226		0.996966	0	0	560	562	0.107861		0.755899	0	0	380	379.756	0.0208248		0.0778327	0	0	417.778	445.274	-0.0487281		-0.654688	0	0	226.667	249.667	-0.0345855		-0.996966	0	0	310	321.667	-0.130556
	-0.3772	-0.0753268	0	0	453.333	440.178	-0.0530037		0.656586	0	0	523.333	521.333	0.0906499		0.997159	0	0	570	562.022	0.107795		0.754251	0	0	376.667	379.733	0.0208881		0.0753268	0	0	417.778	444.948	-0.0481015		-0.656586	0	1	226.667	249.422	-0.0340259		-0.997159	0	0	310	321.511	-0.130381
	-0.3771	-0.0728204	0	0	460	440.511	-0.0530974		0.658479	0	0	526.667	521.511	0.0910289		0.997345	0	0	570	562.133	0.107746		0.752599	0	0	373.333	379.667	0.0209466		0.0728204	0	0	417.778	444.652	-0.04752		-0.658479	0	0	223.333	249.133	-0.0334859		-0.997345	0	0	310	321.356	-0.130195
	-0.377	-0.0703136	0	0	466.667	440.933	-0.0532016		0.660369	0	0	523.333	521.667	0.09137		0.997525	0	0	563.333	562.178	0.107712		0.750942	0	0	373.333	379.622	0.021		0.0703136	0	1	417.778	444.326	-0.047		-0.660369	0	0	230	248.889	-0.032966		-0.997525	0	0	313.333	321.222	-0.13
	-0.3769	-0.0678063	0	0	466.667	441.356	-0.0533216		0.662254	1	0	523.333	521.8	0.0916837		0.997699	0	0	550	562.044	0.107692		0.749279	0	0	370	379.533	0.0210479		0.0678063	0	0	431.111	444.089	-0.0465545		-0.662254	0	0	230	248.644	-0.0324667		-0.997699	0	0	310	321.067	-0.129797
	-0.3768	-0.0652986	1	0	470	441.8	-0.0534629		0.664135	0	0	523.333	521.933	0.0919805		0.997866	0	0	560	562	0.107683		0.747613	0	0	373.333	379.489	0.0210906		0.0652986	0	0	426.667	443.793	-0.0461826		-0.664135	0	0	223.333	248.311	-0.0319887		-0.997866	0	1	316.667	320.978	-0.129576
	-0.3767	-0.0627905	0	0	470	442.267	-0.0536308		0.666012	0	0	523.333	522.067	0.0922708		0.998027	0	0	560	562	0.107683		0.745941	0	0	373.333	379.422	0.0211285		0.0627905	0	0	426.667	443.496	-0.0458797		-0.666012	0	0	230	248.044	-0.0315326		-0.998027	0	0	316.667	320.889	-0.129329
	-0.3766	-0.060282	0	0	466.667	442.667	-0.0538305		0.667885	0	0	523.333	522.222	0.0925651		0.998181	0	0	556.667	561.978	0.107691		0.744265	0	0	373.333	379.356	0.0211622		0.060282	0	0	426.667	443.23	-0.0456414		-0.667885	0	0	230	247.8	-0.0310989		-0.998181	0	0	313.333	320.756	-0.129045
	-0.3765	-0.0577731	0	0	470	443.089	-0.0540676		0.669753	0	0	520	522.311	0.0928738		0.99833	0	0	560	561.956	0.107702		0.742584	0	0	366.667	379.2	0.021192		0.0577731	0	0	422.222	442.933	-0.0454634		-0.669753	0	0	230	247.578	-0.0306882		-0.99833	0	0	316.667	320.644	-0.128714
	-0.3764	-0.0552639	0	0	470	443.533	-0.0543473		0.671617	0	0	520	522.378	0.0932074		0.998472	1	1	563.333	561.978	0.107717		0.740898	0	0	363.333	379.022	0.0212184		0.0552639	0	0	417.778	442.578	-0.0453411		-0.671617	0	0	230	247.378	-0.030301		-0.998472	0	0	316.667	320.533	-0.128326
	-0.3763	-0.0527543	0	0	473.333	444	-0.0546751		0.673477	0	0	530	522.533	0.0935764		0.998608	0	0	570	562.044	0.107732		0.739208	0	1	363.333	378.867	0.0212419		0.0527543	0	0	417.778	442.252	-0.0452702		-0.673477	0	0	230	247.2	-0.0299381		-0.998608	0	0	310	320.333	-0.12787
	-0.3762	-0.0502443	0	1	466.667	444.4	-0.0550562		0.675333	0	0	526.667	522.667	0.0939912		0.998737	0	0	570	562.178	0.107745		0.737513	0	0	356.667	378.622	0.0212629		0.0502443	0	0	413.333	441.837	-0.0452461		-0.675333	0	0	233.333	247.044	-0.0295999		-0.998737	0	0	310	320.133	-0.127338
	-0.3761	-0.0477341	0	0	463.333	444.778	-0.0554961		0.677184	0	0	526.667	522.8	0.0944622		0.99886	0	0	573.333	562.311	0.107755		0.735813	0	0	356.667	378.378	0.0212818		0.0477341	0	0	417.778	441.511	-0.0452645		-0.677184	0	0	233.333	246.889	-0.029287		-0.99886	0	0	306.667	319.911	-0.126718
	-0.376	-0.0452235	0	0	463.333	445.133	-0.056		0.679031	0	0	526.667	522.889	0.095		0.998977	0	0	573.333	562.378	0.107759		0.734109	0	0	360	378.156	0.0212991		0.0452235	0	0	413.333	441.096	-0.045321		-0.679031	0	0	230	246.689	-0.029		-0.998977	0	0	310	319.733	-0.126
	-0.3759	-0.0427127	0	0	463.333	445.489	-0.0565714		0.680874	0	0	526.667	522.956	0.0956106		0.999087	0	0	576.667	562.511	0.107754		0.7324	0	0	360	377.956	0.0213153		0.0427127	1	0	417.778	440.8	-0.045411		-0.680874	0	1	233.333	246.511	-0.0287381		-0.999087	0	0	313.333	319.578	-0.125178
	-0.3758	-0.0402015	0	0	473.333	445.889	-0.0572058		0.682713	0	0	526.667	523	0.0962828		0.999192	0	0	580	562.689	0.10774		0.730687	0	0	353.333	377.689	0.0213307		0.0402015	0	0	413.333	440.415	-0.0455301		-0.682713	0	0	230	246.289	-0.0284945		-0.999192	0	1	313.333	319.422	-0.124259
	-0.3757	-0.0376902	0	0	480	446.4	-0.0578967		0.684547	0	0	533.333	523.111	0.0970009		0.999289	0	0	576.667	562.822	0.107713		0.728969	0	0	353.333	377.422	0.0213459		0.0376902	0	0	417.778	440.059	-0.045674		-0.684547	0	0	230	246.044	-0.0282612		-0.999289	0	0	320	319.289	-0.123251
	-0.3756	-0.0351786	0	0	480	446.889	-0.0586376		0.686377	1	0	530	523.178	0.0977493		0.999381	0	0	580	562.956	0.107672		0.727246	0	0	346.667	377.089	0.0213613		0.0351786	0	0	417.778	439.674	-0.0458381		-0.686377	0	0	233.333	245.8	-0.0280301		-0.999381	0	0	316.667	319.133	-0.122165
	-0.3755	-0.0326668	1	0	483.333	447.422	-0.059422		0.688203	0	0	523.333	523.178	0.0985123		0.999466	0	0	586.667	563.111	0.107614		0.725519	0	0	350	376.8	0.0213774		0.0326668	0	0	417.778	439.259	-0.046018		-0.688203	0	0	240	245.6	-0.027793		-0.999466	0	0	316.667	318.956	-0.12101
	-0.3754	-0.0301547	0	0	480	447.911	-0.0602435		0.690024	0	0	530	523.289	0.0992744		0.999545	0	0	586.667	563.311	0.107537		0.723787	0	0	350	376.533	0.0213945		0.0301547	0	0	417.778	438.874	-0.0462094		-0.690024	0	0	243.333	245.422	-0.0275417		-0.999545	0	0	313.333	318.733	-0.119795
	-0.3753	-0.0276425	0	0	476.667	448.378	-0.0610954		0.691841	0	0	530	523.422	0.10002		0.999618	0	0	580	563.444	0.107439		0.72205	0	0	356.667	376.333	0.0214132		0.0276425	0	0	417.778	438.489	-0.0464077		-0.691841	0	0	240	245.222	-0.0272683		-0.999618	0	0	313.333	318.511	-0.118532
	-0.3752	-0.0251301	0	0	480	448.844	-0.0619715		0.693653	0	0	530	523.556	0.100733		0.999684	0	1	580	563.578	0.107319		0.720309	0	0	356.667	376.133	0.0214338		0.0251301	0	0	413.333	438.074	-0.0466085		-0.693653	0	0	240	245.022	-0.0269646		-0.999684	0	0	316.667	318.333	-0.117228
	-0.3751	-0.0226175	0	0	480	449.289	-0.0628651		0.695461	0	0	530	523.667	0.101398		0.999744	0	0	580	563.756	0.107173		0.718563	0	0	356.667	375.933	0.0214569		0.0226175	0	0	417.778	437.719	-0.0468074		-0.695461	0	0	236.667	244.778	-0.0266224		-0.999744	0	0	316.667	318.133	-0.115894
	-0.375	-0.0201048	0	1	476.667	449.689	-0.0637698		0.697265	0	0	543.333	523.889	0.102		0.999798	0	0	583.333	563.956	0.107		0.716813	0	1	353.333	375.689	0.0214829		0.0201048	0	0	417.778	437.393	-0.047		-0.697265	0	0	236.667	244.556	-0.0262337		-0.999798	0	0	316.667	317.933	-0.11454
	-0.3749	-0.017592	0	0	470	450.022	-0.0646791		0.699065	0	0	546.667	524.178	0.102526		0.999845	0	0	573.333	564.022	0.106798		0.715059	0	0	350	375.422	0.0215122		0.017592	0	0	417.778	437.096	-0.0471821		-0.699065	0	0	233.333	244.311	-0.0257903		-0.999845	0	0	320	317.756	-0.113175
	-0.3748	-0.0150791	0	0	470	450.378	-0.0655865		0.700859	0	0	540	524.4	0.102978		0.999886	0	0	573.333	564.111	0.106569		0.713299	0	0	346.667	375.156	0.0215453		0.0150791	0	0	417.778	436.77	-0.0473506		-0.700859	0	0	230	244.044	-0.0252841		-0.999886	0	0	323.333	317.622	-0.111809
	-0.3747	-0.012566	0	0	460	450.622	-0.0664856		0.70265	0	0	540	524.6	0.10336		0.999921	0	0	580	564.222	0.106313		0.711536	0	0	350	374.911	0.0215826		0.012566	0	0	417.778	436.415	-0.047503		-0.70265	0	0	233.333	243.8	-0.0247069		-0.999921	0	1	326.667	317.533	-0.110451
	-0.3746	-0.0100529	0	0	453.333	450.778	-0.0673698		0.704436	0	0	540	524.778	0.103678		0.999949	0	0	583.333	564.422	0.106033		0.709767	0	0	353.333	374.711	0.0216246		0.0100529	0	0	413.333	436	-0.0476365		-0.704436	0	0	233.333	243.556	-0.0240508		-0.999949	0	0	326.667	317.467	-0.109112
	-0.3745	-0.00753975	0	0	456.667	450.978	-0.0682327		0.706218	0	0	546.667	525	0.103936		0.999972	0	0	586.667	564.667	0.105731		0.707995	0	0	346.667	374.422	0.0216717		0.00753975	0	0	422.222	435.674	-0.0477484		-0.706218	0	1	233.333	243.311	-0.0233075		-0.999972	0	0	330	317.467	-0.107801
	-0.3744	-0.00502653	0	0	456.667	451.2	-0.0690677		0.707995	0	0	546.667	525.222	0.10414		0.999987	0	0	583.333	564.844	0.105408		0.706218	0	0	350	374.156	0.0217244		0.00502653	0	0	417.778	435.289	-0.047836		-0.707995	0	0	230	243.044	-0.022469		-0.999987	0	0	330	317.467	-0.106527
	-0.3743	-0.00251327	0	0	460	451.444	-0.0698685		0.709767	1	1	546.667	525.467	0.104294		0.999997	0	0	580	564.978	0.105067		0.704436	0	0	343.333	373.778	0.0217832		0.00251327	0	0	426.667	434.933	-0.0478966		-0.709767	0	0	223.333	242.689	-0.0215271		-0.999997	0	0	333.333	317.511	-0.1053
	-0.3742	-1.4313e-12	1	0	460	451.689	-0.0706284		0.711536	0	0	546.667	525.711	0.104403		1	0	0	586.667	565.156	0.104708		0.70265	0	0	346.667	373.489	0.0218484		-3.57936e-13	0	0	431.111	434.667	-0.0479276		-0.711536	0	0	226.667	242.356	-0.0204737		-1	0	0	333.333	317.578	-0.10413
	-0.3741	0.00251327	0	0	460	451.889	-0.0713411		0.713299	0	0	546.667	525.978	0.104473		0.999997	0	0	583.333	565.311	0.104333		0.700859	0	0	346.667	373.222	0.0219205		-0.00251327	0	0	431.111	434.43	-0.0479261		-0.713299	0	0	233.333	242.067	-0.0193007		-0.999997	0	0	326.667	317.556	-0.103027
	-0.374	0.00502653	0	0	460	452.067	-0.072		0.715059	0	0	550	526.311	0.104507		0.999987	0	0	570	565.311	0.103945		0.699065	0	0	353.333	373	0.022		-0.00502653	0	0	431.111	434.193	-0.0478895		-0.715059	0	0	230	241.756	-0.018		-0.999987	0	0	330	317.556	-0.102
	-0.3739	0.00753975	0	0	456.667	452.2	-0.0726004		0.716813	0	0	546.667	526.622	0.104511		0.999972	0	0	573.333	565.311	0.103545		0.697265	0	0	356.667	372.8	0.0220872		-0.00753975	0	0	431.111	433.985	-0.0478152		-0.716813	0	0	236.667	241.489	-0.0165693		-0.999972	0	0	333.333	317.622	-0.101056
	-0.3738	0.0100529	0	0	456.667	452.333	-0.0731443		0.718563	0	0	540	526.867	0.10449		0.999949	0	0	576.667	565.378	0.103135		0.695461	0	0	356.667	372.578	0.0221817		-0.0100529	0	0	431.111	433.748	-0.0477004		-0.718563	0	0	236.667	241.222	-0.0150295		-0.999949	0	0	333.333	317.689	-0.100192
	-0.3737	0.012566	0	0	456.667	452.444	-0.0736357		0.720309	0	0	540	527.111	0.104448		0.999921	0	0	576.667	565.489	0.102716		0.693653	0	0	353.333	372.378	0.0222832		-0.012566	0	0	431.111	433.541	-0.0475423		-0.720309	0	0	233.333	240.911	-0.0134074		-0.999921	0	0	333.333	317.733	-0.0994012
	-0.3736	0.0150791	0	0	450	452.511	-0.0740783		0.72205	0	0	536.667	527.333	0.104391		0.999886	0	0	570	565.467	0.102291		0.691841	0	0	350	372.156	0.0223911		-0.0150791	0	0	435.556	433.393	-0.0473384		-0.72205	0	0	233.333	240.622	-0.0117299		-0.999886	0	0	336.667	317.8	-0.0986771
	-0.3735	0.017592	0	0	446.667	452.6	-0.0744759		0.723787	0	0	536.667	527.556	0.104324		0.999845	0	0	566.667	565.444	0.10186		0.690024	0	0	346.667	371.889	0.0225051		-0.017592	0	0	440	433.333	-0.0470859		-0.723787	0	0	236.667	240.356	-0.0100237		-0.999845	0	0	340	317.889	-0.0980135
	-0.3734	0.0201048	0	0	446.667	452.667	-0.0748324		0.725519	0	0	536.667	527.756	0.104251		0.999798	0	0	566.667	565.422	0.101427		0.688203	0	0	343.333	371.578	0.0226246		-0.0201048	0	0	431.111	433.185	-0.0467821		-0.725519	0	0	236.667	240.067	-0.00831557		-0.999798	0	0	340	317.978	-0.0974041
	-0.3733	0.0226175	0	0	443.333	452.756	-0.0751517		0.727246	0	0	540	527.978	0.104177		0.999744	0	0	563.333	565.422	0.100992		0.686377	0	0	340	371.2	0.0227493		-0.0226175	0	0	426.667	433.007	-0.0464243		-0.727246	0	0	233.333	239.733	-0.00663236		-0.999744	1	0	346.667	318.156	-0.0968424
	-0.3732	0.0251301	0	1	443.333	452.844	-0.0754374		0.728969	0	0	540	528.2	0.104107		0.999684	0	0	566.667	565.467	0.100557		0.684547	0	0	340	370.844	0.0228786		-0.0251301	0	0	422.222	432.77	-0.0460098		-0.728969	0	0	233.333	239.4	-0.00500084		-0.999684	0	0	343.333	318.311	-0.0963222
	-0.3731	0.0276425	0	0	446.667	452.956	-0.0756935		0.730687	0	0	540	528.444	0.104047		0.999618	0	0	566.667	565.489	0.100124		0.682713	0	0	340	370.489	0.0230122		-0.0276425	0	0	422.222	432.533	-0.045536		-0.730687	0	0	233.333	239.111	-0.00344779		-0.999618	0	0	343.333	318.467	-0.0958371
	-0.373	0.0301547	0	0	446.667	453.044	-0.0759238		0.7324	1	0	540	528.667	0.104		0.999545	0	0	576.667	565.6	0.0996955		0.680874	0	0	340	370.111	0.0231496		-0.0301547	0	0	431.111	432.356	-0.045		-0.7324	0	0	233.333	238.844	-0.002		-0.999545	0	0	340	318.6	-0.0953808
	-0.3729	0.0326668	1	0	450	453.133	-0.0761322		0.734109	0	1	540	528.911	0.103971		0.999466	0	0	580	565.778	0.0992722		0.679031	0	0	340	369.756	0.0232903		-0.0326668	0	0	431.111	432.207	-0.0444016		-0.734109	0	0	233.333	238.578	-0.00067834		-0.999466	0	0	340	318.711	-0.0949468
	-0.3728	0.0351786	0	0	456.667	453.267	-0.0763223		0.735813	0	0	543.333	529.2	0.103957		0.999381	0	0	576.667	565.911	0.0988561		0.677184	1	0	340	369.422	0.0234338		-0.0351786	0	0	431.111	432.059	-0.0437499		-0.735813	0	0	236.667	238.356	0.000520032		-0.999381	0	0	340	318.844	-0.0945289
	-0.3727	0.0376902	0	0	460	453.422	-0.0764981		0.737513	0	0	536.667	529.4	0.103956		0.999289	0	0	566.667	565.933	0.0984491		0.675333	0	0	340	369.111	0.0235799		-0.0376902	0	0	422.222	431.793	-0.0430565		-0.737513	0	0	233.333	238.089	0.00160388		-0.999289	0	0	336.667	318.933	-0.0941206
	-0.3726	0.0402015	0	0	460	453.556	-0.0766634		0.739208	0	0	550	529.733	0.103963		0.999192	1	0	573.333	565.978	0.0980529		0.673477	0	0	343.333	368.8	0.0237279		-0.0402015	0	0	422.222	431.526	-0.0423328		-0.739208	0	0	236.667	237.844	0.00258197		-0.999192	0	0	333.333	319	-0.0937156
	-0.3725	0.0427127	0	0	460	453.689	-0.076822		0.740898	0	0	550	530.044	0.103976		0.999087	0	0	576.667	566.133	0.0976692		0.671617	0	0	343.333	368.467	0.0238774		-0.0427127	0	0	422.222	431.289	-0.0415904		-0.740898	0	0	230	237.489	0.00346307		-0.999087	0	0	333.333	319.067	-0.0933077
	-0.3724	0.0452235	0	0	456.667	453.8	-0.0769777		0.742584	0	0	550	530.356	0.10399		0.998977	0	0	573.333	566.222	0.0972998		0.669753	0	0	340	368.133	0.024028		-0.0452235	0	0	422.222	431.081	-0.0408407		-0.742584	0	0	233.333	237.178	0.00425593		-0.998977	0	0	333.333	319.111	-0.0928903
	-0.3723	0.0477341	0	0	456.667	453.956	-0.0771344		0.744265	0	0	546.667	530.644	0.104003		0.99886	0	0	566.667	566.2	0.0969464		0.667885	0	0	333.333	367.733	0.0241793		-0.0477341	0	0	417.778	430.815	-0.0400953		-0.744265	0	0	233.333	236.933	0.00496933		-0.99886	0	0	333.333	319.156	-0.0924572
	-0.3722	0.0502443	0	0	456.667	454.111	-0.0772959		0.745941	0	0	543.333	530.889	0.104012		0.998737	0	0	566.667	566.178	0.0966108		0.666012	0	0	340	367.4	0.0243308		-0.0502443	1	0	422.222	430.607	-0.0393658		-0.745941	0	0	230	236.667	0.00561203		-0.998737	0	0	333.333	319.2	-0.092002
	-0.3721	0.0527543	0	0	453.333	454.222	-0.077466		0.747613	0	0	540	531.067	0.104012		0.998608	0	0	570	566.2	0.0962948		0.664135	0	0	336.667	367.022	0.024482		-0.0527543	0	0	422.222	430.4	-0.0386635		-0.747613	0	0	233.333	236.422	0.0061928		-0.998608	0	0	336.667	319.289	-0.0915184
	-0.372	0.0552639	0	1	453.333	454.289	-0.0776486		0.749279	0	0	546.667	531.289	0.104		0.998472	0	0	570	566.244	0.096		0.662254	0	0	333.333	366.6	0.0246325		-0.0552639	0	0	426.667	430.252	-0.038		-0.749279	0	0	236.667	236.222	0.00672039		-0.998472	0	0	333.333	319.356	-0.091
	-0.3719	0.0577731	0	0	453.333	454.356	-0.0778474		0.750942	0	0	546.667	531.511	0.103974		0.99833	0	0	563.333	566.2	0.0957276		0.660369	0	0	336.667	366.2	0.0247818		-0.0577731	0	0	426.667	430.104	-0.0373842		-0.750942	0	1	236.667	236.067	0.00720357		-0.99833	0	0	333.333	319.444	-0.0904417
	-0.3718	0.060282	0	0	453.333	454.422	-0.0780663		0.752599	0	0	543.333	531.689	0.103934		0.998181	0	0	570	566.2	0.0954764		0.658479	0	0	333.333	365.778	0.0249296		-0.060282	0	0	431.111	429.985	-0.0368139		-0.752599	0	0	236.667	235.933	0.00765111		-0.998181	0	0	336.667	319.578	-0.0898438
	-0.3717	0.0627905	0	0	453.333	454.489	-0.0783091		0.754251	0	0	543.333	531.889	0.103881		0.998027	0	0	570	566.244	0.0952442		0.656586	0	0	336.667	365.378	0.0250752		-0.0627905	0	0	435.556	429.926	-0.0362847		-0.754251	0	0	240	235.822	0.00807177		-0.998027	0	0	336.667	319.689	-0.0892078
	-0.3716	0.0652986	0	0	450	454.511	-0.0785797		0.755899	0	0	546.667	532.111	0.103816		0.997866	0	0	570	566.333	0.0950291		0.654688	0	0	340	365.044	0.0252184		-0.0652986	0	0	435.556	429.867	-0.0357916		-0.755899	0	0	240	235.711	0.00847432		-0.997866	0	0	330	319.733	-0.088535
	-0.3715	0.0678063	0	0	453.333	454.533	-0.0788818		0.757542	0	1	546.667	532.378	0.103741		0.997699	0	0	566.667	566.378	0.0948292		0.652786	1	0	346.667	364.778	0.0253587		-0.0678063	0	1	435.556	429.896	-0.0353301		-0.757542	0	0	240	235.578	0.00886751		-0.997699	0	0	330	319.844	-0.0878271
	-0.3714	0.0703136	0	0	453.333	454.556	-0.0792194		0.75918	0	0	543.333	532.556	0.103655		0.997525	1	0	566.667	566.4	0.0946425		0.65088	0	0	340	364.467	0.0254955		-0.0703136	0	0	431.111	429.837	-0.0348955		-0.75918	0	0	240	235.444	0.00926012		-0.997525	0	0	330	319.978	-0.0870854
	-0.3713	0.0728204	0	0	453.333	454.6	-0.0795961		0.760814	0	0	543.333	532.756	0.103561		0.997345	0	0	566.667	566.444	0.094467		0.64897	0	0	340	364.156	0.0256285		-0.0728204	0	0	431.111	429.778	-0.034483		-0.760814	0	0	243.333	235.378	0.00966091		-0.997345	0	0	330	320.133	-0.0863116
	-0.3712	0.0753268	0	0	453.333	454.689	-0.0800159		0.762443	0	0	553.333	533.044	0.103459		0.997159	0	0	566.667	566.511	0.0943008		0.647056	0	0	343.333	363.867	0.0257573		-0.0753268	0	0	431.111	429.719	-0.034088		-0.762443	0	0	243.333	235.311	0.0100786		-0.997159	0	0	336.667	320.333	-0.0855071
	-0.3711	0.0778327	0	0	453.333	454.778	-0.0804826		0.764066	0	0	546.667	533.267	0.10335		0.996966	0	0	563.333	566.556	0.0941418		0.645138	0	0	340	363.578	0.0258812		-0.0778327	0	0	431.111	429.659	-0.0337057		-0.764066	0	0	243.333	235.289	0.0105221		-0.996966	0	0	336.667	320.556	-0.0846733
	-0.371	0.0803381	0	0	446.667	454.822	-0.081		0.765685	0	0	553.333	533.556	0.103235		0.996768	0	0	563.333	566.556	0.0939882		0.643215	0	0	340	363.333	0.026		-0.0803381	0	0	426.667	429.6	-0.0333315		-0.765685	0	0	243.333	235.267	0.011		-0.996768	0	0	336.667	320.822	-0.0838118
	-0.3709	0.082843	0	0	450	454.911	-0.0815703		0.767299	0	0	553.333	533.867	0.103116		0.996563	0	0	563.333	566.533	0.0938379		0.641289	0	0	336.667	363.044	0.0261134		-0.082843	1	0	426.667	429.541	-0.0329607		-0.767299	0	0	243.333	235.244	0.0115194		-0.996563	0	0	336.667	321.067	-0.0829241
	-0.3708	0.0853474	0	0	460	455.067	-0.0821893		0.768909	0	0	553.333	534.133	0.102993		0.996351	0	0	570	566.622	0.093689		0.639358	0	0	336.667	362.733	0.026222		-0.0853474	0	0	431.111	429.481	-0.0325885		-0.768909	0	0	243.333	235.222	0.01208		-0.996351	0	0	333.333	321.333	-0.0820116
	-0.3707	0.0878512	0	0	456.667	455.178	-0.0828511		0.770513	0	0	560	534.444	0.102867		0.996134	0	0	570	566.689	0.0935395		0.637424	0	0	336.667	362.444	0.0263268		-0.0878512	0	0	426.667	429.393	-0.0322103		-0.770513	0	0	243.333	235.267	0.01268		-0.996134	0	0	336.667	321.622	-0.0810759
	-0.3706	0.0903545	0	0	463.333	455.311	-0.0835499		0.772113	0	0	560	534.756	0.10274		0.99591	0	1	563.333	566.644	0.0933874		0.635485	0	0	336.667	362.133	0.0264286		-0.0903545	0	0	426.667	429.304	-0.0318214		-0.772113	0	0	240	235.289	0.0133173		-0.99591	0	0	336.667	321.889	-0.0801184
	-0.3705	0.0928572	0	0	460	455.378	-0.0842799		0.773708	1	0	563.333	535.111	0.102612		0.995679	0	0	573.333	566.667	0.0932308		0.633543	0	0	336.667	361.867	0.0265284		-0.0928572	0	0	426.667	429.215	-0.0314171		-0.773708	0	0	240	235.311	0.0139901		-0.995679	0	0	340	322.244	-0.0791407
	-0.3704	0.0953593	0	0	463.333	455.489	-0.0850352		0.775297	0	0	563.333	535.467	0.102484		0.995443	0	0	573.333	566.733	0.0930677		0.631596	0	0	336.667	361.6	0.0266271		-0.0953593	0	0	426.667	429.156	-0.0309927		-0.775297	0	0	243.333	235.378	0.0146963		-0.995443	0	0	336.667	322.556	-0.0781441
	-0.3703	0.0978608	0	0	460	455.556	-0.0858101		0.776882	0	0	560	535.822	0.102358		0.9952	0	0	573.333	566.8	0.0928962		0.629646	0	0	340	361.444	0.0267256		-0.0978608	0	1	426.667	429.096	-0.0305435		-0.776882	0	0	243.333	235.444	0.0154339		-0.9952	0	0	336.667	322.867	-0.0771303
	-0.3702	0.100362	0	0	463.333	455.667	-0.0865985		0.778462	0	0	550	536.044	0.102235		0.994951	0	0	570	566.844	0.0927142		0.627691	0	0	336.667	361.244	0.0268247		-0.100362	0	0	422.222	429.007	-0.0300647		-0.778462	0	0	240	235.467	0.0162012		-0.994951	0	0	340	323.222	-0.0761007
	-0.3701	0.102862	0	0	466.667	455.8	-0.0873948		0.780037	0	0	546.667	536.2	0.102115		0.994696	1	0	570	566.889	0.0925198		0.625733	1	0	340	361.044	0.0269254		-0.102862	0	0	417.778	428.889	-0.0295518		-0.780037	0	0	243.333	235.511	0.016996		-0.994696	0	0	340	323.578	-0.0750567
	-0.37	0.105362	0	0	463.333	455.911	-0.0881931		0.781608	0	0	553.333	536.444	0.102		0.994434	0	0	570	566.933	0.092311		0.62377	0	0	336.667	360.822	0.0270286		-0.105362	0	0	413.333	428.711	-0.029		-0.781608	0	0	243.333	235.578	0.0178165		-0.994434	0	0	336.667	323.867	-0.074
	-0.3699	0.107861	0	0	463.333	456.022	-0.0889875		0.783173	0	0	556.667	536.733	0.101889		0.994166	0	0	566.667	566.933	0.092086		0.621804	0	1	333.333	360.533	0.0271351		-0.107861	0	0	426.667	428.681	-0.0284063		-0.783173	0	0	240	235.644	0.0186606		-0.994166	1	0	343.333	324.222	-0.072932
	-0.3698	0.110359	0	0	463.333	456.156	-0.0897722		0.784733	0	0	560	537.022	0.101777		0.993892	0	0	560	566.867	0.0918426		0.619834	0	0	336.667	360.333	0.0272459		-0.110359	0	0	426.667	428.652	-0.0277744		-0.784733	0	0	236.667	235.667	0.0195264		-0.993892	0	0	346.667	324.6	-0.0718546
	-0.3697	0.112856	0	0	463.333	456.244	-0.0905414		0.786288	0	0	550	537.244	0.101656		0.993611	0	0	566.667	566.844	0.0915789		0.61786	0	0	336.667	360.133	0.0273619		-0.112856	0	0	422.222	428.593	-0.0271099		-0.786288	0	0	236.667	235.711	0.020412		-0.993611	0	0	343.333	325.022	-0.0707696
	-0.3696	0.115353	0	0	463.333	456.378	-0.0912892		0.787839	0	0	546.667	537.422	0.101521		0.993325	0	0	566.667	566.867	0.0912929		0.615882	0	0	336.667	359.933	0.027484		-0.115353	0	0	408.889	428.385	-0.0264181		-0.787839	0	0	236.667	235.756	0.0213154		-0.993325	0	0	336.667	325.378	-0.0696789
	-0.3695	0.117849	0	0	466.667	456.511	-0.0920097		0.789384	0	0	550	537.578	0.101363		0.993031	0	0	573.333	566.933	0.0909828		0.6139	0	0	333.333	359.711	0.0276131		-0.117849	0	0	408.889	428.148	-0.0257045		-0.789384	0	0	236.667	235.844	0.0222346		-0.993031	0	0	333.333	325.689	-0.0685845
	-0.3694	0.120345	0	0	460	456.578	-0.0926973		0.790925	0	0	556.667	537.778	0.101176		0.992732	0	0	563.333	566.911	0.0906465		0.611914	0	0	333.333	359.489	0.02775		-0.120345	0	0	404.444	427.852	-0.0249745		-0.790925	0	0	236.667	235.933	0.0231678		-0.992732	0	0	330	325.956	-0.0674882
	-0.3693	0.122839	0	0	466.667	456.711	-0.0933459		0.79246	0	0	556.667	538.022	0.100953		0.992427	0	0	563.333	566.889	0.090282		0.609924	0	0	330	359.244	0.0278958		-0.122839	0	0	408.889	427.615	-0.0242336		-0.79246	0	0	233.333	235.978	0.0241128		-0.992427	0	0	326.667	326.156	-0.0663919
	-0.3692	0.125333	0	0	463.333	456.8	-0.0939498		0.79399	0	0	553.333	538.222	0.100688		0.992115	0	0	573.333	566.956	0.0898874		0.60793	0	0	333.333	359	0.0280512		-0.125333	0	0	404.444	427.319	-0.0234873		-0.79399	0	0	233.333	236.022	0.0250678		-0.992115	0	0	330	326.378	-0.0652975
	-0.3691	0.127826	0	0	466.667	456.956	-0.0945031		0.795516	0	0	553.333	538.422	0.100372		0.991797	0	0	566.667	566.978	0.0894607		0.605933	0	0	333.333	358.778	0.0282172		-0.127826	0	0	404.444	427.052	-0.0227409		-0.795516	0	1	233.333	236.044	0.0260309		-0.991797	0	0	330	326.578	-0.0642069
	-0.369	0.130319	0	0	463.333	457.044	-0.095		0.797036	0	0	553.333	538.644	0.1		0.991472	0	0	563.333	567	0.089		0.603932	0	0	330	358.556	0.0283947		-0.130319	0	0	408.889	426.815	-0.022		-0.797036	0	0	230	236.022	0.027		-0.991472	0	0	323.333	326.689	-0.063122
	-0.3689	0.13281	0	0	466.667	457.178	-0.0954363		0.798551	0	0	553.333	538.844	0.0995675		0.991142	0	0	566.667	567.044	0.0885038		0.601927	0	0	326.667	358.311	0.0285846		-0.13281	0	0	404.444	426.578	-0.021269		-0.798551	0	0	230	236.022	0.0279731		-0.991142	0	0	323.333	326.8	-0.0620446
	-0.3688	0.135301	0	0	470	457.333	-0.0958141		0.800062	0	0	553.333	538.978	0.0990846		0.990805	0	0	560	567.022	0.087973		0.599918	1	0	333.333	358.111	0.0287878		-0.135301	0	0	404.444	426.37	-0.0205485		-0.800062	0	0	226.667	235.978	0.0289479		-0.990805	0	0	323.333	326.889	-0.0609766
	-0.3687	0.13779	0	0	470	457.489	-0.0961374		0.801567	0	0	553.333	539.133	0.0985646		0.990461	0	0	570	567.133	0.0874092		0.597905	0	1	330	357.889	0.0290051		-0.13779	0	0	413.333	426.252	-0.0198382		-0.801567	0	0	226.667	235.933	0.029922		-0.990461	0	0	316.667	326.911	-0.0599201
	-0.3686	0.140279	0	0	466.667	457.667	-0.09641		0.803067	0	0	550	539.244	0.0980207		0.990112	0	0	560	567.133	0.0868137		0.595889	0	0	333.333	357.689	0.0292376		-0.140279	0	0	400	425.985	-0.0191378		-0.803067	0	0	233.333	235.933	0.0308928		-0.990112	1	0	320	326.956	-0.0588767
	-0.3685	0.142767	0	0	463.333	457.8	-0.0966356		0.804562	0	0	556.667	539.422	0.0974663		0.989756	0	0	556.667	567.089	0.086188		0.593868	0	0	323.333	357.422	0.0294861		-0.142767	0	0	400	425.719	-0.0184469		-0.804562	0	0	233.333	235.978	0.031858		-0.989756	0	0	316.667	327	-0.0578484
	-0.3684	0.145254	0	0	466.667	458	-0.0968182		0.806052	0	0	550	539.489	0.0969146		0.989394	0	0	553.333	566.978	0.0855335		0.591844	0	0	323.333	357.156	0.0297515		-0.145254	0	0	400	425.481	-0.0177652		-0.806052	0	0	230	235.956	0.0328151		-0.989394	0	0	316.667	327.022	-0.0568372
	-0.3683	0.14774	0	0	470	458.178	-0.0969615		0.807537	0	0	553.333	539.6	0.0963788		0.989026	0	0	553.333	566.889	0.0848518		0.589817	0	0	323.333	356.911	0.0300346		-0.14774	0	0	395.556	425.185	-0.0170924		-0.807537	0	0	223.333	235.889	0.0337616		-0.989026	0	0	313.333	327	-0.0558448
	-0.3682	0.150226	0	0	460	458.244	-0.0970694		0.809017	0	0	553.333	539.689	0.0958723		0.988652	0	0	556.667	566.8	0.0841443		0.587785	0	0	320	356.667	0.0303365		-0.150226	0	0	382.222	424.741	-0.0164281		-0.809017	0	0	230	235.889	0.0346952		-0.988652	0	0	316.667	327.022	-0.0548733
	-0.3681	0.15271	0	0	456.667	458.289	-0.0971458		0.810492	1	0	556.667	539.822	0.0954082		0.988271	0	0	550	566.6	0.0834124		0.58575	0	0	326.667	356.444	0.030658		-0.15271	0	0	382.222	424.326	-0.015772		-0.810492	0	0	233.333	235.911	0.0356134		-0.988271	0	0	313.333	327	-0.0539243
	-0.368	0.155193	0	0	460	458.356	-0.0971945		0.811961	0	0	556.667	539.956	0.095		0.987884	0	0	546.667	566.356	0.0826576		0.583711	0	0	326.667	356.222	0.031		-0.155193	0	0	382.222	423.881	-0.0151237		-0.811961	0	0	233.333	235.933	0.0365138		-0.987884	0	0	313.333	327.022	-0.053
	-0.3679	0.157676	0	0	466.667	458.467	-0.0972192		0.813426	0	0	553.333	540.067	0.0946578		0.987491	0	0	560	566.222	0.0818814		0.581669	0	0	330	356.044	0.031363		-0.157676	0	0	386.667	423.467	-0.014483		-0.813426	0	0	230	235.911	0.0373939		-0.987491	0	0	313.333	327.044	-0.0521006
	-0.3678	0.160157	1	0	463.333	458.533	-0.0972239		0.814885	0	0	550	540.133	0.09438		0.987092	0	0	556.667	566.044	0.0810852		0.579623	0	0	323.333	355.756	0.0317461		-0.160157	0	0	391.111	423.141	-0.0138495		-0.814885	0	0	226.667	235.844	0.0382513		-0.987092	0	0	310	327.044	-0.0512203
	-0.3677	0.162637	0	0	466.667	458.644	-0.0972124		0.816339	0	1	550	540.156	0.0941618		0.986686	1	0	560	565.867	0.0802705		0.577573	0	0	326.667	355.533	0.0321478		-0.162637	0	0	391.111	422.815	-0.0132228		-0.816339	1	0	230	235.822	0.0390835		-0.986686	0	0	310	327.044	-0.0503521
	-0.3676	0.165116	0	0	473.333	458.8	-0.0971885		0.817788	0	0	546.667	540.133	0.0939985		0.986274	0	0	560	565.689	0.0794387		0.575519	0	0	323.333	355.289	0.0325667		-0.165116	0	0	386.667	422.489	-0.0126027		-0.817788	0	0	236.667	235.844	0.0398881		-0.986274	0	0	316.667	327.067	-0.0494885
	-0.3675	0.167595	0	0	476.667	458.978	-0.0971561		0.819232	0	0	556.667	540.178	0.0938854		0.985856	0	0	556.667	565.467	0.0785913		0.573462	1	1	326.667	355.044	0.0330016		-0.167595	0	0	391.111	422.222	-0.0119887		-0.819232	0	0	236.667	235.889	0.0406627		-0.985856	0	0	310	327	-0.0486224
	-0.3674	0.170072	0	0	476.667	459.156	-0.0971189		0.820671	0	0	560	540.267	0.0938177		0.985432	0	0	560	565.311	0.0777298		0.571401	0	0	330	354.844	0.0334509		-0.170072	0	0	391.111	421.985	-0.0113806		-0.820671	0	0	236.667	235.911	0.0414049		-0.985432	0	0	306.667	326.889	-0.0477465
	-0.3673	0.172548	0	0	473.333	459.311	-0.0970809		0.822104	0	0	556.667	540.356	0.0937907		0.985001	0	0	553.333	565.089	0.0768556		0.569337	0	0	326.667	354.6	0.0339134		-0.172548	0	0	382.222	421.659	-0.010778		-0.822104	0	0	236.667	235.933	0.0421121		-0.985001	0	0	303.333	326.733	-0.0468535
	-0.3672	0.175023	0	0	473.333	459.511	-0.0970459		0.823533	0	0	560	540.467	0.0937998		0.984564	0	0	550	564.844	0.0759701		0.567269	0	0	323.333	354.311	0.0343877		-0.175023	0	0	382.222	421.363	-0.0101806		-0.823533	0	0	236.667	235.978	0.042782		-0.984564	0	0	303.333	326.578	-0.0459363
	-0.3671	0.177497	0	0	470	459.689	-0.0970176		0.824956	0	0	560	540.578	0.0938402		0.984121	0	0	560	564.689	0.0750749		0.565197	0	0	323.333	354.022	0.0348723		-0.177497	0	0	373.333	420.948	-0.00958804		-0.824956	0	0	233.333	235.978	0.0434121		-0.984121	0	0	303.333	326.444	-0.0449875
	-0.367	0.17997	0	0	486.667	459.978	-0.097		0.826374	0	0	556.667	540.689	0.0939072		0.983672	0	0	560	564.578	0.0741714		0.563122	0	0	323.333	353.733	0.0353659		-0.17997	0	0	373.333	420.593	-0.009		-0.826374	0	0	240	236	0.044		-0.983672	0	0	300	326.267	-0.044
	-0.3669	0.182441	0	0	483.333	460.244	-0.0969961		0.827786	0	0	560	540.822	0.093996		0.983217	0	0	563.333	564.511	0.073261		0.561044	0	0	316.667	353.378	0.0358671		-0.182441	0	0	368.889	420.178	-0.00841581		-0.827786	0	0	240	236.044	0.0445443		-0.983217	0	0	303.333	326.133	-0.0429681
	-0.3668	0.184912	0	0	470	460.378	-0.0970059		0.829194	1	0	563.333	541.022	0.0941019		0.982755	0	0	553.333	564.311	0.0723452		0.558961	0	0	320	353	0.0363745		-0.184912	0	0	373.333	419.793	-0.00783345		-0.829194	0	0	233.333	236	0.0450482		-0.982755	0	0	300	325.956	-0.0418926
	-0.3667	0.187381	0	0	476.667	460.556	-0.0970289		0.830596	0	0	560	541.178	0.0942203		0.982287	0	0	553.333	564.133	0.0714255		0.556876	0	0	320	352.644	0.0368868		-0.187381	0	0	373.333	419.407	-0.0072506		-0.830596	0	0	236.667	236.022	0.0455159		-0.982287	0	0	303.333	325.8	-0.0407763
	-0.3666	0.189849	1	0	476.667	460.689	-0.0970641		0.831993	0	0	560	541.356	0.0943464		0.981813	0	0	553.333	563.978	0.0705034		0.554786	0	0	316.667	352.267	0.0374025		-0.189849	0	0	377.778	419.111	-0.00666491		-0.831993	0	0	230	235.978	0.0459515		-0.981813	0	0	300	325.622	-0.0396215
	-0.3665	0.192316	0	0	470	460.733	-0.097111		0.833385	0	0	556.667	541.533	0.0944754		0.981333	0	0	550	563.756	0.0695802		0.552694	0	0	310	351.8	0.0379203		-0.192316	0	0	382.222	418.874	-0.00607405		-0.833385	0	0	230	235.933	0.0463593		-0.981333	0	0	300	325.422	-0.0384309
	-0.3664	0.194782	0	0	476.667	460.822	-0.0971689		0.834771	0	0	553.333	541.667	0.0946027		0.980847	1	0	556.667	563.6	0.0686574		0.550597	0	0	310	351.333	0.0384389		-0.194782	0	0	377.778	418.578	-0.00547568		-0.834771	0	0	230	235.867	0.0467435		-0.980847	0	0	300	325.222	-0.037207
	-0.3663	0.197247	0	0	480	460.933	-0.0972369		0.836152	0	1	560	541.8	0.0947235		0.980354	0	1	553.333	563.422	0.0677366		0.548498	0	0	306.667	350.822	0.0389567		-0.197247	0	0	377.778	418.281	-0.00486746		-0.836152	0	0	230	235.822	0.0471083		-0.980354	0	0	300	325	-0.0359523
	-0.3662	0.19971	0	0	483.333	461.067	-0.0973145		0.837528	0	0	560	541.978	0.0948332		0.979855	0	0	560	563.356	0.0668191		0.546394	1	0	316.667	350.4	0.0394726		-0.19971	0	0	373.333	417.926	-0.00424704		-0.837528	0	0	230	235.756	0.0474579		-0.979855	0	0	296.667	324.733	-0.0346694
	-0.3661	0.202172	0	0	480	461.178	-0.097401		0.838899	0	0	556.667	542.111	0.0949269		0.97935	0	0	563.333	563.356	0.0659064		0.544288	0	0	316.667	350	0.0399849		-0.202172	0	0	377.778	417.6	-0.0036121		-0.838899	1	0	233.333	235.733	0.0477965		-0.97935	0	0	293.333	324.422	-0.0333608
	-0.366	0.204633	0	0	483.333	461.333	-0.0974955		0.840264	0	0	556.667	542.267	0.095		0.978839	0	0	553.333	563.244	0.065		0.542178	0	0	323.333	349.667	0.0404925		-0.204633	0	0	377.778	417.274	-0.00296029		-0.840264	0	0	233.333	235.711	0.0481283		-0.978839	0	0	296.667	324.133	-0.0320291
	-0.3659	0.207092	0	0	480	461.489	-0.0975974		0.841624	0	0	556.667	542.4	0.0950492		0.978321	0	0	553.333	563.111	0.0641012		0.540064	0	0	320	349.333	0.0409939		-0.207092	0	0	382.222	417.007	-0.00228927		-0.841624	0	0	233.333	235.667	0.0484576		-0.978321	0	0	303.333	323.911	-0.0306769
	-0.3658	0.20955	0	0	476.667	461.667	-0.097706		0.842979	0	0	560	542.578	0.095077		0.977798	0	0	560	563.067	0.0632104		0.537947	0	0	320	348.978	0.0414877		-0.20955	0	0	377.778	416.741	-0.00159671		-0.842979	0	0	236.667	235.667	0.0487885		-0.977798	0	0	306.667	323.711	-0.0293065
	-0.3657	0.212007	0	0	493.333	461.933	-0.0978206		0.844328	0	0	556.667	542.689	0.0950873		0.977268	0	0	556.667	563.022	0.0623281		0.535827	0	0	323.333	348.667	0.0419726		-0.212007	0	0	377.778	416.504	-0.000880267		-0.844328	0	0	233.333	235.622	0.0491253		-0.977268	0	0	306.667	323.556	-0.0279207
	-0.3656	0.214463	0	0	500	462.311	-0.0979405		0.845672	0	0	560	542.844	0.095084		0.976732	0	0	553.333	562.933	0.0614546		0.533703	0	0	316.667	348.311	0.0424471		-0.214463	0	0	364.444	416.089	-0.000137602		-0.845672	0	0	240	235.622	0.0494721		-0.976732	0	0	303.333	323.356	-0.026522
	-0.3655	0.216917	0	0	496.667	462.667	-0.0980649		0.847011	1	0	563.333	543.067	0.0950711		0.97619	0	0	560	562.889	0.0605903		0.531576	0	0	320	347.978	0.0429099		-0.216917	0	0	364.444	415.644	0.000633623		-0.847011	0	0	243.333	235.644	0.0498332		-0.97619	0	0	303.333	323.178	-0.0251128
	-0.3654	0.219369	0	0	506.667	463.089	-0.0981933		0.848344	0	0	556.667	543.222	0.0950526		0.975642	0	0	566.667	562.956	0.0597354		0.529446	0	1	310	347.533	0.0433596		-0.219369	0	0	364.444	415.23	0.00143575		-0.848344	0	0	240	235.644	0.0502128		-0.975642	0	0	303.333	322.956	-0.0236958
	-0.3653	0.221821	1	0	506.667	463.467	-0.0983248		0.849672	0	1	556.667	543.378	0.0950322		0.975087	0	0	563.333	563	0.0588905		0.527312	0	0	310	347.067	0.0437949		-0.221821	0	0	368.889	414.874	0.00227111		-0.849672	0	0	240	235.644	0.050615		-0.975087	0	0	310	322.778	-0.0222735
	-0.3652	0.224271	0	0	503.333	463.8	-0.0984587		0.850994	0	0	550	543.489	0.0950141		0.974527	0	0	563.333	563.067	0.0580557		0.525175	0	0	303.333	346.533	0.0442143		-0.224271	0	0	364.444	414.459	0.00314204		-0.850994	0	0	240	235.644	0.0510442		-0.974527	0	0	306.667	322.578	-0.0208484
	-0.3651	0.226719	0	0	503.333	464.156	-0.0985944		0.852312	0	0	550	543.578	0.095002		0.97396	0	0	570	563.2	0.0572316		0.523034	0	0	306.667	346.044	0.0446164		-0.226719	0	0	360	414.015	0.0040509		-0.852312	0	0	236.667	235.622	0.0515044		-0.97396	0	0	306.667	322.356	-0.019423
	-0.365	0.229166	0	0	503.333	464.489	-0.0987311		0.853624	0	0	556.667	543.711	0.095		0.973387	0	0	566.667	563.333	0.0564184		0.52089	0	0	306.667	345.556	0.045		-0.229166	0	0	364.444	413.6	0.005		-0.853624	0	0	236.667	235.6	0.052		-0.973387	0	0	306.667	322.156	-0.018
	-0.3649	0.231612	0	0	500	464.778	-0.0988682		0.85493	0	0	556.667	543.867	0.0950109		0.972808	0	0	566.667	563.489	0.0556165		0.518743	0	0	310	345.067	0.0453639		-0.231612	0	0	360	413.156	0.00598948		-0.85493	0	0	236.667	235.556	0.052534		-0.972808	0	0	306.667	321.978	-0.0165822
	-0.3648	0.234056	0	0	496.667	465.022	-0.0990048		0.856231	0	0	553.333	544	0.0950337		0.972223	0	0	566.667	563.689	0.0548262		0.516593	0	0	306.667	344.556	0.0457084		-0.234056	1	0	364.444	412.741	0.00701057		-0.856231	0	0	233.333	235.489	0.0531051		-0.972223	0	0	310	321.822	-0.0151742
	-0.3647	0.236499	0	0	493.333	465.289	-0.0991404		0.857527	0	0	553.333	544.133	0.095066		0.971632	0	0	566.667	563.844	0.054048		0.51444	0	0	306.667	344.067	0.0460342		-0.236499	0	0	364.444	412.326	0.00805229		-0.857527	0	0	233.333	235.422	0.053711		-0.971632	0	0	310	321.711	-0.0137806
	-0.3646	0.23894	0	0	490	465.533	-0.0992743		0.858817	0	0	556.667	544.267	0.0951059		0.971034	0	0	573.333	564.044	0.0532821		0.512283	0	0	306.667	343.6	0.0463418		-0.23894	0	0	360	411.852	0.00910367		-0.858817	0	0	240	235.4	0.0543492		-0.971034	0	0	316.667	321.644	-0.0124065
	-0.3645	0.24138	0	1	483.333	465.711	-0.0994056		0.860102	0	0	560	544.422	0.0951511		0.970431	0	0	576.667	564.333	0.0525289		0.510123	0	0	306.667	343.156	0.0466319		-0.24138	0	0	364.444	411.378	0.0101537		-0.860102	0	0	236.667	235.333	0.0550173		-0.970431	0	0	320	321.6	-0.0110565
	-0.3644	0.243818	0	0	496.667	466	-0.0995337		0.861381	0	0	570	544.667	0.0951995		0.969821	0	0	573.333	564.578	0.0517889		0.507959	0	0	310	342.711	0.0469051		-0.243818	0	0	364.444	410.904	0.0111915		-0.861381	0	0	240	235.311	0.0557129		-0.969821	0	0	316.667	321.511	-0.00973557
	-0.3643	0.246255	0	0	496.667	466.311	-0.0996579		0.862655	1	0	573.333	544.933	0.0952489		0.969205	0	1	563.333	564.689	0.0510622		0.505793	0	0	306.667	342.244	0.0471621		-0.246255	0	0	368.889	410.459	0.012206		-0.862655	0	0	246.667	235.333	0.0564337		-0.969205	0	0	316.667	321.422	-0.00844853
	-0.3642	0.24869	0	0	493.333	466.6	-0.0997775		0.863923	0	0	566.667	545.156	0.0952971		0.968583	0	0	566.667	564.844	0.0503493		0.503623	0	1	306.667	341.778	0.0474033		-0.24869	0	0	364.444	409.956	0.0131862		-0.863923	0	0	243.333	235.333	0.0571772		-0.968583	0	0	323.333	321.4	-0.0072002
	-0.3641	0.251123	1	0	506.667	467	-0.0998918		0.865186	0	0	566.667	545.422	0.095342		0.967955	0	0	566.667	565	0.0496506		0.50145	0	0	296.667	341.2	0.0476296		-0.251123	0	0	364.444	409.481	0.0141212		-0.865186	0	0	246.667	235.356	0.0579411		-0.967955	0	0	320	321.356	-0.00599541
	-0.364	0.253555	0	0	503.333	467.333	-0.1		0.866444	0	0	576.667	545.756	0.0953814		0.967321	0	0	563.333	565.133	0.0489664		0.499274	0	0	296.667	340.644	0.0478414		-0.253555	0	0	364.444	409.007	0.015		-0.866444	0	0	250	235.4	0.0587229		-0.967321	0	0	313.333	321.244	-0.00483901
	-0.3639	0.255986	0	0	503.333	467.644	-0.100102		0.867696	0	0	566.667	546.022	0.0954133		0.966681	0	0	573.333	565.333	0.048297		0.497095	0	0	293.333	340.044	0.0480393		-0.255986	0	0	355.556	408.415	0.0158149		-0.867696	0	0	250	235.489	0.0595202		-0.966681	0	0	320	321.178	-0.00373584
	-0.3638	0.258414	0	0	500	467.933	-0.100196		0.868943	0	0	573.333	546.333	0.0954353		0.966034	1	0	573.333	565.511	0.0476429		0.494913	0	0	296.667	339.467	0.0482241		-0.258414	0	0	355.556	407.793	0.0165712		-0.868943	0	0	246.667	235.533	0.0603307		-0.966034	0	0	320	321.089	-0.00269071
	-0.3637	0.260842	0	0	503.333	468.244	-0.100282		0.870184	0	0	580	546.689	0.0954454		0.965382	0	0	576.667	565.733	0.0470043		0.492727	0	0	296.667	338.889	0.0483964		-0.260842	0	0	355.556	407.23	0.0172775		-0.870184	0	0	250	235.6	0.0611519		-0.965382	0	0	320	321.044	-0.00170848
	-0.3636	0.263267	0	0	503.333	468.556	-0.10036		0.871419	0	0	576.667	547	0.0954413		0.964723	0	0	570	565.889	0.0463816		0.490539	0	0	296.667	338.311	0.0485566		-0.263267	0	0	355.556	406.667	0.0179426		-0.871419	0	1	250	235.689	0.0619815		-0.964723	0	0	323.333	321.044	-0.000793976
	-0.3635	0.265691	0	1	496.667	468.822	-0.100429		0.872649	0	0	573.333	547.289	0.0954211		0.964058	0	0	570	566.044	0.0457752		0.488347	0	0	293.333	337.689	0.0487056		-0.265691	1	0	355.556	406.104	0.0185749		-0.872649	0	0	250	235.778	0.062817		-0.964058	0	0	316.667	321	4.79674e-05
	-0.3634	0.268113	0	0	496.667	469.089	-0.100488		0.873874	0	0	566.667	547.489	0.0953823		0.963388	0	0	560	566.089	0.0451855		0.486152	0	0	293.333	337.089	0.0488438		-0.268113	0	0	355.556	405.541	0.0191832		-0.873874	0	0	246.667	235.822	0.0636561		-0.963388	1	0	320	320.978	0.000812513
	-0.3633	0.270533	0	0	500	469.356	-0.100538		0.875093	0	0	570	547.711	0.095323		0.962711	0	0	570	566.2	0.0446127		0.483955	0	0	296.667	336.533	0.0489719		-0.270533	0	0	355.556	405.007	0.019776		-0.875093	0	0	243.333	235.822	0.0644963		-0.962711	0	0	326.667	321	0.00149482
	-0.3632	0.272952	0	0	496.667	469.6	-0.100576		0.876307	0	0	573.333	547.956	0.095241		0.962028	0	1	573.333	566.444	0.0440573		0.481754	0	0	296.667	336	0.0490906		-0.272952	0	0	360	404.504	0.0203619		-0.876307	0	0	246.667	235.844	0.0653353		-0.962028	0	0	320	320.978	0.00209007
	-0.3631	0.275369	0	0	503.333	469.889	-0.100604		0.877515	0	0	580	548.244	0.095134		0.961339	0	0	566.667	566.6	0.0435196		0.47955	0	0	296.667	335.489	0.0492004		-0.275369	0	0	368.889	404.059	0.0209497		-0.877515	0	0	246.667	235.911	0.0661707		-0.961339	0	0	323.333	321	0.0025934
	-0.363	0.277784	0	0	503.333	470.156	-0.100619		0.878717	1	0	583.333	548.6	0.095		0.960644	0	0	560	566.644	0.043		0.477343	0	0	296.667	334.956	0.0493019		-0.277784	0	0	368.889	403.615	0.0215479		-0.878717	0	0	243.333	235.933	0.067		-0.960644	0	0	323.333	321.022	0.003
	-0.3629	0.280198	0	0	506.667	470.511	-0.100622		0.879914	0	0	580	548.933	0.0948381		0.959942	0	0	570	566.756	0.0424986		0.475133	0	0	296.667	334.444	0.0493958		-0.280198	0	0	373.333	403.2	0.0221652		-0.879914	0	0	240	235.911	0.0678204		-0.959942	0	0	326.667	321.111	0.0033086
	-0.3628	0.282609	0	0	510	470.911	-0.100612		0.881105	0	0	576.667	549.267	0.0946526		0.959235	0	0	566.667	566.844	0.0420148		0.47292	0	0	286.667	333.8	0.0494827		-0.282609	0	0	373.333	402.815	0.0228101		-0.881105	0	0	243.333	235.933	0.0686274		-0.959235	0	1	330	321.2	0.00353226
	-0.3627	0.285019	0	0	513.333	471.333	-0.100589		0.882291	0	0	580	549.622	0.0944492		0.958522	0	0	560	566.844	0.0415479		0.470704	0	0	286.667	333.178	0.0495633		-0.285019	0	0	373.333	402.519	0.0234913		-0.882291	0	0	243.333	235.978	0.069416		-0.958522	0	0	326.667	321.289	0.00368762
	-0.3626	0.287427	0	0	516.667	471.756	-0.100552		0.883471	0	0	576.667	549.933	0.0942335		0.957802	0	0	560	566.867	0.0410971		0.468485	0	0	286.667	332.556	0.049638		-0.287427	0	0	368.889	402.163	0.0242174		-0.883471	0	0	243.333	236.022	0.0701811		-0.957802	0	0	330	321.4	0.00379131
	-0.3625	0.289834	0	0	516.667	472.156	-0.1005		0.884646	0	0	580	550.244	0.0940113		0.957077	1	0	563.333	566.889	0.0406615		0.466263	0	0	293.333	332	0.0497076		-0.289834	0	0	368.889	401.837	0.024997		-0.884646	0	0	243.333	236.089	0.0709178		-0.957077	0	0	330	321.511	0.00385998
	-0.3624	0.292238	0	0	520	472.622	-0.100432		0.885815	0	0	583.333	550.622	0.0937882		0.956346	0	0	563.333	566.956	0.0402405		0.464038	0	0	296.667	331.467	0.0497727		-0.292238	0	1	364.444	401.452	0.0258388		-0.885815	0	0	250	236.244	0.0716211		-0.956346	0	0	326.667	321.6	0.00391025
	-0.3623	0.294641	0	0	520	473.089	-0.100349		0.886979	0	0	583.333	551.044	0.0935699		0.955608	0	0	560	566.956	0.0398332		0.461811	0	0	296.667	330.911	0.0498338		-0.294641	1	0	368.889	401.126	0.0267514		-0.886979	0	0	250	236.4	0.072286		-0.955608	0	0	330	321.733	0.00395878
	-0.3622	0.297042	0	0	513.333	473.489	-0.10025		0.888136	0	0	580	551.422	0.0933619		0.954865	0	0	553.333	566.844	0.0394389		0.45958	0	0	296.667	330.378	0.0498917		-0.297042	0	0	364.444	400.77	0.0277433		-0.888136	0	1	250	236.556	0.0729074		-0.954865	1	0	330	321.867	0.00402218
	-0.3621	0.29944	0	0	506.667	473.8	-0.100134		0.889289	0	0	573.333	551.733	0.0931701		0.954115	0	0	553.333	566.733	0.0390568		0.457346	0	0	296.667	329.867	0.0499469		-0.29944	0	0	364.444	400.415	0.0288233		-0.889289	0	0	250	236.733	0.0734804		-0.954115	0	0	330	322	0.00411711
	-0.362	0.301837	0	0	503.333	474.044	-0.1		0.890435	0	0	580	552.111	0.093		0.953359	0	0	566.667	566.756	0.038686		0.45511	0	0	296.667	329.356	0.05		-0.301837	0	0	368.889	400.089	0.03		-0.890435	0	0	243.333	236.822	0.074		-0.953359	0	0	330	322.111	0.0042602
	-0.3619	0.304233	0	0	506.667	474.311	-0.0998486		0.891576	0	0	580	552.489	0.0928561		0.952598	0	0	566.667	566.867	0.0383259		0.45287	0	0	296.667	328.867	0.0500516		-0.304233	0	0	355.556	399.585	0.0312769		-0.891576	0	0	240	236.889	0.0744629		-0.952598	0	0	330	322.244	0.00446808
	-0.3618	0.306626	0	1	506.667	474.556	-0.0996802		0.892712	0	0	580	552.867	0.0927378		0.95183	0	0	556.667	566.844	0.0379756		0.450628	0	0	293.333	328.333	0.050102		-0.306626	0	0	360	399.141	0.0326379		-0.892712	0	0	240	237	0.0748724		-0.95183	0	0	333.333	322.356	0.0047574
	-0.3617	0.309017	0	0	510	474.822	-0.099496		0.893841	1	0	580	553.244	0.0926434		0.951057	0	0	563.333	566.867	0.0376344		0.448383	0	0	293.333	327.8	0.0501515		-0.309017	0	0	364.444	398.726	0.0340616		-0.893841	0	0	233.333	237.022	0.0752339		-0.951057	0	0	330	322.444	0.00514479
	-0.3616	0.311406	0	0	510	475.111	-0.099297		0.894966	0	0	576.667	553.6	0.0925712		0.950277	0	0	573.333	566.978	0.0373015		0.446135	0	0	293.333	327.267	0.0502002		-0.311406	0	0	377.778	398.4	0.0355269		-0.894966	0	0	233.333	237.044	0.0755524		-0.950277	0	0	333.333	322.578	0.00564688
	-0.3615	0.313794	0	0	510	475.378	-0.0990844		0.896084	0	0	573.333	553.956	0.0925194		0.949491	0	0	566.667	567.022	0.0369761		0.443885	0	0	293.333	326.778	0.0502485		-0.313794	0	0	377.778	398.104	0.0370124		-0.896084	0	0	236.667	237.089	0.075833		-0.949491	0	0	333.333	322.689	0.00628032
	-0.3614	0.316179	0	0	513.333	475.667	-0.0988592		0.897197	0	0	573.333	554.311	0.0924863		0.9487	0	0	566.667	567.044	0.0366574		0.441631	0	0	296.667	326.333	0.0502965		-0.316179	0	0	373.333	397.807	0.0384969		-0.897197	0	0	236.667	237.133	0.076081		-0.9487	0	0	330	322.778	0.00706175
	-0.3613	0.318562	0	0	520	475.978	-0.0986226		0.898304	0	0	570	554.578	0.0924701		0.947902	0	0	560	566.978	0.0363446		0.439375	0	0	296.667	325.889	0.0503445		-0.318562	0	0	373.333	397.511	0.0399592		-0.898304	0	0	236.667	237.178	0.0763013		-0.947902	0	0	336.667	322.956	0.00800779
	-0.3612	0.320944	0	0	520	476.333	-0.0983756		0.899405	0	0	580	554.933	0.092469		0.947098	1	0	566.667	566.956	0.0360371		0.437116	0	0	300	325.511	0.0503928		-0.320944	0	1	373.333	397.244	0.041378		-0.899405	1	0	240	237.222	0.0764993		-0.947098	0	0	336.667	323.133	0.00913509
	-0.3611	0.323323	0	0	520	476.711	-0.0981193		0.900501	0	0	576.667	555.267	0.0924813		0.946289	0	0	563.333	566.889	0.0357339		0.434854	0	0	300	325.133	0.0504415		-0.323323	0	0	368.889	396.919	0.042732		-0.900501	0	0	240	237.267	0.07668		-0.946289	0	0	340	323.356	0.0104603
	-0.361	0.3257	0	0	516.667	477.067	-0.0978548		0.901591	0	0	573.333	555.578	0.0925052		0.945473	0	0	553.333	566.756	0.0354343		0.432589	0	0	306.667	324.778	0.0504909		-0.3257	0	0	368.889	396.622	0.044		-0.901591	0	0	240	237.333	0.0768486		-0.945473	0	0	336.667	323.533	0.012
	-0.3609	0.328075	0	0	513.333	477.4	-0.0975832		0.902675	0	0	576.667	555.911	0.0925391		0.944652	0	0	550	566.578	0.0351375		0.430322	0	0	306.667	324.422	0.0505413		-0.328075	0	0	364.444	396.267	0.0451662		-0.902675	0	0	236.667	237.356	0.0770103		-0.944652	1	0	340	323.711	0.01376
	-0.3608	0.330449	0	0	506.667	477.622	-0.0973056		0.903754	0	0	573.333	556.222	0.0925811		0.943824	0	0	550	566.378	0.0348428		0.428052	0	0	306.667	324.111	0.0505929		-0.330449	0	0	360	395.911	0.0462365		-0.903754	0	0	236.667	237.4	0.0771701		-0.943824	0	0	343.333	323.911	0.0157027
	-0.3607	0.33282	0	0	506.667	477.8	-0.0970231		0.904827	0	0	576.667	556.511	0.0926294		0.942991	0	1	550	566.2	0.0345494		0.425779	0	0	306.667	323.8	0.050646		-0.33282	0	0	355.556	395.496	0.0472221		-0.904827	0	1	236.667	237.444	0.0773332		-0.942991	0	0	333.333	324	0.0177796
	-0.3606	0.335188	0	0	513.333	478.022	-0.0967368		0.905894	0	0	580	556.844	0.0926825		0.942151	0	0	546.667	565.978	0.0342564		0.423504	0	0	306.667	323.533	0.0507007		-0.335188	0	0	360	395.111	0.0481344		-0.905894	0	0	230	237.422	0.0775048		-0.942151	0	0	346.667	324.2	0.0199421
	-0.3605	0.337555	0	0	506.667	478.178	-0.0964478		0.906956	0	0	580	557.222	0.0927384		0.941306	0	0	536.667	565.644	0.0339632		0.421226	0	0	303.333	323.222	0.0507573		-0.337555	0	0	360	394.726	0.0489848		-0.906956	0	0	223.333	237.311	0.07769		-0.941306	0	0	343.333	324.378	0.0221418
	-0.3604	0.33992	1	0	510	478.378	-0.0961571		0.908012	0	0	573.333	557.511	0.0927954		0.940454	0	0	546.667	565.378	0.0336689		0.418945	0	0	306.667	322.933	0.0508161		-0.33992	0	0	360	394.341	0.0497845		-0.908012	0	0	220	237.156	0.0778939		-0.940454	0	0	343.333	324.578	0.0243301
	-0.3603	0.342283	0	0	513.333	478.622	-0.0958659		0.909062	0	0	570	557.778	0.0928519		0.939597	0	0	553.333	565.2	0.0333728		0.416662	0	0	303.333	322.578	0.0508773		-0.342283	0	0	364.444	393.985	0.0505449		-0.909062	0	0	220	237.022	0.0781217		-0.939597	0	0	346.667	324.8	0.0264586
	-0.3602	0.344643	0	1	510	478.822	-0.0955753		0.910106	0	0	573.333	558.067	0.0929059		0.938734	0	0	550	565	0.033074		0.414376	0	0	303.333	322.222	0.0509411		-0.344643	0	0	364.444	393.659	0.0512772		-0.910106	0	0	220	236.889	0.0783786		-0.938734	0	0	343.333	324.978	0.0284788
	-0.3601	0.347001	0	0	510	479.022	-0.0952863		0.911145	0	0	570	558.333	0.0929559		0.937865	0	0	553.333	564.822	0.0327718		0.412087	0	0	303.333	321.867	0.0510078		-0.347001	0	1	360	393.274	0.0519929		-0.911145	0	0	226.667	236.822	0.0786696		-0.937865	0	0	340	325.133	0.0303421
	-0.36	0.349357	0	0	510	479.244	-0.095		0.912177	0	0	566.667	558.489	0.093		0.93699	1	0	553.333	564.622	0.0324654		0.409796	0	1	306.667	321.556	0.0510777		-0.349357	0	0	360	392.889	0.0527032		-0.912177	1	0	230	236.778	0.079		-0.93699	0	0	336.667	325.267	0.032
[truncated: 8,600 more rows]

## Sheet: Fig02_PanelC
Panel C
Time	plus Chirps - firing Rate				minus Chirps - firing Rate
0	626.268	515.444	595.992	583.857	354.836	240.164	185.885	146.917
[truncated: 120 more rows]

## Sheet: Fig02_PanelD
Panel D										Panel D
[truncated: 36 more rows]

[truncated: 2 more sheets: Fig02_PanelE, Fig02_PanelF]
