# Supplementary material for: Neural correlations enable invariant coding and perception of natural stimuli in weakly electric fish
Source: eLife. 2016 Apr 29;5:e12993. doi: 10.7554/eLife.12993 (PMC4851552; doi:10.7554/eLife.12993)
Supplement: Figure 2—figure supplement 1—source data 1. — DOI: http://dx.doi.org/10.7554/eLife.12993.009 [file elife-12993-fig2-figsupp1-data1.xlsx]

## Sheet: F2_Sup_Fig1_PanelA
		Distance
		stimulus	single unit	correlation
		0.217022	0.287224	0.106909
		0.422654	0.550546	0.239578
		0.857106	0.904281	0.300044
		1.2144	0.974839	0.115585
		1.19775	0.913013	0.176922
		1.02722	0.749075	0.330222
		0.474642	0.527458	0.315537
		0.2569	0.321674	0.167285
		0.791071	0.752076	0.271813
		1.19775	0.961269	0.162055
		1.2201	0.982664	0.121883
		1.08387	0.872382	0.285626
		0.584003	0.743767	0.287088
		0.581281	0.465748	0.206898
		1.02722	0.81476	0.223758
		1.08387	0.91644	0.232855
		0.996435	0.892368	0.135658
		0.61732	0.915796	0.213456
		0.474642	0.532295	0.297196
		0.584003	0.744573	0.384378
		0.61732	0.853198	0.207009
		0.667129	1.07758	0.04572
		0.217022	0.280372	0.214879
		0.422654	0.480457	0.278824
		0.857106	0.859342	0.303211
		0.2569	0.257009	0.351224
		0.791071	0.680588	0.396224
		0.581281	0.428891	0.201223

## Sheet: F2_Sup_Fig1_PanelB
		Panel A
		Chirp #1					Chirp #2					Chirp #3					Chirp #4					Chirp #5					Chirp #6					Chirp #7					Chirp #8
time		6.25 ms	31.25 ms	62.5 ms	100 ms		6.25 ms	31.25 ms	62.5 ms	100 ms		6.25 ms	31.25 ms	62.5 ms	100 ms		6.25 ms	31.25 ms	62.5 ms	100 ms		6.25 ms	31.25 ms	62.5 ms	100 ms		6.25 ms	31.25 ms	62.5 ms	100 ms		6.25 ms	31.25 ms	62.5 ms	100 ms		6.25 ms	31.25 ms	62.5 ms	100 ms
-1.999		-0.000614911	-0.00248061	0.00333333	0.00802919		-0.00016847	0.00256851	0.01	0.0115428		-0.00182219	-0.00105388	0.00333333	0.0133111		0.000218658	0.00032918	0	0.00919155		0.000130044	0.00363016	0.0122222	0.0108898		0.000662639	0.00304992	0.01	0.0147146		-0.00222162	-0.00333909	0.0116667	0.0138451		-0.000443255	-0.000102949	0.01	0.00696165
-1.998		-0.00121587	-0.00521812	0.00666667	0.0158258		0.000611744	0.00585698	0.0183333	0.0230923		-0.00351199	-0.00318412	0.005	0.0267196		-0.000155703	0.00110607	0.00666667	0.0180216		0.000441292	0.00671543	0.0244444	0.021028		0.00040053	0.00705478	0.0233333	0.0296311		-0.00254114	-0.00264001	0.0283333	0.0270835		-0.000725176	-0.000406576	0.0166667	0.0127333
-1.997		-0.00205697	-0.00747018	0.00666667	0.0240603		0.00100103	0.00850741	0.025	0.0347236		-0.00616407	-0.00488253	0.00333333	0.040047		-0.000465798	0.00184897	0.0133333	0.0270769		0.00101208	0.00930137	0.0322222	0.0305242		-0.000378726	0.00974697	0.0333333	0.044523		-0.00359565	-0.00321282	0.0416667	0.0404266		-0.00151594	-0.0007598	0.0283333	0.018334
-1.996		-0.00274223	-0.00941236	0.0116667	0.0326713		0.0015061	0.0105812	0.0316667	0.0465473		-0.00920395	-0.00730514	0.00166667	0.0531789		-0.00109893	0.00163793	0.015	0.035927		0.00064147	0.0104119	0.0422222	0.0398613		-0.000128372	0.0120982	0.0466667	0.0589851		-0.00379849	-0.00526394	0.0533333	0.0533653		-0.00129973	-0.00138687	0.0366667	0.0233063
-1.995		-0.00321096	-0.0100261	0.0183333	0.041581		0.00134492	0.0120156	0.0366667	0.058277		-0.0110635	-0.0102159	0.00333333	0.0667323		-0.00175172	0.000704817	0.015	0.0449866		0.0012736	0.0125679	0.0566667	0.0486807		0.00136414	0.0136024	0.0566667	0.073853		-0.00447416	-0.0072223	0.0616667	0.0659692		-0.00161697	-0.00156386	0.045	0.0290251
-1.994		-0.00314836	-0.0111235	0.0266667	0.0510907		0.00108693	0.0127816	0.045	0.0703236		-0.0138017	-0.0139486	0.00666667	0.0801964		-0.00212642	-0.00144619	0.0166667	0.0537926		0.00198237	0.0101013	0.0644444	0.0577841		0.00301651	0.0138864	0.0666667	0.0890064		-0.00577974	-0.00823811	0.07	0.0792739		-0.0023673	-0.00164401	0.0516667	0.0342708
-1.993		-0.00406922	-0.0115018	0.0316667	0.0605258		0.00159056	0.0139949	0.0483333	0.0822379		-0.0162157	-0.0178848	0.00666667	0.0939592		-0.00218559	-0.00381953	0.0183333	0.0621622		0.00316939	0.00687816	0.0722222	0.0668361		0.00377811	0.0149155	0.075	0.103946		-0.0074006	-0.0112523	0.0766667	0.0926082		-0.00292484	-0.000426478	0.0566667	0.0398752
-1.992		-0.00518607	-0.0114203	0.0333333	0.0691402		0.00227645	0.0145889	0.055	0.0944431		-0.0179869	-0.0202826	0.00833333	0.107281		-0.0033224	-0.00576288	0.0233333	0.0703507		0.00349694	0.00419752	0.0755556	0.0763406		0.0019171	0.0162762	0.0833333	0.119078		-0.00844898	-0.0127121	0.0866667	0.106298		-0.00289252	0.000615513	0.0666667	0.0444206
-1.991		-0.00552254	-0.00961667	0.0366667	0.0789503		0.00335759	0.014628	0.06	0.106718		-0.0204656	-0.0222229	0.0116667	0.120406		-0.00481896	-0.00821407	0.0283333	0.0788343		0.00411521	0.00235243	0.0833333	0.0856974		0.00142624	0.0173114	0.0933333	0.133706		-0.00910567	-0.0144637	0.095	0.120308		-0.00350923	0.000424467	0.0766667	0.0490148
-1.99		-0.00607801	-0.00794937	0.045	0.0889079		0.00424226	0.0156752	0.065	0.119252		-0.023188	-0.0251395	0.0166667	0.13384		-0.00589997	-0.0120638	0.0316667	0.0878674		0.0040108	0.00128794	0.0911111	0.09488		0.00189518	0.016858	0.11	0.148131		-0.00926944	-0.0175001	0.1	0.133897		-0.00364809	-5.07354e-05	0.0816667	0.0540108
-1.989		-0.0066988	-0.00613755	0.055	0.0997735		0.00536854	0.0172949	0.07	0.132105		-0.0254588	-0.0293619	0.0233333	0.147751		-0.00651123	-0.0149058	0.0366667	0.0959298		0.00402067	0.001266	0.101111	0.104769		0.00181752	0.0147329	0.121667	0.16264		-0.00971282	-0.0182431	0.106667	0.147389		-0.00297187	0.000632049	0.09	0.0598192
-1.988		-0.00667643	-0.00533919	0.0633333	0.110174		0.00569012	0.0186149	0.075	0.144594		-0.0277215	-0.0339363	0.0283333	0.161313		-0.00709917	-0.0183746	0.0416667	0.103928		0.0047687	0.00379216	0.113333	0.114152		0.00240305	0.0169708	0.13	0.176771		-0.0109146	-0.0180069	0.115	0.159957		-0.00288051	0.00245566	0.1	0.0658981
-1.987		-0.0070396	-0.00440922	0.0733333	0.120437		0.00600487	0.0201499	0.0783333	0.156935		-0.0303363	-0.0383068	0.035	0.174341		-0.00732703	-0.0206549	0.0433333	0.112006		0.00631779	0.00697105	0.125556	0.123255		0.00334637	0.0169461	0.136667	0.190956		-0.0119784	-0.0170884	0.125	0.172924		-0.0032361	0.0057435	0.111667	0.0719233
-1.986		-0.00786601	-0.00488007	0.0833333	0.13091		0.00673383	0.0216243	0.08	0.16982		-0.0324065	-0.0420247	0.0416667	0.186942		-0.00768266	-0.023106	0.0483333	0.119277		0.00710409	0.00614522	0.133333	0.131048		0.00276325	0.0188188	0.14	0.204783		-0.0130547	-0.0179917	0.131667	0.186222		-0.00390297	0.00664906	0.125	0.0777751
-1.985		-0.00785489	-0.00611758	0.0916667	0.141093		0.00746088	0.0228701	0.0816667	0.182487		-0.0348649	-0.0473291	0.0483333	0.199925		-0.00899259	-0.0251952	0.0566667	0.12686		0.00764083	0.00390263	0.138889	0.139646		0.00287244	0.0185145	0.145	0.218646		-0.0138227	-0.0184964	0.138333	0.199633		-0.0044972	0.00680625	0.136667	0.0835193
-1.984		-0.00846892	-0.00786548	0.103333	0.150727		0.00817707	0.0235557	0.085	0.195119		-0.0374989	-0.0502438	0.055	0.212993		-0.0100475	-0.0262027	0.065	0.134719		0.00758366	0.00159376	0.148889	0.150033		0.00318698	0.0200631	0.153333	0.232152		-0.0143164	-0.0208717	0.143333	0.212985		-0.00458934	0.0084662	0.148333	0.0905843
-1.983		-0.00910723	-0.00873402	0.115	0.160574		0.00955522	0.025008	0.09	0.207633		-0.0399661	-0.0528553	0.0616667	0.226158		-0.011009	-0.0265773	0.0716667	0.143061		0.00786077	-0.00158842	0.158889	0.160415		0.00354974	0.0216526	0.16	0.245656		-0.0156627	-0.0207506	0.15	0.226666		-0.00492846	0.0111188	0.16	0.0965969
-1.982		-0.00950071	-0.0114904	0.126667	0.169744		0.00963324	0.0278199	0.0916667	0.2202		-0.0425158	-0.0541903	0.0683333	0.23933		-0.0122516	-0.027039	0.075	0.151111		0.00807221	-0.00172874	0.171111	0.171577		0.00403037	0.0232292	0.165	0.258829		-0.0172777	-0.0227464	0.158333	0.240062		-0.00503736	0.0105094	0.168333	0.103153
-1.981		-0.00930121	-0.0133416	0.138333	0.178632		0.0096552	0.0303591	0.095	0.232493		-0.045206	-0.0550785	0.0716667	0.252761		-0.0127917	-0.0271514	0.0783333	0.159139		0.00867565	0.000701052	0.181111	0.181659		0.0043092	0.0244563	0.166667	0.272039		-0.0183491	-0.0246266	0.168333	0.253379		-0.00512574	0.00982137	0.175	0.108698
-1.98		-0.010939	-0.0153815	0.151667	0.187649		0.00978051	0.0315676	0.0983333	0.244255		-0.0466581	-0.0546261	0.0783333	0.265996		-0.0130774	-0.0284081	0.085	0.166314		0.00953191	0.0030826	0.191111	0.190652		0.00470199	0.0245732	0.171667	0.284983		-0.0206881	-0.0281142	0.171667	0.266852		-0.00589394	0.0104585	0.183333	0.116113
-1.979		-0.0117976	-0.0169647	0.165	0.196991		0.0103749	0.0326169	0.1	0.256317		-0.0488231	-0.0543946	0.0866667	0.279235		-0.0142731	-0.0297356	0.09	0.173288		0.0101421	0.00529968	0.196667	0.199676		0.0036633	0.0259702	0.185	0.298259		-0.0213493	-0.0327652	0.178333	0.28027		-0.0069838	0.0112618	0.19	0.123631
-1.978		-0.0124431	-0.0184436	0.176667	0.206659		0.0109503	0.0332362	0.101667	0.268719		-0.0512459	-0.0534679	0.095	0.292634		-0.0154919	-0.0307928	0.095	0.179341		0.0110824	0.00595079	0.195556	0.209218		0.00281273	0.0288344	0.193333	0.311516		-0.0226837	-0.0346819	0.183333	0.293698		-0.00810407	0.0111834	0.196667	0.130004
-1.977		-0.0131173	-0.0195229	0.185	0.216231		0.0115728	0.0350697	0.105	0.28115		-0.0532311	-0.0527866	0.105	0.306202		-0.0166057	-0.0310925	0.103333	0.18465		0.0109506	0.00883218	0.198889	0.219056		0.00363994	0.0321948	0.2	0.324995		-0.023429	-0.0353675	0.193333	0.306725		-0.00819719	0.0112301	0.203333	0.136163
-1.976		-0.0139086	-0.0210413	0.193333	0.225494		0.0110949	0.0360538	0.111667	0.293257		-0.0552114	-0.053491	0.115	0.320075		-0.017332	-0.0318652	0.111667	0.189545		0.01102	0.0113937	0.208889	0.2291		0.00444258	0.0348053	0.211667	0.338191		-0.0244029	-0.0356126	0.203333	0.319224		-0.00819565	0.010431	0.211667	0.143078
-1.975		-0.0140307	-0.0222231	0.203333	0.235822		0.0108649	0.0370247	0.12	0.304997		-0.0578249	-0.0546181	0.125	0.333996		-0.0176109	-0.0329294	0.118333	0.194424		0.0116609	0.0137213	0.218889	0.238612		0.00580422	0.0374154	0.216667	0.351138		-0.0257743	-0.0372627	0.213333	0.331976		-0.00788624	0.00964118	0.218333	0.151047
-1.974		-0.0147426	-0.0218366	0.215	0.246781		0.0108151	0.0367517	0.126667	0.316225		-0.0596197	-0.0574854	0.136667	0.347648		-0.0178476	-0.0346825	0.128333	0.199369		0.0122976	0.0149799	0.228889	0.247486		0.00680498	0.0381908	0.221667	0.363791		-0.0273224	-0.0383781	0.22	0.344852		-0.00818961	0.00833608	0.226667	0.15762
-1.973		-0.0159358	-0.0221822	0.225	0.257575		0.0112149	0.0369184	0.133333	0.327708		-0.0617312	-0.0607733	0.148333	0.361117		-0.0188073	-0.0376063	0.136667	0.204079		0.0122658	0.0131528	0.241111	0.255146		0.00557421	0.0381179	0.228333	0.376666		-0.0284236	-0.0386874	0.228333	0.357951		-0.00861086	0.00676391	0.231667	0.163425
-1.972		-0.0163599	-0.0207743	0.231667	0.267433		0.0120031	0.0372979	0.14	0.339528		-0.0641168	-0.0635878	0.161667	0.374893		-0.0200939	-0.0408338	0.148333	0.208045		0.0129172	0.00969856	0.251111	0.263073		0.00604381	0.0395301	0.241667	0.389834		-0.0296988	-0.0401133	0.236667	0.371377		-0.00929346	0.00565667	0.238333	0.168182
-1.971		-0.0167014	-0.02043	0.24	0.277846		0.0127971	0.0372001	0.145	0.351618		-0.0665773	-0.0665269	0.173333	0.388532		-0.0211455	-0.0435191	0.16	0.212707		0.0131651	0.00736908	0.256667	0.271871		0.00741508	0.0410336	0.253333	0.402852		-0.0297863	-0.0395776	0.245	0.384373		-0.00926525	0.00502773	0.243333	0.173035
-1.97		-0.0173423	-0.0201459	0.25	0.288134		0.0129831	0.0374363	0.15	0.363781		-0.0688157	-0.0703397	0.181667	0.402083		-0.0219977	-0.0454292	0.173333	0.217877		0.0128368	0.00709757	0.266667	0.280723		0.00999017	0.0394782	0.265	0.416113		-0.0308568	-0.0411673	0.256667	0.397213		-0.00965761	0.00234964	0.251667	0.178402
-1.969		-0.0176883	-0.0197177	0.261667	0.299356		0.0130037	0.0378976	0.156667	0.375654		-0.0709688	-0.0733587	0.188333	0.415635		-0.0224239	-0.0485988	0.185	0.223226		0.0131	0.00596591	0.281111	0.289263		0.0110879	0.0387908	0.273333	0.429755		-0.0319308	-0.0435121	0.266667	0.410099		-0.00967108	0.00124609	0.261667	0.182862
-1.968		-0.0182009	-0.0172834	0.27	0.310543		0.0133128	0.0394362	0.163333	0.387513		-0.0730843	-0.0777869	0.196667	0.429035		-0.0221485	-0.0519852	0.196667	0.227913		0.0139191	0.00615918	0.293333	0.297761		0.0126588	0.0377799	0.281667	0.443189		-0.0339039	-0.0422171	0.278333	0.423047		-0.0103527	0.00173416	0.268333	0.187866
-1.967		-0.0191269	-0.0156915	0.276667	0.321349		0.0140235	0.040334	0.17	0.399592		-0.0747777	-0.0828685	0.205	0.442618		-0.0225295	-0.0535288	0.206667	0.231481		0.0143143	0.00846426	0.307778	0.305972		0.0127814	0.0388443	0.29	0.457104		-0.035233	-0.0415911	0.288333	0.435689		-0.0105689	0.00183875	0.278333	0.193265
-1.966		-0.019303	-0.0157541	0.281667	0.332478		0.0150155	0.0413262	0.175	0.411422		-0.076838	-0.0863744	0.213333	0.456445		-0.0236626	-0.055119	0.21	0.235314		0.0139484	0.0108498	0.322222	0.31643		0.0132951	0.0391931	0.3	0.470988		-0.0365522	-0.040671	0.293333	0.448786		-0.0114937	0.00226754	0.286667	0.199541
-1.965		-0.0196775	-0.0156347	0.29	0.343383		0.0156327	0.0416021	0.178333	0.423466		-0.0787822	-0.0908611	0.221667	0.470161		-0.0243865	-0.0566494	0.213333	0.238608		0.0137372	0.0101845	0.336667	0.327265		0.0146366	0.0394023	0.313333	0.484818		-0.0365613	-0.0418039	0.3	0.461467		-0.0118805	0.00178044	0.296667	0.206098
-1.964		-0.0203964	-0.0149369	0.298333	0.354014		0.017214	0.0425471	0.183333	0.435143		-0.0810891	-0.0943264	0.228333	0.48323		-0.0250498	-0.0581049	0.22	0.24355		0.0138905	0.00975043	0.353333	0.336737		0.0174963	0.0399265	0.325	0.499362		-0.0375564	-0.0436109	0.306667	0.474597		-0.0117326	0.00189794	0.308333	0.21093
-1.963		-0.0201799	-0.0154718	0.305	0.364263		0.0175976	0.0435406	0.188333	0.446933		-0.0829861	-0.0972241	0.233333	0.496425		-0.0257886	-0.0584796	0.226667	0.248995		0.0130402	0.0080388	0.367778	0.345922		0.0176706	0.0416826	0.335	0.513643		-0.0382845	-0.0459894	0.313333	0.487506		-0.0116289	0.00285944	0.321667	0.21623
-1.962		-0.0199936	-0.0165209	0.311667	0.373672		0.0171055	0.0455388	0.193333	0.459212		-0.085485	-0.0994783	0.24	0.509906		-0.0257457	-0.0580389	0.231667	0.254138		0.0127777	0.00516947	0.382222	0.3552		0.0180826	0.045154	0.345	0.528195		-0.0385911	-0.0462107	0.321667	0.50051		-0.0116351	0.00339431	0.333333	0.2222
-1.961		-0.0209342	-0.0186337	0.315	0.3838		0.0174746	0.0485946	0.198333	0.471183		-0.0864827	-0.0998076	0.246667	0.523335		-0.0254582	-0.0576626	0.238333	0.259607		0.0130322	0.00317842	0.394444	0.364373		0.0188691	0.0465284	0.355	0.542479		-0.0401366	-0.0472716	0.333333	0.513402		-0.0124746	0.00231553	0.345	0.229374
-1.96		-0.0205089	-0.0195683	0.32	0.393866		0.0180189	0.0502593	0.2	0.483408		-0.0880642	-0.099106	0.255	0.536891		-0.0262872	-0.0571381	0.241667	0.265213		0.013616	0.00392958	0.406667	0.372363		0.0185288	0.0480403	0.366667	0.556819		-0.0414263	-0.0509609	0.343333	0.525554		-0.0131588	0.00208962	0.355	0.236552
-1.959		-0.0206079	-0.0209423	0.323333	0.40427		0.0188054	0.0515768	0.205	0.495739		-0.0894506	-0.0984276	0.26	0.550528		-0.0271351	-0.0570808	0.243333	0.270719		0.0144097	0.0053099	0.421111	0.37995		0.0195724	0.050468	0.38	0.570943		-0.0421345	-0.0555169	0.351667	0.53817		-0.0136463	0.00210314	0.36	0.241864
-1.958		-0.020659	-0.0207145	0.331667	0.414456		0.0199541	0.0533812	0.213333	0.507584		-0.0906163	-0.0965725	0.27	0.563936		-0.0270877	-0.0571366	0.248333	0.277029		0.0141363	0.00612719	0.431111	0.388706		0.0223374	0.0540625	0.391667	0.585432		-0.0428135	-0.0589016	0.36	0.550935		-0.0138154	0.00273469	0.368333	0.247263
-1.957		-0.0213079	-0.0202727	0.341667	0.424045		0.0199148	0.0541166	0.221667	0.519719		-0.0919012	-0.0950186	0.278333	0.57787		-0.0270721	-0.0561283	0.251667	0.283747		0.0142134	0.00590397	0.441111	0.397077		0.023999	0.0589142	0.401667	0.599978		-0.043335	-0.0598815	0.368333	0.563456		-0.013871	0.00211147	0.376667	0.253627
-1.956		-0.0215455	-0.0206196	0.353333	0.434639		0.0198783	0.053991	0.23	0.53225		-0.093795	-0.0943611	0.288333	0.591743		-0.0270661	-0.0540897	0.255	0.289801		0.0143294	0.00947382	0.448889	0.40651		0.0248485	0.063928	0.41	0.614578		-0.0443641	-0.059477	0.375	0.576477		-0.0138704	0.000602939	0.385	0.26064
-1.955		-0.0225351	-0.0204628	0.363333	0.444979		0.0200362	0.0537872	0.236667	0.544665		-0.0948152	-0.0947612	0.3	0.605517		-0.0267603	-0.0529393	0.26	0.294983		0.0153077	0.0121037	0.456667	0.416545		0.0264871	0.0684022	0.421667	0.629174		-0.046193	-0.0603008	0.383333	0.589787		-0.0143857	-0.000163187	0.395	0.267162
-1.954		-0.023069	-0.0206672	0.371667	0.455543		0.0204074	0.0531037	0.243333	0.557064		-0.0956309	-0.0959725	0.306667	0.619059		-0.0272185	-0.0515809	0.263333	0.300979		0.0158942	0.0147576	0.464444	0.425733		0.0275361	0.0706054	0.433333	0.6439		-0.0476244	-0.0612421	0.388333	0.603064		-0.0153522	0.000210729	0.401667	0.272514
-1.953		-0.0233177	-0.0192218	0.378333	0.465717		0.0211217	0.0514082	0.25	0.569428		-0.097097	-0.0980886	0.315	0.632302		-0.0272885	-0.0517594	0.266667	0.306601		0.0172082	0.0169072	0.476667	0.435183		0.0278113	0.0741403	0.443333	0.658555		-0.0494981	-0.0618409	0.395	0.616186		-0.0163295	-0.00064333	0.408333	0.276903
-1.952		-0.0228729	-0.0177328	0.385	0.47589		0.0215345	0.0498162	0.261667	0.5816		-0.0988147	-0.101437	0.326667	0.645683		-0.0277172	-0.0538651	0.273333	0.312069		0.016894	0.0159477	0.484444	0.446205		0.0301582	0.0771242	0.448333	0.672891		-0.0494745	-0.0623735	0.401667	0.629358		-0.0165065	-0.00147261	0.413333	0.281155
-1.951		-0.022974	-0.0151932	0.393333	0.486357		0.0212248	0.0486478	0.271667	0.594186		-0.0998674	-0.102575	0.34	0.658555		-0.0277735	-0.055689	0.283333	0.317169		0.0163765	0.0129108	0.498889	0.456878		0.0312174	0.0802839	0.455	0.687419		-0.0505234	-0.0640461	0.408333	0.642765		-0.0168083	-0.00260186	0.42	0.28479
-1.95		-0.0231645	-0.0134758	0.4	0.496934		0.0205824	0.0477734	0.28	0.60756		-0.101168	-0.104236	0.35	0.671007		-0.0277098	-0.057438	0.291667	0.321873		0.0163313	0.0125405	0.511111	0.467908		0.0326277	0.081695	0.463333	0.701845		-0.0521693	-0.0652106	0.411667	0.65615		-0.0165933	-0.00412869	0.426667	0.289403
-1.949		-0.0235125	-0.0113223	0.408333	0.507614		0.0203453	0.0470752	0.283333	0.620999		-0.102201	-0.107208	0.36	0.683304		-0.0275858	-0.0584045	0.3	0.326519		0.0171389	0.0128032	0.525556	0.47919		0.0343822	0.0817205	0.47	0.716236		-0.0542963	-0.0671058	0.423333	0.668586		-0.0168725	-0.00649867	0.438333	0.292914
-1.948		-0.0242983	-0.0100441	0.418333	0.518215		0.0202391	0.0465958	0.291667	0.634415		-0.102917	-0.109515	0.366667	0.69542		-0.027733	-0.0585422	0.306667	0.331853		0.0182742	0.0124373	0.54	0.490616		0.0354573	0.0813443	0.478333	0.730552		-0.0558682	-0.0700899	0.43	0.680576		-0.0174921	-0.00825302	0.448333	0.294448
-1.947		-0.0244568	-0.00826275	0.426667	0.529039		0.0207331	0.0473697	0.301667	0.647726		-0.104413	-0.112702	0.376667	0.707622		-0.0282221	-0.0593134	0.311667	0.337349		0.0188849	0.011206	0.552222	0.501912		0.0359503	0.0799545	0.483333	0.744865		-0.0580498	-0.0697683	0.433333	0.692544		-0.0186838	-0.00893995	0.461667	0.296345
-1.946		-0.0246092	-0.00730401	0.438333	0.539066		0.0211462	0.0473726	0.306667	0.661176		-0.105829	-0.11548	0.386667	0.719729		-0.0287621	-0.0596743	0.318333	0.342115		0.0199236	0.0134984	0.566667	0.512831		0.0374483	0.0793252	0.491667	0.759097		-0.0591043	-0.0678178	0.44	0.704342		-0.0189341	-0.00995974	0.473333	0.29793
-1.945		-0.0247563	-0.00732315	0.445	0.549589		0.0222786	0.0479148	0.31	0.674565		-0.107301	-0.117964	0.395	0.731689		-0.0286201	-0.0604847	0.325	0.347619		0.0203958	0.0143337	0.581111	0.523735		0.0387632	0.0795164	0.501667	0.773222		-0.0597533	-0.0667548	0.453333	0.715506		-0.0195526	-0.0105264	0.483333	0.298687
-1.944		-0.0249882	-0.00786745	0.448333	0.559864		0.0222888	0.0481511	0.313333	0.688377		-0.108731	-0.120466	0.401667	0.743983		-0.0288076	-0.0602485	0.338333	0.352751		0.0202736	0.0109917	0.593333	0.535467		0.039421	0.0790447	0.511667	0.787442		-0.0602545	-0.069281	0.466667	0.725917		-0.0193386	-0.0113679	0.496667	0.298182
-1.943		-0.0248178	-0.00812006	0.453333	0.570534		0.0217246	0.0487076	0.316667	0.701937		-0.110482	-0.123048	0.411667	0.756118		-0.0284816	-0.0604288	0.348333	0.357461		0.0204597	0.00872786	0.603333	0.547599		0.0411827	0.0798581	0.518333	0.801941		-0.060989	-0.07199	0.476667	0.737366		-0.0194125	-0.0121909	0.51	0.298163
-1.942		-0.0253818	-0.00922564	0.461667	0.580868		0.02184	0.050099	0.325	0.715022		-0.111617	-0.124769	0.426667	0.76792		-0.0276542	-0.0604852	0.358333	0.362614		0.0212857	0.00442766	0.608889	0.560152		0.0421434	0.0815676	0.525	0.816023		-0.0621956	-0.0750415	0.485	0.749904		-0.0206744	-0.0124369	0.521667	0.299364
-1.941		-0.025414	-0.00998473	0.47	0.591041		0.0219495	0.0517835	0.328333	0.727991		-0.112422	-0.126651	0.441667	0.780441		-0.0279664	-0.0604772	0.365	0.366993		0.0220212	0.000196653	0.616667	0.572085		0.0424214	0.0838135	0.535	0.830186		-0.0640978	-0.0768799	0.495	0.762328		-0.0219689	-0.013237	0.531667	0.300242
-1.94		-0.0248617	-0.0111529	0.476667	0.601419		0.0223466	0.0524187	0.335	0.740509		-0.113873	-0.125968	0.453333	0.793214		-0.0287163	-0.0591811	0.373333	0.371604		0.0233455	-0.00143653	0.624444	0.583887		0.0448214	0.0825527	0.54	0.84416		-0.0652556	-0.0803538	0.506667	0.774496		-0.0229649	-0.0149436	0.54	0.301063
-1.939		-0.0241091	-0.00963473	0.478333	0.603764		0.0235408	0.0502715	0.328333	0.741806		-0.113237	-0.123726	0.461667	0.792681		-0.0292108	-0.0584115	0.38	0.366835		0.0234922	-0.00473464	0.62	0.584993		0.0462552	0.0811007	0.541667	0.843586		-0.0637571	-0.0820528	0.501667	0.773041		-0.0231435	-0.0160459	0.54	0.293887
-1.938		-0.0236054	-0.0073382	0.481667	0.606764		0.0226598	0.0468049	0.328333	0.74277		-0.11242	-0.118895	0.47	0.791438		-0.0284858	-0.0580723	0.378333	0.362125		0.022501	-0.00497575	0.613333	0.586946		0.0467319	0.0800265	0.541667	0.843151		-0.064282	-0.0884321	0.488333	0.771974		-0.0227755	-0.0163207	0.543333	0.289735
-1.937		-0.0227323	-0.00475124	0.491667	0.609765		0.0214854	0.0440913	0.33	0.743641		-0.11107	-0.113008	0.483333	0.790446		-0.0278874	-0.0574887	0.378333	0.357223		0.020914	-0.00701464	0.611111	0.588879		0.0477633	0.0825079	0.545	0.842666		-0.063877	-0.0910584	0.478333	0.771582		-0.0221355	-0.0159794	0.541667	0.287337
-1.936		-0.0222825	-0.00289981	0.498333	0.612319		0.0205448	0.0419831	0.33	0.743553		-0.108508	-0.107016	0.493333	0.789976		-0.0264503	-0.053731	0.383333	0.353156		0.0212093	-0.00957305	0.611111	0.590471		0.0484414	0.0871457	0.545	0.84241		-0.0650017	-0.0904953	0.471667	0.771259		-0.0228461	-0.0171583	0.545	0.286047
-1.935		-0.0214716	-0.00187939	0.501667	0.614443		0.0199228	0.0395654	0.331667	0.743516		-0.107089	-0.10081	0.5	0.788809		-0.0260942	-0.0490129	0.39	0.348625		0.021226	-0.0092269	0.608889	0.591887		0.0473399	0.0913251	0.543333	0.842169		-0.0660114	-0.0889364	0.473333	0.77127		-0.0237212	-0.0192754	0.545	0.281847
-1.934		-0.0211064	0.000650519	0.505	0.615638		0.0202145	0.0368732	0.328333	0.743608		-0.105323	-0.0954975	0.503333	0.787877		-0.025559	-0.043297	0.396667	0.343742		0.0224062	-0.00429231	0.613333	0.593558		0.0457084	0.0947514	0.541667	0.841519		-0.0663586	-0.0891857	0.47	0.770431		-0.0242447	-0.019969	0.545	0.278189
-1.933		-0.0198802	0.00188688	0.515	0.617744		0.0199565	0.0338441	0.325	0.743695		-0.104121	-0.0916089	0.505	0.786648		-0.025794	-0.0381795	0.398333	0.339543		0.0214637	0.000585684	0.617778	0.595627		0.0471208	0.095232	0.54	0.840874		-0.0650208	-0.0871676	0.468333	0.769333		-0.0241181	-0.0210921	0.546667	0.275338
-1.932		-0.0185379	0.00291247	0.53	0.619884		0.0189987	0.0314556	0.321667	0.743548		-0.102955	-0.0911958	0.501667	0.786181		-0.0240201	-0.0351126	0.398333	0.33535		0.0208004	0.00499933	0.624444	0.596226		0.0490666	0.094859	0.543333	0.83977		-0.0646908	-0.0854776	0.461667	0.767976		-0.024691	-0.0226673	0.541667	0.272339
-1.931		-0.0181364	0.00303388	0.541667	0.620811		0.0169955	0.0293277	0.316667	0.743012		-0.101803	-0.0914514	0.498333	0.78634		-0.0216347	-0.0325113	0.398333	0.331915		0.0183072	0.00705231	0.626667	0.597649		0.0506681	0.0980355	0.548333	0.838899		-0.0644021	-0.0825275	0.46	0.765835		-0.0238329	-0.0229763	0.538333	0.269221
-1.93		-0.0176964	0.00431057	0.545	0.621933		0.0155916	0.0267789	0.313333	0.74191		-0.0999162	-0.0892317	0.49	0.78594		-0.0201945	-0.029683	0.401667	0.328529		0.0175552	0.00586507	0.628889	0.598073		0.0508103	0.100529	0.543333	0.83819		-0.0653157	-0.0795905	0.463333	0.764308		-0.0242478	-0.0232597	0.54	0.26593
-1.929		-0.0168997	0.00475721	0.548333	0.621945		0.0140202	0.0235498	0.313333	0.740459		-0.0985819	-0.0854738	0.486667	0.784969		-0.0199013	-0.027096	0.4	0.325605		0.0181484	0.00587794	0.628889	0.598843		0.0510761	0.104698	0.541667	0.837196		-0.0664018	-0.0781668	0.465	0.763152		-0.0259774	-0.0239852	0.536667	0.263401
-1.928		-0.0167086	0.00671047	0.55	0.623525		0.0132463	0.0209424	0.311667	0.740087		-0.0980637	-0.0828084	0.483333	0.784573		-0.0198838	-0.0237067	0.398333	0.32351		0.0179077	0.00495708	0.622222	0.600924		0.0511758	0.10314	0.54	0.836453		-0.0672923	-0.0799121	0.463333	0.762882		-0.0274425	-0.0275424	0.535	0.260643
-1.927		-0.0159069	0.00750707	0.55	0.624995		0.0131899	0.01787	0.306667	0.739383		-0.0964915	-0.0804818	0.475	0.78471		-0.019812	-0.0194311	0.401667	0.32127		0.0176418	0.00338411	0.615556	0.60267		0.0518544	0.101968	0.54	0.836098		-0.0669573	-0.0826069	0.463333	0.762252		-0.0287658	-0.0315397	0.533333	0.256872
-1.926		-0.0147993	0.00818765	0.548333	0.626085		0.013078	0.0164374	0.308333	0.738362		-0.0957377	-0.0803096	0.463333	0.784706		-0.0195183	-0.0158509	0.405	0.320459		0.0163873	0.00536341	0.611111	0.605293		0.0530207	0.098153	0.543333	0.836011		-0.0662623	-0.0799825	0.47	0.761465		-0.029249	-0.0346788	0.53	0.252882
-1.925		-0.014595	0.00930874	0.55	0.62774		0.0117379	0.0147714	0.31	0.737826		-0.0939843	-0.0769116	0.455	0.78426		-0.0173979	-0.0126844	0.408333	0.318454		0.014745	0.0113752	0.613333	0.606864		0.0534212	0.0970973	0.543333	0.835842		-0.0658726	-0.0777058	0.475	0.760398		-0.0287481	-0.0367771	0.53	0.250763
-1.924		-0.0139725	0.00989389	0.55	0.629752		0.0106186	0.014072	0.31	0.737476		-0.0923799	-0.0756035	0.45	0.783746		-0.0157779	-0.0121175	0.408333	0.316133		0.0144575	0.0132826	0.615556	0.605912		0.053898	0.0930263	0.536667	0.836326		-0.0660094	-0.0760181	0.475	0.759206		-0.0295314	-0.0409043	0.53	0.245955
-1.923		-0.0133647	0.00890459	0.55	0.631877		0.00871169	0.0122047	0.308333	0.737462		-0.090316	-0.074299	0.445	0.783055		-0.0144244	-0.0109003	0.408333	0.313395		0.0148821	0.0160035	0.617778	0.605593		0.054324	0.0895349	0.536667	0.83746		-0.0658402	-0.0761528	0.475	0.757505		-0.0309298	-0.0450579	0.531667	0.243734
-1.922		-0.0130447	0.0118491	0.548333	0.634238		0.00788057	0.00924325	0.306667	0.737585		-0.0885577	-0.0767431	0.441667	0.781593		-0.013112	-0.00989541	0.41	0.311237		0.0155811	0.0159096	0.62	0.604378		0.0544266	0.0886961	0.541667	0.838722		-0.0660974	-0.0723823	0.471667	0.756725		-0.0323503	-0.0466692	0.535	0.24143
-1.921		-0.0130246	0.0128909	0.546667	0.636226		0.00806082	0.00805958	0.303333	0.73797		-0.0875065	-0.0771397	0.44	0.779161		-0.0127308	-0.00962288	0.413333	0.308532		0.0158344	0.0114671	0.624444	0.604211		0.0548272	0.0882246	0.553333	0.840362		-0.0657497	-0.072227	0.466667	0.756251		-0.0335881	-0.0475239	0.54	0.240298
-1.92		-0.0112491	0.0138931	0.543333	0.638196		0.00921001	0.00818933	0.303333	0.738904		-0.0868177	-0.0782225	0.438333	0.776929		-0.0128815	-0.0081625	0.413333	0.306762		0.0151417	0.0051112	0.628889	0.605794		0.0556395	0.0870089	0.558333	0.842023		-0.0638131	-0.070387	0.468333	0.755143		-0.0344248	-0.0506943	0.541667	0.235005
-1.919		-0.0104855	0.0137422	0.541667	0.639717		0.00872044	0.00726779	0.305	0.739136		-0.0851924	-0.0786718	0.435	0.774522		-0.0111932	-0.006823	0.413333	0.304132		0.0138968	0.00041442	0.633333	0.607118		0.0560932	0.0851136	0.548333	0.842933		-0.0639288	-0.0681529	0.463333	0.753763		-0.0336745	-0.05383	0.543333	0.230695
-1.918		-0.00974863	0.0140931	0.541667	0.641345		0.00781195	0.00529205	0.31	0.739427		-0.0835169	-0.0802238	0.433333	0.771581		-0.00956638	-0.00531937	0.413333	0.303892		0.0119302	-0.00167767	0.644444	0.608271		0.0566472	0.0819932	0.543333	0.843796		-0.0628488	-0.0702737	0.465	0.752727		-0.0327461	-0.0563024	0.545	0.228178
-1.917		-0.0096135	0.0144141	0.543333	0.643058		0.00667491	0.00268808	0.311667	0.740013		-0.0823156	-0.0789849	0.431667	0.768105		-0.0076059	-0.00447665	0.406667	0.304183		0.0115313	-0.00270315	0.651111	0.609614		0.056261	0.0813015	0.541667	0.844647		-0.0634036	-0.0743703	0.461667	0.751987		-0.034062	-0.0575173	0.545	0.224
-1.916		-0.00819226	0.0165408	0.545	0.645487		0.00588965	0.000423407	0.308333	0.740881		-0.0809595	-0.0752636	0.43	0.765305		-0.00705916	-0.00249029	0.401667	0.304926		0.011965	-0.00604253	0.651111	0.611081		0.0561182	0.0827274	0.535	0.845893		-0.0642422	-0.0783535	0.461667	0.751313		-0.0359862	-0.0579318	0.541667	0.217883
-1.915		-0.007967	0.017663	0.545	0.646536		0.00628051	-0.00149712	0.306667	0.74227		-0.0800046	-0.0697715	0.425	0.762261		-0.00710594	0.000447531	0.396667	0.307058		0.0134016	-0.0107634	0.651111	0.612503		0.0549813	0.0842424	0.538333	0.847683		-0.0643481	-0.0787057	0.458333	0.749929		-0.0375518	-0.0595031	0.541667	0.210345
-1.914		-0.00725868	0.0176508	0.545	0.646745		0.00683616	-0.00352073	0.306667	0.743385		-0.0790489	-0.0632285	0.416667	0.758955		-0.00732658	0.00454368	0.393333	0.308253		0.0132102	-0.0114619	0.653333	0.61501		0.0566691	0.0863478	0.541667	0.849174		-0.0634107	-0.07817	0.458333	0.748152		-0.0387324	-0.0613393	0.538333	0.206678
-1.913		-0.00644549	0.0196888	0.546667	0.646904		0.00635594	-0.00572492	0.306667	0.744002		-0.0767994	-0.0589377	0.408333	0.755781		-0.00597584	0.00986551	0.391667	0.309465		0.0128891	-0.00912085	0.655556	0.6193		0.0574204	0.0891459	0.541667	0.850559		-0.0634315	-0.0791061	0.458333	0.746589		-0.0389501	-0.0618936	0.54	0.204026
-1.912		-0.00641904	0.0204989	0.548333	0.647958		0.00498478	-0.00849362	0.308333	0.744241		-0.0752621	-0.0562483	0.401667	0.752784		-0.00379081	0.014169	0.385	0.310949		0.0117814	-0.00281639	0.655556	0.623409		0.0571056	0.088798	0.536667	0.851947		-0.0623913	-0.077133	0.458333	0.744067		-0.0381631	-0.0616261	0.541667	0.202988
-1.911		-0.00647234	0.0218369	0.543333	0.648431		0.00368204	-0.00992516	0.306667	0.744541		-0.0740475	-0.0543386	0.396667	0.750882		-0.00181754	0.0183359	0.38	0.312846		0.0111988	0.00133602	0.664444	0.626766		0.0559709	0.0876645	0.535	0.853096		-0.062575	-0.0770408	0.456667	0.74209		-0.0391208	-0.0620796	0.545	0.200836
-1.91		-0.00531865	0.0247466	0.536667	0.650069		0.00255532	-0.0120778	0.306667	0.744231		-0.0719268	-0.0514807	0.396667	0.749172		-0.000737705	0.0198242	0.373333	0.31352		0.0123972	0.00156957	0.671111	0.630059		0.0540022	0.0916059	0.535	0.854049		-0.0636377	-0.0746555	0.448333	0.739579		-0.0406653	-0.0606567	0.543333	0.19746
-1.909		-0.00475459	0.0270035	0.531667	0.651218		0.00197493	-0.0133975	0.301667	0.744323		-0.0705839	-0.0483473	0.396667	0.747999		-0.000374231	0.0218256	0.37	0.31472		0.0143846	0.000798579	0.671111	0.634031		0.0532802	0.0918103	0.538333	0.854344		-0.0643101	-0.0717412	0.445	0.736524		-0.0415591	-0.05996	0.54	0.196247
-1.908		-0.00377788	0.0283469	0.528333	0.652135		0.00206423	-0.0153302	0.296667	0.744107		-0.069307	-0.0438414	0.393333	0.746332		-0.00130778	0.0254496	0.363333	0.3157		0.0147397	0.0017437	0.673333	0.637764		0.0527467	0.0929681	0.538333	0.854307		-0.0628161	-0.0729111	0.436667	0.734226		-0.0423713	-0.0607189	0.54	0.193976
-1.907		-0.00267495	0.0295092	0.526667	0.653443		0.00142689	-0.0165553	0.295	0.743708		-0.0678927	-0.0412727	0.39	0.744263		-0.000892249	0.026907	0.36	0.317738		0.0137236	0.00144085	0.673333	0.642551		0.053552	0.0908331	0.54	0.853778		-0.0622919	-0.0752871	0.428333	0.732367		-0.0436804	-0.0621055	0.536667	0.191879
-1.906		-0.00230941	0.0320688	0.526667	0.654572		-0.000189058	-0.0171815	0.298333	0.743774		-0.0661154	-0.0402311	0.386667	0.742497		0.000536449	0.0300741	0.361667	0.319446		0.0130576	0.00299679	0.673333	0.645585		0.0539226	0.0897039	0.538333	0.853767		-0.0608595	-0.0768447	0.426667	0.729847		-0.042733	-0.0642443	0.535	0.187442
-1.905		-0.00179516	0.0321711	0.523333	0.656506		-0.00132372	-0.0170333	0.303333	0.743515		-0.0644906	-0.0381592	0.386667	0.741513		0.0020808	0.0326878	0.365	0.32092		0.0133232	0.00706848	0.671111	0.648102		0.0527898	0.0879589	0.531667	0.853866		-0.0612409	-0.074179	0.426667	0.727605		-0.0431412	-0.0659761	0.531667	0.183768
-1.904		-0.00110163	0.0314423	0.52	0.65878		-0.00395258	-0.0169542	0.301667	0.743889		-0.0616042	-0.037056	0.39	0.741079		0.00315185	0.0343806	0.361667	0.321663		0.0141661	0.0107319	0.666667	0.651058		0.05065	0.0857734	0.533333	0.853848		-0.0625285	-0.0697011	0.428333	0.724514		-0.0447575	-0.0676125	0.53	0.183197
-1.903		-0.00118497	0.0312693	0.52	0.66173		-0.00480653	-0.0183473	0.298333	0.743315		-0.0603177	-0.0355123	0.393333	0.73919		0.00370897	0.0342305	0.358333	0.320955		0.0160436	0.0137144	0.662222	0.654481		0.0508816	0.0812837	0.54	0.854007		-0.0636467	-0.0668433	0.425	0.721122		-0.0458003	-0.0713624	0.526667	0.183163
-1.902		-0.00130115	0.030521	0.521667	0.665565		-0.00410479	-0.0217632	0.296667	0.742303		-0.0584885	-0.0364981	0.393333	0.737161		0.00319013	0.0342697	0.355	0.318692		0.0176123	0.0172145	0.655556	0.658222		0.0508057	0.074236	0.543333	0.85368		-0.0639341	-0.0670123	0.423333	0.718378		-0.0468134	-0.0761096	0.521667	0.181813
-1.901		-0.000557624	0.03228	0.526667	0.66826		-0.003895	-0.0261715	0.296667	0.74216		-0.0577936	-0.039918	0.391667	0.735704		0.00198436	0.0337723	0.353333	0.31561		0.0175253	0.0191444	0.651111	0.662695		0.0525065	0.0727048	0.545	0.853392		-0.062926	-0.0652592	0.42	0.715926		-0.0473701	-0.078634	0.515	0.177889
-1.9		-0.000892666	0.0329021	0.528333	0.671094		-0.00489968	-0.0267978	0.301667	0.741783		-0.0563012	-0.0407569	0.393333	0.734221		0.0025271	0.0331941	0.353333	0.311731		0.0161113	0.0164751	0.646667	0.667889		0.0522023	0.0699404	0.543333	0.853253		-0.0614066	-0.062458	0.41	0.714261		-0.0469479	-0.0810111	0.513333	0.175383
-1.899		-0.000652157	0.032647	0.53	0.673522		-0.00633613	-0.026849	0.301667	0.741191		-0.0550703	-0.0421446	0.4	0.732561		0.00356052	0.0329538	0.36	0.308141		0.0141347	0.0116607	0.637778	0.673737		0.0510655	0.0650601	0.538333	0.853351		-0.0603016	-0.0590795	0.401667	0.712769		-0.0458507	-0.0836132	0.513333	0.174732
-1.898		-0.00130461	0.0300431	0.526667	0.675873		-0.00834413	-0.0296009	0.295	0.740478		-0.0541455	-0.0454087	0.401667	0.730236		0.00426639	0.0333942	0.361667	0.303271		0.0133793	0.00841594	0.633333	0.677968		0.0481251	0.0597746	0.533333	0.853328		-0.0607812	-0.0593128	0.393333	0.710503		-0.0464884	-0.0861363	0.51	0.173662
-1.897		-0.000469169	0.0278667	0.516667	0.678927		-0.0087686	-0.0316547	0.291667	0.73971		-0.0529186	-0.0475451	0.405	0.726912		0.0043318	0.0317599	0.368333	0.297791		0.0134611	0.00647952	0.626667	0.682014		0.0465882	0.0534853	0.531667	0.853156		-0.0612655	-0.0621714	0.39	0.708913		-0.0472283	-0.0877782	0.506667	0.170906
-1.896		-0.000109852	0.0265756	0.506667	0.680629		-0.00857054	-0.0332215	0.291667	0.738398		-0.0514033	-0.047613	0.406667	0.724635		0.00373674	0.0293588	0.373333	0.292249		0.0148943	0.0023452	0.624444	0.684926		0.0460561	0.0518032	0.536667	0.852918		-0.0605765	-0.0648102	0.391667	0.706829		-0.0476166	-0.0869481	0.505	0.16835
-1.895		0.000424084	0.024987	0.5	0.682831		-0.00802654	-0.0345985	0.291667	0.737202		-0.0502493	-0.0459798	0.403333	0.722731		0.00247062	0.0295774	0.376667	0.28795		0.0147536	-0.000993578	0.626667	0.687528		0.0464168	0.0500515	0.54	0.853049		-0.0585277	-0.0663994	0.391667	0.704395		-0.0481494	-0.0865034	0.5	0.16715
-1.894		0.000327093	0.0241067	0.496667	0.685001		-0.0084944	-0.0357154	0.296667	0.736523		-0.0494169	-0.0429166	0.408333	0.720147		0.00242668	0.0290678	0.385	0.283603		0.0144651	-0.00508429	0.631111	0.690965		0.0452123	0.0512938	0.54	0.852861		-0.0569078	-0.0679743	0.393333	0.702233		-0.047875	-0.0882608	0.498333	0.16592
-1.893		0.000218492	0.022155	0.491667	0.687094		-0.00961004	-0.0361921	0.301667	0.735912		-0.048297	-0.0376996	0.41	0.717986		0.00292359	0.0311964	0.39	0.279316		0.0128585	-0.0074724	0.631111	0.694135		0.0450144	0.0506107	0.543333	0.85237		-0.0544672	-0.0679427	0.396667	0.700269		-0.0465751	-0.0899332	0.496667	0.164912
-1.892		-0.000170596	0.0219316	0.488333	0.688661		-0.00997815	-0.0370007	0.3	0.735253		-0.0470117	-0.0344658	0.408333	0.715806		0.00397894	0.0342324	0.391667	0.275696		0.0130035	-0.00619556	0.633333	0.696365		0.0427797	0.0482352	0.55	0.852397		-0.0546028	-0.0670274	0.4	0.699231		-0.0468121	-0.0907535	0.495	0.163573
-1.891		-0.000463155	0.0209716	0.485	0.69085		-0.0106167	-0.0376017	0.296667	0.734382		-0.0456059	-0.0344751	0.4	0.713786		0.00401563	0.0364852	0.388333	0.273479		0.0140381	-0.00108134	0.631111	0.698724		0.0427013	0.0472705	0.55	0.851958		-0.0544081	-0.06355	0.401667	0.698359		-0.0476736	-0.090029	0.493333	0.162656
-1.89		-0.00027762	0.020545	0.485	0.693188		-0.0101092	-0.0379136	0.298333	0.732908		-0.0446078	-0.0349474	0.393333	0.712086		0.00383846	0.0392114	0.388333	0.273318		0.0166402	-0.000498507	0.633333	0.700554		0.0416718	0.0470534	0.556667	0.851217		-0.0536663	-0.0600977	0.408333	0.696834		-0.048656	-0.0891441	0.491667	0.160998
-1.889		-0.000148591	0.0209077	0.481667	0.695276		-0.00981507	-0.039456	0.306667	0.731808		-0.0444851	-0.0331771	0.39	0.710432		0.00287071	0.0398347	0.381667	0.272522		0.0168728	-0.00021358	0.633333	0.702815		0.0410812	0.0474222	0.56	0.850922		-0.0510005	-0.0559675	0.405	0.696268		-0.0497132	-0.0878722	0.485	0.160494
-1.888		0.000207238	0.0216547	0.475	0.697038		-0.00998074	-0.0393475	0.306667	0.730549		-0.0440121	-0.0317354	0.393333	0.708311		0.0030001	0.039555	0.375	0.270906		0.0155227	0.00114035	0.628889	0.704612		0.0404508	0.0484911	0.56	0.850121		-0.049754	-0.0512875	0.405	0.695051		-0.0500261	-0.0860717	0.481667	0.161798
-1.887		-9.22748e-06	0.0232115	0.475	0.698877		-0.0111994	-0.0403222	0.3	0.729498		-0.0434474	-0.0296429	0.393333	0.705561		0.00428909	0.0404023	0.375	0.269407		0.0140368	0.00403898	0.624444	0.706641		0.0406407	0.0512163	0.566667	0.849169		-0.0471954	-0.0503671	0.41	0.694373		-0.0492639	-0.0860092	0.475	0.163489
-1.886		0.000143405	0.0239657	0.473333	0.70186		-0.0122755	-0.0414413	0.296667	0.728798		-0.0429923	-0.0289201	0.395	0.702557		0.0056821	0.0422276	0.375	0.26871		0.0132016	0.00449545	0.617778	0.708633		0.0391493	0.050978	0.566667	0.848292		-0.0465058	-0.0531519	0.41	0.694342		-0.0495787	-0.0874213	0.47	0.165255
-1.885		-2.10365e-05	0.0261418	0.476667	0.704135		-0.0145783	-0.0414824	0.296667	0.727996		-0.0409338	-0.028602	0.398333	0.699331		0.00602443	0.0455555	0.371667	0.268079		0.0130202	0.00758727	0.613333	0.711168		0.0381911	0.0489839	0.565	0.847435		-0.0469014	-0.0541416	0.405	0.695181		-0.0501548	-0.0893196	0.468333	0.16756
-1.884		-0.000273449	0.0265428	0.481667	0.706515		-0.0151293	-0.0420787	0.296667	0.726801		-0.0401018	-0.0279854	0.403333	0.696975		0.00591718	0.0457595	0.361667	0.269254		0.0139972	0.0166591	0.613333	0.712148		0.0381206	0.0463794	0.566667	0.846673		-0.0473294	-0.0508047	0.403333	0.696591		-0.0514071	-0.0899662	0.465	0.172954
-1.883		-0.000859715	0.026447	0.481667	0.708666		-0.0151291	-0.0432303	0.296667	0.725742		-0.0396936	-0.027196	0.405	0.69471		0.00507931	0.045291	0.353333	0.271307		0.0158335	0.0223169	0.615556	0.713031		0.0374883	0.0428616	0.571667	0.845686		-0.0466415	-0.0455964	0.406667	0.696148		-0.0528447	-0.0904169	0.461667	0.177088
-1.882		-0.000516638	0.0267249	0.48	0.710929		-0.0153496	-0.0453943	0.293333	0.725347		-0.039592	-0.0273401	0.4	0.692298		0.00386908	0.0445343	0.348333	0.272478		0.0156632	0.0288014	0.62	0.713123		0.0373454	0.038835	0.575	0.844789		-0.0453387	-0.0395495	0.411667	0.694464		-0.0534454	-0.0924232	0.46	0.179519
-1.881		-0.000867606	0.0257963	0.476667	0.713357		-0.0160102	-0.0485062	0.298333	0.725004		-0.0403585	-0.0281604	0.393333	0.689664		0.00349448	0.0429571	0.346667	0.274751		0.0144463	0.0359237	0.62	0.713307		0.0369197	0.0331187	0.575	0.843878		-0.0428108	-0.0352564	0.415	0.693035		-0.0525066	-0.0957369	0.456667	0.181403
-1.88		-0.00137834	0.0270028	0.475	0.715321		-0.0168399	-0.0504271	0.298333	0.724555		-0.0400344	-0.0317535	0.386667	0.686808		0.00398138	0.0399922	0.343333	0.276647		0.0120224	0.0389146	0.62	0.713187		0.0336629	0.0342728	0.58	0.842967		-0.0420144	-0.0310662	0.413333	0.691448		-0.0516776	-0.0971912	0.455	0.184894
-1.879		-0.00209905	0.0275841	0.476667	0.717924		-0.0189443	-0.0507006	0.3	0.72406		-0.0394669	-0.0346218	0.38	0.683654		0.00463762	0.0372865	0.34	0.279473		0.0117946	0.0391644	0.617778	0.713093		0.0316806	0.0310238	0.575	0.842036		-0.0419339	-0.0273276	0.415	0.68921		-0.0526016	-0.0991665	0.451667	0.190449
-1.878		-0.00261511	0.0253807	0.475	0.719946		-0.0193747	-0.0506839	0.295	0.723981		-0.0387366	-0.0384659	0.375	0.68143		0.00439989	0.034044	0.338333	0.281414		0.0129881	0.035599	0.624444	0.712914		0.0320557	0.0264921	0.571667	0.840803		-0.0415922	-0.0237658	0.42	0.687248		-0.0542425	-0.101364	0.448333	0.194767
-1.877		-0.00279101	0.0223539	0.473333	0.721081		-0.0189834	-0.050952	0.288333	0.724311		-0.0386119	-0.0441415	0.373333	0.680282		0.00362522	0.0313814	0.338333	0.282812		0.0160559	0.0342377	0.628889	0.713626		0.0333817	0.0180779	0.566667	0.839986		-0.0415637	-0.0235235	0.426667	0.684292		-0.0561588	-0.103653	0.448333	0.196688
-1.876		-0.00308965	0.0196156	0.471667	0.722856		-0.0179793	-0.0517659	0.286667	0.72551		-0.0386856	-0.0487709	0.371667	0.677836		0.00253958	0.0262146	0.338333	0.283291		0.0178354	0.0348793	0.626667	0.714809		0.0333644	0.0125565	0.561667	0.838859		-0.0398911	-0.0251325	0.431667	0.681179		-0.056895	-0.104188	0.446667	0.19815
-1.875		-0.00397441	0.0169523	0.471667	0.725245		-0.0176914	-0.0507554	0.286667	0.726479		-0.0400593	-0.0527093	0.368333	0.676549		0.00297168	0.0221038	0.34	0.284721		0.0170607	0.0311092	0.622222	0.716947		0.0321339	0.00920004	0.563333	0.837116		-0.0382262	-0.0263542	0.43	0.678173		-0.0562214	-0.102903	0.448333	0.202373
-1.874		-0.0045162	0.0133664	0.47	0.727858		-0.0178537	-0.0493498	0.288333	0.726206		-0.0409135	-0.0537814	0.373333	0.67473		0.0027738	0.0188796	0.341667	0.285584		0.0142011	0.0284417	0.62	0.718055		0.0312284	0.00814005	0.563333	0.835033		-0.0365205	-0.0262594	0.428333	0.675585		-0.055225	-0.10334	0.451667	0.206436
-1.873		-0.00489302	0.011079	0.463333	0.729475		-0.0189178	-0.0479697	0.293333	0.726412		-0.0408941	-0.0519769	0.385	0.672987		0.00367817	0.0166923	0.348333	0.286656		0.0132169	0.025709	0.615556	0.718019		0.0286238	0.00805376	0.566667	0.833239		-0.0363919	-0.0274774	0.425	0.673993		-0.0561634	-0.104648	0.455	0.209477
-1.872		-0.0053637	0.0107934	0.455	0.731866		-0.0201308	-0.0455485	0.295	0.726832		-0.0403407	-0.0496284	0.395	0.671064		0.00338329	0.0157455	0.351667	0.287828		0.0135304	0.0228496	0.613333	0.719192		0.0285546	0.00674085	0.56	0.83199		-0.0368739	-0.027874	0.425	0.672558		-0.0569389	-0.105378	0.456667	0.214166
-1.871		-0.00567348	0.0102723	0.45	0.734302		-0.019706	-0.0443691	0.298333	0.728208		-0.0398462	-0.0482797	0.403333	0.668932		0.00253299	0.0158678	0.351667	0.288928		0.0170726	0.0221997	0.611111	0.719985		0.0272572	0.00137746	0.55	0.830543		-0.0372154	-0.0287718	0.423333	0.671169		-0.0583874	-0.105547	0.456667	0.219021
-1.87		-0.00638968	0.00873855	0.451667	0.736011		-0.0192459	-0.0431027	0.3	0.729723		-0.0404897	-0.0486292	0.415	0.667254		0.00150465	0.0180671	0.35	0.290013		0.019296	0.0251056	0.608889	0.721768		0.0281952	0.0020513	0.55	0.829679		-0.0361585	-0.0276329	0.418333	0.66853		-0.0595955	-0.105881	0.46	0.224264
-1.869		-0.00702619	0.0071171	0.45	0.738172		-0.01899	-0.0413555	0.301667	0.731129		-0.040735	-0.0497393	0.418333	0.665437		0.00188395	0.0199369	0.351667	0.292089		0.018675	0.0252655	0.606667	0.722645		0.0285866	0.0014942	0.546667	0.829245		-0.0351284	-0.0272705	0.41	0.665641		-0.0599741	-0.106386	0.465	0.227179
-1.868		-0.00770962	0.00685324	0.451667	0.739094		-0.0189229	-0.0415979	0.303333	0.731941		-0.0404633	-0.0496752	0.42	0.662645		0.00286287	0.0190048	0.356667	0.293466		0.0170252	0.0254264	0.611111	0.722795		0.028691	0.00253032	0.55	0.828886		-0.0325733	-0.0245294	0.408333	0.663154		-0.0596087	-0.104698	0.468333	0.23097
-1.867		-0.00834341	0.0080444	0.453333	0.740271		-0.0196299	-0.0398495	0.311667	0.733022		-0.0404354	-0.049703	0.426667	0.659132		0.00387972	0.0169111	0.356667	0.294602		0.0160194	0.0271281	0.615556	0.723492		0.0266825	0.00594377	0.553333	0.828524		-0.0320979	-0.0218805	0.4	0.660609		-0.0587423	-0.103268	0.471667	0.236004
-1.866		-0.0091122	0.0106093	0.458333	0.74194		-0.0216367	-0.0404417	0.315	0.73366		-0.0387122	-0.047534	0.438333	0.656976		0.00428015	0.0150371	0.35	0.295653		0.0164965	0.0299926	0.62	0.725403		0.0257054	0.00717251	0.551667	0.827942		-0.0332608	-0.0228937	0.39	0.658666		-0.0587671	-0.101918	0.475	0.242804
-1.865		-0.00995405	0.01224	0.458333	0.74291		-0.0217381	-0.0411416	0.313333	0.734029		-0.0387134	-0.0463257	0.446667	0.655216		0.00341991	0.0151414	0.341667	0.296605		0.0188851	0.0305109	0.62	0.7279		0.0253512	0.00722454	0.555	0.827112		-0.0346036	-0.0256798	0.385	0.656464		-0.0594131	-0.100631	0.476667	0.24808
-1.864		-0.0102774	0.0147294	0.455	0.743626		-0.0214782	-0.0408111	0.316667	0.7343		-0.0389147	-0.0473286	0.45	0.652627		0.00208407	0.0161299	0.341667	0.297719		0.0209615	0.0334496	0.617778	0.730035		0.0256958	0.0100673	0.563333	0.826834		-0.0344681	-0.0279698	0.386667	0.654947		-0.0601576	-0.0983243	0.478333	0.253542
-1.863		-0.0103363	0.0159587	0.451667	0.744116		-0.0210821	-0.0410761	0.32	0.734232		-0.0396354	-0.0484063	0.453333	0.649911		0.00140781	0.0153123	0.34	0.299076		0.0202377	0.0377237	0.617778	0.731327		0.0254369	0.00979694	0.566667	0.825481		-0.0331777	-0.0282596	0.388333	0.653765		-0.0592071	-0.0961157	0.478333	0.257655
-1.862		-0.0106408	0.0146284	0.451667	0.745041		-0.021112	-0.0413974	0.326667	0.73417		-0.0405198	-0.0468068	0.453333	0.649007		0.00114189	0.0133062	0.336667	0.30174		0.0181476	0.041391	0.613333	0.732572		0.0246338	0.00736192	0.565	0.82478		-0.0301728	-0.0289312	0.391667	0.65165		-0.057647	-0.0934839	0.478333	0.261652
-1.861		-0.010662	0.0144664	0.451667	0.746686		-0.0219245	-0.0450268	0.336667	0.733807		-0.0400215	-0.0473917	0.456667	0.648335		0.00185604	0.0119697	0.333333	0.30386		0.0173818	0.046156	0.611111	0.73375		0.0235481	0.00467221	0.556667	0.823211		-0.0292771	-0.0241151	0.395	0.648927		-0.0569216	-0.0932003	0.476667	0.267154
-1.86		-0.0113825	0.015212	0.45	0.748475		-0.0245725	-0.0483691	0.341667	0.733638		-0.0392366	-0.0491644	0.456667	0.648305		0.00305402	0.0109476	0.333333	0.304906		0.0169651	0.0530169	0.611111	0.733313		0.0213273	0.00617427	0.556667	0.822059		-0.0292556	-0.0206212	0.398333	0.645642		-0.0565821	-0.0931864	0.475	0.275104
-1.859		-0.0120839	0.0167856	0.446667	0.750585		-0.0256576	-0.0507659	0.346667	0.73403		-0.0389867	-0.0521042	0.453333	0.648564		0.00292497	0.00942121	0.336667	0.306985		0.018651	0.0576242	0.613333	0.73252		0.0217631	0.00663813	0.561667	0.821306		-0.0300101	-0.0174137	0.405	0.643742		-0.0569654	-0.0928946	0.475	0.281432
-1.858		-0.0127443	0.0164234	0.445	0.752202		-0.0258365	-0.0497836	0.348333	0.733809		-0.039621	-0.0539777	0.448333	0.648212		0.00232884	0.00737822	0.34	0.30844		0.0210892	0.0587352	0.617778	0.733133		0.0231661	0.00498003	0.57	0.820994		-0.0302046	-0.0143472	0.405	0.641495		-0.0582062	-0.0925464	0.476667	0.287879
-1.857		-0.0127721	0.015005	0.445	0.753634		-0.0249644	-0.0495575	0.353333	0.733375		-0.0397876	-0.057409	0.445	0.649548		0.00123902	0.00502646	0.346667	0.309966		0.0231511	0.0553144	0.617778	0.732892		0.0230334	0.00147702	0.576667	0.820705		-0.0289032	-0.0121671	0.406667	0.638574		-0.0576012	-0.0930541	0.48	0.295799
-1.856		-0.0139801	0.0114333	0.445	0.75461		-0.0242907	-0.0478657	0.358333	0.733571		-0.040864	-0.0623936	0.443333	0.650005		0.00188952	0.00289548	0.351667	0.310843		0.0227887	0.0560325	0.617778	0.733133		0.0219765	-0.0047456	0.576667	0.820103		-0.0266277	-0.0120842	0.408333	0.63625		-0.0557662	-0.0937662	0.486667	0.304511
-1.855		-0.0142829	0.00841578	0.445	0.755561		-0.0249333	-0.0473387	0.361667	0.733614		-0.0408031	-0.068829	0.446667	0.65021		0.00203805	-0.000325185	0.36	0.310038		0.0206372	0.0570098	0.62	0.733999		0.0216507	-0.00872938	0.573333	0.819001		-0.0252545	-0.0135096	0.41	0.635272		-0.0551458	-0.0934934	0.491667	0.313594
-1.854		-0.0148073	0.0055625	0.443333	0.756649		-0.0265692	-0.044936	0.363333	0.734691		-0.0410053	-0.0737772	0.451667	0.650297		0.00275544	-0.00277509	0.365	0.310297		0.0204881	0.055631	0.62	0.733788		0.0175201	-0.0104344	0.568333	0.818989		-0.0249865	-0.0125804	0.416667	0.634912		-0.0550334	-0.0909256	0.496667	0.318846
-1.853		-0.0155551	0.00117119	0.441667	0.757682		-0.0268776	-0.0423154	0.365	0.735834		-0.0414815	-0.0741059	0.455	0.649899		0.00291706	-0.00489245	0.368333	0.311319		0.0220064	0.0561309	0.617778	0.733054		0.0171195	-0.0110965	0.566667	0.818649		-0.0251568	-0.0110257	0.42	0.634423		-0.055616	-0.0897038	0.5	0.323293
-1.852		-0.0160199	-0.00313713	0.445	0.758895		-0.0264305	-0.0398542	0.365	0.736745		-0.0415362	-0.0728449	0.451667	0.649193		0.00222486	-0.00375971	0.371667	0.312782		0.0242062	0.053781	0.622222	0.733127		0.0165613	-0.0109142	0.565	0.817373		-0.0255169	-0.0125882	0.42	0.63511		-0.0563861	-0.0890478	0.503333	0.327216
-1.851		-0.0164615	-0.00594428	0.451667	0.760028		-0.0260139	-0.0376203	0.37	0.737396		-0.0417528	-0.0724077	0.45	0.646962		0.000671851	-0.00411829	0.371667	0.313161		0.0262999	0.051574	0.622222	0.733302		0.0171867	-0.0101984	0.565	0.817007		-0.025413	-0.0145177	0.42	0.635555		-0.0563744	-0.0883109	0.503333	0.331693
-1.85		-0.0176979	-0.0100122	0.455	0.759985		-0.0252367	-0.03636	0.373333	0.739001		-0.042869	-0.0728184	0.443333	0.644487		0.000111941	-0.00417434	0.375	0.313483		0.0253681	0.0512717	0.617778	0.734075		0.0162361	-0.0105804	0.561667	0.816178		-0.0233054	-0.0153778	0.426667	0.636207		-0.0544989	-0.087408	0.501667	0.337237
-1.849		-0.0184579	-0.0134644	0.458333	0.7594		-0.025078	-0.0365697	0.378333	0.74062		-0.044357	-0.0741354	0.44	0.641267		2.38367e-05	-0.00176626	0.376667	0.313254		0.023005	0.0537263	0.617778	0.734529		0.0157107	-0.00743421	0.556667	0.815684		-0.0209662	-0.0151882	0.43	0.636803		-0.0537288	-0.0883757	0.5	0.340372
-1.848		-0.0193014	-0.0189434	0.461667	0.759171		-0.0259653	-0.0359603	0.385	0.742725		-0.0448886	-0.0758259	0.438333	0.638043		0.000422918	-0.000923726	0.381667	0.314236		0.0218175	0.0529205	0.608889	0.735011		0.0138055	-0.00435454	0.556667	0.815684		-0.0201775	-0.0140227	0.435	0.63524		-0.0526496	-0.0885698	0.496667	0.342587
-1.847		-0.0201647	-0.0220038	0.465	0.758811		-0.0263528	-0.0359187	0.386667	0.74473		-0.0443842	-0.0754993	0.44	0.634131		0.000185532	-0.000853499	0.386667	0.315677		0.0234365	0.0535732	0.602222	0.734606		0.0126752	-0.00029466	0.555	0.815556		-0.0201854	-0.011889	0.441667	0.633456		-0.0519752	-0.0869769	0.496667	0.344944
-1.846		-0.0212864	-0.0243125	0.468333	0.758521		-0.0260938	-0.035845	0.386667	0.74621		-0.0455888	-0.0766568	0.443333	0.62939		0.00060267	-0.00117139	0.391667	0.316555		0.0269393	0.0527468	0.595556	0.733715		0.0109596	0.00252014	0.556667	0.814998		-0.0209635	-0.0116093	0.445	0.632105		-0.0524816	-0.0839501	0.495	0.348838
-1.845		-0.0218832	-0.0243167	0.473333	0.757992		-0.0260523	-0.0344622	0.388333	0.747666		-0.0474235	-0.0772008	0.441667	0.624288		-0.000729878	-0.00425943	0.39	0.318246		0.0285632	0.0538148	0.591111	0.733069		0.0112615	0.00486518	0.555	0.81443		-0.0205556	-0.013597	0.446667	0.629921		-0.0526158	-0.0826197	0.491667	0.351084
-1.844		-0.0226546	-0.0238993	0.478333	0.756792		-0.0252765	-0.0358583	0.395	0.749085		-0.0502419	-0.0785435	0.443333	0.619373		-0.00173434	-0.0029308	0.393333	0.318583		0.0279787	0.0553426	0.593333	0.733919		0.0112448	0.00605774	0.551667	0.813152		-0.0180417	-0.0169402	0.45	0.627213		-0.0517808	-0.0814716	0.485	0.352264
-1.843		-0.0234171	-0.0232116	0.483333	0.755696		-0.024897	-0.0365894	0.401667	0.751347		-0.0521435	-0.0814473	0.445	0.615995		-0.00200951	-0.00218884	0.398333	0.319794		0.0268838	0.0567471	0.597778	0.73499		0.0112927	0.00987834	0.543333	0.812261		-0.0151569	-0.018897	0.455	0.625915		-0.0510118	-0.0784865	0.478333	0.352314
-1.842		-0.0236427	-0.0232761	0.486667	0.754096		-0.0256781	-0.037387	0.405	0.753244		-0.0532002	-0.080103	0.448333	0.611115		-0.00158603	-0.00401977	0.406667	0.323149		0.0256088	0.0594447	0.604444	0.735738		0.0099936	0.016501	0.54	0.811447		-0.0139958	-0.0165718	0.458333	0.62511		-0.0499842	-0.0739446	0.478333	0.353654
-1.841		-0.0239341	-0.024163	0.49	0.753143		-0.0271697	-0.0378533	0.408333	0.754408		-0.0527775	-0.078052	0.453333	0.60687		-0.000630078	-0.00649885	0.413333	0.326606		0.0256864	0.0629283	0.608889	0.736017		0.00719276	0.0163378	0.538333	0.810953		-0.0134697	-0.0149256	0.463333	0.624107		-0.0488954	-0.0704509	0.48	0.355889
-1.84		-0.024858	-0.0251536	0.496667	0.752008		-0.0270817	-0.0407453	0.41	0.754513		-0.0539172	-0.0800497	0.451667	0.602822		-0.000581599	-0.00833335	0.416667	0.330943		0.0276495	0.0683583	0.608889	0.736615		0.00696829	0.0173815	0.536667	0.809984		-0.0141528	-0.0107686	0.475	0.622663		-0.0488989	-0.0687288	0.48	0.357988
-1.839		-0.025741	-0.022926	0.503333	0.750821		-0.0266378	-0.0445344	0.413333	0.755343		-0.0560367	-0.0834816	0.45	0.600386		-0.00145921	-0.00876786	0.415	0.33527		0.0299953	0.0754767	0.613333	0.736831		0.00699641	0.0208987	0.535	0.809287		-0.0146058	-0.00644368	0.483333	0.620174		-0.0501242	-0.0677378	0.483333	0.359425
-1.838		-0.0256512	-0.0197638	0.51	0.750655		-0.0261714	-0.0454274	0.42	0.75672		-0.0576299	-0.0846161	0.448333	0.597408		-0.00345341	-0.0118613	0.413333	0.340035		0.0316187	0.0787012	0.62	0.737814		0.00684065	0.0236645	0.535	0.808856		-0.0129009	-0.00127964	0.495	0.618126		-0.0496376	-0.0677198	0.488333	0.362385
-1.837		-0.0263046	-0.0190343	0.52	0.750655		-0.0263245	-0.045898	0.421667	0.757715		-0.0601214	-0.0873644	0.446667	0.595297		-0.00380309	-0.012931	0.406667	0.345705		0.031627	0.0814065	0.626667	0.739035		0.00713747	0.0231748	0.533333	0.808413		-0.011202	0.00508467	0.501667	0.616918		-0.0485811	-0.0673424	0.493333	0.366949
-1.836		-0.0264841	-0.0192201	0.528333	0.751127		-0.0272201	-0.0461063	0.42	0.758491		-0.0613367	-0.0911392	0.441667	0.591253		-0.00341883	-0.0143524	0.403333	0.352442		0.0300663	0.080588	0.624444	0.740175		0.00653398	0.0184856	0.526667	0.807985		-0.0110542	0.00711544	0.5	0.615563		-0.0480977	-0.0687318	0.495	0.370277
-1.835		-0.0264387	-0.019885	0.533333	0.751793		-0.0297312	-0.0455252	0.42	0.75905		-0.0621147	-0.0950622	0.436667	0.587462		-0.00304975	-0.0178707	0.401667	0.358248		0.028643	0.0822361	0.615556	0.740447		0.00290038	0.0148388	0.518333	0.807271		-0.0110677	0.00741011	0.498333	0.61379		-0.047536	-0.0706745	0.496667	0.372947
-1.834		-0.0266732	-0.020657	0.531667	0.752037		-0.0304701	-0.0444574	0.416667	0.759179		-0.0627949	-0.0993664	0.431667	0.583929		-0.00272286	-0.0213871	0.398333	0.362511		0.029501	0.0830692	0.604444	0.740557		0.00144015	0.0128863	0.516667	0.806848		-0.0112672	0.00946633	0.5	0.61199		-0.0464514	-0.0709654	0.498333	0.376571
-1.833		-0.0269902	-0.0229678	0.535	0.753074		-0.0306674	-0.0436422	0.411667	0.75926		-0.0635291	-0.103427	0.433333	0.580897		-0.00345445	-0.0256816	0.401667	0.367768		0.0311976	0.083382	0.602222	0.74118		0.000899139	0.0114363	0.515	0.806484		-0.0116079	0.0107885	0.5	0.60978		-0.0464823	-0.0686718	0.5	0.381564
-1.832		-0.028253	-0.0272365	0.54	0.754542		-0.0309066	-0.0425042	0.41	0.759464		-0.0651844	-0.101792	0.438333	0.577637		-0.00539068	-0.0268377	0.406667	0.373344		0.0326667	0.0831002	0.6	0.740201		0.00068399	0.0110742	0.516667	0.805682		-0.0109485	0.00840365	0.5	0.606813		-0.046036	-0.0672857	0.503333	0.386728
-1.831		-0.0287267	-0.0311053	0.543333	0.755086		-0.0305315	-0.0425039	0.415	0.759043		-0.0678523	-0.0987845	0.448333	0.575758		-0.00585688	-0.0269193	0.413333	0.378209		0.03256	0.0805164	0.595556	0.739828		0.00012944	0.0104672	0.521667	0.80489		-0.00908222	0.00367797	0.501667	0.602637		-0.0444075	-0.0670691	0.505	0.392212
-1.83		-0.0290728	-0.0336366	0.541667	0.755948		-0.0308803	-0.0421824	0.413333	0.758024		-0.0693125	-0.0963128	0.458333	0.573705		-0.00593944	-0.0285892	0.411667	0.381275		0.0303352	0.0782716	0.588889	0.739039		-0.000134688	0.0133937	0.518333	0.804169		-0.00719104	0.000848723	0.498333	0.598754		-0.0432275	-0.066939	0.505	0.39733
-1.829		-0.0292955	-0.0371415	0.545	0.756606		-0.0314464	-0.0416697	0.408333	0.756364		-0.0693787	-0.0947852	0.465	0.571346		-0.00564473	-0.0307183	0.415	0.384567		0.0291657	0.0767472	0.584444	0.738385		-0.00250249	0.0166497	0.518333	0.802857		-0.00730833	-0.00180451	0.498333	0.595816		-0.0418109	-0.065836	0.505	0.402658
-1.828		-0.0294627	-0.041109	0.546667	0.758045		-0.031643	-0.0430633	0.403333	0.75531		-0.0690425	-0.0938603	0.466667	0.568201		-0.00648156	-0.0311965	0.421667	0.388736		0.0293823	0.0738777	0.586667	0.738676		-0.00446116	0.0168044	0.521667	0.801625		-0.00643695	-0.00296492	0.498333	0.593404		-0.0411324	-0.0654532	0.505	0.408117
-1.827		-0.0298261	-0.045965	0.545	0.758985		-0.0309123	-0.043932	0.406667	0.753665		-0.0695527	-0.0937885	0.468333	0.565585		-0.00739247	-0.0340037	0.425	0.393115		0.0315268	0.0713142	0.591111	0.738581		-0.00637684	0.0179002	0.521667	0.800818		-0.00697786	-0.00439994	0.495	0.590262		-0.0409069	-0.0646641	0.505	0.412011
-1.826		-0.030938	-0.0481222	0.54	0.759582		-0.0303159	-0.0427694	0.416667	0.75163		-0.070699	-0.0938588	0.466667	0.563669		-0.00879218	-0.0377469	0.426667	0.397732		0.0322743	0.07124	0.597778	0.738545		-0.00579489	0.0200792	0.525	0.799626		-0.00600897	-0.00435839	0.493333	0.58682		-0.0405324	-0.0605109	0.503333	0.416003
-1.825		-0.0310526	-0.0516486	0.54	0.760437		-0.0292168	-0.0415947	0.423333	0.750146		-0.0728124	-0.0952488	0.463333	0.562252		-0.00991697	-0.0416838	0.43	0.401712		0.0317943	0.0690929	0.597778	0.737464		-0.00574309	0.0229883	0.525	0.798355		-0.00371855	-0.00462969	0.49	0.583161		-0.0396323	-0.0558077	0.5	0.42062
-1.824		-0.0311443	-0.0513887	0.54	0.761173		-0.0283954	-0.0402446	0.426667	0.748464		-0.0737936	-0.0964939	0.46	0.559476		-0.00965717	-0.0448104	0.433333	0.404031		0.0309082	0.0681539	0.591111	0.737172		-0.0055171	0.0278489	0.52	0.797671		-0.00144708	-0.00555979	0.486667	0.579393		-0.0389581	-0.0533567	0.491667	0.422807
-1.823		-0.0309154	-0.0514589	0.543333	0.762039		-0.0284944	-0.0391375	0.43	0.74717		-0.0737776	-0.0982824	0.456667	0.556725		-0.0103186	-0.0444628	0.438333	0.405745		0.0285818	0.0692021	0.582222	0.736785		-0.00755817	0.0316262	0.515	0.797621		-0.0012487	-0.00804754	0.48	0.576452		-0.0371958	-0.0511007	0.485	0.426034
-1.822		-0.0312254	-0.0516834	0.545	0.762733		-0.0294903	-0.0384718	0.425	0.745748		-0.0718607	-0.0993859	0.455	0.553866		-0.0105644	-0.0447658	0.435	0.408273		0.027991	0.0687967	0.577778	0.736629		-0.00932984	0.0367743	0.511667	0.797595		-0.000946288	-0.0109157	0.473333	0.574705		-0.0355627	-0.0478697	0.48	0.429652
-1.821		-0.0318965	-0.0521817	0.55	0.762711		-0.0288936	-0.0370865	0.42	0.744006		-0.0717816	-0.0980839	0.456667	0.549429		-0.0100834	-0.0458233	0.428333	0.410574		0.0292133	0.0680851	0.575556	0.73707		-0.0104405	0.0444705	0.511667	0.797724		-0.00172449	-0.0110781	0.468333	0.57357		-0.0356207	-0.0430126	0.481667	0.43428
-1.82		-0.0329421	-0.0536973	0.553333	0.763053		-0.028738	-0.036112	0.418333	0.742977		-0.0731041	-0.09758	0.461667	0.546456		-0.0107053	-0.0476863	0.421667	0.413124		0.0314209	0.0699404	0.58	0.73834		-0.00888156	0.0460111	0.515	0.798191		-0.0011135	-0.00875313	0.466667	0.572346		-0.0358725	-0.0403041	0.486667	0.437399
-1.819		-0.0328435	-0.0547967	0.555	0.762916		-0.0277942	-0.0364641	0.421667	0.741361		-0.0735792	-0.0978489	0.468333	0.542894		-0.0123084	-0.0486308	0.418333	0.415176		0.0318808	0.0721767	0.586667	0.739295		-0.00844902	0.0512959	0.521667	0.798156		0.0002401	-0.00524583	0.466667	0.571125		-0.0350981	-0.0384263	0.485	0.439526
-1.818		-0.0332544	-0.0522723	0.558333	0.762812		-0.0272713	-0.0377118	0.425	0.740069		-0.0752723	-0.100532	0.471667	0.539247		-0.0129332	-0.047483	0.42	0.418187		0.0317744	0.0753274	0.584444	0.740433		-0.00772949	0.0573147	0.523333	0.798541		0.00163275	0.000453981	0.468333	0.569975		-0.0341067	-0.037118	0.483333	0.441536
-1.817		-0.0338033	-0.0492307	0.561667	0.763411		-0.0271875	-0.0378453	0.428333	0.738982		-0.0754113	-0.10091	0.468333	0.532325		-0.0126284	-0.0485439	0.413333	0.4222		0.0302477	0.0762607	0.58	0.741407		-0.00990315	0.0647718	0.523333	0.79901		0.00168315	0.00677916	0.471667	0.568811		-0.0322801	-0.0368889	0.478333	0.443307
-1.816		-0.0339593	-0.047066	0.56	0.76367		-0.028724	-0.0379712	0.423333	0.737999		-0.0748877	-0.101879	0.468333	0.528384		-0.0127865	-0.0470124	0.406667	0.426441		0.0290333	0.0776853	0.577778	0.741807		-0.0111097	0.0657176	0.526667	0.799393		0.00195143	0.0126821	0.473333	0.567741		-0.0317431	-0.0364807	0.471667	0.44493
-1.815		-0.0347618	-0.0463157	0.555	0.762974		-0.0285192	-0.0383786	0.415	0.737567		-0.073898	-0.104223	0.473333	0.524019		-0.0131523	-0.0473329	0.403333	0.431032		0.0303385	0.0768773	0.577778	0.741362		-0.0117358	0.0644675	0.526667	0.800088		0.00233913	0.0173558	0.478333	0.566431		-0.0319966	-0.0374789	0.463333	0.446105
-1.814		-0.0357157	-0.0448786	0.553333	0.762462		-0.0291218	-0.0397684	0.406667	0.737425		-0.0740483	-0.107144	0.471667	0.519184		-0.0134432	-0.0492506	0.396667	0.436598		0.031486	0.0777009	0.577778	0.741876		-0.0115126	0.0624436	0.526667	0.80029		0.00222999	0.0202194	0.486667	0.564202		-0.0325191	-0.0383149	0.455	0.448425
-1.813		-0.0369138	-0.0451754	0.553333	0.761704		-0.0277821	-0.0395435	0.406667	0.736611		-0.0740982	-0.11109	0.466667	0.513454		-0.0146728	-0.0518205	0.39	0.442035		0.0332259	0.0770152	0.58	0.743787		-0.0105711	0.0607028	0.521667	0.800828		0.00326994	0.0234539	0.49	0.561598		-0.0311072	-0.0388482	0.45	0.45029
-1.812		-0.0379645	-0.0489203	0.553333	0.761045		-0.0266087	-0.0422863	0.406667	0.735503		-0.0750223	-0.110728	0.463333	0.508103		-0.0147704	-0.0525483	0.383333	0.447578		0.033605	0.0781829	0.582222	0.745507		-0.00953297	0.0595639	0.521667	0.801284		0.00592526	0.0236433	0.496667	0.55765		-0.0300226	-0.0387595	0.448333	0.451958
-1.811		-0.038645	-0.0535292	0.553333	0.76038		-0.0263253	-0.0427739	0.41	0.73391		-0.0747772	-0.108971	0.456667	0.50426		-0.0145188	-0.0520279	0.381667	0.452444		0.0323964	0.0793719	0.584444	0.746804		-0.00912493	0.0592776	0.526667	0.801555		0.00690841	0.0237931	0.5	0.555184		-0.0288215	-0.0392461	0.446667	0.45423
-1.81		-0.0382461	-0.0565209	0.546667	0.76051		-0.0269962	-0.0418685	0.413333	0.731916		-0.0735434	-0.105365	0.455	0.499227		-0.0139623	-0.0531079	0.378333	0.456808		0.0307307	0.0779585	0.584444	0.748353		-0.0109403	0.0583469	0.523333	0.801384		0.00733418	0.0216386	0.505	0.552721		-0.0275969	-0.0398278	0.438333	0.456056
-1.809		-0.0388401	-0.0588966	0.543333	0.760358		-0.0271914	-0.0410931	0.411667	0.729616		-0.0720508	-0.102638	0.455	0.495609		-0.0142651	-0.0549226	0.375	0.461243		0.0311159	0.0763264	0.586667	0.749728		-0.0132996	0.0595002	0.521667	0.800429		0.0083581	0.0205487	0.515	0.54893		-0.0265844	-0.0408667	0.43	0.45896
-1.808		-0.0395721	-0.0625629	0.541667	0.760022		-0.0265824	-0.0402761	0.413333	0.726994		-0.0709867	-0.0998061	0.456667	0.492284		-0.0145845	-0.0557994	0.371667	0.46548		0.0332662	0.073481	0.588889	0.750654		-0.0156479	0.0606499	0.52	0.79927		0.00793646	0.0199061	0.515	0.545699		-0.0262616	-0.0408183	0.421667	0.460289
-1.807		-0.0400271	-0.0669401	0.538333	0.759749		-0.0264589	-0.0403055	0.413333	0.724754		-0.071586	-0.097492	0.458333	0.488802		-0.0161909	-0.0574073	0.373333	0.470308		0.0342578	0.0685174	0.586667	0.75242		-0.0144378	0.0585574	0.515	0.797993		0.0086806	0.0188763	0.515	0.543105		-0.0257562	-0.0412932	0.411667	0.461945
-1.806		-0.0404619	-0.0701031	0.533333	0.759749		-0.0251676	-0.0402928	0.413333	0.722165		-0.0731369	-0.0962615	0.455	0.487057		-0.0165985	-0.0582515	0.378333	0.474267		0.0346566	0.0654787	0.586667	0.753797		-0.0126345	0.0605867	0.515	0.797842		0.0109861	0.0178927	0.511667	0.539915		-0.0250064	-0.0409032	0.403333	0.461597
-1.805		-0.04059	-0.0714444	0.531667	0.760213		-0.0244874	-0.0393792	0.42	0.719526		-0.0734272	-0.0964391	0.453333	0.483691		-0.0159024	-0.0617576	0.383333	0.479178		0.034	0.0639238	0.586667	0.75464		-0.0114956	0.0638013	0.513333	0.798061		0.0133961	0.0183595	0.508333	0.536995		-0.0246791	-0.0391522	0.393333	0.461261
-1.804		-0.0401719	-0.0734355	0.53	0.761409		-0.0244561	-0.0379791	0.421667	0.716874		-0.0732681	-0.096255	0.456667	0.481293		-0.0158271	-0.0648411	0.378333	0.484135		0.0324744	0.0635072	0.582222	0.755932		-0.0126879	0.0659941	0.51	0.797868		0.0137846	0.0216952	0.506667	0.531636		-0.0233643	-0.0385805	0.381667	0.463223
-1.803		-0.0402469	-0.0728782	0.535	0.762877		-0.0245707	-0.0364463	0.418333	0.713435		-0.0714933	-0.0971888	0.456667	0.476069		-0.0164496	-0.0679435	0.373333	0.488244		0.0318517	0.0620086	0.58	0.757254		-0.0146301	0.0701692	0.506667	0.797843		0.0140869	0.0223122	0.505	0.52635		-0.0226916	-0.0380875	0.373333	0.46521
-1.802		-0.0406301	-0.0719056	0.536667	0.764475		-0.0240366	-0.0347742	0.416667	0.710281		-0.0708468	-0.0986989	0.456667	0.471606		-0.0163632	-0.0672612	0.375	0.490858		0.0330768	0.0573004	0.577778	0.758733		-0.0154272	0.0722306	0.505	0.797029		0.0122028	0.020701	0.501667	0.52217		-0.0232062	-0.0389254	0.363333	0.466306
-1.801		-0.0413466	-0.0709228	0.536667	0.766		-0.0248673	-0.0328185	0.413333	0.70763		-0.0716778	-0.0986277	0.46	0.467199		-0.0176224	-0.0664963	0.378333	0.494166		0.0327556	0.053069	0.575556	0.761179		-0.0144502	0.0772522	0.51	0.796153		0.0120061	0.0168756	0.501667	0.518075		-0.0229083	-0.0373413	0.356667	0.465291
-1.8		-0.0406525	-0.0709423	0.541667	0.766795		-0.0241407	-0.0312998	0.413333	0.704776		-0.0726779	-0.0982209	0.46	0.462488		-0.0191127	-0.0693975	0.373333	0.498118		0.0328297	0.048636	0.573333	0.764218		-0.0126895	0.0765005	0.508333	0.794953		0.0128342	0.0179689	0.506667	0.514712		-0.0219827	-0.0348967	0.351667	0.464548
-1.799		-0.0409353	-0.0704947	0.546667	0.767446		-0.0233474	-0.029442	0.413333	0.701615		-0.0740097	-0.0969857	0.46	0.458164		-0.0197903	-0.0711414	0.368333	0.502569		0.0311452	0.0466653	0.573333	0.76754		-0.011547	0.0774557	0.505	0.794135		0.0155752	0.0193049	0.508333	0.511363		-0.0215475	-0.0336653	0.343333	0.4643
-1.798		-0.0402555	-0.0684487	0.55	0.767991		-0.0236277	-0.0291706	0.41	0.69815		-0.0728502	-0.0975098	0.456667	0.453106		-0.0203508	-0.0712633	0.365	0.506232		0.0294371	0.0485791	0.571111	0.768362		-0.0137174	0.0824383	0.5	0.792894		0.0160061	0.0211673	0.513333	0.506763		-0.0207036	-0.032741	0.331667	0.463682
-1.797		-0.0400646	-0.0654441	0.551667	0.768898		-0.0245521	-0.0296685	0.406667	0.695122		-0.071713	-0.0997352	0.45	0.446427		-0.0214589	-0.0701035	0.361667	0.509727		0.0271656	0.0517195	0.575556	0.769255		-0.0146387	0.0866255	0.5	0.791601		0.0170457	0.0262353	0.513333	0.503286		-0.02043	-0.0321116	0.32	0.46327
-1.796		-0.0406006	-0.0615024	0.553333	0.769695		-0.0237526	-0.0299709	0.406667	0.691354		-0.0705147	-0.100569	0.445	0.441421		-0.0229021	-0.0696893	0.355	0.513625		0.026837	0.0520362	0.577778	0.769231		-0.0160058	0.0916558	0.505	0.790122		0.0164467	0.0348689	0.511667	0.499474		-0.0210057	-0.0316478	0.305	0.463279
-1.795		-0.0410412	-0.0584631	0.556667	0.770759		-0.0243869	-0.0292225	0.403333	0.688104		-0.0698772	-0.100188	0.44	0.437276		-0.0231174	-0.0681006	0.341667	0.518336		0.0270375	0.0538283	0.577778	0.769233		-0.0163318	0.0930927	0.51	0.789141		0.0164531	0.0430949	0.511667	0.494768		-0.0209941	-0.0309543	0.295	0.46394
-1.794		-0.0412761	-0.0565447	0.56	0.772281		-0.0237855	-0.0285236	0.4	0.685469		-0.0699546	-0.100309	0.436667	0.433203		-0.0234942	-0.0680137	0.328333	0.523017		0.0268955	0.0534927	0.577778	0.770667		-0.0150882	0.0917142	0.515	0.787417		0.0173985	0.0469832	0.51	0.490084		-0.0200565	-0.0325463	0.285	0.465237
-1.793		-0.0413229	-0.0542596	0.561667	0.773691		-0.0239625	-0.028769	0.396667	0.683295		-0.0708691	-0.102067	0.436667	0.430447		-0.0235581	-0.0690576	0.316667	0.526927		0.0251405	0.0522241	0.575556	0.771927		-0.0131231	0.0909134	0.52	0.785052		0.0203064	0.0500853	0.51	0.484794		-0.0192368	-0.0337895	0.275	0.466512
-1.792		-0.0411155	-0.0531287	0.561667	0.773999		-0.0244113	-0.0284721	0.39	0.68115		-0.0703495	-0.105137	0.441667	0.427115		-0.0239421	-0.0729072	0.305	0.530488		0.0228365	0.0502482	0.571111	0.772409		-0.0129651	0.0887483	0.521667	0.783501		0.0203277	0.0521624	0.513333	0.479813		-0.0194473	-0.0359834	0.268333	0.46735
-1.791		-0.0405727	-0.0541478	0.563333	0.775087		-0.0254422	-0.0290677	0.381667	0.679158		-0.0685988	-0.103361	0.443333	0.424427		-0.0248058	-0.0746567	0.298333	0.534384		0.0201303	0.0507323	0.568889	0.772671		-0.01411	0.0878345	0.515	0.781496		0.0207774	0.0536066	0.515	0.476011		-0.0196373	-0.0372476	0.263333	0.468614
-1.79		-0.0410759	-0.0544216	0.566667	0.776913		-0.0252613	-0.0286918	0.378333	0.676939		-0.0673174	-0.0999843	0.451667	0.422267		-0.0259223	-0.0743492	0.286667	0.539322		0.019744	0.0532767	0.571111	0.773062		-0.0150605	0.0865523	0.511667	0.780063		0.0210227	0.0543217	0.513333	0.472393		-0.0203013	-0.0387455	0.265	0.470416
-1.789		-0.0414482	-0.054337	0.565	0.778692		-0.0254234	-0.0255977	0.378333	0.675361		-0.0654179	-0.0954424	0.458333	0.420314		-0.025816	-0.075709	0.276667	0.543354		0.0195219	0.0525379	0.566667	0.773983		-0.0158922	0.0827849	0.511667	0.778459		0.0204873	0.0532849	0.513333	0.469546		-0.0206185	-0.0392285	0.26	0.473538
-1.788		-0.0416849	-0.0540395	0.563333	0.780028		-0.0257253	-0.0256632	0.376667	0.673363		-0.0651629	-0.0921388	0.463333	0.419054		-0.0261365	-0.078821	0.266667	0.546963		0.0192952	0.053526	0.571111	0.774915		-0.014749	0.0782823	0.508333	0.776021		0.0205079	0.0520267	0.515	0.4665		-0.0206708	-0.0400385	0.261667	0.477951
-1.787		-0.042335	-0.0545336	0.561667	0.781513		-0.02626	-0.0252645	0.378333	0.671457		-0.0662111	-0.0884907	0.465	0.418622		-0.0259491	-0.0814737	0.256667	0.550145		0.0174223	0.0516332	0.573333	0.775951		-0.0137303	0.0764823	0.506667	0.773874		0.0218311	0.0520797	0.515	0.46392		-0.0199631	-0.0402799	0.263333	0.482525
-1.786		-0.042176	-0.0548378	0.561667	0.783194		-0.0263411	-0.0272932	0.38	0.670118		-0.0655547	-0.0839825	0.46	0.417809		-0.0270662	-0.0850875	0.246667	0.554251		0.0145383	0.0503078	0.577778	0.776683		-0.0123448	0.0749775	0.506667	0.771398		0.0222908	0.0517741	0.516667	0.462336		-0.0198897	-0.0417665	0.266667	0.487212
-1.785		-0.0414178	-0.0549265	0.561667	0.784502		-0.0261855	-0.0310665	0.38	0.669081		-0.0638298	-0.0803515	0.458333	0.417737		-0.028124	-0.0846664	0.241667	0.558744		0.0121914	0.0482994	0.584444	0.77752		-0.0125929	0.0735581	0.511667	0.768935		0.0221741	0.0505973	0.516667	0.462442		-0.0196901	-0.0412571	0.27	0.492314
-1.784		-0.0411041	-0.0549065	0.561667	0.786346		-0.0263006	-0.0310457	0.376667	0.668172		-0.0607356	-0.0767872	0.453333	0.417728		-0.0289322	-0.0887573	0.235	0.563749		0.011505	0.0462165	0.58	0.777584		-0.0143074	0.0746818	0.51	0.766524		0.0222201	0.0514154	0.52	0.463124		-0.0195296	-0.039339	0.275	0.497828
-1.783		-0.0410417	-0.0555379	0.556667	0.787912		-0.0268154	-0.0300379	0.373333	0.667196		-0.0591984	-0.0741827	0.45	0.41782		-0.0287466	-0.091409	0.231667	0.568947		0.0112475	0.0455271	0.577778	0.777495		-0.0161211	0.0749656	0.511667	0.764218		0.0208935	0.0520365	0.526667	0.462024		-0.0205254	-0.03834	0.28	0.502942
-1.782		-0.0410217	-0.0523887	0.551667	0.789724		-0.0278011	-0.0282178	0.371667	0.66605		-0.059296	-0.0759073	0.446667	0.418573		-0.0289832	-0.0922682	0.223333	0.57335		0.0117347	0.0427845	0.575556	0.776393		-0.0147232	0.0708427	0.513333	0.761881		0.0203866	0.0487407	0.531667	0.460355		-0.0203816	-0.0362441	0.283333	0.5074
-1.781		-0.0408117	-0.0506413	0.546667	0.791173		-0.0274201	-0.0265251	0.366667	0.664985		-0.0595199	-0.0768033	0.443333	0.41863		-0.0290625	-0.0904828	0.216667	0.578294		0.0113436	0.0370196	0.575556	0.77462		-0.0136701	0.0701387	0.516667	0.759742		0.0216978	0.0445353	0.533333	0.458653		-0.0202753	-0.0347936	0.283333	0.511598
-1.78		-0.0406438	-0.0485933	0.54	0.79196		-0.0273473	-0.0266015	0.363333	0.664489		-0.0590902	-0.0766089	0.44	0.418433		-0.0293942	-0.0912509	0.211667	0.582817		0.00944355	0.0300459	0.577778	0.772784		-0.0119964	0.0721472	0.52	0.757449		0.0225078	0.0423111	0.533333	0.457062		-0.020468	-0.0322737	0.283333	0.515438
-1.779		-0.0395509	-0.0483086	0.535	0.793175		-0.027921	-0.0259701	0.358333	0.662757		-0.0566263	-0.0725268	0.438333	0.414501		-0.0306658	-0.0958089	0.206667	0.587171		0.00716426	0.0227769	0.577778	0.770826		-0.0129543	0.0720291	0.521667	0.755378		0.0218665	0.0418469	0.535	0.455099		-0.0207517	-0.0299263	0.283333	0.520253
-1.778		-0.0389827	-0.0478557	0.53	0.79351		-0.0284191	-0.0252068	0.355	0.660668		-0.0541391	-0.0697508	0.436667	0.413265		-0.031411	-0.0961736	0.205	0.590661		0.00582068	0.0205538	0.573333	0.768667		-0.0131437	0.0737437	0.528333	0.751759		0.0220656	0.0415016	0.533333	0.453919		-0.020633	-0.0280414	0.283333	0.52406
-1.777		-0.0387274	-0.0450259	0.528333	0.793569		-0.027624	-0.0236344	0.353333	0.658381		-0.0522853	-0.0688857	0.438333	0.41256		-0.0322274	-0.0965431	0.21	0.593397		0.00490511	0.0190382	0.573333	0.767244		-0.0150337	0.0773076	0.531667	0.748617		0.0212637	0.0401397	0.535	0.451397		-0.0216005	-0.025948	0.281667	0.52682
-1.776		-0.0393268	-0.0423819	0.526667	0.793697		-0.0278183	-0.0226167	0.35	0.656213		-0.051929	-0.0680384	0.438333	0.411011		-0.0326396	-0.0959644	0.213333	0.595948		0.00461002	0.0211663	0.582222	0.765749		-0.0148412	0.0793273	0.533333	0.744649		0.0217324	0.0436514	0.541667	0.448791		-0.0218408	-0.0240707	0.28	0.530611
-1.775		-0.0392292	-0.03864	0.528333	0.793403		-0.0267051	-0.0217082	0.346667	0.654295		-0.0517003	-0.0675092	0.443333	0.410802		-0.0327592	-0.094814	0.215	0.599724		0.00434568	0.0209201	0.591111	0.765095		-0.0135394	0.0823507	0.54	0.740356		0.0222056	0.0506705	0.548333	0.446978		-0.0218236	-0.0222918	0.28	0.534582
-1.774		-0.0390071	-0.03633	0.533333	0.793282		-0.0266701	-0.019759	0.345	0.651005		-0.0519133	-0.0652541	0.446667	0.410033		-0.0325977	-0.0920009	0.211667	0.603757		0.00220306	0.0206946	0.595556	0.764305		-0.0103921	0.0824932	0.545	0.735389		0.0227343	0.0553161	0.548333	0.444815		-0.0229513	-0.0223534	0.275	0.538271
-1.773		-0.0384552	-0.033164	0.536667	0.792891		-0.027279	-0.0174753	0.343333	0.647622		-0.0509702	-0.0644548	0.441667	0.40904		-0.0329974	-0.089488	0.203333	0.607432		0.000574756	0.0193228	0.588889	0.762615		-0.0103165	0.0808315	0.548333	0.730758		0.0211759	0.060021	0.546667	0.443171		-0.0240111	-0.024532	0.27	0.541635
-1.772		-0.0371475	-0.0306339	0.533333	0.792652		-0.028531	-0.0146269	0.341667	0.644253		-0.0486785	-0.0673205	0.433333	0.407921		-0.0333516	-0.0893621	0.193333	0.609627		-0.00179501	0.0171833	0.584444	0.761309		-0.0110339	0.0796442	0.55	0.726575		0.0209611	0.0640343	0.545	0.44225		-0.0243821	-0.0267444	0.265	0.545753
-1.771		-0.0369755	-0.0290381	0.531667	0.792268		-0.027863	-0.0120742	0.336667	0.64234		-0.0464922	-0.0700755	0.426667	0.406677		-0.0336475	-0.090549	0.183333	0.611996		-0.00258056	0.0167517	0.588889	0.760305		-0.0128064	0.0760887	0.55	0.722419		0.0197726	0.0682523	0.541667	0.441798		-0.0253186	-0.0295832	0.26	0.549443
-1.77		-0.0375423	-0.0291602	0.531667	0.791212		-0.028092	-0.00918226	0.331667	0.640878		-0.044806	-0.0676913	0.425	0.40598		-0.0336833	-0.089968	0.181667	0.615541		-0.00382239	0.0203071	0.591111	0.759439		-0.014145	0.0732598	0.55	0.71909		0.0186908	0.0692883	0.545	0.440225		-0.0260884	-0.0321948	0.255	0.553267
-1.769		-0.0371343	-0.0287204	0.53	0.790576		-0.0281809	-0.00608784	0.328333	0.639535		-0.0439672	-0.0656023	0.425	0.405362		-0.0338744	-0.087922	0.178333	0.619449		-0.0046441	0.0226132	0.593333	0.757943		-0.0128304	0.0704177	0.551667	0.715485		0.0184565	0.068599	0.543333	0.438419		-0.0264677	-0.0354818	0.248333	0.556612
-1.768		-0.0368707	-0.0281861	0.53	0.789776		-0.028406	-0.00257955	0.33	0.638106		-0.043822	-0.0622523	0.428333	0.406653		-0.0335949	-0.0883696	0.178333	0.622683		-0.00572934	0.0229116	0.593333	0.756064		-0.0105585	0.067522	0.553333	0.711837		0.0181693	0.0677835	0.545	0.438181		-0.0266382	-0.038699	0.24	0.560428
-1.767		-0.0362941	-0.0291744	0.53	0.789248		-0.0287772	-0.000986995	0.33	0.636902		-0.0426018	-0.0581066	0.43	0.406471		-0.0337111	-0.0882486	0.173333	0.625104		-0.00668053	0.0246854	0.593333	0.754369		-0.00912489	0.0632346	0.555	0.709148		0.0178369	0.0682237	0.548333	0.43827		-0.0268128	-0.041568	0.233333	0.565112
-1.766		-0.0355781	-0.0308479	0.533333	0.789		-0.0292712	-0.00115345	0.326667	0.634982		-0.0403755	-0.0543274	0.436667	0.407712		-0.0341176	-0.0897363	0.171667	0.627662		-0.00844759	0.0226151	0.593333	0.754275		-0.00983436	0.0619669	0.558333	0.705951		0.0167098	0.0686934	0.551667	0.438339		-0.0268921	-0.0451139	0.233333	0.570261
-1.765		-0.0356643	-0.0301731	0.531667	0.788415		-0.0288028	-0.00253491	0.32	0.632773		-0.0376525	-0.0490385	0.44	0.408315		-0.0347084	-0.0917698	0.171667	0.629828		-0.00891455	0.0225898	0.595556	0.754998		-0.0116051	0.0610254	0.563333	0.702801		0.0153686	0.0682315	0.558333	0.438246		-0.0271758	-0.0491294	0.236667	0.575071
-1.764		-0.0358861	-0.0315539	0.531667	0.787762		-0.0291189	-0.00445087	0.318333	0.630559		-0.0358712	-0.0452642	0.441667	0.409168		-0.0351036	-0.0922226	0.17	0.632604		-0.00982853	0.020179	0.602222	0.754687		-0.0135796	0.0601156	0.568333	0.700129		0.0131515	0.0660852	0.561667	0.440061		-0.0279491	-0.0504851	0.243333	0.579938
-1.763		-0.0358717	-0.0319557	0.531667	0.786678		-0.0290571	-0.00601117	0.316667	0.628343		-0.0351142	-0.0415558	0.446667	0.41011		-0.0343064	-0.0952217	0.168333	0.635376		-0.010309	0.0182541	0.611111	0.75404		-0.0117279	0.0598771	0.573333	0.696706		0.0130027	0.06569	0.565	0.441855		-0.028096	-0.05145	0.246667	0.584482
-1.762		-0.0357686	-0.0319282	0.531667	0.786412		-0.0282445	-0.00647814	0.321667	0.626342		-0.0354732	-0.0397817	0.45	0.413271		-0.034481	-0.0966994	0.171667	0.637902		-0.0114829	0.0185457	0.615556	0.753639		-0.00989703	0.0565529	0.575	0.694265		0.0135015	0.065763	0.57	0.442584		-0.0281242	-0.0519303	0.248333	0.589242
-1.761		-0.0352564	-0.0290487	0.531667	0.786846		-0.0281844	-0.00714383	0.323333	0.624418		-0.0333878	-0.0409979	0.451667	0.41673		-0.0340257	-0.0964843	0.178333	0.640258		-0.0125455	0.0179907	0.62	0.753318		-0.00688386	0.0514541	0.575	0.692017		0.0137222	0.0620167	0.571667	0.4412		-0.0287019	-0.0514388	0.246667	0.594863
-1.76		-0.0341077	-0.0263968	0.535	0.787646		-0.0285334	-0.00693158	0.323333	0.623252		-0.0305986	-0.0398986	0.451667	0.419358		-0.0346205	-0.0934591	0.183333	0.642158		-0.0143441	0.0137383	0.62	0.752222		-0.00837135	0.051844	0.573333	0.689602		0.0130173	0.0577684	0.571667	0.439399		-0.0288512	-0.0504409	0.241667	0.600437
-1.759		-0.0341148	-0.0230602	0.535	0.788311		-0.0285233	-0.00722909	0.32	0.622347		-0.0277673	-0.0382439	0.446667	0.423558		-0.0351956	-0.0939782	0.188333	0.64423		-0.0153137	0.0078814	0.62	0.750778		-0.00963875	0.050212	0.568333	0.687004		0.0120785	0.0556767	0.571667	0.439187		-0.0281788	-0.0475112	0.241667	0.605405
-1.758		-0.0332878	-0.0214609	0.538333	0.789189		-0.0280358	-0.00668914	0.32	0.621224		-0.0261658	-0.0339887	0.445	0.426156		-0.0351831	-0.0972454	0.186667	0.646916		-0.0171447	0.00352035	0.62	0.749745		-0.0115118	0.0462141	0.565	0.684796		0.0102011	0.0517924	0.571667	0.439174		-0.0285026	-0.0451052	0.241667	0.61066
-1.757		-0.0329957	-0.0204294	0.536667	0.790023		-0.0282771	-0.00656161	0.325	0.619307		-0.0256151	-0.0311952	0.446667	0.431002		-0.0359991	-0.0969392	0.188333	0.64873		-0.0186608	0.00202388	0.62	0.748345		-0.00987186	0.04431	0.563333	0.682171		0.010514	0.0482618	0.566667	0.43836		-0.0283017	-0.0429724	0.241667	0.616373
-1.756		-0.0324955	-0.0172204	0.536667	0.790599		-0.0276994	-0.00564597	0.333333	0.617952		-0.0254587	-0.0318572	0.448333	0.434921		-0.0360954	-0.0979935	0.195	0.650343		-0.0208647	0.00038407	0.622222	0.747904		-0.00894745	0.042561	0.555	0.679679		0.0101288	0.047122	0.561667	0.437977		-0.0283519	-0.0404936	0.24	0.622234
-1.755		-0.0317132	-0.0141583	0.538333	0.791265		-0.0277297	-0.0052503	0.343333	0.616496		-0.0248071	-0.0302295	0.448333	0.437969		-0.0358107	-0.0968629	0.201667	0.650992		-0.0228757	0.00142582	0.624444	0.748222		-0.00554872	0.0414646	0.55	0.676872		0.00995867	0.0463107	0.553333	0.438569		-0.028362	-0.0380552	0.243333	0.62797
-1.754		-0.0310393	-0.0124377	0.538333	0.791498		-0.0277789	-0.00228976	0.355	0.615588		-0.0223669	-0.0289622	0.448333	0.442927		-0.0358573	-0.095118	0.208333	0.651814		-0.0228533	-0.000128367	0.624444	0.74789		-0.00546756	0.0445585	0.551667	0.674583		0.0085551	0.0501956	0.551667	0.440347		-0.0283313	-0.0357673	0.245	0.631824
-1.753		-0.0301633	-0.00932288	0.538333	0.79217		-0.0290176	-0.000355236	0.363333	0.614213		-0.0203917	-0.0271004	0.45	0.448276		-0.0368674	-0.0921106	0.213333	0.652678		-0.0247943	0.000442026	0.624444	0.746525		-0.00612115	0.0467416	0.553333	0.672485		0.00786795	0.0520718	0.555	0.442396		-0.0285563	-0.0344752	0.243333	0.635734
-1.752		-0.0286885	-0.0054619	0.541667	0.792829		-0.0280569	0.00376795	0.368333	0.611943		-0.0185457	-0.0286902	0.456667	0.452859		-0.0375001	-0.0908735	0.22	0.65351		-0.0264383	-0.000742865	0.626667	0.74531		-0.00810547	0.0486122	0.555	0.668624		0.00557564	0.0529677	0.548333	0.445567		-0.0286549	-0.0334887	0.241667	0.638596
-1.751		-0.0277283	-0.002057	0.543333	0.793203		-0.0282775	0.00745878	0.371667	0.610514		-0.017896	-0.0311931	0.463333	0.455275		-0.0376065	-0.0906438	0.225	0.653861		-0.0286312	-0.00354803	0.624444	0.744142		-0.00832316	0.0494755	0.551667	0.665826		0.0046656	0.0523321	0.543333	0.44733		-0.0287902	-0.0332421	0.24	0.640843
-1.75		-0.0271944	-0.00225578	0.546667	0.792967		-0.0284001	0.00790623	0.37	0.609884		-0.0174674	-0.0335056	0.46	0.456762		-0.0382124	-0.0908841	0.228333	0.654541		-0.0304065	-0.00187855	0.626667	0.743261		-0.00757313	0.0452044	0.548333	0.662398		0.00454024	0.0566825	0.538333	0.450832		-0.0283674	-0.0322659	0.24	0.643315
-1.749		-0.0265206	-0.00133125	0.546667	0.79279		-0.0289104	0.00935699	0.371667	0.610461		-0.0169512	-0.0307888	0.46	0.458261		-0.0379797	-0.0895722	0.233333	0.654555		-0.0322048	0.000662639	0.626667	0.742944		-0.00464264	0.0446098	0.541667	0.65931		0.00451732	0.0584084	0.535	0.45488		-0.0277745	-0.0325983	0.24	0.64448
-1.748		-0.0256049	-0.000742768	0.541667	0.792996		-0.029035	0.0133492	0.375	0.611334		-0.0156196	-0.0273003	0.461667	0.460586		-0.0380052	-0.0872299	0.238333	0.654405		-0.0327473	0.00107216	0.622222	0.743237		-0.00323911	0.0428139	0.538333	0.656231		0.00458464	0.0584829	0.536667	0.45613		-0.0271904	-0.0339638	0.241667	0.645364
-1.747		-0.0253408	-0.000858293	0.54	0.792978		-0.0286507	0.0156643	0.38	0.612282		-0.0136146	-0.0238215	0.465	0.464086		-0.0386116	-0.086222	0.238333	0.654189		-0.0348276	0.0012833	0.62	0.743075		-0.00460574	0.0419649	0.538333	0.653611		0.00414747	0.0588249	0.541667	0.456691		-0.0271274	-0.0363341	0.241667	0.646205
-1.746		-0.024279	-0.00391503	0.54	0.792634		-0.0274147	0.0195581	0.383333	0.613062		-0.0110046	-0.0225884	0.471667	0.463733		-0.0393618	-0.0871351	0.233333	0.65396		-0.0361538	0.000201828	0.624444	0.742049		-0.00630357	0.0398367	0.543333	0.650723		0.00318196	0.0598607	0.548333	0.457684		-0.0274406	-0.0378136	0.238333	0.647676
-1.745		-0.0239463	-0.0078011	0.54	0.792546		-0.0272372	0.0202039	0.383333	0.613508		-0.00923071	-0.02008	0.478333	0.46432		-0.0402943	-0.0886226	0.226667	0.654397		-0.0379866	-0.00401797	0.631111	0.741286		-0.00766771	0.0378641	0.545	0.647896		0.00235556	0.0612612	0.555	0.457479		-0.0282089	-0.0408055	0.235	0.648508
-1.744		-0.0241453	-0.00976414	0.54	0.791533		-0.0273337	0.0179145	0.381667	0.614316		-0.0081415	-0.0157174	0.481667	0.465573		-0.0395105	-0.089488	0.23	0.654182		-0.0394957	-0.00664647	0.637778	0.741232		-0.00705864	0.0349809	0.545	0.644424		0.0024339	0.061226	0.555	0.458195		-0.0285286	-0.0433961	0.231667	0.648425
-1.743		-0.025178	-0.0117864	0.531667	0.790146		-0.0275465	0.0152604	0.386667	0.616073		-0.00788408	-0.00940107	0.486667	0.469385		-0.0387076	-0.0898599	0.236667	0.654613		-0.0397503	-0.00890981	0.64	0.741533		-0.00482101	0.0321265	0.545	0.640612		0.00249882	0.0603514	0.548333	0.459617		-0.02954	-0.0459612	0.228333	0.647802
-1.742		-0.0253688	-0.0145211	0.525	0.788305		-0.0269528	0.0127398	0.388333	0.616806		-0.00511902	-0.00460334	0.49	0.471311		-0.0385141	-0.0945271	0.238333	0.654866		-0.0398921	-0.0084016	0.637778	0.741801		-0.00287362	0.0306619	0.55	0.636548		0.00285687	0.062089	0.546667	0.461259		-0.0302124	-0.046493	0.226667	0.648092
-1.741		-0.0250309	-0.016519	0.52	0.786407		-0.0253959	0.0116303	0.388333	0.61754		-0.00272792	-0.00192632	0.49	0.473937		-0.0389717	-0.0977744	0.236667	0.655382		-0.0405396	-0.00719047	0.631111	0.741571		-0.00398251	0.0252784	0.551667	0.633522		0.00261383	0.0639665	0.545	0.462926		-0.0306542	-0.0482216	0.225	0.648993
-1.74		-0.0257366	-0.0171817	0.515	0.784767		-0.0244018	0.00945693	0.385	0.61671		-0.00033782	0.00134218	0.493333	0.475928		-0.0391943	-0.0972931	0.241667	0.656262		-0.0418903	-0.00767572	0.622222	0.741371		-0.00553774	0.0253548	0.553333	0.630154		0.00177679	0.0611719	0.536667	0.464205		-0.0310779	-0.0491246	0.223333	0.650108
-1.739		-0.0247349	-0.017594	0.51	0.783005		-0.0240161	0.00785219	0.38	0.616252		0.00159192	0.004556	0.5	0.478933		-0.0392236	-0.0963814	0.243333	0.656645		-0.0427815	-0.00810834	0.615556	0.741465		-0.00728473	0.0255465	0.558333	0.625633		0.000292132	0.0590214	0.531667	0.464983		-0.0318761	-0.0496476	0.225	0.651306
-1.738		-0.0250338	-0.0174335	0.506667	0.781847		-0.0236876	0.00615394	0.376667	0.616116		0.000808175	0.00994594	0.511667	0.483486		-0.039094	-0.0990444	0.243333	0.65699		-0.0436578	-0.0131066	0.608889	0.742832		-0.00587106	0.0233533	0.561667	0.622524		0.000388153	0.0591896	0.528333	0.466822		-0.0321492	-0.0488553	0.23	0.652261
-1.737		-0.0252002	-0.0180801	0.505	0.780619		-0.0236378	0.00631097	0.373333	0.615358		0.000949724	0.0150412	0.526667	0.48878		-0.0371198	-0.101613	0.24	0.65785		-0.0439141	-0.0162405	0.597778	0.744195		-0.00564561	0.0190935	0.553333	0.61824		-0.000606717	0.0560302	0.525	0.469709		-0.0329839	-0.0486283	0.231667	0.653678
-1.736		-0.0244539	-0.0195055	0.503333	0.779012		-0.0242272	0.0057367	0.368333	0.614112		0.00280521	0.0218306	0.536667	0.491616		-0.0359095	-0.103925	0.241667	0.658932		-0.0445585	-0.0174307	0.588889	0.745761		-0.00281998	0.0163302	0.55	0.614577		-0.00101195	0.049491	0.521667	0.473316		-0.0336481	-0.0486281	0.233333	0.654998
-1.735		-0.0243484	-0.0189936	0.5	0.777925		-0.0233094	0.00388449	0.361667	0.612969		0.00550871	0.0223133	0.543333	0.495037		-0.0362554	-0.10535	0.25	0.659551		-0.0451901	-0.0185114	0.58	0.746602		-0.00386782	0.0151192	0.551667	0.611031		-0.00183682	0.0448551	0.521667	0.47598		-0.0338306	-0.0480542	0.23	0.656115
-1.734		-0.0242224	-0.0172731	0.496667	0.776224		-0.022905	0.00118913	0.356667	0.61159		0.00738414	0.0254534	0.55	0.498386		-0.0376241	-0.105023	0.255	0.659772		-0.0472959	-0.0180478	0.577778	0.745253		-0.00439334	0.0152503	0.555	0.607661		-0.00287382	0.0407007	0.52	0.478412		-0.0337958	-0.0471098	0.228333	0.657755
-1.733		-0.0227186	-0.0169169	0.495	0.775316		-0.0224001	-0.000592281	0.358333	0.609573		0.00916707	0.0269474	0.555	0.501362		-0.0386506	-0.10401	0.258333	0.660107		-0.0488722	-0.0187915	0.577778	0.744679		-0.00548875	0.0165299	0.556667	0.605165		-0.00476475	0.0386607	0.516667	0.481151		-0.0345524	-0.0461604	0.226667	0.660267
-1.732		-0.0219932	-0.0152361	0.493333	0.775514		-0.0227316	-0.000141714	0.366667	0.607262		0.00904467	0.0299079	0.556667	0.504603		-0.0389799	-0.100669	0.263333	0.660958		-0.0493074	-0.0191119	0.577778	0.743435		-0.00519602	0.0182588	0.556667	0.602653		-0.00433274	0.0390019	0.516667	0.483865		-0.0345731	-0.0455387	0.216667	0.663133
-1.731		-0.0226091	-0.0118496	0.493333	0.775304		-0.0222289	0.000807646	0.378333	0.604334		0.00867422	0.0289296	0.56	0.50911		-0.0376359	-0.0983558	0.266667	0.661634		-0.04943	-0.0199318	0.575556	0.742979		-0.00524484	0.0174683	0.563333	0.600035		-0.00451291	0.0389355	0.518333	0.484782		-0.035071	-0.0449313	0.215	0.665743
-1.73		-0.0224612	-0.0110102	0.493333	0.774115		-0.0225136	0.00171073	0.381667	0.60073		0.00939168	0.0276967	0.561667	0.513164		-0.0357895	-0.09584	0.271667	0.662256		-0.0504943	-0.0235784	0.571111	0.740999		-0.00302193	0.0162964	0.566667	0.595356		-0.00470479	0.0392237	0.525	0.485376		-0.0352571	-0.0454723	0.21	0.667552
-1.729		-0.0225115	-0.0126304	0.495	0.772977		-0.0218684	1.66787e-05	0.378333	0.597437		0.0114153	0.0257378	0.563333	0.516731		-0.0351752	-0.0942939	0.273333	0.66299		-0.0507827	-0.0230916	0.568889	0.738694		-0.00201889	0.0139569	0.57	0.590501		-0.00523591	0.0413143	0.528333	0.487139		-0.0357455	-0.045386	0.211667	0.669434
-1.728		-0.0231396	-0.0122341	0.498333	0.772236		-0.0210662	-0.000339159	0.376667	0.594662		0.0130214	0.0273008	0.568333	0.519463		-0.0353886	-0.0894463	0.278333	0.664053		-0.0529182	-0.0248809	0.571111	0.736356		-0.00332387	0.0164882	0.573333	0.585187		-0.00526288	0.0421506	0.528333	0.490964		-0.0358706	-0.0465024	0.208333	0.671098
-1.727		-0.022527	-0.011897	0.503333	0.771318		-0.0199986	0.000568769	0.375	0.590956		0.0148267	0.0309969	0.573333	0.522632		-0.0358654	-0.0848674	0.286667	0.66506		-0.0536584	-0.028536	0.571111	0.73387		-0.00400497	0.0167367	0.575	0.579074		-0.00556776	0.0413895	0.528333	0.494342		-0.0367353	-0.0482492	0.203333	0.670969
-1.726		-0.0221772	-0.0133412	0.503333	0.769997		-0.0197642	0.00345184	0.375	0.585896		0.0155058	0.0333521	0.581667	0.526797		-0.0359996	-0.0823721	0.293333	0.665722		-0.0550585	-0.0337184	0.568889	0.731738		-0.00482389	0.0155742	0.573333	0.574112		-0.00543192	0.042247	0.531667	0.496247		-0.0375519	-0.0507778	0.195	0.670079
-1.725		-0.0226535	-0.0170406	0.5	0.769023		-0.0202923	0.00670755	0.37	0.581555		0.0168542	0.0340343	0.586667	0.529195		-0.0342303	-0.0820811	0.298333	0.666231		-0.055841	-0.0382306	0.564444	0.72906		-0.00519345	0.0152331	0.57	0.568883		-0.00567545	0.0442292	0.535	0.496781		-0.0380989	-0.0525612	0.191667	0.669738
-1.724		-0.0232164	-0.0218419	0.496667	0.7677		-0.0205825	0.00666012	0.368333	0.576534		0.0176159	0.0361261	0.585	0.532172		-0.0325338	-0.0830361	0.301667	0.666255		-0.0571567	-0.0425216	0.564444	0.727052		-0.00389574	0.0132566	0.563333	0.564352		-0.00606953	0.0441384	0.528333	0.498124		-0.0387204	-0.0558285	0.19	0.668839
-1.723		-0.0234771	-0.0238693	0.5	0.76631		-0.0203109	0.00503495	0.365	0.57154		0.0210317	0.0412599	0.583333	0.535166		-0.0321319	-0.0842126	0.303333	0.666114		-0.0577156	-0.0460696	0.557778	0.725104		-0.00242295	0.0114314	0.561667	0.560864		-0.00682467	0.0452323	0.523333	0.500837		-0.0385069	-0.0588169	0.188333	0.668285
-1.722		-0.024397	-0.0271862	0.501667	0.764598		-0.0191442	0.00268869	0.368333	0.567649		0.0233586	0.04797	0.586667	0.537973		-0.0328455	-0.085896	0.303333	0.666417		-0.0598131	-0.0487812	0.548889	0.723188		-0.0037204	0.0115004	0.553333	0.556498		-0.00752378	0.0441974	0.52	0.503163		-0.0400033	-0.0624424	0.188333	0.667337
-1.721		-0.0257061	-0.0291848	0.505	0.762733		-0.018799	0.00141029	0.371667	0.562827		0.0252166	0.0524128	0.59	0.539155		-0.0332841	-0.0903169	0.301667	0.666577		-0.0606628	-0.0484982	0.537778	0.722061		-0.00527574	0.0117075	0.543333	0.552131		-0.00968716	0.0446577	0.516667	0.505931		-0.0403718	-0.0642035	0.191667	0.667409
-1.72		-0.0253553	-0.0306563	0.506667	0.761521		-0.0187556	0.000727993	0.373333	0.559357		0.0258614	0.0559076	0.591667	0.541321		-0.033176	-0.0900626	0.301667	0.666933		-0.0615252	-0.0456921	0.531111	0.722241		-0.00655529	0.00726869	0.538333	0.549387		-0.0106621	0.0426445	0.516667	0.508633		-0.0407666	-0.0658921	0.195	0.66662
-1.719		-0.0263221	-0.0322295	0.51	0.760379		-0.0186049	-0.000385068	0.376667	0.556019		0.0250902	0.0570821	0.59	0.545441		-0.031199	-0.0870453	0.301667	0.667407		-0.0618197	-0.0431439	0.528889	0.7229		-0.00480402	0.00466568	0.536667	0.54586		-0.0109487	0.0381938	0.518333	0.512102		-0.0401855	-0.066799	0.2	0.665406
-1.718		-0.0274936	-0.0325773	0.513333	0.758898		-0.0182091	-0.001924	0.375	0.553614		0.0263039	0.0594172	0.593333	0.548964		-0.0280798	-0.0865887	0.3	0.668483		-0.0622801	-0.0416746	0.531111	0.723454		-0.00402222	0.00240304	0.53	0.542946		-0.0116297	0.0354546	0.518333	0.515242		-0.0411363	-0.0671761	0.198333	0.664616
-1.717		-0.0278559	-0.0341891	0.511667	0.757669		-0.0191184	-0.00432961	0.375	0.551998		0.0291424	0.0665504	0.595	0.549211		-0.0268874	-0.089344	0.293333	0.669829		-0.0626968	-0.0422783	0.528889	0.723253		-0.00149505	-0.000179668	0.528333	0.5401		-0.0121576	0.0340912	0.515	0.518479		-0.041374	-0.0678915	0.2	0.663471
-1.716		-0.028408	-0.0357015	0.51	0.756439		-0.0188525	-0.00529045	0.375	0.550278		0.0320847	0.0714881	0.601667	0.552454		-0.0269272	-0.0913423	0.285	0.671034		-0.064132	-0.042545	0.524444	0.722592		-0.00182793	-0.00176949	0.53	0.537058		-0.0133478	0.0289988	0.513333	0.522726		-0.0419764	-0.0682793	0.201667	0.661536
-1.715		-0.0298884	-0.0388831	0.503333	0.754654		-0.0190236	-0.00696173	0.376667	0.548569		0.0338514	0.0788144	0.606667	0.5535		-0.0275959	-0.0931444	0.276667	0.671959		-0.0648517	-0.0423546	0.524444	0.721201		-0.00204501	-0.00574437	0.523333	0.53531		-0.0150189	0.0216383	0.503333	0.526194		-0.0419378	-0.0683287	0.2	0.659464
-1.714		-0.0301621	-0.0403556	0.5	0.752732		-0.0188517	-0.00980738	0.373333	0.548754		0.0351068	0.0828956	0.61	0.555211		-0.027986	-0.0940065	0.273333	0.67336		-0.0659922	-0.0410487	0.531111	0.720671		-0.00361353	-0.0092778	0.511667	0.531266		-0.0167712	0.0151832	0.496667	0.530186		-0.0420166	-0.0670027	0.205	0.658271
-1.713		-0.0309668	-0.0411568	0.501667	0.750768		-0.018625	-0.0132864	0.373333	0.548366		0.0348916	0.0872563	0.616667	0.556252		-0.0280381	-0.0932375	0.27	0.674646		-0.0670939	-0.0400643	0.54	0.721185		-0.00264926	-0.0109336	0.506667	0.528623		-0.0161727	0.00754994	0.49	0.534073		-0.041341	-0.0652375	0.21	0.656616
-1.712		-0.0321846	-0.0410503	0.505	0.749167		-0.0184235	-0.0162168	0.373333	0.547716		0.0358533	0.0902399	0.616667	0.557458		-0.0265652	-0.0931537	0.27	0.676491		-0.0671817	-0.0367491	0.546667	0.7216		-0.00216102	-0.0101669	0.505	0.525549		-0.0171904	0.00456979	0.488333	0.536463		-0.0420778	-0.0633815	0.215	0.654523
-1.711		-0.0325597	-0.0413342	0.505	0.747598		-0.0198577	-0.0165812	0.37	0.54502		0.0369591	0.0934487	0.616667	0.559409		-0.0258565	-0.0912518	0.263333	0.678391		-0.0682951	-0.0365912	0.542222	0.721649		-0.000353752	-0.0101596	0.501667	0.522706		-0.0177338	0.00310003	0.486667	0.539796		-0.0423164	-0.0606811	0.221667	0.653399
-1.71		-0.0323093	-0.0411215	0.505	0.746407		-0.0200997	-0.0171468	0.37	0.541171		0.0390971	0.0935739	0.613333	0.561292		-0.0254285	-0.0887839	0.26	0.679331		-0.0687003	-0.0395996	0.537778	0.722142		0.00129288	-0.0136178	0.496667	0.520316		-0.0189652	0.00237663	0.48	0.544163		-0.0425311	-0.058513	0.228333	0.652527
-1.709		-0.0330627	-0.0416591	0.501667	0.745269		-0.0208628	-0.0184839	0.366667	0.53794		0.0390319	0.0944998	0.608333	0.56434		-0.0257178	-0.0861994	0.263333	0.680827		-0.0694126	-0.042752	0.531111	0.722434		0.000491403	-0.0168886	0.49	0.516127		-0.0193277	0.00365543	0.481667	0.54654		-0.0424111	-0.0563604	0.238333	0.651626
-1.708		-0.0330616	-0.0427342	0.498333	0.744101		-0.020887	-0.0208672	0.361667	0.533717		0.039534	0.0954562	0.601667	0.566017		-0.0255266	-0.0824441	0.261667	0.682156		-0.0697486	-0.0404004	0.524444	0.722113		9.86292e-05	-0.0164258	0.481667	0.511312		-0.020687	0.00406426	0.48	0.548722		-0.0426833	-0.0548967	0.248333	0.649616
-1.707		-0.0334099	-0.041402	0.496667	0.742719		-0.0216742	-0.023003	0.356667	0.530405		0.0396739	0.0946112	0.595	0.569226		-0.025685	-0.0771956	0.26	0.68388		-0.0704877	-0.0399595	0.517778	0.721731		0.000313113	-0.0129652	0.478333	0.50514		-0.0212269	0.00452725	0.48	0.550391		-0.0428065	-0.0532654	0.256667	0.647872
-1.706		-0.0331776	-0.0382143	0.493333	0.741794		-0.0232402	-0.0232685	0.348333	0.526118		0.0406393	0.0963284	0.583333	0.571721		-0.0250518	-0.0718054	0.251667	0.685138		-0.0709031	-0.0408046	0.508889	0.720596		-0.000157648	-0.0136998	0.473333	0.502791		-0.0210911	0.00456538	0.475	0.552119		-0.0432804	-0.0526869	0.258333	0.646081
-1.705		-0.0336246	-0.0387986	0.49	0.741064		-0.0255996	-0.0235283	0.345	0.52095		0.0403289	0.0959777	0.58	0.574993		-0.0238631	-0.068425	0.245	0.686775		-0.0713265	-0.0431709	0.5	0.719405		0.00125866	-0.0149618	0.471667	0.500918		-0.0221627	0.00483639	0.466667	0.553563		-0.0435758	-0.0529089	0.255	0.644088
-1.704		-0.0329225	-0.0394957	0.486667	0.740521		-0.0267737	-0.0242936	0.345	0.515391		0.0414544	0.0972241	0.58	0.57828		-0.0231706	-0.0663987	0.246667	0.68821		-0.0707427	-0.0462546	0.493333	0.71858		0.00245131	-0.0162038	0.475	0.499712		-0.0228531	0.00692732	0.458333	0.55272		-0.0429477	-0.0547222	0.255	0.642962
-1.703		-0.0333431	-0.0422241	0.478333	0.740495		-0.027192	-0.0265057	0.341667	0.508741		0.0412328	0.097072	0.575	0.580257		-0.0233737	-0.0660207	0.246667	0.689477		-0.0719122	-0.0491252	0.491111	0.717689		0.000731158	-0.0173669	0.476667	0.497972		-0.0235846	0.00699254	0.451667	0.552386		-0.0436303	-0.0569436	0.256667	0.641959
-1.702		-0.0330096	-0.0428917	0.473333	0.740713		-0.0277403	-0.0303458	0.338333	0.501916		0.0417493	0.100471	0.566667	0.581507		-0.0220741	-0.0641061	0.245	0.690595		-0.0719419	-0.0508413	0.488889	0.716533		-0.000664017	-0.016117	0.48	0.494445		-0.0253619	0.00566852	0.445	0.552233		-0.043839	-0.0592086	0.258333	0.641312
-1.701		-0.0324833	-0.0447701	0.47	0.74115		-0.0284826	-0.0336798	0.335	0.496493		0.0410463	0.106694	0.56	0.583353		-0.0224497	-0.0636366	0.241667	0.69152		-0.0725374	-0.0519551	0.484444	0.715472		-0.00281515	-0.0150993	0.481667	0.490257		-0.0258202	0.00482699	0.438333	0.553219		-0.0433452	-0.0622557	0.26	0.63931
-1.7		-0.0322641	-0.0455211	0.465	0.740666		-0.0286099	-0.0357625	0.33	0.488972		0.040399	0.108893	0.56	0.584656		-0.0205962	-0.0657216	0.241667	0.692376		-0.0742043	-0.0500449	0.477778	0.715301		-0.00210071	-0.0174363	0.48	0.48656		-0.0263519	0.00486128	0.436667	0.554886		-0.0431617	-0.0646613	0.261667	0.637606
-1.699		-0.0321713	-0.0451242	0.461667	0.739982		-0.0294753	-0.0375488	0.323333	0.481698		0.0394903	0.109981	0.561667	0.585568		-0.0187787	-0.0646378	0.241667	0.693043		-0.0751084	-0.0458931	0.471111	0.715568		-0.00106665	-0.0203597	0.48	0.484283		-0.0266858	0.00408794	0.435	0.555688		-0.043802	-0.0673694	0.265	0.636694
-1.698		-0.0318188	-0.0443694	0.461667	0.738933		-0.0307171	-0.0382076	0.315	0.473632		0.0416585	0.111095	0.565	0.586833		-0.0185775	-0.06184	0.24	0.693375		-0.0743146	-0.0433124	0.466667	0.713915		0.000542482	-0.0215749	0.48	0.480877		-0.0266084	0.00294483	0.433333	0.556607		-0.0435547	-0.0690919	0.266667	0.635514
-1.697		-0.031636	-0.0425788	0.465	0.7379		-0.0308777	-0.0396812	0.301667	0.466586		0.043575	0.113014	0.565	0.588357		-0.0181193	-0.0609302	0.245	0.694026		-0.0752419	-0.041483	0.466667	0.712967		-0.00143117	-0.023552	0.48	0.477668		-0.0267929	0.00186153	0.431667	0.558986		-0.0441105	-0.0697101	0.27	0.634967
-1.696		-0.0319297	-0.0434156	0.468333	0.736794		-0.031277	-0.0424594	0.291667	0.459464		0.0446788	0.117106	0.563333	0.588764		-0.0183642	-0.0638275	0.246667	0.694994		-0.0749341	-0.039858	0.464444	0.711986		-0.00282699	-0.0259113	0.481667	0.475688		-0.0277384	0.000864424	0.43	0.561085		-0.0438042	-0.0711945	0.276667	0.634403
-1.695		-0.0312798	-0.0427034	0.475	0.736224		-0.0316404	-0.0443726	0.285	0.452353		0.0456239	0.119475	0.561667	0.590068		-0.0190833	-0.0674741	0.245	0.695944		-0.0758414	-0.0382531	0.46	0.710383		-0.00491385	-0.0275845	0.483333	0.473364		-0.0287849	-0.00252207	0.433333	0.562726		-0.0436331	-0.0719995	0.278333	0.634266
-1.694		-0.0311395	-0.0427256	0.476667	0.736248		-0.0313851	-0.0473963	0.276667	0.44621		0.0449316	0.123498	0.556667	0.590057		-0.0192407	-0.0697193	0.241667	0.697028		-0.0774325	-0.034893	0.451111	0.70972		-0.00394957	-0.0333555	0.48	0.470834		-0.0276568	-0.00917095	0.433333	0.564567		-0.0428699	-0.0715285	0.281667	0.634535
-1.693		-0.0308485	-0.0425621	0.478333	0.735664		-0.0317096	-0.0504026	0.263333	0.44143		0.0439846	0.127544	0.55	0.590609		-0.0176869	-0.070298	0.245	0.69788		-0.0778041	-0.0314526	0.448889	0.708966		-0.0041134	-0.0376112	0.481667	0.467288		-0.027992	-0.0129951	0.433333	0.565988		-0.044006	-0.0710939	0.286667	0.635057
-1.692		-0.0303034	-0.0420478	0.475	0.734186		-0.0331103	-0.0535711	0.256667	0.437491		0.0435595	0.131474	0.548333	0.591129		-0.0182148	-0.0705011	0.246667	0.69838		-0.0769788	-0.027385	0.444444	0.708101		-0.00327404	-0.0396581	0.481667	0.465209		-0.0275884	-0.0140045	0.44	0.568055		-0.0445382	-0.0711706	0.288333	0.635473
-1.691		-0.0297827	-0.041772	0.473333	0.734006		-0.0336031	-0.056032	0.251667	0.432768		0.0453662	0.135113	0.55	0.592165		-0.0186158	-0.0713643	0.251667	0.699242		-0.0762905	-0.0239457	0.446667	0.707441		-0.00423977	-0.0399942	0.478333	0.462303		-0.0270141	-0.0145875	0.443333	0.570597		-0.0446515	-0.0701629	0.286667	0.635875
-1.69		-0.029811	-0.040441	0.473333	0.734317		-0.0338363	-0.0567557	0.253333	0.427819		0.0456466	0.137853	0.558333	0.595762		-0.0182807	-0.0711972	0.261667	0.699653		-0.0748918	-0.0249789	0.444444	0.707049		-0.00578909	-0.0392104	0.471667	0.461497		-0.0269248	-0.0184338	0.446667	0.571982		-0.0447875	-0.068649	0.288333	0.636553
-1.689		-0.0289352	-0.0402503	0.473333	0.734484		-0.0333513	-0.0571472	0.255	0.422868		0.0452871	0.136611	0.561667	0.598102		-0.0185174	-0.0710672	0.268333	0.699995		-0.0749084	-0.0272685	0.44	0.706386		-0.00645887	-0.0427231	0.476667	0.460594		-0.0277258	-0.0197577	0.448333	0.574382		-0.0452588	-0.0673025	0.29	0.638012
-1.688		-0.0283222	-0.0406754	0.475	0.734469		-0.0334953	-0.0605797	0.251667	0.417536		0.0440544	0.135797	0.56	0.599396		-0.0185896	-0.0694126	0.271667	0.700641		-0.0755249	-0.0282973	0.44	0.705189		-0.00587004	-0.0465958	0.471667	0.458432		-0.0278773	-0.0194372	0.45	0.578563		-0.0449133	-0.0675994	0.29	0.639859
-1.687		-0.0281052	-0.0403473	0.476667	0.734241		-0.0346364	-0.0626639	0.241667	0.411722		0.0435962	0.137035	0.558333	0.600742		-0.0174208	-0.0654626	0.275	0.700786		-0.0767337	-0.0256909	0.44	0.703281		-0.00555311	-0.0459184	0.468333	0.456286		-0.0280075	-0.0193049	0.451667	0.582787		-0.0455513	-0.0663725	0.29	0.641971
-1.686		-0.0279064	-0.0362129	0.473333	0.73427		-0.0370339	-0.064406	0.238333	0.406168		0.0425139	0.13914	0.558333	0.603451		-0.0164829	-0.0603995	0.283333	0.701696		-0.0769504	-0.0244072	0.433333	0.70136		-0.00462835	-0.0417297	0.463333	0.453106		-0.0277402	-0.0201259	0.455	0.586471		-0.045051	-0.0641774	0.295	0.644278
-1.685		-0.0268309	-0.0305094	0.47	0.73384		-0.0374616	-0.0637924	0.238333	0.401688		0.0436444	0.141821	0.556667	0.606768		-0.0155166	-0.0544437	0.291667	0.702089		-0.0759778	-0.0246181	0.42	0.699105		-0.00493748	-0.0405436	0.46	0.450124		-0.0278072	-0.0208656	0.455	0.59173		-0.0437987	-0.0624558	0.301667	0.647146
-1.684		-0.0268722	-0.0280857	0.47	0.733818		-0.0375097	-0.0628303	0.241667	0.397573		0.0437781	0.142648	0.55	0.608773		-0.0159651	-0.0520503	0.296667	0.702844		-0.0761319	-0.0255675	0.406667	0.696603		-0.00605541	-0.0397786	0.458333	0.447903		-0.0274384	-0.0208051	0.461667	0.598039		-0.0437046	-0.0623951	0.311667	0.650017
-1.683		-0.0254025	-0.0251837	0.475	0.734264		-0.0370861	-0.0621815	0.241667	0.394278		0.0438638	0.141379	0.545	0.611364		-0.0154272	-0.0495304	0.3	0.703613		-0.0755129	-0.0268116	0.395556	0.694275		-0.00644855	-0.0376418	0.458333	0.446728		-0.0280396	-0.0195628	0.475	0.60325		-0.0431096	-0.0632776	0.32	0.652561
-1.682		-0.0246873	-0.0225532	0.481667	0.734692		-0.0375435	-0.0621771	0.24	0.39147		0.0418685	0.140818	0.541667	0.614426		-0.0149425	-0.0463815	0.305	0.704401		-0.0761201	-0.024558	0.388889	0.691516		-0.00678878	-0.034403	0.455	0.446235		-0.0274645	-0.0182278	0.483333	0.607159		-0.042452	-0.0643173	0.328333	0.654522
-1.681		-0.0242819	-0.0202803	0.486667	0.735301		-0.0377523	-0.0621889	0.24	0.388819		0.0408803	0.141824	0.536667	0.617925		-0.0132927	-0.0439588	0.31	0.705199		-0.0778352	-0.0217718	0.391111	0.687336		-0.00638709	-0.0299846	0.448333	0.44574		-0.0271677	-0.0185465	0.488333	0.611477		-0.0427748	-0.0647389	0.331667	0.656147
-1.68		-0.022835	-0.0193745	0.486667	0.734791		-0.0384881	-0.061093	0.241667	0.386411		0.0395971	0.141532	0.535	0.620932		-0.0118928	-0.0428026	0.313333	0.705834		-0.0771538	-0.0160539	0.393333	0.682824		-0.0050907	-0.0296734	0.445	0.445342		-0.0269268	-0.0180343	0.49	0.616714		-0.042962	-0.0657307	0.333333	0.657988
-1.679		-0.0219789	-0.0184859	0.483333	0.734573		-0.0380598	-0.0602598	0.248333	0.382844		0.0418169	0.140328	0.533333	0.621886		-0.0112778	-0.0420917	0.315	0.706613		-0.0759708	-0.0116578	0.393333	0.678532		-0.00386109	-0.0311543	0.443333	0.446488		-0.0274658	-0.0180898	0.493333	0.621431		-0.0423613	-0.0669301	0.333333	0.659752
-1.678		-0.0217058	-0.0147866	0.483333	0.734275		-0.0370456	-0.0603069	0.255	0.380718		0.0434068	0.140113	0.533333	0.623599		-0.0101482	-0.0379492	0.318333	0.706933		-0.0762373	-0.00488755	0.391111	0.673533		-0.00494743	-0.0342518	0.443333	0.445407		-0.0277569	-0.0188928	0.495	0.625967		-0.0425756	-0.0681795	0.331667	0.661517
-1.677		-0.0216115	-0.0104896	0.481667	0.733406		-0.0364373	-0.0604964	0.26	0.377515		0.0444568	0.141693	0.528333	0.625726		-0.00974055	-0.0341812	0.323333	0.707187		-0.0759968	0.000465609	0.391111	0.669241		-0.00428814	-0.0339629	0.45	0.445528		-0.0282614	-0.018086	0.5	0.628644		-0.041835	-0.068775	0.333333	0.66258
-1.676		-0.0211981	-0.00599502	0.483333	0.732755		-0.0366102	-0.0603992	0.266667	0.373959		0.0433099	0.139665	0.523333	0.628362		-0.00948955	-0.0326512	0.328333	0.706916		-0.0756521	0.00302604	0.393333	0.664343		-0.00536856	-0.0344135	0.451667	0.444665		-0.0284912	-0.0157274	0.498333	0.631069		-0.0412199	-0.0690264	0.338333	0.664096
-1.675		-0.0202725	-0.00322296	0.483333	0.731502		-0.0372665	-0.060617	0.278333	0.370714		0.0406842	0.141991	0.521667	0.630776		-0.00877937	-0.0332394	0.333333	0.707422		-0.076249	0.00599297	0.395556	0.660283		-0.00276083	-0.0364053	0.441667	0.443929		-0.0278671	-0.0152873	0.493333	0.634819		-0.0413872	-0.0700973	0.341667	0.665378
-1.674		-0.0193564	-0.00251253	0.478333	0.73077		-0.0375739	-0.0588188	0.29	0.364759		0.039206	0.143776	0.521667	0.63329		-0.00705491	-0.0344591	0.336667	0.707418		-0.0756688	0.00952763	0.397778	0.657303		-0.00157541	-0.0372976	0.435	0.44208		-0.0277599	-0.0162698	0.483333	0.638118		-0.0426905	-0.0689075	0.343333	0.666464
-1.673		-0.0181721	-0.00122523	0.473333	0.72996		-0.037383	-0.0584135	0.293333	0.360611		0.0390882	0.145922	0.525	0.635502		-0.00682686	-0.0351882	0.343333	0.707748		-0.0743033	0.0152353	0.4	0.653512		-0.00123764	-0.0421608	0.426667	0.440268		-0.0280607	-0.0183153	0.478333	0.641499		-0.0424607	-0.0671587	0.346667	0.667544
-1.672		-0.0181749	-0.00214555	0.471667	0.729078		-0.0359606	-0.0596263	0.29	0.355839		0.0404734	0.147163	0.525	0.638043		-0.0054702	-0.0346426	0.35	0.707542		-0.0745615	0.0208019	0.402222	0.650249		-0.00176764	-0.0461581	0.426667	0.43737		-0.0280108	-0.0202096	0.473333	0.644282		-0.0419224	-0.065337	0.355	0.669227
-1.671		-0.0180023	-0.00335822	0.465	0.727107		-0.0351155	-0.0615707	0.283333	0.352695		0.0404374	0.147765	0.525	0.638893		-0.00472325	-0.0346221	0.356667	0.707548		-0.0744293	0.0257445	0.404444	0.646212		-0.00206708	-0.0473434	0.426667	0.435173		-0.0288119	-0.0211034	0.471667	0.647426		-0.0404515	-0.0649152	0.358333	0.671208
-1.67		-0.0169373	-0.00273155	0.461667	0.725447		-0.035203	-0.0622279	0.278333	0.350719		0.0393771	0.149519	0.521667	0.63967		-0.00413717	-0.0352324	0.361667	0.707679		-0.0736836	0.0285258	0.404444	0.642743		-0.00205883	-0.0480595	0.421667	0.435257		-0.0297417	-0.0234442	0.465	0.650637		-0.0401505	-0.0626966	0.363333	0.672756
-1.669		-0.0157652	-0.000926159	0.458333	0.723843		-0.0347652	-0.0609708	0.281667	0.346758		0.0363288	0.149706	0.518333	0.641248		-0.00415098	-0.0351827	0.371667	0.708085		-0.0730984	0.0297654	0.406667	0.63924		-0.00115399	-0.0460742	0.418333	0.435609		-0.0296465	-0.026176	0.46	0.652245		-0.0402205	-0.0603951	0.366667	0.673658
-1.668		-0.0147086	-0.00025753	0.453333	0.722058		-0.0351978	-0.0580325	0.288333	0.343519		0.0351885	0.145782	0.516667	0.643687		-0.00346776	-0.0346336	0.378333	0.708408		-0.0715639	0.032692	0.406667	0.636648		0.000720811	-0.0489804	0.416667	0.437287		-0.0301806	-0.0274339	0.461667	0.653852		-0.0414034	-0.0585898	0.366667	0.675611
-1.667		-0.0138514	-0.00140316	0.445	0.720808		-0.0363338	-0.0589137	0.288333	0.340832		0.0340277	0.143162	0.518333	0.645388		-0.00279735	-0.034671	0.376667	0.708641		-0.0704066	0.0371166	0.406667	0.634748		0.00174895	-0.052402	0.415	0.440583		-0.0302608	-0.0258945	0.466667	0.655882		-0.0411186	-0.0581598	0.366667	0.678515
-1.666		-0.013253	-0.000393205	0.443333	0.719229		-0.0357133	-0.0598717	0.281667	0.338285		0.0353534	0.142327	0.523333	0.64633		-0.00112848	-0.0305708	0.375	0.709161		-0.069624	0.0427476	0.406667	0.634287		0.00253857	-0.0488861	0.416667	0.441618		-0.0303894	-0.025409	0.465	0.658482		-0.040468	-0.0558604	0.366667	0.682093
-1.665		-0.0140848	0.00289658	0.443333	0.717729		-0.0347414	-0.0605078	0.283333	0.334783		0.0339869	0.14268	0.516667	0.647848		-0.000695352	-0.0269938	0.38	0.709295		-0.0694477	0.0458613	0.406667	0.633918		0.00240853	-0.0442953	0.42	0.442051		-0.0297643	-0.0265843	0.46	0.661395		-0.0401272	-0.053499	0.366667	0.684826
-1.664		-0.0136315	0.00913457	0.446667	0.716022		-0.0339239	-0.0604781	0.283333	0.331657		0.0324561	0.143082	0.516667	0.649349		-4.55429e-05	-0.0230374	0.386667	0.709677		-0.0683507	0.0450581	0.408889	0.632134		0.00303366	-0.0408603	0.425	0.442888		-0.0305518	-0.0265818	0.456667	0.66464		-0.0401185	-0.0525592	0.361667	0.6869
-1.663		-0.0133651	0.0113318	0.445	0.714062		-0.0331078	-0.0585092	0.288333	0.329749		0.0288549	0.142117	0.513333	0.650023		0.000870747	-0.0188393	0.386667	0.710092		-0.0671458	0.0435683	0.413333	0.630459		0.0037666	-0.0393124	0.423333	0.44203		-0.0298093	-0.0266655	0.451667	0.66762		-0.0403413	-0.0526763	0.358333	0.68937
-1.662		-0.0128044	0.0104001	0.441667	0.71322		-0.0335007	-0.058091	0.283333	0.327849		0.0278794	0.139294	0.51	0.651885		0.00262749	-0.015227	0.391667	0.710814		-0.0668431	0.0433606	0.42	0.630083		0.00522831	-0.0348553	0.428333	0.444329		-0.0293241	-0.0231686	0.445	0.670393		-0.0404681	-0.0538522	0.351667	0.692754
-1.661		-0.0113494	0.00968785	0.438333	0.712031		-0.0341616	-0.0589673	0.281667	0.327064		0.0259419	0.136342	0.506667	0.654408		0.00347074	-0.011376	0.396667	0.711668		-0.0662185	0.0436575	0.428889	0.629745		0.00658021	-0.0313375	0.433333	0.446933		-0.028826	-0.0187278	0.44	0.672295		-0.0410273	-0.0554263	0.343333	0.696678
-1.66		-0.0110653	0.00877406	0.438333	0.711962		-0.0336031	-0.0584748	0.281667	0.325904		0.0275731	0.136539	0.508333	0.656428		0.0047203	-0.010311	0.403333	0.71244		-0.0650832	0.0466529	0.433333	0.626965		0.00711024	-0.0288672	0.433333	0.44835		-0.0284959	-0.0165395	0.431667	0.674145		-0.0411536	-0.0578235	0.331667	0.700379
-1.659		-0.0108447	0.00831193	0.44	0.712171		-0.0328199	-0.0574583	0.283333	0.325315		0.0272691	0.136085	0.51	0.659757		0.00597113	-0.0101772	0.406667	0.71338		-0.0662738	0.0484676	0.431111	0.622348		0.00610478	-0.027278	0.436667	0.449334		-0.027282	-0.014278	0.423333	0.676182		-0.0421514	-0.0605313	0.315	0.703673
-1.658		-0.0102367	0.00765853	0.441667	0.712585		-0.0319695	-0.0574217	0.29	0.323705		0.0259265	0.133869	0.501667	0.661518		0.00592877	-0.00796214	0.408333	0.714664		-0.0662542	0.0504212	0.42	0.618168		0.00633469	-0.0300102	0.441667	0.451429		-0.0280712	-0.0129061	0.42	0.678785		-0.0421344	-0.0635626	0.301667	0.706544
-1.657		-0.010052	0.00947414	0.441667	0.712617		-0.0315296	-0.0576868	0.295	0.321978		0.0233408	0.130615	0.495	0.665789		0.00735388	-0.00309239	0.401667	0.715316		-0.0651876	0.052282	0.415556	0.614329		0.00562058	-0.0310178	0.445	0.451554		-0.0277497	-0.0122791	0.416667	0.680658		-0.0424441	-0.0663278	0.288333	0.709687
-1.656		-0.00884463	0.0131258	0.441667	0.712469		-0.0315263	-0.0572649	0.3	0.321823		0.0197224	0.129547	0.486667	0.669307		0.00831366	0.000170821	0.408333	0.71565		-0.0642547	0.0527029	0.411111	0.611198		0.0069597	-0.0293935	0.446667	0.452813		-0.0271958	-0.00957061	0.413333	0.681565		-0.0432334	-0.0690305	0.276667	0.712841
-1.655		-0.00639347	0.0170148	0.45	0.712188		-0.0311547	-0.0558612	0.298333	0.32128		0.0171854	0.127306	0.48	0.673371		0.00982467	0.0016831	0.415	0.715571		-0.0632233	0.0525271	0.404444	0.608718		0.00793329	-0.0283089	0.446667	0.452551		-0.0262734	-0.00709637	0.42	0.68319		-0.0448976	-0.0720995	0.271667	0.715987
-1.654		-0.00433252	0.0209008	0.455	0.711552		-0.0305342	-0.055328	0.301667	0.321016		0.0177792	0.123478	0.476667	0.678405		0.0108005	0.00259137	0.415	0.715518		-0.0619518	0.0545719	0.395556	0.605125		0.007934	-0.0280926	0.456667	0.454977		-0.025347	-0.00600691	0.426667	0.684374		-0.0456847	-0.0753996	0.265	0.718185
-1.653		-0.00359695	0.0228401	0.455	0.711156		-0.0294258	-0.0536804	0.303333	0.320733		0.0187622	0.121727	0.47	0.683724		0.0133675	0.00197645	0.415	0.715408		-0.0637424	0.0590601	0.386667	0.600356		0.00728679	-0.0271818	0.46	0.456798		-0.0247267	-0.00518199	0.436667	0.686534		-0.0465416	-0.0770694	0.258333	0.720261
-1.652		-0.0033034	0.0249086	0.456667	0.70971		-0.0276645	-0.0542432	0.298333	0.320437		0.0177786	0.121735	0.463333	0.688852		0.0144018	0.00273978	0.405	0.715275		-0.0642044	0.0620814	0.38	0.595111		0.00731331	-0.0275862	0.458333	0.457387		-0.0249764	-0.00400234	0.436667	0.689228		-0.0469493	-0.0785359	0.253333	0.721498
-1.651		-0.00289192	0.0264099	0.46	0.707867		-0.027174	-0.0565747	0.301667	0.321509		0.0166567	0.120958	0.461667	0.692332		0.0151819	0.00347257	0.411667	0.714549		-0.063193	0.0668074	0.377778	0.590775		0.0078875	-0.0281203	0.461667	0.458437		-0.0254441	-0.00489636	0.438333	0.691397		-0.0476921	-0.0804506	0.245	0.722148
-1.65		-0.00186446	0.0281325	0.463333	0.705504		-0.0266447	-0.0610085	0.308333	0.322635		0.0133262	0.120132	0.463333	0.695713		0.0159301	0.00257356	0.416667	0.714119		-0.0619011	0.0700672	0.38	0.587624		0.00867861	-0.0261194	0.468333	0.458142		-0.0244572	-0.00743469	0.441667	0.693517		-0.0486289	-0.0817875	0.24	0.723041
-1.649		-0.00096977	0.0286407	0.466667	0.702745		-0.0262054	-0.0627484	0.318333	0.324374		0.0129424	0.121119	0.468333	0.698699		0.0172271	0.00133549	0.42	0.713075		-0.0602027	0.0746546	0.38	0.585488		0.0103502	-0.0246673	0.476667	0.46053		-0.0241717	-0.00985427	0.438333	0.697265		-0.0507556	-0.0822612	0.233333	0.723725
-1.648		-0.000392891	0.0306255	0.471667	0.699559		-0.0262767	-0.0615993	0.33	0.3271		0.0126593	0.115502	0.466667	0.702534		0.0178871	8.87524e-05	0.421667	0.712046		-0.0588428	0.0766961	0.382222	0.583204		0.0103471	-0.0242526	0.485	0.463814		-0.0228373	-0.0125977	0.435	0.700103		-0.0513606	-0.0813627	0.226667	0.724315
-1.647		0.000758319	0.030899	0.475	0.695963		-0.0251631	-0.0593741	0.34	0.329534		0.0147346	0.115601	0.461667	0.70652		0.019653	-0.00106572	0.431667	0.711242		-0.0608839	0.0779146	0.386667	0.58156		0.00970042	-0.0265978	0.486667	0.46798		-0.0218371	-0.0145685	0.431667	0.703065		-0.0516573	-0.0815476	0.221667	0.724619
-1.646		0.000958116	0.0290229	0.478333	0.693186		-0.0226461	-0.0599791	0.348333	0.333431		0.0136998	0.115043	0.461667	0.708826		0.0205623	-0.00103138	0.443333	0.710345		-0.0612244	0.0799383	0.388889	0.578521		0.00948448	-0.0259653	0.488333	0.470454		-0.0216015	-0.0137149	0.431667	0.705412		-0.0522167	-0.0809946	0.216667	0.724419
-1.645		0.00176048	0.0297509	0.48	0.690405		-0.0205115	-0.0602215	0.358333	0.336558		0.0122827	0.114644	0.46	0.710512		0.0210264	0.00201022	0.456667	0.709516		-0.0610429	0.0822594	0.393333	0.57608		0.0106976	-0.0217363	0.49	0.472606		-0.0212945	-0.0130052	0.43	0.708046		-0.0523685	-0.0794877	0.218333	0.724568
-1.644		0.00151677	0.0307158	0.481667	0.686715		-0.0192425	-0.0597654	0.36	0.341402		0.00963153	0.117357	0.456667	0.712238		0.0218701	0.0048975	0.46	0.708395		-0.0598379	0.0800863	0.397778	0.573862		0.0112184	-0.0193121	0.486667	0.473075		-0.0200228	-0.0133168	0.428333	0.711235		-0.0531936	-0.0772954	0.216667	0.724039
-1.643		0.00193429	0.0351626	0.488333	0.681969		-0.0192741	-0.057887	0.363333	0.346525		0.0096994	0.121467	0.455	0.714896		0.0221963	0.00929987	0.46	0.707588		-0.0588176	0.0781447	0.4	0.571547		0.0127246	-0.017641	0.485	0.473627		-0.0190296	-0.0136114	0.428333	0.714522		-0.0539724	-0.0764263	0.215	0.723003
-1.642		0.00251402	0.0367142	0.493333	0.676772		-0.0197334	-0.0554338	0.37	0.351917		0.00818319	0.118121	0.458333	0.717065		0.022009	0.00868143	0.463333	0.706499		-0.0573674	0.0747126	0.402222	0.569668		0.0140934	-0.0166617	0.486667	0.474832		-0.0180641	-0.0113266	0.428333	0.718227		-0.0545264	-0.0761536	0.213333	0.722016
-1.641		0.00314436	0.0361152	0.493333	0.671382		-0.0199417	-0.0551112	0.376667	0.35595		0.0096445	0.114802	0.46	0.719774		0.0233206	0.0106713	0.466667	0.70556		-0.057135	0.0723914	0.408889	0.568633		0.0144328	-0.0136876	0.486667	0.47715		-0.0179703	-0.0075998	0.428333	0.721824		-0.0545522	-0.0764349	0.211667	0.721506
-1.64		0.00351115	0.0346708	0.491667	0.666428		-0.0195106	-0.0557247	0.385	0.359725		0.00990128	0.113952	0.456667	0.722069		0.0238928	0.013639	0.468333	0.705017		-0.0577817	0.0710428	0.415556	0.566794		0.0138656	-0.00972409	0.49	0.478331		-0.0170031	-0.00466696	0.426667	0.725125		-0.0557602	-0.0757151	0.213333	0.72096
-1.639		0.00340045	0.0311153	0.493333	0.661503		-0.0183528	-0.056842	0.395	0.364213		0.00928573	0.115457	0.453333	0.724292		0.0250113	0.0152202	0.465	0.704394		-0.0578318	0.0710041	0.424444	0.564862		0.0139563	-0.0078442	0.493333	0.478812		-0.0172859	-0.00273141	0.425	0.728231		-0.0559546	-0.0766112	0.215	0.719766
-1.638		0.00321922	0.0285516	0.488333	0.657457		-0.0179298	-0.056594	0.4	0.369622		0.00660106	0.113666	0.441667	0.727362		0.0267543	0.0154737	0.465	0.70376		-0.0573619	0.0713947	0.431111	0.564179		0.0126754	-0.0061145	0.493333	0.481058		-0.0165519	-0.00159177	0.421667	0.730723		-0.0564499	-0.0774133	0.218333	0.7187
-1.637		0.00374728	0.0262206	0.481667	0.65459		-0.0179212	-0.0568543	0.408333	0.374286		0.00379722	0.110545	0.433333	0.730382		0.0277324	0.0161249	0.465	0.702919		-0.0567282	0.0729409	0.437778	0.562384		0.0136504	-0.00922702	0.495	0.482642		-0.0161402	-0.000485411	0.421667	0.733369		-0.0569799	-0.079479	0.22	0.718123
-1.636		0.00559948	0.0272661	0.478333	0.649854		-0.0175241	-0.0555448	0.416667	0.378194		0.0018701	0.1091	0.43	0.733019		0.0280374	0.0194735	0.463333	0.701983		-0.0556641	0.0710107	0.444444	0.561293		0.0146987	-0.00973068	0.495	0.483553		-0.015248	-0.00103772	0.421667	0.736158		-0.0578229	-0.0807849	0.221667	0.717163
-1.635		0.0069041	0.028529	0.475	0.645562		-0.0171118	-0.0537494	0.42	0.38272		0.00240832	0.108212	0.426667	0.735191		0.0286884	0.0224951	0.458333	0.700964		-0.054808	0.0689389	0.448889	0.560119		0.0152008	-0.00776108	0.501667	0.484951		-0.0144677	0.000767621	0.418333	0.738191		-0.0578403	-0.0827437	0.225	0.716196
-1.634		0.00792174	0.0301991	0.47	0.640235		-0.0165154	-0.0524153	0.425	0.385809		0.00419555	0.108146	0.426667	0.737691		0.0305047	0.0234799	0.456667	0.6997		-0.0561915	0.0654137	0.46	0.557144		0.0143117	-0.00721905	0.505	0.487273		-0.0141685	0.00146444	0.416667	0.739215		-0.0583395	-0.0867344	0.225	0.714841
-1.633		0.00803796	0.0321901	0.468333	0.637763		-0.0154153	-0.0522519	0.431667	0.387955		0.00504959	0.104396	0.428333	0.740137		0.0310046	0.0224165	0.453333	0.698512		-0.0554256	0.064154	0.46	0.554941		0.013719	-0.00827558	0.5	0.489732		-0.014699	-0.000101004	0.413333	0.739523		-0.0583247	-0.0899393	0.22	0.713903
-1.632		0.00719637	0.033897	0.471667	0.636372		-0.015837	-0.0522534	0.433333	0.390184		0.00465469	0.102737	0.423333	0.742421		0.0318135	0.0207348	0.451667	0.697366		-0.0548291	0.0634379	0.462222	0.55143		0.0138808	-0.00922671	0.498333	0.493135		-0.0148778	-0.00116102	0.406667	0.739415		-0.0590912	-0.0920277	0.218333	0.713514
-1.631		0.00706632	0.0364087	0.471667	0.634351		-0.0159506	-0.0535415	0.431667	0.391496		0.00200084	0.103234	0.423333	0.74543		0.0320851	0.0196302	0.448333	0.696151		-0.0534689	0.0643361	0.462222	0.548797		0.0150445	-0.0101497	0.498333	0.496983		-0.014524	-0.000677055	0.405	0.738994		-0.059956	-0.0941415	0.221667	0.712748
-1.63		0.00772806	0.0369623	0.466667	0.631057		-0.0154968	-0.0552353	0.43	0.392609		0.000642784	0.101763	0.418333	0.747357		0.031963	0.0201022	0.438333	0.69533		-0.0522616	0.0657228	0.462222	0.543529		0.0166267	-0.0105672	0.498333	0.497974		-0.0148214	-0.00204192	0.403333	0.73862		-0.0614376	-0.0971539	0.223333	0.710669
-1.629		0.00845256	0.0382843	0.465	0.627924		-0.0154412	-0.0598275	0.425	0.394731		0.00114434	0.0987177	0.415	0.749089		0.0317504	0.020004	0.431667	0.694629		-0.0510154	0.0682739	0.466667	0.538838		0.0158467	-0.00947313	0.493333	0.499403		-0.0152001	-0.00596585	0.4	0.73866		-0.0621394	-0.0984799	0.226667	0.708609
-1.628		0.00997309	0.0384378	0.465	0.624872		-0.0156119	-0.0594342	0.426667	0.396864		0.00284227	0.0970464	0.418333	0.751427		0.0325624	0.0193998	0.423333	0.694109		-0.0536376	0.0718905	0.468889	0.535127		0.0148814	-0.00775417	0.491667	0.500952		-0.0156174	-0.0104375	0.396667	0.739199		-0.0626446	-0.0974592	0.23	0.706947
-1.627		0.0106273	0.0400131	0.461667	0.62158		-0.0151291	-0.060256	0.436667	0.398528		0.00287028	0.0905951	0.42	0.753552		0.0334883	0.0160775	0.415	0.693594		-0.0522849	0.072757	0.473333	0.532228		0.0148223	-0.00747548	0.491667	0.50148		-0.01638	-0.0147934	0.393333	0.739395		-0.0629825	-0.0971892	0.233333	0.704285
-1.626		0.0102901	0.0403385	0.456667	0.617632		-0.0142092	-0.0633637	0.441667	0.399152		0.00167501	0.087591	0.416667	0.755651		0.033581	0.0121565	0.411667	0.692887		-0.0513141	0.0749729	0.475556	0.529298		0.0143979	-0.00907336	0.495	0.50362		-0.017163	-0.0172411	0.39	0.739062		-0.0636272	-0.0981936	0.233333	0.700375
-1.625		0.0100751	0.0392322	0.458333	0.614361		-0.0139792	-0.0678941	0.443333	0.39996		-0.00139571	0.0867076	0.415	0.757401		0.0333276	0.0105947	0.405	0.692269		-0.0499222	0.0798063	0.484444	0.524862		0.014592	-0.00887522	0.5	0.505053		-0.0171211	-0.0188065	0.385	0.737976		-0.0645364	-0.098341	0.236667	0.696132
-1.624		0.0110789	0.0390482	0.458333	0.611729		-0.014618	-0.0706919	0.443333	0.401184		-0.00261299	0.0848304	0.416667	0.759852		0.0326627	0.0124075	0.393333	0.691611		-0.048522	0.0841624	0.495556	0.521009		0.0159272	-0.00652433	0.508333	0.506818		-0.0177523	-0.0221003	0.378333	0.737792		-0.0651773	-0.0957945	0.236667	0.692301
-1.623		0.0125525	0.0377176	0.458333	0.608048		-0.0151984	-0.0724232	0.445	0.400827		-0.00365404	0.0867947	0.418333	0.762465		0.0319097	0.0145195	0.381667	0.690856		-0.0480595	0.0859913	0.504444	0.516651		0.0163841	-0.00610591	0.515	0.508696		-0.0181244	-0.0243138	0.366667	0.737713		-0.0657044	-0.0936255	0.236667	0.689612
-1.622		0.0140929	0.038386	0.453333	0.603891		-0.0159214	-0.0722102	0.453333	0.402014		-0.00220132	0.0882404	0.425	0.763851		0.0320486	0.0168875	0.375	0.689714		-0.0478644	0.085863	0.515556	0.513774		0.0156083	-0.00630176	0.52	0.510538		-0.0190352	-0.0279295	0.36	0.738438		-0.0657877	-0.0939751	0.233333	0.686876
-1.621		0.0144811	0.038124	0.448333	0.599462		-0.0163625	-0.0721215	0.46	0.402242		-0.000933883	0.0847015	0.43	0.764179		0.0326636	0.0163631	0.371667	0.688701		-0.0471906	0.0832055	0.517778	0.512692		0.01594	-0.00609005	0.526667	0.511583		-0.0190178	-0.0278177	0.356667	0.739194		-0.065787	-0.0939564	0.236667	0.684419
-1.62		0.013983	0.037853	0.446667	0.596545		-0.0164895	-0.0743876	0.461667	0.404405		-0.00110521	0.0867339	0.436667	0.765783		0.0324686	0.0198987	0.366667	0.688002		-0.0465521	0.0789696	0.52	0.512196		0.0152979	-0.0043425	0.535	0.51373		-0.0194231	-0.0275422	0.361667	0.739215		-0.0659618	-0.0935081	0.24	0.681603
-1.619		0.0138015	0.0364413	0.448333	0.593834		-0.0179432	-0.0752934	0.461667	0.406763		-0.00405571	0.0873208	0.44	0.76782		0.0330612	0.0227339	0.363333	0.687364		-0.0457311	0.074563	0.522222	0.510951		0.0140253	-0.000670984	0.543333	0.515665		-0.0192976	-0.0268907	0.366667	0.739077		-0.0664631	-0.0916028	0.245	0.678973
-1.618		0.0140369	0.0299553	0.446667	0.589706		-0.018546	-0.0745854	0.465	0.408148		-0.00564258	0.0881059	0.436667	0.769348		0.0321759	0.0228565	0.356667	0.687073		-0.0451886	0.0707848	0.531111	0.509567		0.0153108	0.00268313	0.545	0.517481		-0.0188257	-0.0264628	0.37	0.740388		-0.0664376	-0.0916522	0.246667	0.676686
-1.617		0.0163554	0.0247365	0.443333	0.586556		-0.0192393	-0.0743469	0.47	0.411418		-0.00764294	0.0851453	0.435	0.769149		0.0301542	0.0225334	0.355	0.686585		-0.0446595	0.0675058	0.537778	0.506424		0.0157121	0.00446143	0.548333	0.519465		-0.0183439	-0.0268782	0.371667	0.742311		-0.0669685	-0.0917955	0.248333	0.674875
-1.616		0.0170659	0.0214286	0.44	0.584473		-0.018451	-0.0740916	0.466667	0.415647		-0.00658428	0.0822794	0.438333	0.770119		0.0287919	0.0231617	0.353333	0.686822		-0.044524	0.065696	0.54	0.504154		0.0158684	0.0028212	0.55	0.521916		-0.0180083	-0.0269541	0.376667	0.743882		-0.0672016	-0.0925815	0.251667	0.672625
-1.615		0.0176771	0.020626	0.44	0.581462		-0.0179293	-0.0720003	0.461667	0.419207		-0.0043103	0.081857	0.443333	0.76995		0.029093	0.0244421	0.35	0.686592		-0.0452776	0.0626206	0.54	0.500519		0.0143659	0.00304623	0.56	0.524422		-0.0179809	-0.0261609	0.385	0.74469		-0.0673341	-0.0927744	0.253333	0.670369
-1.614		0.0178088	0.0215222	0.445	0.577251		-0.0181183	-0.0710342	0.456667	0.425938		-0.00262882	0.0791784	0.441667	0.770618		0.0294558	0.0254206	0.346667	0.687239		-0.0445682	0.0579267	0.533333	0.497872		0.0132692	0.00368689	0.566667	0.526217		-0.0180383	-0.0242636	0.396667	0.746345		-0.0667153	-0.0949828	0.255	0.668493
-1.613		0.0163078	0.0224148	0.45	0.573146		-0.0194039	-0.0694687	0.453333	0.430677		-0.0028927	0.0787676	0.438333	0.770898		0.029617	0.0254892	0.343333	0.687453		-0.0434211	0.0520874	0.528889	0.495395		0.0118138	0.0042405	0.575	0.528886		-0.0185446	-0.0225609	0.406667	0.747829		-0.0673014	-0.0982426	0.261667	0.666458
-1.612		0.0168968	0.0256406	0.45	0.569788		-0.0207465	-0.0683195	0.455	0.436607		-0.00489243	0.07658	0.438333	0.770765		0.0290539	0.0241348	0.341667	0.688179		-0.0423357	0.0481023	0.526667	0.492999		0.0129575	0.00470675	0.578333	0.532187		-0.0179223	-0.0238488	0.41	0.749195		-0.0683377	-0.100306	0.263333	0.664379
-1.611		0.0189519	0.029292	0.453333	0.566963		-0.0211943	-0.0658234	0.46	0.440268		-0.00572806	0.0767913	0.438333	0.771575		0.027093	0.0230878	0.34	0.689252		-0.0427042	0.0450349	0.526667	0.490752		0.0149975	0.00454487	0.58	0.535269		-0.0172714	-0.0238809	0.411667	0.75104		-0.0696277	-0.101728	0.261667	0.662692
-1.61		0.021535	0.0307946	0.458333	0.564589		-0.0209382	-0.0653958	0.461667	0.442492		-0.00530714	0.0760011	0.44	0.772649		0.0249454	0.0231313	0.338333	0.690329		-0.0424073	0.0453016	0.526667	0.488713		0.0137452	0.00329551	0.591667	0.538264		-0.017281	-0.0240531	0.413333	0.753255		-0.0698506	-0.103744	0.26	0.661696
-1.609		0.022931	0.0321616	0.458333	0.563171		-0.0217403	-0.0658977	0.458333	0.446142		-0.00259825	0.0760667	0.443333	0.773715		0.0241475	0.0231691	0.333333	0.692014		-0.0442751	0.045879	0.526667	0.486747		0.012509	0.00401419	0.596667	0.540333		-0.0175613	-0.0245151	0.415	0.75527		-0.0693855	-0.105984	0.261667	0.660695
-1.608		0.0238303	0.0333952	0.455	0.56236		-0.0213912	-0.0674473	0.451667	0.448556		-0.00201582	0.0776294	0.438333	0.77459		0.0249914	0.0212684	0.325	0.693087		-0.0437353	0.0442824	0.528889	0.484265		0.0115083	0.00580387	0.601667	0.542016		-0.0185817	-0.0271327	0.413333	0.756905		-0.0688848	-0.106302	0.271667	0.658616
-1.607		0.024197	0.0354455	0.455	0.560962		-0.020965	-0.066935	0.45	0.451559		-0.00195683	0.0765207	0.43	0.775702		0.024716	0.0204261	0.323333	0.694507		-0.0434168	0.0445136	0.533333	0.481402		0.00943445	0.00675411	0.605	0.542931		-0.0202576	-0.0321441	0.41	0.758191		-0.0694018	-0.105712	0.28	0.65624
-1.606		0.0249249	0.0370408	0.456667	0.560186		-0.0215512	-0.0696815	0.456667	0.4544		-0.00354804	0.0735954	0.42	0.777417		0.024353	0.0152083	0.323333	0.695876		-0.0414937	0.045831	0.537778	0.476335		0.00925527	0.0048905	0.606667	0.546411		-0.0206131	-0.0362368	0.41	0.758754		-0.0701833	-0.105919	0.291667	0.654599
-1.605		0.0271182	0.0390492	0.456667	0.55896		-0.0222551	-0.0713001	0.458333	0.456521		-0.00357531	0.0728071	0.425	0.779332		0.0224044	0.0113387	0.316667	0.697499		-0.040316	0.0509681	0.544444	0.471788		0.0102171	0.00288342	0.61	0.552207		-0.0208007	-0.0387151	0.415	0.75936		-0.0707218	-0.106089	0.3	0.652998
-1.604		0.0297751	0.0383846	0.451667	0.557813		-0.022493	-0.0724479	0.46	0.458954		-0.00285068	0.0729787	0.431667	0.780587		0.0206952	0.0113642	0.313333	0.699225		-0.0389663	0.0578414	0.548889	0.467469		0.0102606	0.00379975	0.613333	0.556358		-0.0204789	-0.0415837	0.425	0.758813		-0.0709434	-0.105362	0.308333	0.652198
-1.603		0.0317192	0.0391136	0.446667	0.556872		-0.0227391	-0.0748089	0.46	0.459605		-0.000435201	0.0739597	0.441667	0.781798		0.0196451	0.0109449	0.313333	0.700693		-0.0395771	0.0654441	0.555556	0.462325		0.00954791	0.00551267	0.616667	0.560881		-0.0209092	-0.0450514	0.433333	0.75786		-0.0700156	-0.103033	0.315	0.651053
-1.602		0.0328269	0.0432566	0.446667	0.554285		-0.0219122	-0.0735652	0.463333	0.459177		0.00043151	0.0777105	0.448333	0.783433		0.0199075	0.0117227	0.311667	0.701523		-0.0394336	0.0713148	0.562222	0.456675		0.00966834	0.00315555	0.618333	0.563119		-0.0215241	-0.0488282	0.438333	0.756928		-0.0696244	-0.100391	0.321667	0.650047
-1.601		0.0340468	0.0471191	0.446667	0.552496		-0.0204714	-0.0720821	0.47	0.459565		0.00037268	0.0804687	0.451667	0.785593		0.0192495	0.013555	0.31	0.702285		-0.0388525	0.074986	0.564444	0.451197		0.00891004	0.00121158	0.621667	0.564494		-0.0222701	-0.053701	0.44	0.756178		-0.0693098	-0.0998843	0.333333	0.648567
-1.6		0.0351763	0.0512016	0.445	0.550044		-0.0208105	-0.0714222	0.476667	0.458154		-0.000778111	0.080784	0.458333	0.787121		0.0191853	0.0151554	0.306667	0.70283		-0.0373162	0.0740158	0.564444	0.449351		0.00823643	0.00355681	0.626667	0.566432		-0.0226776	-0.0536919	0.448333	0.755902		-0.0699907	-0.0984709	0.345	0.647317
-1.599		0.0365393	0.0536163	0.44	0.546709		-0.0209089	-0.0720994	0.475	0.456745		-3.60338e-05	0.0848268	0.461667	0.787894		0.0173585	0.019408	0.31	0.702878		-0.0351497	0.074858	0.568889	0.450254		0.008815	0.00431471	0.626667	0.570113		-0.0233368	-0.0540448	0.458333	0.755577		-0.0697411	-0.0970712	0.36	0.646883
-1.598		0.0394052	0.053511	0.43	0.54273		-0.0219113	-0.0712288	0.465	0.455362		-0.00154133	0.0866367	0.47	0.788982		0.0150007	0.0219228	0.315	0.70279		-0.0330405	0.0735245	0.58	0.450093		0.00846753	0.00807349	0.623333	0.572865		-0.0233742	-0.0541164	0.465	0.754255		-0.0697148	-0.0942096	0.376667	0.646645
-1.597		0.0405467	0.0499051	0.428333	0.538825		-0.0215227	-0.0688521	0.458333	0.454849		-0.000523084	0.0895166	0.476667	0.789688		0.0127955	0.0234835	0.326667	0.70287		-0.0320701	0.0741001	0.582222	0.450512		0.00752764	0.00971125	0.616667	0.577594		-0.0242779	-0.0547624	0.47	0.753888		-0.0687245	-0.0922204	0.388333	0.646645
-1.596		0.041693	0.0469995	0.43	0.53468		-0.0206302	-0.0667442	0.455	0.453142		0.0019539	0.0896983	0.485	0.78987		0.013056	0.0235513	0.328333	0.703598		-0.0328137	0.0744303	0.584444	0.450602		0.00605265	0.00677069	0.608333	0.58217		-0.0248625	-0.056864	0.471667	0.754288		-0.0683867	-0.0907863	0.4	0.646366
-1.595		0.0418337	0.0451596	0.43	0.530979		-0.0194945	-0.0668656	0.456667	0.451798		0.0036838	0.0862662	0.493333	0.790335		0.0130472	0.0251579	0.331667	0.704429		-0.0325168	0.0738515	0.586667	0.450772		0.00596222	0.00496206	0.603333	0.58683		-0.0256934	-0.0574953	0.471667	0.754646		-0.066887	-0.0896168	0.41	0.646456
-1.594		0.0407652	0.0438773	0.43	0.52738		-0.019978	-0.0653517	0.456667	0.449888		0.00410856	0.087746	0.495	0.790127		0.0128927	0.0268736	0.341667	0.705063		-0.0309761	0.0706464	0.588889	0.452312		0.00523219	0.0043203	0.595	0.591369		-0.026267	-0.0555548	0.471667	0.755639		-0.0668484	-0.0869174	0.418333	0.646922
-1.593		0.0412194	0.0440868	0.431667	0.522856		-0.020412	-0.0648195	0.456667	0.449206		0.00308555	0.0871257	0.5	0.789849		0.0112819	0.0269336	0.353333	0.705507		-0.0274536	0.064289	0.593333	0.453897		0.00648287	0.00462115	0.588333	0.595498		-0.0262308	-0.054048	0.468333	0.755588		-0.0669898	-0.0860789	0.428333	0.647026
-1.592		0.0436228	0.0445414	0.435	0.518623		-0.0212352	-0.0636815	0.46	0.448629		0.00206593	0.0882751	0.513333	0.790045		0.00890587	0.0270775	0.368333	0.705509		-0.0259441	0.0617878	0.6	0.456537		0.00709989	0.00217524	0.581667	0.600695		-0.0257784	-0.0544622	0.47	0.755586		-0.0670245	-0.0851297	0.435	0.64683
-1.591		0.0463485	0.0458096	0.433333	0.515819		-0.0200524	-0.0612049	0.46	0.448142		0.00213644	0.0874616	0.516667	0.790402		0.00750757	0.0272645	0.373333	0.705852		-0.0248612	0.0593374	0.604444	0.457574		0.00575562	0.0017864	0.576667	0.6049		-0.0253758	-0.0553548	0.471667	0.755964		-0.0663911	-0.0853044	0.443333	0.646012
-1.59		0.0468778	0.0489792	0.431667	0.513954		-0.019702	-0.0605194	0.455	0.448941		0.00429264	0.0871051	0.513333	0.790578		0.00658831	0.0255864	0.375	0.70586		-0.0266372	0.0615018	0.608889	0.458132		0.00437426	-0.000627728	0.571667	0.609815		-0.0252389	-0.0538899	0.471667	0.756467		-0.0658802	-0.0861375	0.448333	0.645159
-1.589		0.0468229	0.0510443	0.433333	0.512185		-0.0180412	-0.0602092	0.445	0.449478		0.00531137	0.0842422	0.506667	0.790554		0.00675006	0.026282	0.381667	0.70562		-0.0270129	0.0605133	0.617778	0.458163		0.00362378	-0.00276157	0.565	0.614473		-0.0259198	-0.053473	0.47	0.756824		-0.064733	-0.0871381	0.453333	0.644469
-1.588		0.0468957	0.0534833	0.435	0.511239		-0.0170638	-0.0614939	0.436667	0.449313		0.00499548	0.0861022	0.506667	0.79008		0.00616283	0.0271964	0.39	0.705354		-0.0266997	0.0600832	0.624444	0.457533		0.00250097	-0.00143969	0.555	0.619342		-0.0269954	-0.0520956	0.466667	0.757145		-0.0642296	-0.0878219	0.456667	0.643871
-1.587		0.0466867	0.0560382	0.435	0.510965		-0.0168583	-0.0630225	0.431667	0.449255		0.00342659	0.0830234	0.513333	0.789747		0.0052624	0.0284188	0.393333	0.704442		-0.0238736	0.0569119	0.628889	0.455353		0.00312767	3.19404e-05	0.545	0.62362		-0.0270914	-0.0534821	0.46	0.757696		-0.0647912	-0.0872721	0.46	0.643732
-1.586		0.0480158	0.0571285	0.431667	0.508389		-0.0173475	-0.0620043	0.426667	0.449093		0.00332127	0.0802846	0.518333	0.789961		0.00355266	0.0266229	0.398333	0.704114		-0.0226184	0.0565659	0.635556	0.453531		0.00420418	0.000175619	0.535	0.626675		-0.0271365	-0.0574743	0.453333	0.758659		-0.0647763	-0.0877207	0.466667	0.643595
-1.585		0.04964	0.0575487	0.428333	0.505634		-0.017335	-0.0648961	0.416667	0.451122		0.0041522	0.0790057	0.521667	0.790815		0.00253109	0.022611	0.396667	0.703655		-0.0208778	0.0561348	0.642222	0.449766		0.00275904	-0.00127148	0.528333	0.629553		-0.0267813	-0.0605731	0.453333	0.759654		-0.0643919	-0.0874909	0.47	0.643435
-1.584		0.0511085	0.0586352	0.426667	0.504625		-0.0169968	-0.0680652	0.411667	0.453225		0.00622768	0.077176	0.52	0.791363		0.00144523	0.0185147	0.4	0.703117		-0.0224106	0.0621204	0.646667	0.447138		0.00151591	-0.00138422	0.523333	0.632814		-0.0276216	-0.0622378	0.456667	0.760826		-0.0634664	-0.0871017	0.475	0.643908
-1.583		0.051264	0.0595557	0.426667	0.504312		-0.0154416	-0.0698941	0.406667	0.456562		0.00817379	0.0754582	0.518333	0.792337		0.00289964	0.0173491	0.405	0.702743		-0.0217879	0.0674082	0.646667	0.444867		0.000828362	-0.000501363	0.518333	0.636413		-0.0285668	-0.0644303	0.461667	0.761252		-0.0632865	-0.0854697	0.476667	0.644233
-1.582		0.0513329	0.0614038	0.423333	0.503441		-0.0127266	-0.0693033	0.401667	0.459224		0.00926118	0.0796436	0.52	0.792706		0.00258846	0.0190961	0.41	0.702611		-0.0220808	0.0724374	0.648889	0.44048		-0.000707635	-0.00159195	0.51	0.640392		-0.0295951	-0.0682125	0.463333	0.761251		-0.062539	-0.0846121	0.476667	0.643857
-1.581		0.0512211	0.0640042	0.423333	0.503238		-0.0113351	-0.0648275	0.403333	0.4624		0.00852247	0.0842136	0.521667	0.792932		0.00174424	0.0197177	0.415	0.702498		-0.0207223	0.0748473	0.651111	0.433214		-0.00120987	-0.00384712	0.506667	0.643966		-0.0300252	-0.0726931	0.463333	0.761853		-0.0630641	-0.0821151	0.476667	0.642524
-1.58		0.0512582	0.0662612	0.426667	0.5016		-0.010751	-0.062731	0.401667	0.467133		0.00910848	0.0870395	0.521667	0.793253		0.000193368	0.0200082	0.421667	0.702257		-0.0180468	0.0736452	0.651111	0.427462		-0.000436676	-0.00682247	0.503333	0.648033		-0.0308402	-0.0751732	0.463333	0.76305		-0.0613731	-0.0804457	0.47	0.642129
-1.579		0.0534237	0.0685844	0.431667	0.499904		-0.0110059	-0.0590096	0.4	0.469948		0.00929914	0.0875187	0.523333	0.793008		-0.00142145	0.0211453	0.43	0.702017		-0.0164999	0.0715125	0.648889	0.421897		-0.001106	-0.00766046	0.501667	0.652126		-0.0310253	-0.0763187	0.463333	0.764069		-0.0604822	-0.0787641	0.461667	0.642363
-1.578		0.0535397	0.0679157	0.433333	0.497505		-0.0108573	-0.0585959	0.405	0.472974		0.0108665	0.0933411	0.535	0.793061		-0.00276445	0.0238925	0.438333	0.701106		-0.0160061	0.0687562	0.648889	0.416581		-0.00132254	-0.00900966	0.503333	0.654253		-0.0324074	-0.0765509	0.463333	0.765022		-0.0589521	-0.0769009	0.453333	0.642034
-1.577		0.05373	0.0663548	0.43	0.493785		-0.00921434	-0.0543854	0.408333	0.474891		0.0133636	0.0961905	0.543333	0.792721		-0.00209721	0.026726	0.445	0.700712		-0.0157487	0.0659677	0.648889	0.412911		-0.00214023	-0.00756448	0.505	0.657143		-0.0335645	-0.0781087	0.461667	0.765128		-0.0583182	-0.0742795	0.445	0.64068
-1.576		0.0530406	0.0625389	0.421667	0.492144		-0.00773831	-0.0503959	0.41	0.476308		0.014633	0.0992117	0.543333	0.792806		-0.0014988	0.0276512	0.446667	0.699985		-0.0155994	0.0674028	0.651111	0.407631		-0.00278148	-0.0065992	0.503333	0.65942		-0.0349896	-0.0801307	0.465	0.764825		-0.0568382	-0.0718845	0.435	0.640157
-1.575		0.0515886	0.0577687	0.418333	0.489186		-0.00754145	-0.050576	0.41	0.477561		0.0142243	0.100006	0.543333	0.79334		-0.000761744	0.0278444	0.45	0.699978		-0.0142057	0.0689464	0.655556	0.403405		-0.004495	-0.01094	0.49	0.66223		-0.0364938	-0.0827092	0.468333	0.765222		-0.0568576	-0.069725	0.423333	0.639415
-1.574		0.0507312	0.053394	0.42	0.487114		-0.00724566	-0.0483836	0.408333	0.479184		0.0127527	0.0976451	0.543333	0.793679		-0.00193983	0.031265	0.453333	0.699402		-0.0111307	0.0687503	0.653333	0.401061		-0.0038978	-0.0137806	0.48	0.663941		-0.0368401	-0.0822148	0.466667	0.765931		-0.0563467	-0.066858	0.416667	0.639046
-1.573		0.0523008	0.0489863	0.42	0.483258		-0.00699381	-0.0464636	0.405	0.482244		0.0127967	0.0998534	0.548333	0.793723		-0.00340519	0.0344061	0.455	0.698875		-0.0110619	0.0658906	0.657778	0.398568		-0.00350358	-0.0136368	0.48	0.665284		-0.0372725	-0.0797523	0.466667	0.767022		-0.0548341	-0.0639132	0.415	0.638359
-1.572		0.0530781	0.0454858	0.416667	0.480527		-0.00519721	-0.043144	0.41	0.484038		0.0128976	0.100742	0.548333	0.79423		-0.00380076	0.035609	0.45	0.698003		-0.0110929	0.0628011	0.657778	0.39818		-0.00390214	-0.0131818	0.476667	0.666023		-0.0379049	-0.0788498	0.47	0.767879		-0.0533764	-0.062025	0.413333	0.6392
-1.571		0.0527972	0.0429116	0.415	0.476146		-0.00342446	-0.0429956	0.416667	0.48699		0.0153781	0.0995826	0.546667	0.793919		-0.00405994	0.0366648	0.446667	0.697248		-0.0127088	0.0605713	0.657778	0.3967		-0.00481914	-0.0145682	0.473333	0.666869		-0.0390252	-0.0783676	0.468333	0.768908		-0.0525352	-0.0602983	0.416667	0.640995
-1.57		0.0522603	0.044143	0.421667	0.472502		-0.0026781	-0.0435386	0.416667	0.490241		0.0169266	0.0998859	0.551667	0.794152		-0.00337163	0.0363025	0.446667	0.696277		-0.0137385	0.0602718	0.653333	0.396479		-0.00590817	-0.0151857	0.475	0.669308		-0.0403343	-0.0777305	0.463333	0.770117		-0.0510164	-0.0604701	0.416667	0.642734
-1.569		0.0506782	0.045623	0.425	0.468908		-0.00163121	-0.0429807	0.418333	0.491359		0.0170984	0.102425	0.555	0.794735		-0.00305213	0.0334834	0.441667	0.695206		-0.0136185	0.0598902	0.651111	0.395645		-0.00739635	-0.0175643	0.478333	0.67195		-0.041094	-0.0742751	0.458333	0.770718		-0.0505034	-0.0617971	0.415	0.644614
-1.568		0.0484392	0.0462272	0.428333	0.46659		-0.000766533	-0.0442351	0.42	0.49323		0.0166214	0.101814	0.558333	0.795739		-0.00385868	0.0326313	0.44	0.693692		-0.0109124	0.0593689	0.651111	0.395205		-0.00754094	-0.0195108	0.48	0.675908		-0.0409353	-0.070584	0.455	0.771182		-0.0506348	-0.0635098	0.411667	0.647144
-1.567		0.048487	0.0459015	0.433333	0.465273		0.000598705	-0.0431294	0.418333	0.495737		0.017063	0.10404	0.556667	0.796426		-0.00546413	0.0346752	0.443333	0.692569		-0.0110144	0.058805	0.651111	0.395075		-0.00785552	-0.0209995	0.486667	0.680458		-0.0414304	-0.0660123	0.453333	0.772356		-0.0500185	-0.063757	0.41	0.649754
-1.566		0.048571	0.0460125	0.443333	0.463265		0.00153914	-0.0413019	0.418333	0.499521		0.0188745	0.104566	0.558333	0.796861		-0.00564829	0.0369122	0.44	0.691437		-0.0109112	0.0546004	0.653333	0.395579		-0.00965654	-0.0231635	0.488333	0.683986		-0.0422145	-0.0656532	0.446667	0.773451		-0.0496036	-0.0634478	0.41	0.653133
-1.565		0.0486051	0.0451641	0.443333	0.461764		0.00197089	-0.0368996	0.418333	0.502468		0.0209907	0.102015	0.556667	0.797386		-0.00639719	0.0358973	0.44	0.689826		-0.0134547	0.0499031	0.653333	0.396732		-0.0106579	-0.0248127	0.485	0.687403		-0.0437146	-0.0675326	0.441667	0.774998		-0.0490973	-0.0642915	0.405	0.656758
-1.564		0.0479913	0.0448885	0.445	0.458757		0.00283968	-0.0349301	0.416667	0.504372		0.0224991	0.103497	0.558333	0.79803		-0.00489824	0.0339425	0.441667	0.688325		-0.0138008	0.0452632	0.657778	0.396947		-0.0122484	-0.0270732	0.475	0.690657		-0.045153	-0.0694993	0.436667	0.776065		-0.048642	-0.0646977	0.405	0.659147
-1.563		0.046561	0.0447874	0.44	0.455347		0.00480758	-0.0330774	0.42	0.507343		0.0234675	0.102716	0.558333	0.798028		-0.00497639	0.029834	0.446667	0.686803		-0.0143686	0.0448693	0.657778	0.397247		-0.0151812	-0.0281449	0.465	0.693087		-0.0462415	-0.0715684	0.435	0.777112		-0.0469847	-0.0641786	0.405	0.661048
-1.562		0.0446834	0.0441077	0.44	0.454013		0.00717816	-0.0324089	0.415	0.508617		0.0233426	0.103847	0.555	0.798861		-0.00591306	0.0295582	0.446667	0.685758		-0.012837	0.0448085	0.66	0.397452		-0.016431	-0.0295283	0.456667	0.695858		-0.0463107	-0.0736078	0.428333	0.778109		-0.046947	-0.0611444	0.411667	0.664335
-1.561		0.0436546	0.0438566	0.441667	0.451815		0.00836439	-0.0303557	0.411667	0.510299		0.0233584	0.107878	0.553333	0.799663		-0.00766398	0.0305917	0.443333	0.684907		-0.0104116	0.0450525	0.666667	0.396498		-0.0173827	-0.0328251	0.453333	0.69906		-0.047073	-0.0780784	0.42	0.778262		-0.0457152	-0.0591558	0.413333	0.668164
-1.56		0.0435938	0.0429718	0.44	0.451529		0.00952491	-0.0240921	0.411667	0.511816		0.0242944	0.110832	0.55	0.800021		-0.00861328	0.0289799	0.44	0.684458		-0.00975606	0.042901	0.671111	0.39389		-0.0182335	-0.0355453	0.448333	0.701518		-0.0476619	-0.0832455	0.408333	0.778858		-0.0447862	-0.0557956	0.416667	0.671426
-1.559		0.0433711	0.0420375	0.435	0.450183		0.00993095	-0.0202796	0.411667	0.514268		0.0253547	0.112837	0.545	0.801393		-0.00948412	0.0270503	0.44	0.683845		-0.0100005	0.0404386	0.677778	0.391396		-0.0178541	-0.0397836	0.443333	0.703336		-0.0487199	-0.0865265	0.393333	0.779733		-0.0434196	-0.0532462	0.421667	0.674091
-1.558		0.0432094	0.0427731	0.428333	0.450926		0.0107312	-0.0165279	0.413333	0.515472		0.0268907	0.111675	0.545	0.801816		-0.00850391	0.0278913	0.44	0.683233		-0.0102395	0.0402939	0.68	0.389998		-0.0190007	-0.0438741	0.443333	0.706434		-0.0508471	-0.0896415	0.38	0.779921		-0.0421908	-0.0514534	0.43	0.676417
-1.557		0.0422717	0.0406018	0.428333	0.45057		0.0120661	-0.0156391	0.41	0.515715		0.0284878	0.115789	0.545	0.803245		-0.00771012	0.0281848	0.436667	0.682295		-0.0103169	0.0367987	0.68	0.389765		-0.0219468	-0.0478384	0.441667	0.708659		-0.0524088	-0.0919664	0.368333	0.779594		-0.0401109	-0.0486696	0.435	0.678491
-1.556		0.0410194	0.0370026	0.426667	0.448783		0.0126655	-0.0139982	0.413333	0.516969		0.0287069	0.121137	0.54	0.804049		-0.00681909	0.0286044	0.433333	0.680944		-0.00903905	0.03432	0.684444	0.388703		-0.0244324	-0.0501768	0.445	0.711186		-0.0536076	-0.0955963	0.361667	0.779046		-0.0394079	-0.0453657	0.433333	0.680577
-1.555		0.0395103	0.0323135	0.42	0.448714		0.0141959	-0.0113335	0.416667	0.517753		0.0285456	0.122664	0.533333	0.805163		-0.00680139	0.0287219	0.428333	0.679487		-0.00685786	0.0337827	0.691111	0.388645		-0.02512	-0.0516393	0.445	0.713511		-0.0542259	-0.100092	0.355	0.778842		-0.0378901	-0.0418855	0.433333	0.682277
-1.554		0.0392104	0.0269649	0.416667	0.447921		0.0152014	-0.0125961	0.42	0.51721		0.0288786	0.122819	0.53	0.806168		-0.0083689	0.0278544	0.426667	0.677728		-0.00629985	0.0341323	0.697778	0.388268		-0.0260734	-0.0574962	0.445	0.717316		-0.0550379	-0.103615	0.351667	0.778186		-0.0367632	-0.0400515	0.433333	0.683213
-1.553		0.0385898	0.0210689	0.41	0.447963		0.0169151	-0.0110386	0.42	0.516778		0.0291247	0.120945	0.526667	0.807551		-0.00854524	0.0302187	0.426667	0.676672		-0.00612984	0.033649	0.702222	0.388238		-0.0262139	-0.0602636	0.443333	0.720704		-0.055559	-0.105963	0.35	0.778622		-0.035282	-0.0372575	0.43	0.684108
-1.552		0.0378828	0.0155365	0.408333	0.446244		0.0183952	-0.0106895	0.416667	0.51652		0.031746	0.123751	0.525	0.808826		-0.00872236	0.030405	0.425	0.675116		-0.0067611	0.0311045	0.7	0.385462		-0.0275456	-0.0598895	0.445	0.723622		-0.0576632	-0.104428	0.35	0.778939		-0.0341989	-0.0357996	0.43	0.683134
-1.551		0.0367359	0.00916738	0.405	0.444763		0.0191543	-0.0110308	0.413333	0.517157		0.0332856	0.124561	0.52	0.809392		-0.00713559	0.0288836	0.42	0.672932		-0.00595793	0.0293971	0.693333	0.383366		-0.030677	-0.0607003	0.446667	0.726769		-0.0587493	-0.103638	0.353333	0.779038		-0.0327098	-0.0347281	0.431667	0.681813
-1.55		0.0334374	0.00752753	0.4	0.4425		0.0208081	-0.0114905	0.418333	0.517878		0.0350418	0.127104	0.518333	0.809996		-0.00600712	0.0264009	0.416667	0.67066		-0.00536153	0.0266678	0.686667	0.381091		-0.0331928	-0.0604586	0.441667	0.72927		-0.0586747	-0.102346	0.355	0.778991		-0.0319788	-0.0336038	0.435	0.680185
-1.549		0.0311139	0.00686354	0.398333	0.438159		0.0220211	-0.0130668	0.426667	0.51878		0.0345856	0.127526	0.515	0.810993		-0.00591972	0.0242396	0.408333	0.668284		-0.00352134	0.0240824	0.68	0.379144		-0.0340558	-0.0604053	0.436667	0.732759		-0.0579671	-0.1015	0.356667	0.779989		-0.0309364	-0.0345257	0.435	0.67843
-1.548		0.0298583	0.00556395	0.401667	0.433527		0.0228466	-0.0139963	0.431667	0.520415		0.0350839	0.130706	0.516667	0.811869		-0.00687063	0.0225367	0.406667	0.666423		-0.00401921	0.0227118	0.668889	0.377546		-0.0355825	-0.0617678	0.43	0.736954		-0.0577616	-0.0978161	0.36	0.780959		-0.0296357	-0.03633	0.431667	0.675717
-1.547		0.0298133	0.00385082	0.403333	0.42865		0.0240599	-0.0146241	0.431667	0.522148		0.0357684	0.131713	0.516667	0.812868		-0.00674881	0.0227824	0.403333	0.664622		-0.00369928	0.0204593	0.657778	0.377321		-0.0365165	-0.0629457	0.423333	0.741		-0.0578382	-0.0929689	0.365	0.781744		-0.0284324	-0.0383759	0.431667	0.673194
-1.546		0.0291986	0.00247677	0.401667	0.426128		0.0244909	-0.0118318	0.426667	0.525084		0.0375106	0.1357	0.515	0.813374		-0.00817253	0.0259266	0.406667	0.662329		-0.00455719	0.0157673	0.648889	0.377499		-0.037732	-0.0636982	0.42	0.744693		-0.0586624	-0.0893853	0.368333	0.782414		-0.027294	-0.0383079	0.431667	0.669705
-1.545		0.0281653	0.00162314	0.4	0.422706		0.0259379	-0.00923143	0.43	0.528007		0.0386797	0.13679	0.51	0.813632		-0.00654171	0.0290095	0.41	0.660302		-0.00439918	0.00845308	0.64	0.38034		-0.0393354	-0.0642579	0.42	0.746872		-0.0600399	-0.0884887	0.37	0.783226		-0.026139	-0.0388791	0.43	0.666903
-1.544		0.0268512	0.00156654	0.395	0.419394		0.0277726	-0.00699988	0.436667	0.530932		0.0391359	0.135236	0.505	0.814198		-0.00682042	0.0288868	0.406667	0.658428		-0.00487695	0.00295988	0.637778	0.382939		-0.0428673	-0.0677584	0.423333	0.749843		-0.0610874	-0.0895265	0.366667	0.78407		-0.0245323	-0.039465	0.426667	0.66424
-1.543		0.0251329	0.0015356	0.395	0.416019		0.0290448	-0.00246932	0.445	0.53449		0.039432	0.134823	0.5	0.815228		-0.00676176	0.0279082	0.401667	0.657038		-0.00396279	-0.00230698	0.635556	0.385002		-0.0445422	-0.0700279	0.428333	0.752432		-0.0610778	-0.091245	0.365	0.785515		-0.0245081	-0.0394007	0.426667	0.661114
-1.542		0.0241314	0.00222197	0.391667	0.414125		0.0305915	0.000359707	0.453333	0.53873		0.0396453	0.133491	0.493333	0.815597		-0.008078	0.0263851	0.396667	0.655699		-0.00245635	-0.00345138	0.633333	0.387123		-0.0470439	-0.0703738	0.435	0.754751		-0.0617411	-0.092171	0.366667	0.786833		-0.0237361	-0.0389092	0.425	0.658627
-1.541		0.0232784	0.00148713	0.388333	0.411774		0.0312502	0.00194365	0.453333	0.542205		0.0406524	0.134562	0.493333	0.816094		-0.00810117	0.025363	0.39	0.653742		-0.00206406	-0.00323454	0.635556	0.389283		-0.0482311	-0.0707654	0.436667	0.758003		-0.0622459	-0.0937772	0.371667	0.788101		-0.0234555	-0.0360134	0.42	0.656138
-1.54		0.0230508	-0.00119407	0.385	0.409691		0.0315342	0.00630794	0.455	0.547581		0.0408648	0.13669	0.49	0.816454		-0.00896203	0.0260348	0.386667	0.651688		-0.00178216	-0.00457877	0.642222	0.387153		-0.048276	-0.0732506	0.433333	0.760546		-0.0639553	-0.0994668	0.371667	0.788847		-0.0213348	-0.0340525	0.416667	0.65343
-1.539		0.0219915	-0.00274253	0.383333	0.406837		0.0322017	0.0124498	0.463333	0.55302		0.0418137	0.136545	0.488333	0.816609		-0.00836262	0.0235331	0.385	0.649623		-0.00120155	-0.00676331	0.644444	0.383264		-0.0490206	-0.0746829	0.428333	0.762026		-0.0653665	-0.104955	0.368333	0.789816		-0.0203203	-0.0303757	0.411667	0.649983
-1.538		0.0205151	-0.00475264	0.39	0.406705		0.0342975	0.0183709	0.476667	0.558581		0.0439118	0.134965	0.483333	0.817265		-0.00753941	0.021903	0.381667	0.648453		-0.00152223	-0.00837914	0.644444	0.380859		-0.0512572	-0.0766389	0.428333	0.764012		-0.0664007	-0.108755	0.363333	0.790869		-0.018477	-0.0288015	0.406667	0.646295
-1.537		0.0188412	-0.00476387	0.391667	0.40648		0.0356787	0.0226112	0.485	0.563574		0.0459033	0.131955	0.481667	0.8185		-0.00713568	0.020777	0.376667	0.646621		-0.002014	-0.00854922	0.651111	0.377151		-0.0526668	-0.078861	0.431667	0.76512		-0.0669197	-0.112778	0.358333	0.791839		-0.0183709	-0.0270539	0.408333	0.643408
-1.536		0.0170471	-0.0071902	0.39	0.404276		0.0373444	0.0247067	0.49	0.569021		0.0470376	0.132292	0.48	0.819667		-0.00688382	0.0219637	0.373333	0.644398		-0.000318547	-0.0124521	0.653333	0.374786		-0.0524046	-0.0773475	0.436667	0.766716		-0.0679271	-0.115896	0.353333	0.7924		-0.0167462	-0.0241742	0.413333	0.639397
-1.535		0.0158463	-0.0106193	0.385	0.402656		0.037124	0.0301107	0.493333	0.574944		0.0473581	0.136798	0.475	0.820395		-0.00742053	0.0220894	0.37	0.641978		6.11744e-05	-0.0152784	0.655556	0.371965		-0.0538772	-0.0766697	0.438333	0.768488		-0.0690599	-0.120161	0.348333	0.792373		-0.0164449	-0.020712	0.416667	0.634811
-1.534		0.0155024	-0.0145777	0.376667	0.400117		0.038145	0.0330387	0.495	0.58066		0.0461247	0.136224	0.475	0.821212		-0.00811254	0.0207041	0.363333	0.63952		0.000475311	-0.0157079	0.651111	0.368151		-0.0541743	-0.078189	0.435	0.7706		-0.0703958	-0.125564	0.348333	0.791445		-0.014025	-0.0180447	0.42	0.629291
-1.533		0.0146267	-0.0197668	0.37	0.400868		0.0394837	0.0347299	0.498333	0.585228		0.0470176	0.135132	0.478333	0.821826		-0.00879259	0.0194572	0.353333	0.636821		0.000309871	-0.0144466	0.644444	0.365395		-0.0556166	-0.0811371	0.428333	0.772815		-0.0724481	-0.130184	0.346667	0.790447		-0.0132076	-0.0165318	0.42	0.624671
-1.532		0.012929	-0.0268601	0.365	0.402708		0.0405687	0.039363	0.506667	0.589805		0.0481643	0.133282	0.478333	0.821889		-0.00761459	0.0194347	0.346667	0.634902		0.000574415	-0.0176144	0.635556	0.363369		-0.0566547	-0.0793094	0.425	0.775094		-0.0734743	-0.133048	0.343333	0.789115		-0.0115919	-0.0156947	0.42	0.620847
-1.531		0.00974277	-0.0317994	0.366667	0.40445		0.0418575	0.0389493	0.51	0.594202		0.0498651	0.134677	0.481667	0.82239		-0.00718982	0.0194434	0.341667	0.632237		0.000575376	-0.0211899	0.624444	0.363781		-0.0586846	-0.0782831	0.425	0.777899		-0.0744353	-0.133478	0.338333	0.787345		-0.0108703	-0.0138838	0.418333	0.617522
-1.53		0.0082012	-0.0374728	0.371667	0.403927		0.0436393	0.040665	0.51	0.598153		0.0497848	0.133503	0.486667	0.822826		-0.00697686	0.0180552	0.335	0.629982		0.00223575	-0.0246669	0.615556	0.361165		-0.0586338	-0.075048	0.425	0.780478		-0.0755123	-0.132222	0.333333	0.785341		-0.00932213	-0.0125519	0.418333	0.613007
-1.529		0.00833187	-0.0388765	0.373333	0.40335		0.0439465	0.042198	0.511667	0.601734		0.0495888	0.134787	0.488333	0.822773		-0.00792638	0.0154652	0.323333	0.628408		0.0018284	-0.0277425	0.604444	0.358312		-0.0597918	-0.0726852	0.421667	0.782851		-0.0774751	-0.130991	0.333333	0.78406		-0.00853373	-0.0120323	0.42	0.608336
-1.528		0.0081138	-0.0412401	0.375	0.402315		0.0447408	0.0441663	0.511667	0.60536		0.0487	0.134836	0.495	0.822847		-0.00776546	0.01213	0.311667	0.626826		0.00205709	-0.0299896	0.595556	0.357848		-0.0600529	-0.0723961	0.423333	0.784791		-0.0793468	-0.129709	0.338333	0.783246		-0.00762551	-0.0133075	0.425	0.604929
-1.527		0.00735997	-0.0445554	0.375	0.402019		0.0454386	0.0460157	0.51	0.608752		0.0488124	0.138938	0.5	0.822919		-0.0089444	0.00856624	0.3	0.625329		0.00230071	-0.0292374	0.584444	0.358324		-0.0599887	-0.0731767	0.43	0.78635		-0.0811521	-0.127166	0.346667	0.781969		-0.0061051	-0.0158285	0.425	0.600765
-1.526		0.00534325	-0.0466393	0.38	0.402548		0.0467674	0.0458479	0.515	0.611354		0.0496659	0.140681	0.503333	0.823059		-0.00787994	0.00953837	0.285	0.623302		0.00372535	-0.0301849	0.575556	0.358421		-0.0597529	-0.0714826	0.436667	0.788284		-0.0827974	-0.123054	0.36	0.780308		-0.00480723	-0.0176768	0.423333	0.595527
-1.525		0.00404762	-0.0478832	0.386667	0.40361		0.0480832	0.0491637	0.518333	0.613642		0.0504924	0.141501	0.498333	0.823035		-0.00827643	0.0110853	0.273333	0.6213		0.00402431	-0.0315024	0.566667	0.35905		-0.0611757	-0.0709438	0.435	0.790042		-0.084237	-0.119522	0.368333	0.777953		-0.00383216	-0.0189261	0.423333	0.589578
-1.524		0.00220276	-0.0491423	0.39	0.404186		0.0497516	0.0559681	0.526667	0.615404		0.050831	0.138237	0.501667	0.823275		-0.00796995	0.014373	0.261667	0.619517		0.00572999	-0.0346599	0.557778	0.359372		-0.0607219	-0.0693227	0.435	0.790894		-0.0843715	-0.120425	0.37	0.776815		-0.00417021	-0.0214157	0.421667	0.584313
-1.523		0.00180732	-0.0512866	0.391667	0.403783		0.0504007	0.0592726	0.53	0.615929		0.0498529	0.135443	0.506667	0.823486		-0.00899638	0.0140945	0.253333	0.617793		0.00614397	-0.0367544	0.548889	0.360056		-0.0611544	-0.0701842	0.433333	0.791716		-0.0858184	-0.120657	0.368333	0.775909		-0.00357501	-0.0232783	0.425	0.580214
-1.522		0.000589746	-0.0536118	0.395	0.404761		0.0494309	0.062802	0.526667	0.617217		0.0494379	0.134839	0.511667	0.823932		-0.00895779	0.0132924	0.245	0.615361		0.0066193	-0.0372175	0.54	0.363348		-0.0611798	-0.0680356	0.433333	0.792506		-0.0871949	-0.122779	0.37	0.775376		-0.0035461	-0.022513	0.43	0.575951
-1.521		0.000417803	-0.0542856	0.398333	0.404841		0.0493473	0.0638493	0.518333	0.617611		0.049343	0.130354	0.51	0.824295		-0.00956731	0.0127575	0.24	0.613167		0.00771848	-0.03626	0.535556	0.3694		-0.0606086	-0.0671308	0.43	0.792533		-0.08886	-0.122499	0.375	0.774549		-0.00262098	-0.0225271	0.435	0.571787
-1.52		-0.00115361	-0.0553804	0.396667	0.406027		0.0498919	0.065636	0.515	0.618273		0.0494237	0.130117	0.511667	0.824497		-0.00915365	0.0118569	0.233333	0.610783		0.0090449	-0.0331026	0.533333	0.374999		-0.0602263	-0.0663184	0.425	0.793083		-0.0896668	-0.124306	0.378333	0.773175		-0.00282266	-0.021629	0.443333	0.567464
-1.519		-0.00238275	-0.0568328	0.39	0.407862		0.0511689	0.0684818	0.516667	0.619975		0.0500542	0.129476	0.515	0.825011		-0.00900107	0.0115984	0.228333	0.608364		0.010228	-0.0305944	0.533333	0.379837		-0.061134	-0.0646266	0.421667	0.793455		-0.0906811	-0.127304	0.378333	0.771938		-0.00212876	-0.0201849	0.451667	0.5633
-1.518		-0.00362778	-0.0565415	0.39	0.409062		0.0532702	0.0732892	0.52	0.621164		0.0513896	0.124574	0.516667	0.825647		-0.00929976	0.00921315	0.22	0.606259		0.0109084	-0.0275814	0.533333	0.384265		-0.0609619	-0.0642326	0.418333	0.794131		-0.0912336	-0.130915	0.376667	0.77177		-0.00325368	-0.0186953	0.458333	0.560132
-1.517		-0.00489895	-0.0581073	0.396667	0.41137		0.0539423	0.076334	0.52	0.623553		0.0522698	0.122248	0.518333	0.825958		-0.00985639	0.00699542	0.208333	0.603563		0.0128134	-0.0260584	0.531111	0.386077		-0.0599216	-0.0621465	0.415	0.794615		-0.0919437	-0.13286	0.376667	0.771909		-0.00244572	-0.0180857	0.463333	0.557611
-1.516		-0.00612318	-0.0593557	0.406667	0.413998		0.0533011	0.0767059	0.52	0.626363		0.0523242	0.120637	0.526667	0.82652		-0.00978539	0.00774083	0.205	0.601718		0.0131965	-0.0248438	0.528889	0.388625		-0.0600223	-0.0627839	0.416667	0.795531		-0.0927216	-0.136515	0.375	0.772792		-0.00328799	-0.0175939	0.47	0.554863
-1.515		-0.00675253	-0.060695	0.413333	0.41658		0.0534663	0.0790733	0.525	0.628645		0.0512852	0.120795	0.533333	0.826096		-0.0104779	0.0094807	0.205	0.599143		0.0147839	-0.0259278	0.524444	0.390037		-0.0587848	-0.0588071	0.421667	0.796698		-0.0937676	-0.137444	0.373333	0.773209		-0.00237815	-0.0168034	0.478333	0.552239
-1.514		-0.00747385	-0.0616912	0.416667	0.418664		0.0542323	0.0809905	0.528333	0.631836		0.0511549	0.123366	0.538333	0.82611		-0.0105427	0.00838703	0.205	0.597137		0.0156683	-0.0252352	0.524444	0.390412		-0.0590363	-0.0569418	0.426667	0.79807		-0.0953126	-0.141074	0.376667	0.774207		-0.00252119	-0.0146868	0.486667	0.549492
-1.513		-0.00890011	-0.0636078	0.418333	0.420486		0.0544763	0.0837396	0.533333	0.633792		0.0511145	0.123484	0.538333	0.826111		-0.00917025	0.0069438	0.201667	0.594774		0.0169841	-0.0225314	0.522222	0.391448		-0.0583513	-0.0562291	0.426667	0.800329		-0.0965263	-0.144623	0.381667	0.775294		-0.00194566	-0.0129327	0.488333	0.546329
-1.512		-0.010791	-0.067136	0.418333	0.420925		0.0556588	0.0847908	0.533333	0.636806		0.0524478	0.122971	0.54	0.825989		-0.00846143	0.00793675	0.206667	0.593486		0.0179812	-0.0204339	0.522222	0.391819		-0.0588089	-0.0575111	0.428333	0.80222		-0.0974885	-0.145725	0.385	0.776304		-0.00204217	-0.0132887	0.495	0.542306
-1.511		-0.0124457	-0.0727515	0.416667	0.422888		0.056884	0.0885195	0.533333	0.638641		0.0519616	0.123805	0.541667	0.826024		-0.00703383	0.00997127	0.21	0.592868		0.019807	-0.0209414	0.52	0.392492		-0.0576737	-0.0545447	0.431667	0.803795		-0.0981662	-0.146381	0.39	0.777567		-0.00179412	-0.0146157	0.493333	0.538215
-1.51		-0.0139991	-0.0792257	0.41	0.425216		0.0573764	0.0906962	0.538333	0.640034		0.0527249	0.125253	0.541667	0.826022		-0.00657361	0.0107636	0.216667	0.59302		0.0198875	-0.0228151	0.526667	0.39423		-0.0575499	-0.0525465	0.435	0.805714		-0.0992648	-0.145943	0.4	0.778883		-0.00208113	-0.0150859	0.493333	0.534858
-1.509		-0.0148915	-0.0853692	0.411667	0.427729		0.057078	0.0908147	0.545	0.64189		0.0517458	0.124726	0.545	0.826407		-0.00559713	0.0127189	0.228333	0.593661		0.020822	-0.0234524	0.528889	0.396304		-0.0564792	-0.047819	0.438333	0.807005		-0.100275	-0.144654	0.415	0.780147		-0.00226408	-0.0146805	0.493333	0.531185
-1.508		-0.0152192	-0.086769	0.411667	0.429713		0.0575203	0.0918965	0.543333	0.643601		0.0513947	0.125201	0.545	0.826234		-0.00543109	0.0128899	0.236667	0.593961		0.0224041	-0.0250607	0.526667	0.39732		-0.0556373	-0.044108	0.445	0.808105		-0.100994	-0.14357	0.425	0.781146		-0.0022762	-0.0148768	0.495	0.526476
-1.507		-0.0161364	-0.0883526	0.41	0.431069		0.0579425	0.0922708	0.545	0.645714		0.0514416	0.125358	0.545	0.826096		-0.00385482	0.0107399	0.243333	0.594312		0.0245493	-0.0260996	0.526667	0.397305		-0.0544142	-0.0411704	0.44	0.808588		-0.100653	-0.142185	0.431667	0.78162		-0.00150397	-0.0168084	0.496667	0.522263
-1.506		-0.0167388	-0.0918224	0.408333	0.433822		0.0590146	0.09254	0.543333	0.647451		0.0517464	0.125767	0.548333	0.826284		-0.00384017	0.01148	0.25	0.594667		0.0255361	-0.0242595	0.528889	0.396912		-0.0538778	-0.0401695	0.435	0.809415		-0.100627	-0.138019	0.441667	0.782379		-0.000741099	-0.020643	0.493333	0.519622
-1.505		-0.018597	-0.0938334	0.411667	0.436037		0.0599877	0.0915778	0.546667	0.649339		0.0515528	0.126956	0.551667	0.826571		-0.00278391	0.0136367	0.255	0.595328		0.0274511	-0.0217764	0.531111	0.398531		-0.0527669	-0.0366588	0.433333	0.811301		-0.100109	-0.132385	0.45	0.782731		-0.000794952	-0.0227406	0.495	0.516319
-1.504		-0.0201314	-0.0943567	0.415	0.439309		0.0604276	0.0924735	0.55	0.651308		0.0514056	0.124901	0.555	0.826527		-0.00235609	0.0162608	0.26	0.595813		0.0279017	-0.0192881	0.528889	0.401035		-0.0522853	-0.0334783	0.435	0.812438		-0.100467	-0.126405	0.455	0.78244		-0.000109074	-0.0265826	0.491667	0.512978
-1.503		-0.0213736	-0.0957971	0.42	0.443447		0.0591344	0.0951728	0.541667	0.6525		0.0509192	0.121289	0.555	0.825913		-0.000810517	0.0201217	0.265	0.595742		0.0285317	-0.0191333	0.528889	0.402913		-0.0509413	-0.0297934	0.438333	0.814093		-0.100701	-0.122314	0.461667	0.782311		-0.000575743	-0.030272	0.485	0.509232
-1.502		-0.0213014	-0.0965882	0.42	0.445392		0.0581074	0.096119	0.541667	0.6539		0.0497612	0.119683	0.553333	0.825785		-0.000716766	0.0202489	0.266667	0.595268		0.0290407	-0.0185864	0.526667	0.404336		-0.0493161	-0.0279398	0.44	0.814898		-0.101856	-0.119504	0.47	0.781534		-0.000624882	-0.0334192	0.476667	0.504351
-1.501		-0.0210792	-0.0966268	0.423333	0.448349		0.0582863	0.0962979	0.541667	0.655744		0.0491776	0.119807	0.553333	0.826246		0.000222382	0.0213505	0.266667	0.59493		0.0296584	-0.0179498	0.522222	0.404967		-0.0481232	-0.0238311	0.438333	0.815551		-0.102449	-0.117124	0.475	0.781495		-0.00122068	-0.0349414	0.47	0.498634
-1.5		-0.0210741	-0.095748	0.431667	0.449964		0.0587585	0.0943454	0.545	0.657181		0.0492637	0.113616	0.548333	0.826606		0.00103905	0.0232682	0.268333	0.593644		0.0301174	-0.0151401	0.52	0.408943		-0.0475069	-0.0205329	0.431667	0.816034		-0.102729	-0.112685	0.483333	0.781572		-0.00055804	-0.0369101	0.463333	0.493308
-1.499		-0.0229476	-0.09458	0.445	0.452252		0.0610762	0.0943955	0.548333	0.658198		0.0499584	0.11289	0.553333	0.826279		0.00115433	0.0245369	0.268333	0.591763		0.0305005	-0.0128239	0.517778	0.413336		-0.0463409	-0.0179247	0.426667	0.817416		-0.102372	-0.109848	0.495	0.781126		-0.00193212	-0.0385138	0.456667	0.488684
-1.498		-0.0247426	-0.0932388	0.453333	0.452854		0.0605005	0.0948595	0.543333	0.659946		0.0506769	0.112161	0.555	0.826179		0.00168166	0.0233944	0.271667	0.590134		0.0318174	-0.0119371	0.513333	0.415897		-0.0455737	-0.0125352	0.423333	0.8183		-0.102022	-0.110422	0.505	0.780302		-0.0024435	-0.0378613	0.451667	0.48376
-1.497		-0.0271034	-0.0904201	0.453333	0.454288		0.0596344	0.0989862	0.541667	0.662498		0.0500321	0.110189	0.555	0.8259		0.00265751	0.022176	0.278333	0.588588		0.0330905	-0.00898129	0.515556	0.417918		-0.0428253	-0.00853874	0.42	0.820028		-0.102057	-0.110861	0.511667	0.779876		-0.00410223	-0.0378047	0.448333	0.479476
-1.496		-0.0274665	-0.088851	0.455	0.456224		0.0589117	0.102546	0.543333	0.664007		0.0485726	0.107742	0.556667	0.825427		0.00337279	0.022446	0.281667	0.587592		0.0342135	-0.00628215	0.513333	0.420771		-0.0397745	-0.00403663	0.413333	0.821257		-0.102661	-0.11083	0.513333	0.78031		-0.00377524	-0.0387835	0.445	0.474816
-1.495		-0.027975	-0.0895401	0.463333	0.457081		0.0594597	0.103259	0.545	0.666193		0.0473344	0.106268	0.55	0.825175		0.00326457	0.0237307	0.288333	0.586739		0.0351081	-0.00459721	0.508889	0.424731		-0.0383854	-0.00103255	0.41	0.82203		-0.102973	-0.112126	0.513333	0.780791		-0.0051467	-0.0396908	0.445	0.471138
-1.494		-0.0282194	-0.087457	0.466667	0.459446		0.0609994	0.107455	0.548333	0.668684		0.0471156	0.106656	0.55	0.824545		0.00518129	0.0257696	0.296667	0.585459		0.0365134	-0.00347782	0.504444	0.429229		-0.0366154	0.00524627	0.41	0.822528		-0.10352	-0.112664	0.506667	0.780942		-0.00502641	-0.0393762	0.443333	0.468163
-1.493		-0.0287122	-0.0846114	0.473333	0.460831		0.0622758	0.106956	0.553333	0.67149		0.0487199	0.109282	0.546667	0.823707		0.00576341	0.0243886	0.301667	0.58436		0.0374019	-0.00253142	0.5	0.432433		-0.0351392	0.00867348	0.41	0.822982		-0.103749	-0.114069	0.498333	0.779855		-0.00617737	-0.0381577	0.436667	0.465172
-1.492		-0.0298079	-0.0830376	0.475	0.462599		0.0624654	0.107565	0.563333	0.674106		0.048492	0.106927	0.541667	0.823269		0.00728854	0.0229176	0.305	0.583196		0.0390901	-0.00145908	0.497778	0.437881		-0.0338163	0.00882187	0.401667	0.823926		-0.103544	-0.116274	0.496667	0.778938		-0.00604823	-0.0379504	0.435	0.461662
-1.491		-0.0309529	-0.0823866	0.478333	0.464141		0.0613785	0.109811	0.57	0.676932		0.049318	0.106309	0.545	0.8234		0.00796929	0.0246685	0.31	0.582423		0.0402805	-0.0025292	0.497778	0.44289		-0.0329518	0.00798842	0.395	0.823863		-0.1039	-0.116761	0.491667	0.778925		-0.00725644	-0.0382523	0.43	0.457441
-1.49		-0.0313383	-0.0849296	0.481667	0.466554		0.0599125	0.111063	0.568333	0.680778		0.0471767	0.104201	0.543333	0.823043		0.00884839	0.0275714	0.315	0.580994		0.0415361	-0.00326389	0.5	0.449717		-0.029975	0.00961962	0.39	0.824654		-0.10498	-0.117177	0.49	0.778723		-0.00781525	-0.0395083	0.42	0.454084
-1.489		-0.0314658	-0.0890456	0.483333	0.470663		0.0602908	0.110988	0.568333	0.684866		0.0468005	0.104362	0.538333	0.822233		0.0092353	0.0292839	0.323333	0.579111		0.0431793	-0.00398044	0.502222	0.456393		-0.0287751	0.0093614	0.388333	0.825419		-0.106139	-0.11723	0.483333	0.777817		-0.00903373	-0.0399731	0.415	0.451237
-1.488		-0.0309817	-0.0908262	0.49	0.47531		0.0607852	0.109774	0.57	0.688381		0.046486	0.101621	0.536667	0.821186		0.010498	0.0297613	0.328333	0.576962		0.0448192	-0.00314095	0.504444	0.462381		-0.0271422	0.0117181	0.39	0.825906		-0.105697	-0.117092	0.476667	0.776629		-0.00915224	-0.0398604	0.406667	0.449541
-1.487		-0.0320431	-0.0910011	0.496667	0.480319		0.0613804	0.108848	0.576667	0.691668		0.0478384	0.101495	0.536667	0.820692		0.0116027	0.0298359	0.335	0.574728		0.0454816	-0.00218895	0.508889	0.46571		-0.0255478	0.0151467	0.393333	0.826677		-0.105116	-0.116487	0.468333	0.775942		-0.00942056	-0.0393641	0.4	0.44836
-1.486		-0.0335164	-0.0917579	0.498333	0.481917		0.0617739	0.109743	0.581667	0.694443		0.0480618	0.0987217	0.538333	0.82021		0.013261	0.0279753	0.333333	0.573039		0.0463245	-0.000214714	0.511111	0.46939		-0.0242171	0.0168584	0.391667	0.82667		-0.10442	-0.114333	0.463333	0.775722		-0.00984607	-0.0428193	0.395	0.447211
-1.485		-0.0350745	-0.0945417	0.501667	0.484757		0.0601842	0.108335	0.581667	0.698542		0.0476282	0.097222	0.543333	0.820513		0.0140509	0.0291692	0.335	0.570219		0.0465888	0.00278223	0.513333	0.469099		-0.0238747	0.0169663	0.388333	0.826739		-0.104266	-0.10896	0.46	0.775274		-0.0103282	-0.0471559	0.39	0.4464
-1.484		-0.036878	-0.0972806	0.513333	0.489374		0.0577861	0.106898	0.576667	0.702621		0.045903	0.0953482	0.545	0.820345		0.0163843	0.0311275	0.338333	0.567136		0.04704	0.00456736	0.508889	0.470043		-0.0219095	0.0181821	0.383333	0.82659		-0.103406	-0.101211	0.455	0.775527		-0.0108345	-0.050122	0.386667	0.445387
-1.483		-0.0371376	-0.0988347	0.523333	0.493699		0.0568555	0.102612	0.566667	0.706904		0.0436072	0.0918254	0.546667	0.820154		0.0166685	0.0335496	0.345	0.564168		0.0484828	0.00676903	0.504444	0.473111		-0.0203893	0.0210364	0.376667	0.82638		-0.103276	-0.0928017	0.45	0.775384		-0.0113688	-0.0540924	0.38	0.444873
-1.482		-0.037479	-0.101544	0.53	0.497248		0.0565885	0.100351	0.558333	0.710896		0.0435863	0.0881028	0.543333	0.819582		0.0180829	0.0356701	0.351667	0.561548		0.0495973	0.00571113	0.5	0.474928		-0.0187086	0.0234666	0.37	0.826626		-0.102284	-0.0863055	0.448333	0.77513		-0.011543	-0.0575685	0.375	0.442919
-1.481		-0.0379033	-0.103114	0.533333	0.501536		0.0561569	0.0984993	0.561667	0.71466		0.0446083	0.0856076	0.538333	0.819101		0.0190944	0.0373839	0.358333	0.559657		0.0501331	0.00657728	0.497778	0.475533		-0.0180946	0.0258395	0.368333	0.826689		-0.101219	-0.0803993	0.443333	0.775228		-0.0110296	-0.0610991	0.37	0.439553
-1.48		-0.0399198	-0.104701	0.538333	0.504267		0.0570265	0.0974508	0.558333	0.717377		0.0450797	0.0825474	0.533333	0.818636		0.0202632	0.037475	0.363333	0.557872		0.0495657	0.00760903	0.495556	0.477861		-0.016753	0.0282222	0.371667	0.826828		-0.0989182	-0.0733246	0.44	0.77602		-0.0124174	-0.0636234	0.363333	0.437141
-1.479		-0.0411678	-0.105942	0.54	0.508866		0.0561041	0.0949998	0.556667	0.718963		0.0451652	0.0774844	0.53	0.818063		0.0221352	0.0384125	0.363333	0.556099		0.0495054	0.00848358	0.493333	0.481227		-0.0167493	0.0309342	0.376667	0.827241		-0.0973089	-0.0647014	0.44	0.77589		-0.0129328	-0.0660514	0.36	0.434705
-1.478		-0.0428558	-0.105076	0.536667	0.511462		0.0545113	0.0918126	0.553333	0.721297		0.0447228	0.079518	0.531667	0.817269		0.0235897	0.0373008	0.363333	0.552629		0.0493242	0.00961216	0.493333	0.484188		-0.014555	0.032644	0.38	0.827084		-0.0957264	-0.0586978	0.44	0.775217		-0.01496	-0.0679195	0.36	0.431249
-1.477		-0.0429792	-0.103717	0.531667	0.514306		0.0530882	0.0909553	0.551667	0.722544		0.0416277	0.0794725	0.526667	0.816006		0.0244591	0.0363702	0.366667	0.550518		0.0503094	0.00985964	0.491111	0.488063		-0.0125513	0.0381847	0.38	0.8275		-0.0949689	-0.0555712	0.436667	0.774485		-0.0153259	-0.0680286	0.356667	0.427598
-1.476		-0.0427361	-0.102841	0.533333	0.51879		0.0525045	0.0926359	0.555	0.723013		0.0402022	0.0801561	0.525	0.814831		0.0243263	0.0342705	0.365	0.548016		0.0511909	0.0114815	0.491111	0.491096		-0.0122531	0.0388796	0.381667	0.827307		-0.0932544	-0.0518823	0.436667	0.773165		-0.0164154	-0.0676414	0.348333	0.426046
-1.475		-0.042623	-0.103094	0.53	0.522683		0.0530191	0.0917224	0.56	0.723449		0.0405009	0.0781293	0.525	0.813782		0.0261863	0.0339829	0.363333	0.546561		0.0521458	0.0133403	0.491111	0.49478		-0.0109022	0.0411306	0.39	0.8276		-0.0923243	-0.0483164	0.44	0.772843		-0.0165544	-0.0685219	0.343333	0.424297
-1.474		-0.0429185	-0.102706	0.535	0.528227		0.05403	0.0909798	0.565	0.723536		0.0425474	0.0776952	0.526667	0.812966		0.0271031	0.0334238	0.361667	0.54375		0.0516436	0.0142097	0.502222	0.499306		-0.00961991	0.0460747	0.4	0.827548		-0.0906855	-0.0455384	0.44	0.772935		-0.0183358	-0.0700255	0.341667	0.422909
-1.473		-0.0435515	-0.100208	0.541667	0.531393		0.0537907	0.0945073	0.565	0.724651		0.0439079	0.0779578	0.525	0.812159		0.0291696	0.0349766	0.368333	0.541069		0.051949	0.0153005	0.511111	0.503556		-0.00840818	0.0499559	0.41	0.826623		-0.0888136	-0.0424682	0.441667	0.773052		-0.0185905	-0.070693	0.341667	0.421443
-1.472		-0.0438632	-0.0978464	0.538333	0.534307		0.0528846	0.0948936	0.558333	0.725242		0.0449782	0.0779994	0.523333	0.811524		0.0307854	0.0344357	0.376667	0.537418		0.0520531	0.0159623	0.517778	0.507057		-0.00765403	0.0516989	0.413333	0.826105		-0.0879169	-0.0398427	0.443333	0.773638		-0.0194603	-0.0692588	0.343333	0.42162
-1.471		-0.0438329	-0.09613	0.533333	0.536783		0.0519514	0.0962458	0.555	0.725981		0.0435976	0.0769162	0.518333	0.810405		0.0323797	0.031548	0.381667	0.534238		0.0525783	0.0167873	0.528889	0.508224		-0.0051402	0.0526518	0.411667	0.825883		-0.0876587	-0.0384318	0.446667	0.773735		-0.0199809	-0.0685731	0.35	0.422168
-1.47		-0.0441229	-0.0964917	0.528333	0.541277		0.0517722	0.0982715	0.56	0.727007		0.0440726	0.0785022	0.516667	0.809244		0.0325415	0.0327586	0.385	0.530711		0.0539427	0.0151895	0.535556	0.511607		-0.0053348	0.05055	0.401667	0.825434		-0.0872529	-0.0390043	0.451667	0.774386		-0.0207539	-0.0666866	0.353333	0.423088
-1.469		-0.0447497	-0.0983674	0.523333	0.54594		0.0522595	0.10083	0.571667	0.727329		0.0440027	0.0779933	0.516667	0.808372		0.0340393	0.0344845	0.391667	0.526355		0.0555974	0.0154644	0.54	0.514953		-0.0039782	0.0508578	0.4	0.824938		-0.0850412	-0.0390769	0.455	0.774524		-0.0208048	-0.0655774	0.355	0.425515
-1.468		-0.0454228	-0.101188	0.52	0.550731		0.0535669	0.0993504	0.578333	0.728001		0.0457473	0.0792956	0.511667	0.808198		0.0349537	0.035603	0.396667	0.520934		0.0564378	0.0161916	0.546667	0.517881		-0.00271329	0.0491784	0.398333	0.824626		-0.0830189	-0.039007	0.456667	0.7743		-0.0214958	-0.0637255	0.358333	0.426766
-1.467		-0.0456923	-0.101896	0.515	0.554868		0.0533039	0.0985969	0.58	0.728036		0.0462838	0.0761637	0.508333	0.807442		0.0366804	0.035668	0.403333	0.515236		0.0564874	0.0171651	0.555556	0.521233		-0.00226639	0.0500915	0.398333	0.824892		-0.0814244	-0.0382816	0.456667	0.774479		-0.0222017	-0.0626964	0.363333	0.428582
-1.466		-0.0458102	-0.101083	0.51	0.559201		0.0512357	0.0992368	0.576667	0.728904		0.0458995	0.0750157	0.506667	0.806193		0.0373441	0.0352628	0.415	0.510253		0.0555458	0.0184188	0.564444	0.525507		-0.00273321	0.050541	0.396667	0.825081		-0.0805128	-0.0370294	0.456667	0.774727		-0.0233908	-0.0611348	0.37	0.431245
-1.465		-0.0472912	-0.101147	0.5	0.563886		0.0493512	0.100828	0.581667	0.729404		0.0449225	0.0753736	0.513333	0.804862		0.0394262	0.035096	0.425	0.505416		0.0552921	0.0200198	0.573333	0.53002		-0.00111958	0.0519691	0.401667	0.825335		-0.0796196	-0.0357988	0.455	0.776022		-0.024587	-0.0617683	0.373333	0.434289
-1.464		-0.0472444	-0.10062	0.493333	0.567971		0.0478823	0.100057	0.583333	0.729679		0.0439041	0.0746057	0.518333	0.803914		0.039666	0.0363834	0.436667	0.499763		0.0560401	0.023298	0.584444	0.534579		-0.000790179	0.0502668	0.405	0.826069		-0.0783795	-0.0306994	0.458333	0.776449		-0.0242518	-0.0625096	0.376667	0.435356
-1.463		-0.0471977	-0.100485	0.495	0.572127		0.0481798	0.101041	0.588333	0.730681		0.0437876	0.0741746	0.518333	0.802512		0.040087	0.0387816	0.446667	0.49349		0.0576522	0.0248309	0.597778	0.538509		5.21316e-05	0.0509566	0.413333	0.826835		-0.0765819	-0.0246478	0.465	0.776666		-0.0241377	-0.0650402	0.373333	0.435548
-1.462		-0.0469907	-0.101833	0.491667	0.576512		0.0487643	0.098297	0.593333	0.730511		0.0440257	0.0712909	0.518333	0.80076		0.0405133	0.0407288	0.456667	0.488192		0.0584504	0.0253253	0.608889	0.542583		0.00122398	0.0527733	0.421667	0.827968		-0.074541	-0.0190898	0.465	0.776644		-0.0242548	-0.0687817	0.37	0.438053
-1.461		-0.0483585	-0.102877	0.485	0.580675		0.0480794	0.0960054	0.593333	0.730702		0.0444703	0.0697818	0.526667	0.798692		0.0415522	0.0416447	0.463333	0.483487		0.0580273	0.0263639	0.608889	0.546316		0.00222389	0.0544682	0.428333	0.829458		-0.0718272	-0.015469	0.463333	0.776264		-0.0251762	-0.0723961	0.366667	0.441165
-1.46		-0.0492175	-0.103169	0.485	0.586014		0.0469144	0.0962817	0.593333	0.730943		0.044317	0.0668034	0.533333	0.797094		0.0427853	0.0432389	0.466667	0.479685		0.0575996	0.0294628	0.611111	0.548222		0.0018734	0.0564826	0.436667	0.830299		-0.070223	-0.0114111	0.46	0.776465		-0.0262563	-0.0762315	0.363333	0.442637
-1.459		-0.0519874	-0.104437	0.486667	0.591389		0.0450744	0.0950923	0.59	0.731392		0.0440989	0.0651686	0.531667	0.796096		0.0438561	0.0440129	0.468333	0.476103		0.0573572	0.030361	0.608889	0.550613		0.00320773	0.0579322	0.441667	0.831376		-0.0679699	-0.00515706	0.461667	0.776927		-0.0281089	-0.0796418	0.36	0.442061
-1.458		-0.0518794	-0.104884	0.481667	0.597222		0.0428862	0.0936314	0.583333	0.731574		0.0418513	0.0644456	0.53	0.793749		0.0449053	0.0453132	0.475	0.471633		0.0591652	0.0297572	0.606667	0.552835		0.00347001	0.0599994	0.445	0.832685		-0.0663676	0.00214552	0.47	0.776781		-0.0286776	-0.0826912	0.358333	0.440361
-1.457		-0.0516449	-0.106025	0.475	0.601508		0.0416247	0.0899583	0.583333	0.731502		0.0397947	0.0663807	0.53	0.792142		0.0449836	0.0458353	0.481667	0.467212		0.0602756	0.0302275	0.606667	0.556946		0.00343906	0.0611657	0.45	0.833592		-0.0645457	0.00874039	0.475	0.776142		-0.0302003	-0.0852171	0.358333	0.438485
-1.456		-0.0515803	-0.105485	0.475	0.605329		0.0421929	0.0888137	0.585	0.731905		0.0387655	0.0661747	0.531667	0.791148		0.0455398	0.0457286	0.485	0.462466		0.0616155	0.0303186	0.602222	0.560652		0.00457456	0.0647897	0.456667	0.834347		-0.0634093	0.0141268	0.476667	0.774845		-0.0307754	-0.0863818	0.358333	0.436346
-1.455		-0.0512332	-0.104527	0.471667	0.609916		0.0428475	0.0884374	0.58	0.731858		0.0402946	0.0664981	0.533333	0.790374		0.045835	0.0451351	0.481667	0.457997		0.0606138	0.0311488	0.6	0.564688		0.00594358	0.0644909	0.458333	0.834675		-0.0612887	0.0166	0.478333	0.773338		-0.0326699	-0.0874364	0.361667	0.434152
-1.454		-0.0513922	-0.106226	0.47	0.614226		0.0419796	0.0861568	0.573333	0.730922		0.0416832	0.065326	0.536667	0.789725		0.0470761	0.0463262	0.481667	0.454141		0.0603145	0.0325408	0.597778	0.569077		0.00700594	0.0677289	0.458333	0.835574		-0.0593242	0.0207593	0.476667	0.771422		-0.0337574	-0.0904088	0.361667	0.433117
-1.453		-0.0523843	-0.106254	0.466667	0.618774		0.040989	0.0837313	0.568333	0.729984		0.0415271	0.0634152	0.536667	0.78932		0.047616	0.0475533	0.485	0.451117		0.0602835	0.0324323	0.595556	0.572599		0.00806177	0.0723288	0.461667	0.836046		-0.0573087	0.0232939	0.47	0.770301		-0.0359197	-0.093332	0.366667	0.432522
-1.452		-0.0520303	-0.10421	0.466667	0.622768		0.0387961	0.0859033	0.568333	0.72924		0.0405193	0.0625967	0.541667	0.788611		0.0485366	0.0489967	0.485	0.447032		0.0612156	0.032159	0.591111	0.575165		0.00942099	0.0770782	0.466667	0.836094		-0.0560814	0.023794	0.463333	0.768579		-0.0368378	-0.0942241	0.366667	0.428751
-1.451		-0.051795	-0.102373	0.466667	0.626496		0.0366273	0.0872652	0.563333	0.729172		0.0395652	0.0618603	0.545	0.78775		0.0485542	0.0496892	0.481667	0.443455		0.062335	0.0322876	0.591111	0.577776		0.00929324	0.0796583	0.473333	0.836652		-0.0553834	0.023931	0.465	0.766386		-0.0383097	-0.0933358	0.37	0.424132
-1.45		-0.0509208	-0.100821	0.47	0.629706		0.0368598	0.0910408	0.56	0.729359		0.0374452	0.0595368	0.546667	0.786866		0.0495005	0.0499187	0.473333	0.439304		0.0640666	0.032676	0.588889	0.579399		0.0111742	0.0810186	0.478333	0.836502		-0.0538063	0.0235151	0.465	0.763853		-0.0391069	-0.0919364	0.376667	0.420889
-1.449		-0.0496288	-0.0997689	0.47	0.632705		0.0375142	0.0950714	0.558333	0.729901		0.0377584	0.059526	0.543333	0.786045		0.0494222	0.0507591	0.465	0.434858		0.0645575	0.0327785	0.584444	0.580904		0.0129545	0.0775874	0.478333	0.836607		-0.0524882	0.0208318	0.461667	0.761679		-0.0397134	-0.0897329	0.383333	0.417089
-1.448		-0.0493624	-0.099913	0.47	0.634838		0.0369236	0.096058	0.555	0.730537		0.0380326	0.0594403	0.54	0.785199		0.0506059	0.051937	0.46	0.431447		0.0644263	0.0335731	0.584444	0.583018		0.0140825	0.0756489	0.48	0.837089		-0.0519261	0.0173793	0.461667	0.759576		-0.040415	-0.0887485	0.388333	0.411121
-1.447		-0.0496746	-0.0999318	0.468333	0.637592		0.0342959	0.0943336	0.553333	0.73104		0.0381352	0.0604091	0.54	0.784529		0.0507055	0.053629	0.451667	0.428483		0.0635622	0.0353481	0.58	0.585797		0.0144102	0.0737281	0.485	0.837921		-0.0518632	0.0143682	0.461667	0.757519		-0.0417488	-0.0869943	0.39	0.404439
-1.446		-0.0502915	-0.0973015	0.466667	0.641039		0.0318445	0.0971304	0.556667	0.732148		0.0371901	0.0603917	0.535	0.783185		0.0520025	0.0530599	0.446667	0.425462		0.064094	0.0369395	0.575556	0.588548		0.016118	0.0738079	0.481667	0.839107		-0.0514868	0.0120413	0.463333	0.755638		-0.0438297	-0.0850609	0.395	0.397366
-1.445		-0.0494464	-0.094267	0.463333	0.643438		0.0305598	0.0982546	0.555	0.732577		0.036468	0.058235	0.528333	0.781422		0.0523327	0.0517719	0.443333	0.423468		0.0655621	0.0392084	0.571111	0.591006		0.0168765	0.0734208	0.478333	0.839616		-0.0505824	0.0101313	0.468333	0.754597		-0.0446525	-0.0835622	0.398333	0.392426
-1.444		-0.0486521	-0.0924465	0.461667	0.645685		0.0306969	0.0987631	0.553333	0.733184		0.0363938	0.0568937	0.52	0.780557		0.0530576	0.0514477	0.445	0.421976		0.0670455	0.0411659	0.566667	0.592825		0.0189409	0.0729716	0.478333	0.840285		-0.0487991	0.0100616	0.476667	0.753477		-0.0455106	-0.0819398	0.401667	0.387858
-1.443		-0.0478637	-0.0889058	0.456667	0.648452		0.0316818	0.0993811	0.56	0.734127		0.0363449	0.0558722	0.52	0.780442		0.0528965	0.052821	0.446667	0.420588		0.0682337	0.0440128	0.564444	0.593759		0.0212836	0.071009	0.48	0.840529		-0.0478907	0.0100182	0.48	0.752156		-0.0467215	-0.0815697	0.406667	0.383155
-1.442		-0.0477085	-0.0872924	0.46	0.652187		0.0308417	0.100015	0.563333	0.735336		0.037372	0.0518301	0.523333	0.779822		0.053729	0.0541021	0.446667	0.419173		0.0688853	0.0454162	0.564444	0.594313		0.023307	0.0737708	0.485	0.840943		-0.0466456	0.0126712	0.483333	0.7509		-0.0475239	-0.0839165	0.411667	0.38044
-1.441		-0.0482697	-0.0880017	0.461667	0.656153		0.029132	0.0981959	0.565	0.736115		0.0373152	0.0488805	0.526667	0.779016		0.0544378	0.0550471	0.45	0.41783		0.0688462	0.0471887	0.562222	0.596484		0.0244096	0.0751532	0.486667	0.841607		-0.0460607	0.0144955	0.485	0.750245		-0.04838	-0.0866708	0.416667	0.378226
-1.44		-0.0499792	-0.0869468	0.455	0.659048		0.02715	0.096826	0.561667	0.73738		0.0368625	0.048183	0.53	0.777398		0.0549626	0.0547683	0.453333	0.416079		0.0696537	0.0517276	0.557778	0.597734		0.0255757	0.0767611	0.49	0.842536		-0.0450448	0.0177019	0.483333	0.748666		-0.0502232	-0.0910329	0.42	0.375911
-1.439		-0.0493294	-0.0858641	0.448333	0.661606		0.0245514	0.0985926	0.553333	0.738892		0.0353258	0.0442857	0.523333	0.775423		0.0560056	0.0564552	0.456667	0.414755		0.0714373	0.0576856	0.551111	0.599551		0.025305	0.0789099	0.485	0.842731		-0.0440392	0.0207623	0.481667	0.747805		-0.0508952	-0.0942327	0.421667	0.372493
-1.438		-0.0474704	-0.0873665	0.443333	0.665007		0.0247655	0.0973126	0.551667	0.740755		0.0343806	0.0409026	0.52	0.774389		0.0558962	0.0581291	0.455	0.414181		0.0728985	0.060038	0.548889	0.603007		0.0264607	0.0805277	0.48	0.843146		-0.0426362	0.0276116	0.478333	0.746818		-0.0516297	-0.0970235	0.421667	0.369739
-1.437		-0.0462393	-0.0879919	0.446667	0.668392		0.0254886	0.0947349	0.555	0.742318		0.0335671	0.0381822	0.521667	0.773922		0.0562696	0.0586014	0.451667	0.412309		0.0736304	0.061609	0.544444	0.607024		0.0275293	0.082427	0.475	0.843062		-0.0422441	0.0340652	0.476667	0.745764		-0.0526868	-0.100091	0.423333	0.366315
-1.436		-0.0450771	-0.0902916	0.443333	0.670765		0.0255858	0.0904191	0.551667	0.744382		0.0341043	0.0357652	0.525	0.773182		0.0560932	0.0594076	0.448333	0.410204		0.0731239	0.0632403	0.542222	0.610851		0.0291913	0.0849883	0.475	0.843708		-0.0411269	0.04026	0.478333	0.744322		-0.054873	-0.101579	0.428333	0.361073
-1.435		-0.0445205	-0.0897138	0.435	0.673852		0.0234889	0.0866968	0.55	0.746198		0.0347889	0.0343801	0.536667	0.77219		0.0568855	0.0589364	0.446667	0.407222		0.0727275	0.0643226	0.544444	0.613414		0.0300134	0.0865092	0.475	0.844321		-0.0401249	0.0463293	0.48	0.742607		-0.0554015	-0.102506	0.428333	0.355328
-1.434		-0.0449341	-0.0915712	0.43	0.677183		0.0209064	0.0840153	0.545	0.747891		0.0346571	0.0318478	0.538333	0.77166		0.0567709	0.0590691	0.443333	0.404593		0.0730453	0.064917	0.542222	0.615746		0.031331	0.0868831	0.47	0.845824		-0.0388329	0.0495664	0.486667	0.740295		-0.0568185	-0.104111	0.431667	0.348282
-1.433		-0.0446392	-0.0920271	0.426667	0.680401		0.0187442	0.0832857	0.538333	0.749111		0.0328412	0.0281677	0.541667	0.770799		0.0580149	0.0610386	0.44	0.400846		0.0736183	0.0660646	0.54	0.618467		0.0313729	0.0885624	0.466667	0.847146		-0.0377735	0.0530032	0.495	0.738138		-0.0569815	-0.107223	0.436667	0.34202
-1.432		-0.043484	-0.0931992	0.425	0.684512		0.0179875	0.0860579	0.531667	0.749933		0.0314592	0.025365	0.543333	0.769117		0.0573105	0.0642695	0.438333	0.397359		0.0744648	0.0669763	0.54	0.621174		0.0311938	0.0931929	0.471667	0.848375		-0.037309	0.0556654	0.495	0.735153		-0.0582157	-0.108839	0.438333	0.337327
-1.431		-0.0427615	-0.0910013	0.42	0.689068		0.0196284	0.087117	0.526667	0.750945		0.0290101	0.02337	0.541667	0.767219		0.0582207	0.0664947	0.438333	0.393423		0.0747022	0.0683815	0.54	0.62383		0.0337589	0.0984684	0.476667	0.850013		-0.0369714	0.0558432	0.493333	0.731864		-0.0585894	-0.109143	0.441667	0.333356
-1.43		-0.0411578	-0.0922479	0.411667	0.692233		0.0200877	0.0878075	0.526667	0.751157		0.0291278	0.0226619	0.545	0.765172		0.0579336	0.0675918	0.438333	0.391165		0.074717	0.0693905	0.54	0.623956		0.0357512	0.100973	0.48	0.851179		-0.0366476	0.0564246	0.491667	0.728918		-0.0593823	-0.107115	0.445	0.32672
-1.429		-0.0405126	-0.0905758	0.411667	0.694942		0.0189768	0.0904036	0.521667	0.750797		0.0292195	0.0208866	0.553333	0.762723		0.0585551	0.0683892	0.44	0.388867		0.0746633	0.0708164	0.544444	0.623776		0.0373921	0.102756	0.481667	0.852373		-0.0358204	0.0557984	0.498333	0.726937		-0.059498	-0.10559	0.45	0.321192
-1.428		-0.0400561	-0.0892896	0.408333	0.696767		0.0161569	0.0939278	0.515	0.749713		0.0296806	0.0198179	0.551667	0.760302		0.0583426	0.0704514	0.443333	0.386202		0.0752431	0.0725478	0.546667	0.625513		0.0384752	0.100561	0.486667	0.853184		-0.0358139	0.0537858	0.5	0.725179		-0.0607029	-0.103163	0.458333	0.316726
-1.427		-0.0405554	-0.0878583	0.403333	0.698923		0.0139099	0.0949714	0.506667	0.74878		0.0283907	0.0172986	0.55	0.757666		0.0584238	0.0712727	0.441667	0.382935		0.0762002	0.0738475	0.546667	0.627991		0.0391389	0.0983114	0.488333	0.853371		-0.0356507	0.050414	0.5	0.722331		-0.0620935	-0.101663	0.463333	0.311223
-1.426		-0.0388956	-0.0864848	0.403333	0.701634		0.0135653	0.093964	0.501667	0.747695		0.0269399	0.0156013	0.546667	0.755398		0.0585629	0.0729311	0.443333	0.379892		0.0769688	0.0760944	0.546667	0.629932		0.039096	0.0963132	0.493333	0.853711		-0.0354627	0.0475457	0.498333	0.719771		-0.0628765	-0.0987232	0.465	0.304603
-1.425		-0.037497	-0.0828537	0.398333	0.704339		0.014762	0.0955859	0.496667	0.746213		0.025617	0.0152192	0.546667	0.752552		0.0588695	0.0705576	0.44	0.377477		0.0777415	0.0775986	0.544444	0.632585		0.0409794	0.0955066	0.491667	0.853732		-0.0349196	0.0437097	0.493333	0.716606		-0.0623457	-0.0950498	0.471667	0.297248
-1.424		-0.0362748	-0.0796468	0.388333	0.706699		0.0161052	0.0964753	0.493333	0.744743		0.0251176	0.0160777	0.548333	0.750262		0.0581082	0.0665556	0.441667	0.375576		0.0788833	0.0820446	0.546667	0.634973		0.0431001	0.0985933	0.495	0.853485		-0.035657	0.040738	0.493333	0.714817		-0.0633358	-0.0922749	0.478333	0.290838
-1.423		-0.0359452	-0.0757705	0.381667	0.708826		0.0152969	0.0984514	0.491667	0.742077		0.0260912	0.0157036	0.548333	0.747973		0.0586719	0.064199	0.441667	0.373764		0.0790807	0.0834632	0.544444	0.636373		0.0444846	0.0981892	0.495	0.853228		-0.0359146	0.0378159	0.495	0.712518		-0.0637887	-0.0892402	0.485	0.283554
-1.422		-0.035297	-0.0732901	0.381667	0.71174		0.012382	0.0986109	0.49	0.7397		0.0260537	0.0138513	0.548333	0.746545		0.0580225	0.0642442	0.44	0.370957		0.0787924	0.0844054	0.542222	0.639311		0.0458209	0.0974761	0.495	0.853129		-0.0353133	0.0342337	0.493333	0.710882		-0.0646742	-0.0881771	0.49	0.27626
-1.421		-0.0359799	-0.0714272	0.385	0.713847		0.0101326	0.0985298	0.481667	0.737179		0.0253217	0.0100354	0.545	0.745104		0.0577477	0.0627503	0.435	0.367553		0.0795623	0.0835254	0.537778	0.643424		0.046846	0.0983729	0.493333	0.852246		-0.035133	0.0320954	0.493333	0.709168		-0.0655586	-0.089949	0.495	0.269906
-1.42		-0.034818	-0.0701803	0.385	0.717005		0.00825807	0.0965647	0.478333	0.735138		0.0235536	0.00602613	0.543333	0.743557		0.0573779	0.0598727	0.433333	0.365224		0.0805913	0.0842524	0.537778	0.647748		0.0463229	0.0987396	0.485	0.851618		-0.0351279	0.028694	0.488333	0.706783		-0.0660099	-0.0900337	0.501667	0.263779
-1.419		-0.0333345	-0.0671414	0.388333	0.719601		0.00898683	0.0935792	0.473333	0.73443		0.0223785	0.00489817	0.543333	0.742185		0.0559004	0.0579607	0.43	0.362251		0.082442	0.0881169	0.54	0.651914		0.0481066	0.100573	0.483333	0.851101		-0.0353391	0.0250675	0.481667	0.705032		-0.0658902	-0.0918542	0.501667	0.257743
-1.418		-0.0325863	-0.0660676	0.391667	0.721528		0.009673	0.0933065	0.47	0.732997		0.0211408	-0.00123843	0.536667	0.741216		0.0552972	0.0581817	0.43	0.359905		0.0840554	0.0921013	0.542222	0.655841		0.049179	0.101705	0.481667	0.850453		-0.0362098	0.0240173	0.481667	0.704454		-0.0661222	-0.0915591	0.496667	0.25323
-1.417		-0.0306632	-0.0658225	0.398333	0.723957		0.00921154	0.0926632	0.47	0.732232		0.0213837	-0.00613532	0.533333	0.740097		0.054657	0.0578923	0.431667	0.356348		0.0853247	0.0936072	0.54	0.659011		0.050783	0.101727	0.483333	0.849883		-0.0361652	0.0278082	0.49	0.703574		-0.0678108	-0.0935627	0.49	0.248556
-1.416		-0.0308099	-0.0664105	0.396667	0.727249		0.00720198	0.0905475	0.466667	0.73184		0.0214251	-0.00839932	0.526667	0.739037		0.0541685	0.0587558	0.433333	0.35378		0.0863318	0.0965461	0.542222	0.661708		0.0518566	0.104659	0.485	0.849195		-0.0355005	0.0311478	0.491667	0.703816		-0.0680502	-0.0963775	0.486667	0.2442
-1.415		-0.0310398	-0.0658527	0.401667	0.730435		0.0049409	0.0861802	0.463333	0.730597		0.0208941	-0.010513	0.52	0.737693		0.0527443	0.0581239	0.433333	0.349749		0.0876373	0.0993229	0.544444	0.663852		0.0523058	0.106539	0.485	0.848754		-0.0343377	0.034655	0.485	0.703187		-0.0689266	-0.0977142	0.478333	0.240581
-1.414		-0.0314203	-0.0658098	0.403333	0.733212		0.00195162	0.083248	0.455	0.73071		0.0182027	-0.0120917	0.516667	0.736579		0.0525769	0.058278	0.44	0.347022		0.0886697	0.100723	0.544444	0.665095		0.0520149	0.105387	0.476667	0.848413		-0.034122	0.0387184	0.481667	0.703278		-0.0691987	-0.0987456	0.468333	0.237245
-1.413		-0.0297517	-0.0672866	0.401667	0.736013		0.000803084	0.0769593	0.45	0.730433		0.0162853	-0.0131966	0.51	0.735581		0.0513581	0.0584138	0.44	0.344371		0.0900635	0.102465	0.546667	0.666117		0.0518757	0.10463	0.473333	0.848436		-0.0340929	0.0420976	0.48	0.703429		-0.0690641	-0.0995114	0.46	0.235099
-1.412		-0.0292936	-0.0679028	0.405	0.738076		0.0013451	0.0726058	0.451667	0.731028		0.0142308	-0.0144487	0.505	0.734175		0.0509346	0.0597893	0.44	0.342622		0.0911578	0.104553	0.551111	0.667501		0.0536904	0.104647	0.476667	0.848272		-0.034486	0.0437556	0.48	0.703508		-0.0696973	-0.102236	0.453333	0.231885
-1.411		-0.0273682	-0.0693909	0.41	0.740304		0.000449449	0.0726823	0.453333	0.73053		0.0137351	-0.017462	0.506667	0.732503		0.0494181	0.0625001	0.44	0.341729		0.0925085	0.106653	0.555556	0.669211		0.0555899	0.106534	0.483333	0.847586		-0.034326	0.0449443	0.485	0.704303		-0.0707599	-0.103884	0.443333	0.228251
-1.41		-0.0270276	-0.0667149	0.415	0.741741		-0.00177302	0.0737919	0.446667	0.729691		0.012657	-0.0184217	0.506667	0.731005		0.0493301	0.065503	0.443333	0.340646		0.0936624	0.107757	0.555556	0.671622		0.0577584	0.109058	0.493333	0.847841		-0.0331639	0.0446469	0.488333	0.705026		-0.0712481	-0.102493	0.436667	0.22555
-1.409		-0.026807	-0.0661868	0.42	0.743376		-0.00494511	0.0714006	0.441667	0.729196		0.0128103	-0.0181033	0.511667	0.730038		0.0489105	0.06746	0.44	0.340493		0.0947817	0.109384	0.56	0.674419		0.058114	0.111464	0.5	0.848019		-0.0323355	0.0470681	0.491667	0.70484		-0.0715886	-0.100641	0.431667	0.221212
-1.408		-0.0272415	-0.0612943	0.426667	0.744716		-0.00770756	0.0728622	0.433333	0.728954		0.0125617	-0.0177797	0.513333	0.728467		0.0489872	0.068748	0.435	0.340687		0.095325	0.110939	0.56	0.675598		0.0576852	0.112417	0.508333	0.848359		-0.0315609	0.0485907	0.498333	0.704715		-0.0721967	-0.10006	0.423333	0.217508
-1.407		-0.0262567	-0.0572493	0.436667	0.745892		-0.00828386	0.0736166	0.428333	0.729163		0.0117147	-0.0162816	0.51	0.727308		0.0483505	0.0711915	0.426667	0.341817		0.0958338	0.114149	0.56	0.67587		0.0569252	0.110644	0.511667	0.848225		-0.0316404	0.0493423	0.501667	0.704255		-0.0720815	-0.0979835	0.42	0.214946
-1.406		-0.0257742	-0.0554639	0.443333	0.747207		-0.00690876	0.0728179	0.423333	0.728995		0.0106599	-0.0155149	0.505	0.727016		0.0484369	0.0720441	0.42	0.342862		0.0965835	0.117225	0.555556	0.676163		0.0581919	0.107269	0.516667	0.847997		-0.0310053	0.0467558	0.501667	0.703797		-0.0708609	-0.0968231	0.418333	0.213171
-1.405		-0.0236582	-0.0528458	0.456667	0.74791		-0.00565883	0.0717393	0.42	0.72886		0.0107505	-0.0164791	0.498333	0.726623		0.0479578	0.0737942	0.415	0.343192		0.0978596	0.118371	0.551111	0.676986		0.0592917	0.103834	0.518333	0.848282		-0.0314134	0.0453756	0.501667	0.703003		-0.0712406	-0.094357	0.413333	0.210804
-1.404		-0.0221126	-0.0506609	0.466667	0.748802		-0.0065425	0.0708169	0.413333	0.72871		0.0106347	-0.014598	0.493333	0.726301		0.0474919	0.0714218	0.406667	0.345222		0.0977941	0.119492	0.544444	0.677755		0.0598953	0.103988	0.518333	0.848299		-0.0311669	0.0429595	0.496667	0.701673		-0.0719195	-0.0893308	0.41	0.209985
-1.403		-0.0212947	-0.0496276	0.466667	0.750855		-0.00924522	0.0709592	0.413333	0.728414		0.0109212	-0.0139311	0.493333	0.72513		0.0470845	0.0672072	0.4	0.347779		0.0973895	0.122065	0.54	0.678698		0.0604418	0.103585	0.515	0.848919		-0.0305865	0.0406427	0.493333	0.700329		-0.072237	-0.0839346	0.413333	0.209691
-1.402		-0.0215446	-0.0447308	0.473333	0.751506		-0.0107181	0.0739991	0.415	0.728019		0.0111801	-0.0142734	0.491667	0.724999		0.0465516	0.0649149	0.39	0.348778		0.0980492	0.12311	0.537778	0.679346		0.0600314	0.0998738	0.513333	0.848714		-0.0302543	0.0395557	0.493333	0.698323		-0.0724752	-0.0804173	0.416667	0.206769
-1.401		-0.0203844	-0.0419704	0.481667	0.752916		-0.0103847	0.0765573	0.42	0.727881		0.0098499	-0.0156231	0.485	0.725052		0.0458584	0.0642503	0.383333	0.349212		0.0983089	0.123075	0.54	0.678473		0.0588574	0.0976308	0.515	0.848565		-0.0304763	0.0369829	0.496667	0.696109		-0.0722662	-0.0777979	0.42	0.203623
-1.4		-0.018137	-0.0413957	0.481667	0.753774		-0.00957049	0.0752537	0.423333	0.727846		0.00919972	-0.0163724	0.481667	0.724346		0.0452071	0.0624261	0.378333	0.348776		0.0986445	0.119741	0.54	0.679349		0.0592926	0.09678	0.513333	0.847992		-0.0306167	0.0361169	0.498333	0.694538		-0.0707496	-0.0777699	0.423333	0.20268
-1.399		-0.0159022	-0.0406118	0.481667	0.754127		-0.00844283	0.0741283	0.425	0.727617		0.00750074	-0.0205684	0.483333	0.723272		0.0449249	0.058998	0.378333	0.34763		0.0989547	0.119066	0.542222	0.680829		0.0604047	0.0932451	0.515	0.847925		-0.0320678	0.0339541	0.498333	0.692016		-0.0699562	-0.0773922	0.425	0.204117
-1.398		-0.0134925	-0.0385197	0.486667	0.754412		-0.00894857	0.0732453	0.431667	0.727814		0.00723605	-0.0241755	0.485	0.723037		0.043993	0.0569073	0.375	0.346979		0.0984419	0.122405	0.542222	0.68254		0.0615835	0.0917623	0.516667	0.847458		-0.0314743	0.0318569	0.495	0.68922		-0.0697583	-0.0771035	0.428333	0.205521
-1.397		-0.0129036	-0.0341253	0.493333	0.755064		-0.00983712	0.0734872	0.436667	0.728709		0.00784982	-0.029874	0.486667	0.722017		0.0433317	0.0553485	0.368333	0.347132		0.0977647	0.124217	0.542222	0.683016		0.0618121	0.0904724	0.515	0.84759		-0.0306564	0.03113	0.496667	0.686662		-0.0693311	-0.0748974	0.428333	0.207128
-1.396		-0.0130106	-0.0321634	0.493333	0.755544		-0.0118223	0.0746547	0.438333	0.729476		0.00908749	-0.0341011	0.481667	0.7195		0.0423734	0.0537545	0.363333	0.347765		0.0988666	0.125227	0.544444	0.683782		0.0603329	0.0901775	0.515	0.847654		-0.0290825	0.0331934	0.501667	0.685367		-0.0690391	-0.074579	0.428333	0.207998
-1.395		-0.012965	-0.0312421	0.495	0.756331		-0.0127447	0.0761309	0.436667	0.730552		0.00750245	-0.0344185	0.48	0.717488		0.0424246	0.0526231	0.36	0.348416		0.0995256	0.127036	0.546667	0.684877		0.0586036	0.0918967	0.52	0.847473		-0.0284633	0.0355645	0.505	0.684392		-0.0679692	-0.0763023	0.425	0.209653
-1.394		-0.010376	-0.0284299	0.496667	0.757537		-0.0130249	0.0753461	0.438333	0.7316		0.00580711	-0.0354102	0.475	0.714964		0.041274	0.0493681	0.355	0.3484		0.0993249	0.127969	0.544444	0.68612		0.0579537	0.0907975	0.526667	0.846636		-0.0288282	0.0345214	0.508333	0.682951		-0.0668186	-0.0765783	0.42	0.211438
-1.393		-0.00980275	-0.0259583	0.501667	0.758039		-0.012142	0.0737941	0.441667	0.732605		0.00423212	-0.0366348	0.475	0.711546		0.0406389	0.0464527	0.346667	0.348446		0.0993018	0.127763	0.542222	0.687053		0.0571599	0.0872643	0.53	0.846477		-0.0296454	0.0371725	0.515	0.680434		-0.0665969	-0.0759226	0.421667	0.212595
-1.392		-0.00734858	-0.0251411	0.506667	0.758674		-0.0119343	0.0669053	0.44	0.73359		0.00364404	-0.03611	0.471667	0.708766		0.0392776	0.0445642	0.34	0.349011		0.0989458	0.127908	0.544444	0.688427		0.0580552	0.0839302	0.535	0.84662		-0.029435	0.0395913	0.52	0.67919		-0.0671185	-0.0758411	0.425	0.215307
-1.391		-0.00589485	-0.0243844	0.508333	0.759189		-0.0118847	0.064572	0.441667	0.734983		0.00322284	-0.0369641	0.466667	0.706398		0.0380344	0.0432404	0.338333	0.348518		0.0987705	0.129537	0.544444	0.689249		0.0583299	0.080546	0.538333	0.846404		-0.0277608	0.0415893	0.52	0.679085		-0.0661456	-0.0763343	0.426667	0.218709
-1.39		-0.00490511	-0.0233221	0.506667	0.760558		-0.0137517	0.0635804	0.445	0.736263		0.00400616	-0.0371724	0.46	0.703783		0.0365821	0.0430983	0.34	0.348217		0.0994432	0.130489	0.548889	0.691234		0.056943	0.0784629	0.536667	0.847063		-0.0264324	0.0418713	0.52	0.678313		-0.0651547	-0.0749788	0.425	0.221133
-1.389		-0.00589394	-0.0197849	0.503333	0.761892		-0.0156218	0.0638245	0.443333	0.737878		0.00362698	-0.0374776	0.461667	0.700409		0.0359831	0.0432391	0.341667	0.348248		0.100032	0.130405	0.553333	0.693756		0.0558122	0.0795831	0.54	0.847718		-0.025181	0.0418933	0.52	0.676802		-0.0639988	-0.0729002	0.423333	0.224999
-1.388		-0.00514577	-0.0175927	0.501667	0.763529		-0.0172887	0.0636814	0.446667	0.738976		0.00246172	-0.0377143	0.463333	0.697244		0.0350057	0.0422612	0.34	0.347243		0.0999687	0.131317	0.555556	0.696376		0.0546123	0.0805364	0.541667	0.848185		-0.0255096	0.046841	0.518333	0.675183		-0.0632334	-0.0712247	0.42	0.23169
-1.387		-0.00521454	-0.0146784	0.505	0.764824		-0.0160923	0.0653347	0.445	0.739706		0.000803796	-0.038074	0.458333	0.695113		0.0348151	0.041075	0.34	0.345887		0.0999481	0.132598	0.56	0.697794		0.0546349	0.0802722	0.543333	0.848758		-0.0247243	0.0503585	0.516667	0.673425		-0.0622813	-0.0692126	0.418333	0.238087
-1.386		-0.00318868	-0.0113047	0.501667	0.764601		-0.0154988	0.0615777	0.438333	0.739819		-0.000680054	-0.0388948	0.455	0.692738		0.033841	0.0406813	0.338333	0.345647		0.0999409	0.134814	0.564444	0.698522		0.0552697	0.0792102	0.55	0.84856		-0.0245309	0.0504169	0.515	0.671497		-0.0618174	-0.0655347	0.418333	0.242829
-1.385		-0.00183241	-0.0113665	0.501667	0.76539		-0.0160961	0.060202	0.43	0.74054		-0.00186329	-0.0386137	0.456667	0.691675		0.0326588	0.0411742	0.335	0.344164		0.0997243	0.136035	0.566667	0.69845		0.0554124	0.0758536	0.553333	0.848662		-0.0240235	0.0490532	0.511667	0.668875		-0.0614723	-0.0625857	0.415	0.247056
-1.384		-0.000715944	-0.00791318	0.498333	0.76686		-0.0184919	0.0616604	0.421667	0.740929		-0.00269219	-0.0382733	0.46	0.689987		0.0314986	0.0414015	0.328333	0.342107		0.0996152	0.136395	0.566667	0.698895		0.0545581	0.0728906	0.556667	0.848085		-0.0230501	0.0468804	0.508333	0.666855		-0.0613584	-0.0588953	0.413333	0.251379
-1.383		-0.00195501	-0.00494632	0.5	0.767863		-0.0208441	0.0587951	0.416667	0.741714		-0.0025951	-0.0366126	0.461667	0.687927		0.0306501	0.0401248	0.32	0.340814		0.0997769	0.136727	0.566667	0.7018		0.0528074	0.0718204	0.558333	0.847268		-0.0218882	0.0446065	0.506667	0.664689		-0.0605365	-0.0539789	0.408333	0.255193
-1.382		-0.00131193	-0.00294855	0.501667	0.768603		-0.0216625	0.0593937	0.41	0.742258		-0.00403926	-0.0325771	0.465	0.685743		0.0300638	0.0393419	0.316667	0.341099		0.0986441	0.135275	0.564444	0.704301		0.0503947	0.0663591	0.553333	0.846582		-0.0212574	0.0422182	0.501667	0.662601		-0.0597416	-0.0472923	0.403333	0.256514
-1.381		0.000173492	0.00148695	0.498333	0.769224		-0.0213362	0.0613387	0.403333	0.743049		-0.00477338	-0.0319692	0.461667	0.683395		0.0296468	0.0377638	0.311667	0.341736		0.0980601	0.133796	0.564444	0.706095		0.048758	0.0610774	0.551667	0.845776		-0.0209938	0.0416797	0.501667	0.659927		-0.0584576	-0.0422288	0.398333	0.25697
-1.38		0.00293858	0.00260869	0.5	0.76955		-0.0202941	0.0624514	0.4	0.742995		-0.00672619	-0.0333582	0.463333	0.682994		0.0294094	0.0373867	0.308333	0.343024		0.0978705	0.129814	0.568889	0.707735		0.0497738	0.0564636	0.553333	0.845181		-0.0217215	0.03676	0.501667	0.659334		-0.0576451	-0.0383447	0.395	0.258298
-1.379		0.00563956	0.00445915	0.498333	0.770752		-0.0205504	0.0582413	0.398333	0.742429		-0.00747449	-0.0327197	0.468333	0.682297		0.0278671	0.0347097	0.303333	0.344443		0.0977541	0.125391	0.573333	0.708627		0.0507637	0.0525787	0.561667	0.84481		-0.0215671	0.0344874	0.501667	0.657398		-0.0562389	-0.0372023	0.388333	0.260355
-1.378		0.006103	0.00823596	0.503333	0.771507		-0.0216767	0.0569171	0.396667	0.741898		-0.00802047	-0.0329781	0.47	0.679847		0.0273305	0.032253	0.301667	0.34476		0.0975386	0.126282	0.58	0.709452		0.0500758	0.0491294	0.565	0.8443		-0.0211048	0.0312413	0.501667	0.654463		-0.0555996	-0.0359877	0.383333	0.260233
-1.377		0.00501621	0.00992576	0.503333	0.772191		-0.0238991	0.0577112	0.393333	0.74094		-0.00696758	-0.0351755	0.468333	0.676551		0.026041	0.0318359	0.3	0.347518		0.0984595	0.128839	0.586667	0.710388		0.0483324	0.046651	0.57	0.84402		-0.0196364	0.0273248	0.503333	0.651692		-0.0538223	-0.0346989	0.376667	0.260327
-1.376		0.00465851	0.0152955	0.508333	0.773554		-0.0250715	0.0583325	0.396667	0.739278		-0.00802292	-0.038439	0.465	0.672388		0.0257408	0.0300145	0.303333	0.350189		0.0979776	0.129699	0.593333	0.712011		0.0464511	0.0443897	0.566667	0.843471		-0.018222	0.0257614	0.506667	0.648161		-0.0518443	-0.0335935	0.375	0.262851
-1.375		0.00665183	0.0193917	0.513333	0.774541		-0.0253165	0.0600047	0.396667	0.73766		-0.00948187	-0.0399266	0.46	0.668062		0.024645	0.0294124	0.305	0.35358		0.0974896	0.130728	0.597778	0.713268		0.045834	0.0438314	0.56	0.842987		-0.0180315	0.024575	0.51	0.645688		-0.0497171	-0.0333969	0.373333	0.265146
-1.374		0.007401	0.020631	0.513333	0.775051		-0.0247532	0.0597597	0.395	0.735561		-0.0123966	-0.0380296	0.461667	0.663755		0.0240323	0.0273642	0.305	0.356477		0.0966517	0.132575	0.604444	0.714319		0.0462854	0.0432072	0.561667	0.842262		-0.0188825	0.0257701	0.51	0.645492		-0.0487461	-0.0342549	0.371667	0.270015
-1.373		0.0100209	0.0203062	0.515	0.775183		-0.0249904	0.0593131	0.396667	0.734748		-0.0139959	-0.0365854	0.46	0.65981		0.0223596	0.024988	0.306667	0.359642		0.0967355	0.134708	0.606667	0.715763		0.0479171	0.0414613	0.565	0.840922		-0.018637	0.0239302	0.506667	0.643827		-0.0476686	-0.0337185	0.37	0.274226
-1.372		0.0105803	0.0197652	0.513333	0.775286		-0.0249221	0.054459	0.396667	0.733884		-0.0145987	-0.0337918	0.46	0.656892		0.0217856	0.0227242	0.308333	0.362571		0.0967432	0.137086	0.611111	0.718071		0.0483218	0.0366523	0.565	0.840039		-0.0176725	0.0235707	0.508333	0.642973		-0.0463539	-0.031854	0.37	0.278349
-1.371		0.0107049	0.0189195	0.516667	0.77518		-0.0267614	0.0483647	0.396667	0.733037		-0.0137991	-0.0322924	0.461667	0.653432		0.0201238	0.0206466	0.308333	0.364793		0.0973168	0.14011	0.617778	0.719694		0.0475563	0.0335889	0.565	0.839288		-0.0165521	0.0235997	0.515	0.640808		-0.045007	-0.0308716	0.371667	0.28373
-1.37		0.00908914	0.0236693	0.521667	0.776108		-0.0282971	0.0481739	0.396667	0.732259		-0.0134026	-0.0345543	0.458333	0.649913		0.0196405	0.0182544	0.305	0.365563		0.0968263	0.143404	0.626667	0.722167		0.0454295	0.0302369	0.565	0.83839		-0.0150032	0.0235664	0.513333	0.639067		-0.0427888	-0.0299964	0.373333	0.290634
-1.369		0.0106994	0.0260479	0.52	0.77673		-0.0290084	0.0486216	0.396667	0.731081		-0.0147874	-0.0337829	0.456667	0.647288		0.0185659	0.0175269	0.301667	0.366045		0.0960509	0.144805	0.626667	0.724606		0.0438941	0.0269607	0.566667	0.837655		-0.0152933	0.0242718	0.508333	0.63643		-0.0411629	-0.0277614	0.37	0.298105
-1.368		0.0100901	0.026748	0.515	0.777733		-0.0281007	0.0488942	0.395	0.730329		-0.0169271	-0.0322963	0.461667	0.645683		0.0179123	0.0162795	0.296667	0.366466		0.0949498	0.144316	0.631111	0.725399		0.0449019	0.0280032	0.568333	0.836392		-0.0151047	0.0240425	0.5	0.633503		-0.0390974	-0.0258313	0.368333	0.303043
-1.367		0.0125094	0.0265044	0.511667	0.778688		-0.0270406	0.0498066	0.396667	0.72895		-0.0188688	-0.0307924	0.468333	0.643662		0.0165446	0.0151695	0.29	0.367243		0.0947776	0.144861	0.633333	0.726506		0.045972	0.0278346	0.575	0.835841		-0.0151325	0.0252706	0.495	0.631519		-0.0373438	-0.0244205	0.366667	0.308975
-1.366		0.0125583	0.027872	0.505	0.77991		-0.0276278	0.0495453	0.398333	0.728099		-0.0197561	-0.0290766	0.478333	0.641078		0.0147388	0.0134792	0.285	0.366924		0.0953158	0.145294	0.637778	0.728284		0.04622	0.0266122	0.575	0.835256		-0.0145071	0.0250509	0.495	0.629666		-0.0352175	-0.0223746	0.365	0.31678
-1.365		0.013402	0.0302196	0.508333	0.780801		-0.0297825	0.046737	0.398333	0.727038		-0.0185238	-0.0291266	0.478333	0.638627		0.0136566	0.0139694	0.281667	0.36653		0.0958302	0.146187	0.644444	0.730219		0.0456529	0.0256822	0.58	0.834742		-0.0143634	0.0259458	0.498333	0.628517		-0.0349748	-0.0189708	0.361667	0.32423
-1.364		0.0120105	0.0311709	0.513333	0.780415		-0.0316937	0.0457074	0.401667	0.726199		-0.0170255	-0.0293654	0.476667	0.636574		0.0126628	0.0166021	0.273333	0.365305		0.0951662	0.142294	0.646667	0.732266		0.0438215	0.0193664	0.578333	0.835016		-0.0135744	0.023466	0.5	0.625885		-0.0330536	-0.0151207	0.361667	0.329392
-1.363		0.0134343	0.0299366	0.511667	0.780278		-0.0320452	0.0458197	0.406667	0.726421		-0.0174734	-0.028541	0.476667	0.634317		0.0115556	0.0178484	0.266667	0.362917		0.0935499	0.141442	0.651111	0.733599		0.0426542	0.0147204	0.58	0.835632		-0.0132901	0.0201858	0.496667	0.623427		-0.0318308	-0.011835	0.36	0.335743
-1.362		0.01416	0.032526	0.511667	0.78033		-0.0310162	0.0471047	0.41	0.725756		-0.0195329	-0.0240876	0.483333	0.630674		0.0105615	0.015337	0.263333	0.362164		0.0927274	0.141213	0.655556	0.735332		0.0417814	0.0106158	0.578333	0.83589		-0.0141366	0.0186619	0.491667	0.621848		-0.0291229	-0.00687529	0.361667	0.345116
-1.361		0.0159424	0.0351797	0.51	0.780675		-0.0298551	0.049659	0.411667	0.72551		-0.0223001	-0.018809	0.491667	0.627071		0.008983	0.014149	0.263333	0.361122		0.0927815	0.139802	0.662222	0.736719		0.0424857	0.00605139	0.576667	0.836708		-0.0150319	0.0166973	0.486667	0.619361		-0.0280845	0.000247042	0.361667	0.355072
-1.36		0.0175321	0.0397847	0.508333	0.781209		-0.0298838	0.050755	0.411667	0.725761		-0.0224399	-0.0174492	0.495	0.623782		0.00714805	0.0138727	0.26	0.360185		0.0932099	0.136635	0.66	0.7381		0.0420847	0.00146415	0.58	0.836835		-0.0154079	0.0160374	0.488333	0.617586		-0.0264413	0.00457708	0.36	0.363769
-1.359		0.0179902	0.0393972	0.506667	0.781733		-0.031481	0.052977	0.408333	0.725797		-0.0221028	-0.016112	0.495	0.621277		0.00636822	0.0136685	0.26	0.360235		0.0928918	0.132716	0.655556	0.739195		0.0411796	-0.00352316	0.58	0.836867		-0.01548	0.0144754	0.488333	0.615928		-0.025848	0.00865907	0.36	0.371824
-1.358		0.017406	0.0402689	0.508333	0.782936		-0.0332513	0.0525465	0.408333	0.726207		-0.0205296	-0.0129767	0.498333	0.618105		0.00485862	0.0111199	0.26	0.359324		0.09299	0.129723	0.653333	0.739825		0.0394613	-0.00635035	0.576667	0.837488		-0.0148863	0.0124747	0.486667	0.613616		-0.0232985	0.00927637	0.368333	0.379335
-1.357		0.0174915	0.0421511	0.511667	0.783229		-0.0334429	0.0514133	0.408333	0.726341		-0.0200454	-0.0107337	0.501667	0.614942		0.00398402	0.00766765	0.251667	0.359121		0.0911861	0.130523	0.657778	0.741144		0.0381659	-0.00914721	0.571667	0.837496		-0.0143434	0.00927564	0.476667	0.610968		-0.020799	0.0118428	0.38	0.386907
-1.356		0.0192317	0.0442173	0.516667	0.783949		-0.0326608	0.0528482	0.41	0.726639		-0.0214999	-0.0132075	0.51	0.61318		0.00259602	0.00431055	0.245	0.358265		0.0892433	0.132972	0.66	0.74204		0.0376643	-0.0109686	0.565	0.837205		-0.0156277	0.00451259	0.471667	0.608467		-0.0183498	0.0144144	0.388333	0.394144
-1.355		0.019652	0.0479671	0.52	0.784974		-0.0317102	0.0554616	0.408333	0.727037		-0.024016	-0.0149209	0.516667	0.611455		0.00163802	0.00135498	0.238333	0.358708		0.088513	0.133827	0.662222	0.742729		0.0384768	-0.0132818	0.556667	0.836919		-0.0168107	0.00144262	0.475	0.604763		-0.0167927	0.0164016	0.4	0.400542
-1.354		0.0232597	0.0536778	0.523333	0.786296		-0.0313436	0.0569534	0.413333	0.725952		-0.0252568	-0.0136181	0.515	0.609887		3.49502e-05	-0.00141304	0.233333	0.359909		0.0897848	0.134752	0.662222	0.743365		0.0390528	-0.0133041	0.561667	0.836334		-0.017204	-0.00110472	0.48	0.600533		-0.0153442	0.0174685	0.403333	0.407473
-1.353		0.0241073	0.0555821	0.521667	0.787439		-0.0307278	0.058242	0.42	0.724728		-0.0255176	-0.0119045	0.515	0.60778		-0.00114908	-0.00523873	0.228333	0.361474		0.090544	0.134954	0.664444	0.74415		0.0387998	-0.0137997	0.561667	0.836017		-0.0163582	-0.00382684	0.483333	0.597409		-0.0144336	0.0183882	0.406667	0.41321
-1.352		0.0244287	0.0559197	0.52	0.788491		-0.03212	0.0576125	0.423333	0.723217		-0.0246562	-0.0114681	0.52	0.605274		-0.00280232	-0.00889281	0.223333	0.362641		0.0921329	0.136599	0.668889	0.744883		0.0369043	-0.0147577	0.56	0.835344		-0.0157458	-0.00696577	0.485	0.593136		-0.0126725	0.0209938	0.405	0.417048
-1.351		0.0241492	0.0558363	0.52	0.789135		-0.0330491	0.0571961	0.428333	0.722556		-0.0242002	-0.00954299	0.52	0.603029		-0.00364307	-0.011808	0.22	0.36433		0.0908979	0.138662	0.671111	0.745908		0.0350336	-0.0181297	0.553333	0.835377		-0.0153188	-0.00962918	0.481667	0.588755		-0.0103481	0.0252496	0.406667	0.420788
-1.35		0.0265233	0.0573603	0.52	0.790141		-0.0323422	0.0547053	0.436667	0.721772		-0.025221	-0.0119759	0.518333	0.601632		-0.00522636	-0.0149023	0.215	0.367201		0.0890242	0.143193	0.677778	0.745899		0.0332878	-0.018927	0.555	0.834599		-0.0166035	-0.00883518	0.481667	0.58267		-0.00831724	0.024018	0.406667	0.424736
-1.349		0.0272531	0.0595918	0.523333	0.791231		-0.0312333	0.0555542	0.436667	0.721087		-0.026573	-0.0163776	0.515	0.599916		-0.00644976	-0.0183624	0.211667	0.369611		0.0876932	0.146202	0.682222	0.74555		0.0333856	-0.02165	0.556667	0.83374		-0.0180505	-0.0108134	0.485	0.577604		-0.00659972	0.0248133	0.405	0.429172
-1.348		0.0299787	0.0605217	0.521667	0.791995		-0.0310503	0.0563894	0.436667	0.720335		-0.0284438	-0.016531	0.516667	0.597205		-0.00802013	-0.0192722	0.215	0.373189		0.0880843	0.14575	0.684444	0.746557		0.0336611	-0.0242179	0.553333	0.833341		-0.0188233	-0.0124361	0.483333	0.57276		-0.00525844	0.0268568	0.406667	0.43303
-1.347		0.0306847	0.0593072	0.52	0.79319		-0.0310819	0.0583782	0.44	0.719655		-0.0287442	-0.0161699	0.516667	0.593141		-0.00910937	-0.0204967	0.221667	0.376728		0.089597	0.143425	0.684444	0.748761		0.0340127	-0.02484	0.553333	0.832595		-0.0181042	-0.0156545	0.481667	0.568826		-0.00389434	0.0289971	0.405	0.43476
-1.346		0.0318212	0.0598624	0.518333	0.794499		-0.0324749	0.0603774	0.443333	0.719669		-0.0282513	-0.0164383	0.52	0.588597		-0.00972936	-0.0209787	0.228333	0.379747		0.0903157	0.143013	0.686667	0.750348		0.032587	-0.0248215	0.548333	0.832534		-0.0180684	-0.0150879	0.478333	0.564874		-0.00382875	0.0298958	0.4	0.43664
-1.345		0.0298545	0.0612994	0.515	0.79524		-0.0336329	0.0614352	0.443333	0.71917		-0.0282052	-0.0164629	0.521667	0.584141		-0.0107276	-0.0229223	0.233333	0.384188		0.0891544	0.143205	0.691111	0.751735		0.0314202	-0.0274335	0.543333	0.832033		-0.0175753	-0.0151848	0.48	0.560991		-0.00115125	0.0296687	0.395	0.440322
-1.344		0.0302137	0.06243	0.516667	0.796259		-0.032877	0.0613515	0.445	0.718861		-0.02886	-0.0170621	0.521667	0.579588		-0.0114478	-0.021608	0.236667	0.388527		0.0880753	0.141654	0.695556	0.752105		0.030728	-0.0324363	0.541667	0.831827		-0.0186203	-0.0143948	0.486667	0.557224		0.000139864	0.0293713	0.395	0.443722
-1.343		0.0301525	0.0636613	0.516667	0.797148		-0.0313287	0.0605241	0.44	0.718087		-0.0302	-0.0155953	0.518333	0.575692		-0.0123739	-0.0188207	0.238333	0.392492		0.0873768	0.13776	0.693333	0.751265		0.0299053	-0.0363091	0.536667	0.831048		-0.0190101	-0.0158829	0.49	0.553149		0.00214368	0.0295937	0.391667	0.446353
-1.342		0.0317208	0.061564	0.515	0.798542		-0.0309042	0.0587437	0.436667	0.718115		-0.0313304	-0.0143722	0.51	0.571128		-0.0129701	-0.0174862	0.245	0.397579		0.0875041	0.135686	0.691111	0.75013		0.029382	-0.0395505	0.531667	0.82986		-0.0196297	-0.017094	0.495	0.550382		0.00306419	0.0316536	0.391667	0.450427
-1.341		0.0337299	0.0617468	0.515	0.799593		-0.0314416	0.0581819	0.433333	0.71856		-0.0317486	-0.00828054	0.505	0.566219		-0.0135315	-0.0187937	0.248333	0.402542		0.0887496	0.134159	0.691111	0.750392		0.0286759	-0.0446294	0.525	0.82891		-0.0192939	-0.0158811	0.498333	0.549002		0.00415319	0.0349435	0.391667	0.455748
-1.34		0.0344645	0.0646213	0.525	0.80038		-0.0327967	0.060392	0.431667	0.719144		-0.0316147	-0.00649972	0.496667	0.561679		-0.0138915	-0.0185685	0.256667	0.407147		0.0896151	0.132392	0.691111	0.750323		0.0278866	-0.0491054	0.518333	0.829261		-0.019736	-0.0171209	0.505	0.545418		0.00407014	0.0395279	0.386667	0.459585
-1.339		0.0336619	0.069211	0.535	0.801088		-0.0333269	0.062	0.431667	0.719489		-0.0303299	-0.00402007	0.495	0.55514		-0.0148987	-0.01708	0.261667	0.412212		0.0897942	0.128287	0.688889	0.750148		0.0256831	-0.0525426	0.513333	0.829034		-0.019424	-0.0183269	0.506667	0.542456		0.00555704	0.0424137	0.388333	0.462846
-1.338		0.033064	0.0689195	0.538333	0.802039		-0.0316187	0.0615125	0.425	0.719394		-0.0300497	-0.000167006	0.491667	0.55029		-0.0157807	-0.0171698	0.265	0.417844		0.0876406	0.124565	0.691111	0.750302		0.024591	-0.0545383	0.513333	0.829293		-0.0203683	-0.0199212	0.506667	0.540156		0.00689035	0.0436374	0.383333	0.466258
-1.337		0.0341555	0.0683007	0.538333	0.803408		-0.0302827	0.0604996	0.413333	0.718853		-0.0306758	0.00171135	0.488333	0.54663		-0.0169827	-0.0179663	0.27	0.422267		0.0863893	0.121494	0.691111	0.751511		0.0237777	-0.055899	0.515	0.829038		-0.0211828	-0.0229854	0.501667	0.537557		0.00866728	0.0437899	0.38	0.468996
-1.336		0.0347201	0.0678898	0.535	0.804193		-0.0296318	0.0597776	0.405	0.718418		-0.0319333	0.00234311	0.49	0.543956		-0.01751	-0.0198754	0.268333	0.425886		0.0850532	0.121538	0.688889	0.753011		0.025082	-0.0563797	0.513333	0.828992		-0.023058	-0.0262245	0.493333	0.534661		0.0100179	0.04461	0.376667	0.470823
-1.335		0.0370027	0.0678857	0.531667	0.804545		-0.0307305	0.0593888	0.406667	0.71843		-0.0329013	-0.00202221	0.485	0.541276		-0.0185032	-0.0221476	0.27	0.428791		0.0861853	0.122298	0.686667	0.754246		0.02571	-0.0573638	0.51	0.828849		-0.0233702	-0.0311099	0.481667	0.531367		0.0107748	0.0472293	0.375	0.471138
-1.334		0.036875	0.0721128	0.531667	0.805344		-0.0304002	0.0607062	0.413333	0.718115		-0.0326382	-0.00442769	0.483333	0.539258		-0.0190733	-0.0232991	0.266667	0.431933		0.0877099	0.120835	0.688889	0.755142		0.0252765	-0.0578606	0.51	0.829652		-0.0233891	-0.034281	0.473333	0.526502		0.0116379	0.0485336	0.376667	0.470663
-1.333		0.0371926	0.0756964	0.528333	0.806215		-0.0317478	0.0620078	0.413333	0.717158		-0.0312191	-0.00439441	0.478333	0.53763		-0.0198019	-0.0243334	0.263333	0.434219		0.0896068	0.120885	0.691111	0.755916		0.0237334	-0.0574487	0.51	0.829921		-0.0231378	-0.036804	0.47	0.522569		0.012972	0.0501613	0.373333	0.470771
-1.332		0.0358464	0.0748735	0.525	0.807454		-0.0310554	0.0626613	0.405	0.715553		-0.030936	-0.00629253	0.473333	0.535062		-0.0203022	-0.0266506	0.263333	0.436249		0.0884283	0.121074	0.688889	0.75615		0.0217208	-0.0572922	0.505	0.82992		-0.0231793	-0.0406428	0.466667	0.517237		0.0154608	0.054234	0.368333	0.472222
-1.331		0.0374839	0.0755852	0.525	0.80909		-0.0295266	0.0598637	0.398333	0.713932		-0.0312605	-0.00782885	0.47	0.531182		-0.0215214	-0.0301865	0.26	0.438154		0.0871969	0.121849	0.688889	0.756898		0.0207684	-0.0551957	0.501667	0.829931		-0.0250009	-0.0464477	0.461667	0.511231		0.0170446	0.0578654	0.361667	0.47357
-1.33		0.0366093	0.0746251	0.53	0.810242		-0.0287805	0.0560147	0.396667	0.712366		-0.0318362	-0.0102432	0.466667	0.527094		-0.0225602	-0.0318281	0.258333	0.440795		0.0865883	0.125447	0.686667	0.756922		0.0205044	-0.0542261	0.503333	0.82924		-0.0260318	-0.0470527	0.455	0.505697		0.0182536	0.0601715	0.356667	0.473546
-1.329		0.0391799	0.0757186	0.535	0.811082		-0.0284874	0.0530793	0.398333	0.710412		-0.0323763	-0.0131205	0.461667	0.523901		-0.0235342	-0.0336111	0.255	0.442467		0.0869318	0.129249	0.686667	0.756155		0.0205599	-0.0539945	0.506667	0.828712		-0.026362	-0.0472109	0.45	0.501388		0.018796	0.0593255	0.35	0.473122
-1.328		0.0398907	0.0795141	0.54	0.81143		-0.0272533	0.0529309	0.401667	0.707474		-0.0321806	-0.0162879	0.458333	0.520021		-0.0249607	-0.0348679	0.253333	0.4452		0.0883374	0.130591	0.686667	0.755703		0.0204602	-0.05514	0.51	0.827385		-0.0253491	-0.0513169	0.443333	0.496		0.0202297	0.061077	0.345	0.47332
-1.327		0.0413902	0.0818147	0.54	0.811901		-0.0272449	0.0520134	0.401667	0.705015		-0.0305457	-0.0163932	0.463333	0.515058		-0.0260947	-0.0350183	0.25	0.446836		0.0898338	0.12873	0.688889	0.755918		0.0186008	-0.057304	0.513333	0.8254		-0.025519	-0.0546501	0.441667	0.490174		0.0205606	0.0618086	0.345	0.474657
-1.326		0.039394	0.0811993	0.545	0.812575		-0.0271244	0.052392	0.401667	0.702543		-0.0290827	-0.0143476	0.47	0.51126		-0.0274775	-0.0354959	0.246667	0.447116		0.0888956	0.127131	0.688889	0.756907		0.0170335	-0.0590722	0.516667	0.823618		-0.0260609	-0.0551903	0.435	0.486268		0.0232009	0.0615117	0.343333	0.476343
-1.325		0.039752	0.0819249	0.55	0.812794		-0.0260224	0.0527555	0.406667	0.699891		-0.0279368	-0.012704	0.471667	0.506864		-0.0284439	-0.0359193	0.243333	0.447944		0.0878474	0.126976	0.693333	0.757735		0.0152642	-0.0608409	0.521667	0.821344		-0.0272156	-0.0547363	0.431667	0.481632		0.0250936	0.0613645	0.34	0.476697
-1.324		0.0391016	0.0810886	0.553333	0.813363		-0.0238318	0.0510022	0.415	0.697989		-0.0276948	-0.0121144	0.473333	0.502138		-0.0298412	-0.0375109	0.238333	0.450426		0.0873533	0.12731	0.697778	0.758662		0.014507	-0.0643629	0.525	0.819678		-0.0281727	-0.0533647	0.428333	0.478019		0.0273132	0.0599787	0.341667	0.478116
-1.323		0.0412821	0.0791476	0.558333	0.813464		-0.0227599	0.0526446	0.42	0.694808		-0.0277532	-0.009315	0.471667	0.497599		-0.031117	-0.0383109	0.235	0.452856		0.0875558	0.126281	0.702222	0.758634		0.0141028	-0.0681643	0.525	0.818305		-0.0293584	-0.0507835	0.43	0.473354		0.0283399	0.0591174	0.346667	0.480349
-1.322		0.0424327	0.078721	0.556667	0.814066		-0.0223416	0.0513747	0.423333	0.691755		-0.0273923	-0.00805285	0.466667	0.494023		-0.0321379	-0.0387199	0.233333	0.453326		0.0891065	0.124412	0.706667	0.758879		0.0135414	-0.0714243	0.53	0.8176		-0.0290623	-0.0494265	0.433333	0.470005		0.0293514	0.0594103	0.35	0.483771
-1.321		0.0427332	0.0781123	0.56	0.814078		-0.022878	0.0514604	0.423333	0.688724		-0.0262218	-0.00615486	0.47	0.491026		-0.033111	-0.0385972	0.231667	0.452955		0.0903164	0.123745	0.711111	0.759681		0.0135624	-0.072346	0.535	0.816366		-0.0292634	-0.0490194	0.435	0.467297		0.0296181	0.0609742	0.35	0.487583
-1.32		0.0401339	0.0783999	0.565	0.814586		-0.0230307	0.0523615	0.42	0.686263		-0.0240853	0.00025981	0.468333	0.487218		-0.0345722	-0.0413617	0.226667	0.452907		0.0891979	0.123973	0.711111	0.760027		0.0112585	-0.0732919	0.536667	0.815234		-0.0296492	-0.0466345	0.435	0.462892		0.0311767	0.0641294	0.353333	0.490601
-1.319		0.0390617	0.0771847	0.57	0.814681		-0.0218908	0.05417	0.421667	0.684156		-0.0234302	0.00247895	0.466667	0.483191		-0.0350892	-0.0418388	0.221667	0.452756		0.0870842	0.123038	0.713333	0.76118		0.00914617	-0.0744312	0.535	0.814144		-0.0304337	-0.047025	0.435	0.459257		0.0315481	0.0679307	0.358333	0.49394
-1.318		0.0392289	0.076776	0.57	0.814677		-0.0203506	0.0550276	0.425	0.681909		-0.0237809	0.00380077	0.465	0.481068		-0.0362193	-0.0427694	0.215	0.453061		0.0864125	0.119496	0.706667	0.761722		0.00853612	-0.0779321	0.538333	0.81261		-0.0313514	-0.0485254	0.438333	0.456786		0.0328402	0.0705902	0.366667	0.499584
-1.317		0.0410979	0.0761629	0.568333	0.814788		-0.0191047	0.0531689	0.423333	0.680313		-0.0245821	0.0060242	0.465	0.478089		-0.0369861	-0.044601	0.206667	0.452439		0.0855018	0.116461	0.7	0.761791		0.00944539	-0.0787948	0.54	0.811165		-0.0325407	-0.0482865	0.441667	0.454465		0.0337973	0.0714063	0.375	0.505169
-1.316		0.0432085	0.077764	0.566667	0.815611		-0.0191506	0.0534357	0.416667	0.678619		-0.0245446	0.00717657	0.47	0.476125		-0.0388015	-0.0471724	0.195	0.451845		0.0867929	0.115024	0.697778	0.760661		0.00936742	-0.0814635	0.545	0.809325		-0.0328007	-0.0498717	0.441667	0.453874		0.0341662	0.0730398	0.376667	0.511658
-1.315		0.0426147	0.0792132	0.568333	0.816342		-0.0189285	0.0531784	0.41	0.67617		-0.0232809	0.00634173	0.475	0.474482		-0.0392504	-0.0500442	0.18	0.45062		0.0880111	0.114852	0.695556	0.760174		0.00969415	-0.0811181	0.556667	0.80782		-0.0334994	-0.0526494	0.438333	0.452343		0.0342064	0.0739858	0.385	0.518074
-1.314		0.0410016	0.0826011	0.571667	0.817038		-0.020016	0.0528208	0.408333	0.674871		-0.0215808	0.00303925	0.476667	0.472523		-0.0408951	-0.0515199	0.168333	0.450437		0.0898437	0.113875	0.695556	0.758866		0.00774408	-0.0801644	0.563333	0.806646		-0.0332154	-0.0582301	0.435	0.448931		0.035504	0.0771236	0.385	0.522486
-1.313		0.0394026	0.0862729	0.573333	0.81783		-0.0202458	0.0536114	0.408333	0.67266		-0.0201575	-9.15187e-05	0.481667	0.469914		-0.0419341	-0.0534213	0.155	0.450829		0.0883119	0.1103	0.7	0.758149		0.00578092	-0.0778306	0.566667	0.806011		-0.0337628	-0.0623114	0.431667	0.448395		0.0369444	0.0782892	0.388333	0.527266
-1.312		0.0402679	0.089855	0.571667	0.817921		-0.0201987	0.0531575	0.406667	0.671187		-0.019752	-0.00154627	0.485	0.466502		-0.0433704	-0.0560655	0.145	0.451714		0.0869795	0.108899	0.697778	0.757548		0.00490715	-0.0737159	0.566667	0.804784		-0.0352562	-0.0663598	0.426667	0.448103		0.0376849	0.0797771	0.388333	0.532259
-1.311		0.0399391	0.089063	0.568333	0.818891		-0.0198039	0.0531281	0.403333	0.668778		-0.0198083	-0.00388456	0.483333	0.464005		-0.0449618	-0.0588199	0.133333	0.453517		0.0864335	0.105761	0.693333	0.757059		0.00479404	-0.0720843	0.56	0.803427		-0.0362883	-0.0704504	0.421667	0.449183		0.0390112	0.0823632	0.388333	0.535961
-1.31		0.0431921	0.0878671	0.563333	0.819508		-0.0194713	0.0496735	0.401667	0.666817		-0.0203245	-0.00436914	0.481667	0.461294		-0.0466757	-0.0613176	0.125	0.455268		0.086872	0.103719	0.688889	0.756658		0.00537558	-0.0702428	0.56	0.802814		-0.0366004	-0.075513	0.423333	0.449239		0.039647	0.0845576	0.391667	0.539691
-1.309		0.0430893	0.0884911	0.561667	0.820401		-0.0189773	0.0462323	0.405	0.664642		-0.0201756	-0.00588083	0.481667	0.458854		-0.0472921	-0.0632723	0.121667	0.457257		0.0876512	0.104083	0.688889	0.756837		0.00542016	-0.0669994	0.561667	0.801906		-0.0362833	-0.0786459	0.42	0.448624		0.0399824	0.0858658	0.391667	0.540978
-1.308		0.0435658	0.0915174	0.57	0.820779		-0.0188807	0.0438539	0.405	0.66343		-0.0192525	-0.00811667	0.481667	0.455312		-0.04807	-0.0645854	0.121667	0.46041		0.0887572	0.104576	0.682222	0.756496		0.00364357	-0.0673942	0.56	0.801702		-0.0366261	-0.0809618	0.425	0.448443		0.0393823	0.0862312	0.39	0.544452
-1.307		0.041739	0.094479	0.575	0.821224		-0.0192592	0.0430941	0.403333	0.662414		-0.0181018	-0.0107613	0.483333	0.452099		-0.0486711	-0.0656759	0.126667	0.463965		0.0875285	0.103726	0.677778	0.755837		0.00209751	-0.0665063	0.558333	0.800596		-0.0372198	-0.0824165	0.431667	0.448167		0.0408583	0.0879775	0.388333	0.548764
-1.306		0.0420976	0.0949279	0.58	0.822011		-0.019659	0.0415112	0.405	0.661004		-0.0177587	-0.00757003	0.483333	0.449918		-0.0488913	-0.0656872	0.131667	0.468476		0.0862323	0.101954	0.675556	0.755309		0.000978043	-0.0680142	0.561667	0.798931		-0.039083	-0.0829784	0.431667	0.446491		0.0415412	0.088556	0.388333	0.552372
-1.305		0.0411112	0.093362	0.578333	0.822715		-0.0182507	0.0421427	0.406667	0.659967		-0.018475	-0.00407646	0.485	0.4479		-0.0495384	-0.0663965	0.136667	0.472385		0.0853053	0.100111	0.673333	0.755089		0.00141448	-0.0692994	0.56	0.797741		-0.0390836	-0.0840083	0.428333	0.445181		0.0427273	0.0874829	0.386667	0.556209
-1.304		0.0434605	0.0928553	0.581667	0.823404		-0.0174841	0.0429292	0.406667	0.658527		-0.0192875	-0.00243681	0.485	0.445748		-0.0498506	-0.0670366	0.143333	0.476768		0.0843457	0.102476	0.673333	0.754636		0.00139326	-0.0688164	0.56	0.795596		-0.0388424	-0.0826168	0.425	0.443159		0.0433245	0.0852528	0.383333	0.561472
-1.303		0.0432311	0.0947986	0.585	0.824735		-0.0173614	0.0430739	0.406667	0.657116		-0.019266	-0.00282414	0.483333	0.442503		-0.0504994	-0.0671311	0.15	0.482025		0.0847678	0.103393	0.673333	0.754484		0.00162789	-0.069756	0.558333	0.793977		-0.0378411	-0.0795558	0.428333	0.442124		0.0442833	0.0830561	0.378333	0.566942
-1.302		0.0437049	0.0936484	0.588333	0.825271		-0.0176195	0.0448814	0.408333	0.655227		-0.0180496	-0.00158903	0.481667	0.44127		-0.0499407	-0.0649886	0.158333	0.486772		0.0851256	0.102363	0.671111	0.754127		0.00160115	-0.0683924	0.561667	0.791984		-0.0377976	-0.0770722	0.431667	0.439085		0.0435528	0.0816397	0.375	0.568561
-1.301		0.0421149	0.0920818	0.59	0.826018		-0.0175065	0.0447283	0.411667	0.653384		-0.0158969	-0.000609528	0.48	0.439743		-0.0497186	-0.0623814	0.166667	0.492566		0.0834597	0.100813	0.668889	0.753085		0.000129876	-0.0700615	0.561667	0.790106		-0.0379656	-0.0732293	0.433333	0.436479		0.0447878	0.0805401	0.375	0.569449
-1.3		0.0410169	0.0918913	0.591667	0.826694		-0.0173523	0.0444058	0.41	0.651729		-0.0155995	0.00281568	0.475	0.437545		-0.0488985	-0.0597816	0.173333	0.496911		0.0821525	0.100944	0.671111	0.752526		4.00252e-05	-0.0687018	0.565	0.787227		-0.0392264	-0.0695255	0.433333	0.433919		0.0446754	0.0803455	0.378333	0.571773
-1.299		0.0416305	0.0931059	0.591667	0.826762		-0.0157108	0.045564	0.411667	0.649509		-0.0165125	0.0056078	0.475	0.435102		-0.0482083	-0.0579721	0.178333	0.50132		0.0812569	0.0994979	0.675556	0.752464		3.66131e-05	-0.0682194	0.568333	0.785349		-0.0395218	-0.0654781	0.438333	0.429205		0.0447429	0.0802191	0.383333	0.575433
-1.298		0.0427033	0.0939728	0.59	0.82725		-0.0147868	0.0464797	0.41	0.647751		-0.0175664	0.00683972	0.476667	0.433737		-0.0478458	-0.054122	0.181667	0.506887		0.0799485	0.0982726	0.68	0.752857		0.00101498	-0.0693976	0.568333	0.783612		-0.0397178	-0.0623152	0.44	0.425		0.045428	0.0800984	0.383333	0.578577
-1.297		0.0428005	0.0920556	0.586667	0.828162		-0.0148752	0.0465475	0.406667	0.646863		-0.0182624	0.00785341	0.476667	0.432668		-0.0477013	-0.0509431	0.191667	0.513155		0.0805025	0.0954351	0.682222	0.752864		0.00145099	-0.0705719	0.573333	0.782633		-0.0391195	-0.0622389	0.445	0.4202		0.0460453	0.0798116	0.381667	0.581167
-1.296		0.0423995	0.0916213	0.581667	0.828285		-0.01502	0.0436242	0.403333	0.646657		-0.0168034	0.0089959	0.466667	0.429506		-0.0465839	-0.0488954	0.2	0.519879		0.0810835	0.0924302	0.684444	0.753539		0.00145322	-0.071135	0.581667	0.781693		-0.0388745	-0.0586894	0.451667	0.416933		0.0448395	0.0787542	0.385	0.58262
-1.295		0.0412521	0.0916307	0.578333	0.82875		-0.014763	0.0432787	0.401667	0.646633		-0.0148522	0.00897602	0.46	0.425787		-0.0461142	-0.0473051	0.206667	0.526197		0.081681	0.0908238	0.686667	0.754188		0.000398527	-0.0725623	0.588333	0.780029		-0.0383417	-0.0567184	0.455	0.414616		0.0450853	0.0775785	0.381667	0.584435
-1.294		0.0393045	0.0901347	0.578333	0.828538		-0.0135028	0.0446302	0.4	0.647069		-0.0129319	0.00600233	0.458333	0.420369		-0.0457836	-0.0462415	0.208333	0.531734		0.0799261	0.0909844	0.688889	0.755568		-0.000282279	-0.0703533	0.59	0.777702		-0.0389051	-0.0596504	0.446667	0.410768		0.0462514	0.0775576	0.388333	0.586176
-1.293		0.0393356	0.092476	0.58	0.828114		-0.0130728	0.0459254	0.395	0.647365		-0.0134296	0.00230288	0.461667	0.414576		-0.0448162	-0.0447139	0.211667	0.536827		0.0780465	0.0902234	0.688889	0.756384		-0.000891701	-0.0681475	0.591667	0.77596		-0.0403567	-0.0613424	0.438333	0.407055		0.045655	0.0785195	0.395	0.587663
-1.292		0.0384412	0.0971904	0.585	0.828065		-0.0122051	0.0481969	0.39	0.647757		-0.0142054	-0.000667865	0.456667	0.410113		-0.0443469	-0.0434781	0.213333	0.542406		0.0763011	0.0873026	0.686667	0.756904		-0.000450617	-0.0671427	0.595	0.774645		-0.0408761	-0.062118	0.435	0.404652		0.0460981	0.0788075	0.403333	0.590506
-1.291		0.0391015	0.10216	0.585	0.827689		-0.0110224	0.0481969	0.381667	0.64835		-0.0148535	0.000379349	0.455	0.406014		-0.0442109	-0.044139	0.213333	0.546678		0.0764102	0.0849064	0.684444	0.756729		-0.000122603	-0.0632489	0.598333	0.772757		-0.0405913	-0.0629578	0.431667	0.402541		0.0470755	0.0775508	0.406667	0.593525
-1.29		0.0377255	0.0979447	0.583333	0.827367		-0.010389	0.0492453	0.37	0.649015		-0.0141723	0.00127123	0.455	0.400768		-0.0431542	-0.0448584	0.215	0.550222		0.0764066	0.0800306	0.682222	0.757055		0.000122224	-0.0633716	0.596667	0.771526		-0.0394017	-0.0673248	0.426667	0.399974		0.0465758	0.079112	0.411667	0.595586
-1.289		0.0365293	0.0973576	0.58	0.826753		-0.0100539	0.0482678	0.36	0.650369		-0.0134667	0.00181306	0.455	0.394943		-0.042642	-0.0454801	0.215	0.553625		0.0767532	0.0761585	0.68	0.757551		6.7318e-05	-0.0613675	0.591667	0.770817		-0.0395283	-0.0716559	0.415	0.396213		0.0459399	0.0795713	0.415	0.597601
-1.288		0.0345023	0.0956767	0.58	0.826665		-0.00963196	0.0473934	0.356667	0.651738		-0.0126557	-4.27156e-05	0.453333	0.391153		-0.0425011	-0.0456964	0.208333	0.556457		0.0748556	0.0755919	0.677778	0.758053		6.96972e-05	-0.0565541	0.586667	0.770101		-0.0398988	-0.0749031	0.406667	0.391505		0.0469279	0.079383	0.416667	0.601574
-1.287		0.0336973	0.0966483	0.575	0.82618		-0.00964502	0.0462902	0.36	0.653107		-0.0133572	-0.00273014	0.451667	0.389682		-0.0418211	-0.0462929	0.2	0.559044		0.072737	0.0754802	0.677778	0.757531		-0.000503025	-0.055612	0.583333	0.769536		-0.0417487	-0.0773583	0.401667	0.387166		0.0460119	0.0797355	0.415	0.605212
-1.286		0.0331366	0.0990261	0.576667	0.824725		-0.00844452	0.0458717	0.365	0.653762		-0.0143244	-0.00377164	0.448333	0.387689		-0.0422533	-0.0472164	0.186667	0.561925		0.071988	0.0725432	0.677778	0.756758		0.000105501	-0.0556319	0.581667	0.768323		-0.0416085	-0.0799183	0.4	0.383543		0.0462472	0.0807594	0.415	0.607604
-1.285		0.0351502	0.0972583	0.576667	0.824509		-0.00835755	0.0448482	0.368333	0.654761		-0.0154227	-0.00247523	0.45	0.38639		-0.0426461	-0.0470289	0.175	0.563839		0.0713897	0.0709974	0.673333	0.755951		0.000203408	-0.0561792	0.583333	0.76709		-0.041022	-0.0822883	0.395	0.379951		0.0456713	0.0815137	0.42	0.609464
-1.284		0.0341958	0.0947705	0.565	0.823952		-0.00836442	0.0457256	0.368333	0.655216		-0.01535	-0.00199139	0.453333	0.385896		-0.0424595	-0.0482935	0.168333	0.565134		0.0711065	0.0703506	0.673333	0.756145		0.00105035	-0.0546777	0.585	0.765449		-0.0398943	-0.0849302	0.39	0.376459		0.0467684	0.0791105	0.418333	0.610655
-1.283		0.0345407	0.0930194	0.558333	0.822926		-0.00873787	0.0462721	0.37	0.656327		-0.0149569	-0.00393906	0.458333	0.385363		-0.0415445	-0.0492199	0.165	0.566538		0.0713326	0.071987	0.68	0.757837		0.00117925	-0.0543103	0.588333	0.763016		-0.0398282	-0.0848407	0.385	0.372089		0.0459411	0.0773882	0.418333	0.612115
-1.282		0.0324431	0.0944131	0.558333	0.821509		-0.00829294	0.0487716	0.376667	0.657692		-0.0142289	-0.00460496	0.465	0.384549		-0.0410049	-0.0493447	0.153333	0.568564		0.0689162	0.072257	0.684444	0.759036		0.00189237	-0.0525672	0.59	0.761575		-0.0399883	-0.0834581	0.376667	0.367371		0.0468486	0.0752609	0.411667	0.614411
-1.281		0.0308526	0.0957921	0.56	0.82023		-0.00806656	0.0509096	0.385	0.658702		-0.0145178	-0.0060762	0.473333	0.384189		-0.0406207	-0.0480555	0.143333	0.57054		0.0665311	0.0707749	0.688889	0.759394		0.00247738	-0.0484746	0.593333	0.759866		-0.0415151	-0.0830575	0.37	0.362485		0.0470408	0.0732053	0.403333	0.615591
-1.28		0.0301781	0.0951205	0.553333	0.818553		-0.00636477	0.0521177	0.391667	0.658605		-0.0161129	-0.00523121	0.48	0.385866		-0.0405275	-0.0467984	0.131667	0.573088		0.0656458	0.0701024	0.691111	0.759866		0.00327399	-0.0481504	0.593333	0.758259		-0.0409741	-0.0807556	0.365	0.361931		0.0465754	0.0706697	0.405	0.61675
-1.279		0.0315147	0.0938361	0.543333	0.817012		-0.00608242	0.052985	0.393333	0.65879		-0.0167957	-0.00449865	0.483333	0.387642		-0.0408973	-0.0460136	0.118333	0.575665		0.0640341	0.0707815	0.695556	0.75993		0.00474118	-0.0446794	0.595	0.756843		-0.0403437	-0.0779571	0.363333	0.359612		0.0462317	0.0690342	0.403333	0.617486
-1.278		0.0314273	0.0942485	0.538333	0.815626		-0.00667062	0.0534589	0.395	0.659141		-0.0175877	-0.00437595	0.486667	0.38546		-0.0399808	-0.0434786	0.113333	0.578638		0.0643031	0.0695559	0.693333	0.760203		0.0051254	-0.0424051	0.593333	0.755082		-0.0393427	-0.0750581	0.361667	0.356035		0.0464446	0.0685772	0.405	0.617954
-1.277		0.0309229	0.0942343	0.533333	0.813916		-0.00761068	0.0548602	0.401667	0.659237		-0.0177117	-0.00188708	0.486667	0.382621		-0.0387178	-0.0418436	0.111667	0.582276		0.0643225	0.0702275	0.693333	0.76003		0.00609669	-0.0430216	0.59	0.753443		-0.0394824	-0.0711996	0.363333	0.353751		0.0459001	0.0672456	0.411667	0.619646
-1.276		0.029922	0.0957606	0.535	0.812712		-0.00629937	0.0537769	0.406667	0.658982		-0.0172632	0.000406806	0.485	0.378294		-0.0379869	-0.0402182	0.115	0.585954		0.0636416	0.0686682	0.695556	0.760492		0.00629726	-0.0431054	0.591667	0.751971		-0.0386284	-0.0688491	0.366667	0.350552		0.0463695	0.0663289	0.413333	0.621939
-1.275		0.0282414	0.0972384	0.535	0.811575		-0.00449133	0.0514467	0.406667	0.658211		-0.0162778	0.00378849	0.488333	0.373268		-0.0377381	-0.0392477	0.115	0.589887		0.0612325	0.0674685	0.697778	0.760652		0.00557794	-0.0444463	0.593333	0.750871		-0.0398288	-0.0640109	0.38	0.348934		0.0470025	0.0661323	0.413333	0.62439
-1.274		0.0276666	0.0961811	0.533333	0.810389		-0.00412411	0.0499434	0.398333	0.657321		-0.0172037	0.00315684	0.488333	0.368624		-0.0363659	-0.0390406	0.116667	0.593481		0.059971	0.069607	0.697778	0.761545		0.00615448	-0.0451474	0.59	0.74985		-0.0389933	-0.059068	0.391667	0.351471		0.0459362	0.0670927	0.416667	0.626982
-1.273		0.02759	0.0953001	0.535	0.80912		-0.00247039	0.0511126	0.391667	0.657628		-0.0178379	0.00194504	0.488333	0.365659		-0.0358336	-0.0383599	0.118333	0.59713		0.0578995	0.0721547	0.697778	0.762711		0.00746041	-0.0429635	0.588333	0.748004		-0.0381735	-0.0589868	0.395	0.352518		0.0464663	0.066482	0.415	0.629561
-1.272		0.0277257	0.0993694	0.535	0.807761		-0.00277338	0.052711	0.395	0.658153		-0.0188058	0.000500201	0.491667	0.363165		-0.0354455	-0.0378813	0.118333	0.60069		0.0584408	0.0724549	0.697778	0.765104		0.00808848	-0.0407004	0.583333	0.746378		-0.0369186	-0.0602507	0.398333	0.354331		0.0469295	0.063578	0.415	0.631765
-1.271		0.0260704	0.10374	0.536667	0.806197		-0.00311553	0.0548913	0.4	0.65855		-0.0186909	-0.00122118	0.493333	0.361331		-0.0344517	-0.0366197	0.118333	0.603414		0.0586295	0.0711593	0.695556	0.766927		0.00894629	-0.0420004	0.581667	0.745258		-0.0359139	-0.0585493	0.401667	0.355363		0.0466277	0.061969	0.416667	0.634235
-1.27		0.0254409	0.109632	0.536667	0.804633		-0.00188187	0.0562	0.391667	0.65828		-0.0184116	0.000469462	0.496667	0.359799		-0.0341457	-0.0357326	0.115	0.604522		0.0587078	0.0667603	0.693333	0.76941		0.0102492	-0.0417151	0.581667	0.742949		-0.0355683	-0.0608362	0.41	0.356933		0.0462268	0.0616596	0.415	0.637276
-1.269		0.0242605	0.108847	0.533333	0.803158		-0.00111867	0.0581474	0.381667	0.658143		-0.0186704	0.00125264	0.495	0.358397		-0.0336873	-0.0345117	0.113333	0.606281		0.057304	0.0627518	0.686667	0.771534		0.0101256	-0.0422476	0.576667	0.741284		-0.0357832	-0.063547	0.413333	0.3588		0.0467279	0.0631904	0.416667	0.640857
-1.268		0.0241773	0.106263	0.531667	0.802224		-0.000333896	0.0591345	0.37	0.657937		-0.0192079	0.00263093	0.493333	0.359114		-0.0318577	-0.0338119	0.113333	0.60763		0.0553678	0.0608946	0.677778	0.772604		0.0102822	-0.0402049	0.568333	0.739338		-0.0361934	-0.0675339	0.416667	0.361619		0.0456353	0.0640816	0.42	0.642723
-1.267		0.0234073	0.103044	0.535	0.801029		0.000940382	0.0610206	0.363333	0.657472		-0.0199382	0.00191543	0.49	0.359487		-0.0310373	-0.0331053	0.123333	0.609981		0.0548987	0.0611311	0.668889	0.774048		0.01088	-0.0356906	0.561667	0.738491		-0.0360039	-0.0715121	0.416667	0.365513		0.0455466	0.0649467	0.416667	0.644481
-1.266		0.0254283	0.100499	0.538333	0.799833		0.00134276	0.0624602	0.366667	0.657308		-0.0204397	0.000723836	0.486667	0.359131		-0.0296128	-0.0325101	0.131667	0.612139		0.0551656	0.0602616	0.657778	0.774724		0.0111937	-0.032508	0.558333	0.737083		-0.0349031	-0.0739225	0.418333	0.367863		0.0448919	0.0661982	0.415	0.647663
-1.265		0.0240978	0.100105	0.536667	0.798512		0.00170525	0.0629096	0.365	0.65714		-0.0206611	-0.000622686	0.488333	0.358854		-0.0283682	-0.031645	0.138333	0.613428		0.0547639	0.0579738	0.651111	0.775218		0.0122871	-0.0306107	0.555	0.73616		-0.0337274	-0.0763265	0.413333	0.371776		0.0442822	0.0670504	0.416667	0.651062
-1.264		0.0236365	0.0976972	0.533333	0.795643		0.00150763	0.0630849	0.365	0.656077		-0.0204515	3.15644e-05	0.488333	0.359787		-0.0269782	-0.0295075	0.145	0.613196		0.0547593	0.0561884	0.648889	0.775381		0.0127766	-0.0284712	0.55	0.735468		-0.0339155	-0.0781706	0.41	0.373961		0.0430535	0.0672791	0.413333	0.653217
-1.263		0.0219788	0.0952266	0.528333	0.793301		0.00235645	0.0631954	0.363333	0.655237		-0.0206004	-0.00244952	0.493333	0.360857		-0.0252272	-0.0277931	0.15	0.612193		0.0531379	0.0561912	0.644444	0.774906		0.0129147	-0.0272254	0.545	0.734852		-0.0330889	-0.0794297	0.401667	0.377112		0.0427217	0.0651129	0.413333	0.655411
-1.262		0.0208852	0.0927544	0.523333	0.790747		0.00192257	0.0635516	0.366667	0.653479		-0.0211615	-0.00507541	0.498333	0.36067		-0.0237239	-0.0268219	0.155	0.612666		0.051335	0.0583426	0.644444	0.775186		0.0134501	-0.0247603	0.538333	0.73344		-0.0346041	-0.0810253	0.396667	0.379997		0.0426954	0.06148	0.416667	0.65835
-1.261		0.0199847	0.0906718	0.515	0.788541		0.0035457	0.0651513	0.375	0.651211		-0.0222665	-0.00659811	0.5	0.360391		-0.0226315	-0.0256666	0.16	0.613009		0.0507525	0.0591815	0.64	0.775415		0.0136554	-0.0235213	0.533333	0.733075		-0.0338078	-0.0816136	0.393333	0.380814		0.0426535	0.056705	0.42	0.661962
-1.26		0.0216125	0.0881213	0.503333	0.786476		0.00314428	0.0665473	0.386667	0.649329		-0.0225282	-0.00975256	0.5	0.359392		-0.0219683	-0.0223546	0.165	0.614101		0.0512317	0.058501	0.637778	0.775235		0.0137399	-0.0215665	0.53	0.731429		-0.0320373	-0.0818117	0.39	0.38337		0.0422338	0.0517552	0.423333	0.665457
-1.259		0.0206019	0.0866343	0.498333	0.784618		0.00316197	0.0671761	0.393333	0.648082		-0.0226186	-0.0101853	0.503333	0.359831		-0.0208536	-0.0192991	0.171667	0.615355		0.0511869	0.0582196	0.633333	0.774339		0.0133177	-0.0219985	0.531667	0.729877		-0.0302454	-0.0812403	0.383333	0.386453		0.0418488	0.0471576	0.426667	0.668426
-1.258		0.0191421	0.085436	0.495	0.782772		0.00243248	0.0683391	0.396667	0.646267		-0.0223546	-0.00787404	0.508333	0.35955		-0.0196981	-0.0164477	0.183333	0.61563		0.0505373	0.0576104	0.631111	0.773052		0.0136422	-0.0190695	0.533333	0.728451		-0.0293152	-0.0788755	0.381667	0.389179		0.0405597	0.0425255	0.418333	0.670669
-1.257		0.0173463	0.0850856	0.491667	0.780352		0.00345876	0.0671608	0.4	0.643223		-0.0220592	-0.00698173	0.511667	0.360558		-0.0180989	-0.0129023	0.195	0.616413		0.0487784	0.0557196	0.626667	0.772583		0.0125362	-0.0177337	0.531667	0.726549		-0.0289022	-0.0779334	0.383333	0.391078		0.0393341	0.0407042	0.415	0.673348
-1.256		0.0156129	0.0809344	0.483333	0.778437		0.0036666	0.0661292	0.405	0.640795		-0.0220012	-0.0048646	0.511667	0.363509		-0.0161998	-0.00987341	0.205	0.617498		0.0465013	0.0551166	0.617778	0.772431		0.0113432	-0.0156997	0.54	0.724406		-0.0307271	-0.0761981	0.385	0.392661		0.0388149	0.0368567	0.415	0.675625
-1.255		0.0149592	0.077315	0.473333	0.776419		0.00401627	0.0637741	0.408333	0.638766		-0.0228406	-0.00369554	0.508333	0.366554		-0.01457	-0.00711972	0.215	0.619385		0.0459932	0.0540107	0.615556	0.772026		0.0108582	-0.0158876	0.541667	0.723448		-0.0303122	-0.0732528	0.388333	0.392245		0.0372095	0.0333728	0.41	0.677377
-1.254		0.0157788	0.0754344	0.468333	0.775436		0.00493784	0.0623109	0.41	0.636334		-0.0218102	-0.001496	0.501667	0.368984		-0.0130233	-0.00503468	0.225	0.621146		0.0443084	0.0529867	0.617778	0.771757		0.0110017	-0.0188304	0.536667	0.72197		-0.0293395	-0.067904	0.39	0.394491		0.0358876	0.0310932	0.415	0.679873
-1.253		0.0156599	0.0741825	0.463333	0.774428		0.00581545	0.0595003	0.406667	0.634056		-0.0222243	0.000386349	0.493333	0.371454		-0.0122922	-0.00440629	0.231667	0.62254		0.0437795	0.0548146	0.615556	0.771479		0.0108131	-0.0220133	0.536667	0.72009		-0.0281854	-0.0621796	0.393333	0.395649		0.0339487	0.031673	0.418333	0.68192
-1.252		0.0140154	0.0730072	0.463333	0.773761		0.00591072	0.0594944	0.405	0.631069		-0.0221784	-0.000445564	0.491667	0.373653		-0.0110828	-0.00305808	0.236667	0.62354		0.0437576	0.0563485	0.617778	0.770746		0.0112215	-0.024167	0.536667	0.717582		-0.0269688	-0.0581414	0.396667	0.394281		0.0326782	0.0310596	0.425	0.683993
-1.251		0.0133853	0.0754221	0.468333	0.772292		0.00684331	0.0593244	0.403333	0.628087		-0.0216752	-0.000740375	0.488333	0.375153		-0.00925784	-0.00291514	0.243333	0.625133		0.0436338	0.0567612	0.62	0.769927		0.0112198	-0.0255583	0.54	0.716291		-0.0255479	-0.0566914	0.395	0.393337		0.0309756	0.0282354	0.428333	0.685733
-1.25		0.0115126	0.076942	0.471667	0.771241		0.00659771	0.0610704	0.405	0.624955		-0.0221732	-0.00167963	0.486667	0.378331		-0.00799077	-0.00250041	0.248333	0.627554		0.0426951	0.0563348	0.617778	0.769094		0.01053	-0.0269119	0.541667	0.713723		-0.0260835	-0.0528987	0.39	0.392303		0.0293334	0.0248089	0.43	0.687464
-1.249		0.0114512	0.0783404	0.468333	0.770173		0.00583978	0.0612143	0.405	0.622207		-0.0213789	-0.00207153	0.483333	0.380968		-0.00647841	-0.00175793	0.248333	0.630345		0.0423543	0.0542433	0.615556	0.768105		0.0104266	-0.0272223	0.541667	0.710677		-0.0271984	-0.0522575	0.391667	0.391809		0.0265491	0.0230075	0.433333	0.690217
-1.248		0.010957	0.0771482	0.461667	0.76917		0.00634315	0.060583	0.41	0.618874		-0.0205186	-0.00167472	0.478333	0.382363		-0.00607606	-0.00252721	0.243333	0.632021		0.0417504	0.0506839	0.613333	0.767323		0.00977727	-0.0253911	0.536667	0.708369		-0.0270445	-0.0538772	0.386667	0.390824		0.0259404	0.0234893	0.433333	0.692744
-1.247		0.0117848	0.0768167	0.46	0.768288		0.00707436	0.0606214	0.415	0.615369		-0.0207566	-0.00119291	0.47	0.382946		-0.00570331	-0.00326001	0.238333	0.633452		0.0415739	0.0484508	0.611111	0.767473		0.00988762	-0.0248175	0.531667	0.706661		-0.0260089	-0.0575146	0.381667	0.389861		0.0243252	0.0234567	0.433333	0.693647
-1.246		0.0106935	0.0761305	0.461667	0.767495		0.00816074	0.0626262	0.418333	0.611704		-0.0213794	-0.00458002	0.461667	0.381832		-0.0045824	-0.00392894	0.231667	0.634596		0.0405038	0.0468995	0.604444	0.766217		0.010613	-0.0219446	0.531667	0.705345		-0.0239936	-0.0614954	0.378333	0.390275		0.0225969	0.0234549	0.436667	0.694648
-1.245		0.010011	0.0731653	0.461667	0.766624		0.00879006	0.0635759	0.423333	0.607442		-0.0210493	-0.00567814	0.456667	0.379791		-0.00393624	-0.00418711	0.228333	0.637098		0.0400421	0.0454924	0.6	0.764881		0.0101123	-0.0185928	0.53	0.703834		-0.0239266	-0.0644425	0.375	0.391167		0.0212494	0.0233199	0.44	0.696321
-1.244		0.00823399	0.0701534	0.458333	0.765932		0.00929442	0.0630163	0.428333	0.603709		-0.0216949	-0.00609445	0.45	0.379322		-0.00329623	-0.00411917	0.226667	0.639871		0.0399486	0.0429996	0.593333	0.7642		0.0104464	-0.0166179	0.528333	0.702673		-0.0236744	-0.06812	0.371667	0.392324		0.0194314	0.0226279	0.441667	0.697805
-1.243		0.00747446	0.0648096	0.455	0.76497		0.00810641	0.0625116	0.431667	0.598869		-0.0218379	-0.00462774	0.446667	0.379392		-0.00242906	-0.00392911	0.225	0.64188		0.0402021	0.0421132	0.593333	0.763033		0.00984197	-0.0132744	0.535	0.701225		-0.0260898	-0.0710676	0.37	0.393016		0.0180558	0.021666	0.446667	0.698148
-1.242		0.00669269	0.0611879	0.445	0.764747		0.0091233	0.0603473	0.433333	0.595389		-0.0214565	-0.00613683	0.445	0.37755		-0.00230791	-0.00426078	0.223333	0.643747		0.0408786	0.0437267	0.595556	0.761293		0.00930822	-0.0133683	0.538333	0.698795		-0.0257097	-0.0732905	0.37	0.394438		0.0167571	0.0168369	0.45	0.699465
-1.241		0.00783877	0.0582543	0.436667	0.764258		0.0089124	0.0600127	0.435	0.591708		-0.0219706	-0.00862962	0.443333	0.375636		-0.0016698	-0.00507509	0.223333	0.645414		0.0408442	0.0468674	0.595556	0.760526		0.0100169	-0.0115531	0.545	0.696755		-0.0240134	-0.0750742	0.37	0.397606		0.0153483	0.0134289	0.451667	0.701665
-1.24		0.00669378	0.055078	0.435	0.763884		0.0101471	0.0609845	0.438333	0.588851		-0.0220244	-0.0100227	0.441667	0.374817		-0.00138124	-0.00558487	0.223333	0.647638		0.0395631	0.0485091	0.593333	0.75973		0.0103113	-0.0105632	0.548333	0.697258		-0.0222279	-0.0775291	0.368333	0.399706		0.0141912	0.00946282	0.45	0.702221
-1.239		0.00512759	0.0518411	0.436667	0.76363		0.0102838	0.0630894	0.441667	0.586248		-0.0216066	-0.0117866	0.44	0.37319		-0.00111515	-0.00606411	0.225	0.649957		0.039389	0.0506613	0.591111	0.758766		0.0111652	-0.00792778	0.548333	0.696212		-0.021621	-0.0788821	0.366667	0.404726		0.0135943	0.00535844	0.451667	0.702315
-1.238		0.00405413	0.0486973	0.438333	0.763307		0.0106832	0.0659734	0.448333	0.583265		-0.0214918	-0.0111301	0.44	0.371439		-7.0768e-05	-0.00647663	0.223333	0.652349		0.0385965	0.0511764	0.591111	0.758034		0.0100481	-0.00542328	0.548333	0.695692		-0.0210477	-0.0783171	0.37	0.409933		0.0112265	0.00295257	0.45	0.702449
-1.237		0.00308693	0.0497156	0.441667	0.763166		0.00997912	0.0675653	0.448333	0.580054		-0.0211617	-0.00977425	0.44	0.370802		0.00111379	-0.0055118	0.221667	0.653623		0.0378789	0.0518141	0.588889	0.757235		0.00884906	-0.00331468	0.545	0.694667		-0.0228167	-0.0760915	0.368333	0.415699		0.00975453	-0.000889064	0.446667	0.702599
-1.236		0.00246386	0.0502714	0.445	0.762424		0.0101911	0.067626	0.448333	0.575418		-0.021719	-0.00855434	0.446667	0.370828		0.00211201	-0.00419861	0.221667	0.654519		0.0382199	0.0529359	0.588889	0.756513		0.00842054	-0.00378003	0.538333	0.69327		-0.0222161	-0.0763197	0.365	0.419578		0.0083834	-0.0045845	0.435	0.702432
-1.235		0.00392366	0.0490771	0.448333	0.761559		0.00997709	0.0668891	0.451667	0.57152		-0.0207053	-0.00741911	0.455	0.372792		0.00252664	-0.00322322	0.221667	0.65526		0.0356761	0.0543607	0.588889	0.755815		0.0082303	-0.00176304	0.538333	0.691611		-0.0213578	-0.076529	0.363333	0.423696		0.0073988	-0.0080999	0.428333	0.701794
-1.234		0.00272104	0.0471674	0.448333	0.760928		0.00996685	0.0637963	0.453333	0.567885		-0.0214525	-0.00531001	0.46	0.377129		0.00319166	-0.00159606	0.22	0.656555		0.033243	0.0539166	0.586667	0.755005		0.00836447	-0.00142385	0.536667	0.691612		-0.0199807	-0.0729958	0.371667	0.428352		0.00536729	-0.0128629	0.426667	0.701275
-1.233		0.000774445	0.0468642	0.45	0.76051		0.00935238	0.0617497	0.453333	0.563687		-0.0205437	-0.0027719	0.461667	0.382655		0.00341556	0.000173837	0.218333	0.6582		0.0323448	0.0531847	0.584444	0.75454		0.00879868	-0.0034438	0.535	0.69054		-0.0191796	-0.0701775	0.38	0.432166		0.00465893	-0.0163164	0.423333	0.70012
-1.232		0.000349702	0.0456815	0.448333	0.760066		0.00962559	0.0596293	0.455	0.558585		-0.0202336	0.000191566	0.466667	0.388181		0.00440367	0.00108981	0.216667	0.658968		0.0317828	0.0551687	0.58	0.752983		0.00920732	-0.00484676	0.53	0.6884		-0.0180134	-0.0675826	0.383333	0.434848		0.00291661	-0.0184003	0.421667	0.699106
-1.231		-0.00141498	0.0444596	0.445	0.759901		0.00858615	0.0581624	0.461667	0.552739		-0.0201623	-0.00186182	0.468333	0.392044		0.00500086	0.00265081	0.218333	0.659763		0.0306957	0.0579639	0.577778	0.751897		0.00838083	-0.00645653	0.53	0.686192		-0.0182173	-0.064562	0.386667	0.437208		0.000844331	-0.0203921	0.416667	0.698288
-1.23		-0.000802216	0.0482207	0.441667	0.759356		0.0069505	0.055697	0.468333	0.548242		-0.0204734	-0.00208192	0.473333	0.396521		0.00611045	0.00237579	0.215	0.661352		0.0310486	0.0593293	0.577778	0.750075		0.00735808	-0.00617694	0.535	0.683146		-0.0193032	-0.0618052	0.386667	0.440593		-0.00202496	-0.0242468	0.415	0.697041
-1.229		-0.00023749	0.0498722	0.436667	0.758954		0.00685896	0.0551746	0.478333	0.542906		-0.0196445	-0.00132323	0.471667	0.402023		0.00597626	0.00264878	0.213333	0.663099		0.0298787	0.0611155	0.577778	0.74792		0.00586488	-0.00681371	0.538333	0.680487		-0.0186446	-0.0594244	0.39	0.445482		-0.00247431	-0.028455	0.416667	0.695702
-1.228		-0.000605646	0.0505714	0.433333	0.757942		0.00723207	0.0526635	0.49	0.536675		-0.0196939	-0.00298461	0.468333	0.405115		0.00608801	0.00275001	0.215	0.665273		0.0282793	0.0607095	0.577778	0.746578		0.0064638	-0.00909646	0.54	0.676394		-0.0178713	-0.0588145	0.391667	0.450702		-0.0040683	-0.03021	0.42	0.693402
-1.227		-0.00186849	0.0508419	0.433333	0.75666		0.00788345	0.0505042	0.493333	0.53073		-0.0192725	-0.005773	0.471667	0.407123		0.00611962	0.00206226	0.213333	0.667208		0.0271191	0.0576542	0.577778	0.745181		0.00659801	-0.00753746	0.536667	0.672266		-0.0160755	-0.0586671	0.4	0.455036		-0.00483548	-0.0304978	0.426667	0.69291
-1.226		-0.00297312	0.0506492	0.428333	0.755937		0.00733358	0.0491599	0.496667	0.525243		-0.0181512	-0.00903469	0.473333	0.410497		0.00631427	0.00117152	0.213333	0.668625		0.0257801	0.0552288	0.577778	0.74431		0.00746927	-0.00478903	0.543333	0.667958		-0.0160239	-0.0586805	0.405	0.460654		-0.005913	-0.0313372	0.433333	0.69277
-1.225		-0.00377447	0.0520031	0.423333	0.754418		0.0070807	0.0476679	0.495	0.520407		-0.0178471	-0.0122624	0.475	0.41376		0.00670819	0.00071229	0.211667	0.670357		0.0254606	0.0525194	0.582222	0.74276		0.00759296	-0.00168999	0.545	0.662729		-0.0148009	-0.0595762	0.406667	0.465203		-0.00816166	-0.0319803	0.435	0.692411
-1.224		-0.00346729	0.0521913	0.426667	0.753666		0.00444655	0.0460108	0.496667	0.516033		-0.0174295	-0.0141094	0.47	0.415674		0.00736518	0.00077183	0.206667	0.672387		0.0257205	0.0498324	0.58	0.741143		0.00691987	0.00108761	0.543333	0.657789		-0.0156839	-0.0592242	0.406667	0.471006		-0.0112481	-0.030882	0.436667	0.692753
-1.223		-0.00356225	0.0500842	0.426667	0.753024		0.00393676	0.0440401	0.501667	0.510715		-0.0167555	-0.0145751	0.465	0.417695		0.00721972	0.000242023	0.201667	0.674655		0.025243	0.0466883	0.571111	0.739209		0.00683974	0.00359031	0.548333	0.654134		-0.01572	-0.062062	0.401667	0.477646		-0.0125836	-0.0305362	0.438333	0.693399
-1.222		-0.00239327	0.0467371	0.423333	0.752879		0.00268689	0.0405401	0.498333	0.505661		-0.0173644	-0.0147955	0.466667	0.420997		0.00734816	-0.000248984	0.203333	0.676408		0.0250718	0.0464647	0.562222	0.737337		0.0071465	0.00461524	0.553333	0.650668		-0.0151148	-0.0635446	0.4	0.483627		-0.0143174	-0.0302084	0.441667	0.692966
-1.221		-0.00386989	0.0428312	0.416667	0.752234		0.00310283	0.0363367	0.491667	0.499494		-0.0167033	-0.0171811	0.465	0.424944		0.00710838	-0.000922616	0.203333	0.677993		0.0226289	0.0472915	0.555556	0.736005		0.00750403	0.00311373	0.558333	0.64688		-0.0137696	-0.0642064	0.398333	0.488884		-0.0154151	-0.033212	0.445	0.693166
-1.22		-0.00530073	0.0391122	0.41	0.750931		0.00165212	0.0330928	0.483333	0.494188		-0.0153166	-0.0179579	0.466667	0.426066		0.00720673	-0.00185221	0.201667	0.679716		0.0216505	0.0479427	0.548889	0.734668		0.00823963	0.00370616	0.565	0.642632		-0.0138821	-0.064807	0.398333	0.491259		-0.0153085	-0.0356628	0.445	0.693966
-1.219		-0.00593403	0.0363571	0.408333	0.749803		0.00014445	0.0308589	0.48	0.48847		-0.0147903	-0.0166747	0.466667	0.428364		0.00800413	-0.00248461	0.201667	0.680891		0.02154	0.0484674	0.544444	0.733801		0.00721929	0.00397358	0.563333	0.638796		-0.0126967	-0.0680942	0.4	0.495686		-0.0170416	-0.0361247	0.446667	0.695217
-1.218		-0.00560186	0.0352835	0.406667	0.748605		-0.00245112	0.0313142	0.481667	0.483188		-0.0139237	-0.0147987	0.465	0.434287		0.0081924	-0.00320991	0.196667	0.682027		0.0208078	0.0491301	0.544444	0.732541		0.00606617	0.00344858	0.561667	0.634973		-0.0131416	-0.0682865	0.403333	0.500791		-0.0179098	-0.0379612	0.45	0.69631
-1.217		-0.00508068	0.0354572	0.406667	0.747667		-0.00288238	0.0320137	0.48	0.478269		-0.0134141	-0.0126036	0.465	0.439773		0.00869903	-0.00294222	0.191667	0.683187		0.0203926	0.0474068	0.54	0.730922		0.00576645	0.00590286	0.563333	0.630639		-0.0129403	-0.068424	0.41	0.504816		-0.0192243	-0.0394129	0.446667	0.696641
-1.216		-0.00306687	0.0344124	0.405	0.747115		-0.00460201	0.0321721	0.475	0.473112		-0.0129597	-0.0101208	0.463333	0.4457		0.00875518	-0.000998696	0.186667	0.684483		0.0187643	0.0462968	0.537778	0.727804		0.00546353	0.00634761	0.56	0.626446		-0.0117728	-0.066569	0.411667	0.510363		-0.0201159	-0.0443715	0.446667	0.698464
-1.215		-0.00329106	0.0335896	0.406667	0.746517		-0.00476234	0.0320698	0.471667	0.467683		-0.0125002	-0.00824401	0.46	0.451718		0.00835894	0.000101655	0.181667	0.685323		0.0163432	0.0476663	0.537778	0.725716		0.00560423	0.0068146	0.558333	0.621534		-0.00970151	-0.0657302	0.406667	0.514795		-0.0216357	-0.0487026	0.448333	0.700656
-1.214		-0.00446632	0.0312458	0.408333	0.744987		-0.00601673	0.032992	0.473333	0.463477		-0.0112474	-0.00536243	0.46	0.457324		0.00746616	0.000987207	0.176667	0.686451		0.01475	0.0479057	0.54	0.722221		0.00568674	0.010189	0.56	0.616577		-0.00943493	-0.0669936	0.396667	0.516422		-0.0220872	-0.0533874	0.445	0.70248
-1.213		-0.00465244	0.028831	0.406667	0.74346		-0.00708833	0.0308864	0.475	0.458242		-0.0106409	-0.00322589	0.463333	0.462379		0.00771038	0.00188655	0.173333	0.687943		0.0142408	0.0468409	0.544444	0.719712		0.00546002	0.0122537	0.563333	0.612677		-0.00864639	-0.0648887	0.395	0.519109		-0.0233932	-0.0579024	0.44	0.704492
-1.212		-0.00449968	0.0276794	0.401667	0.741435		-0.00883165	0.0308009	0.47	0.454215		-0.00978896	8.29442e-05	0.466667	0.467617		0.00772316	0.00321665	0.166667	0.690063		0.0129565	0.0461118	0.548889	0.716927		0.00430751	0.0108434	0.573333	0.608587		-0.00929027	-0.0592635	0.395	0.522559		-0.0251818	-0.0611613	0.436667	0.706993
-1.211		-0.00321876	0.0258656	0.395	0.740355		-0.0106094	0.030619	0.465	0.449042		-0.00949757	0.00342791	0.47	0.472614		0.00837665	0.00367985	0.16	0.693051		0.0127003	0.0475931	0.551111	0.714957		0.00358906	0.0115287	0.578333	0.604058		-0.00910153	-0.0549091	0.39	0.526748		-0.0267365	-0.0631906	0.438333	0.708916
-1.21		-0.00156573	0.0242801	0.385	0.739397		-0.0120429	0.0295482	0.461667	0.445202		-0.00832785	0.00379231	0.471667	0.478096		0.00880042	0.00184862	0.153333	0.69614		0.0104865	0.0506373	0.551111	0.713383		0.0031784	0.0115632	0.583333	0.60155		-0.00921969	-0.0486177	0.385	0.531547		-0.0272341	-0.0676184	0.441667	0.710771
-1.209		-0.00243142	0.0236994	0.375	0.737972		-0.0119086	0.0283693	0.461667	0.439478		-0.00749138	0.00438737	0.473333	0.483335		0.00862246	-0.000266678	0.145	0.69903		0.00773014	0.0518774	0.555556	0.712967		0.00408634	0.0131726	0.59	0.598922		-0.00823906	-0.0448754	0.378333	0.534592		-0.0288382	-0.0723555	0.441667	0.711659
-1.208		-0.00372787	0.0240982	0.365	0.735838		-0.0134937	0.0263169	0.461667	0.43466		-0.00683857	0.00469621	0.473333	0.486788		0.00772839	-0.00148103	0.138333	0.701829		0.0058472	0.0524986	0.564444	0.711552		0.00403475	0.0122871	0.6	0.597632		-0.00770908	-0.0428993	0.375	0.537953		-0.0294278	-0.076651	0.436667	0.713563
-1.207		-0.00469514	0.0251569	0.36	0.734741		-0.0152686	0.0229533	0.46	0.429649		-0.00647402	0.00237511	0.475	0.490805		0.00751863	-0.00284045	0.125	0.704575		0.00429689	0.0517316	0.566667	0.709596		0.00622946	0.00982972	0.608333	0.594741		-0.00739717	-0.0416302	0.375	0.540271		-0.0299282	-0.0792715	0.435	0.716356
-1.206		-0.00511458	0.0261556	0.358333	0.733985		-0.0171492	0.0208389	0.446667	0.424498		-0.0070966	-0.00186802	0.475	0.495227		0.00710332	-0.00405432	0.115	0.70766		0.00388132	0.0502458	0.573333	0.708022		0.00662842	0.011395	0.613333	0.591334		-0.00623808	-0.0431213	0.375	0.542563		-0.0315208	-0.080637	0.433333	0.717758
-1.205		-0.00383243	0.0283056	0.361667	0.733445		-0.0199516	0.0200615	0.438333	0.420237		-0.00705424	-0.00492288	0.473333	0.499399		0.00810671	-0.00673935	0.11	0.711037		0.00312881	0.0499907	0.577778	0.706375		0.00717917	0.0143344	0.62	0.587802		-0.00720185	-0.0436258	0.381667	0.544695		-0.0337695	-0.0827224	0.433333	0.719211
-1.204		-0.00242707	0.02817	0.366667	0.732675		-0.020681	0.0194114	0.423333	0.415442		-0.00646131	-0.00778004	0.475	0.503387		0.00817029	-0.00902596	0.11	0.714508		0.001534	0.0504079	0.577778	0.705194		0.00718978	0.0168773	0.626667	0.584435		-0.00627157	-0.0469509	0.383333	0.547669		-0.0342527	-0.0829871	0.44	0.720803
-1.203		-0.00137616	0.028857	0.371667	0.732973		-0.0214913	0.0188399	0.408333	0.411246		-0.00641613	-0.00955961	0.473333	0.507009		0.00782313	-0.0116142	0.11	0.718482		0.000507179	0.049812	0.582222	0.704428		0.00892335	0.0200105	0.635	0.583073		-0.00532479	-0.0477499	0.39	0.55063		-0.0347027	-0.0809028	0.438333	0.723384
-1.202		-0.00229767	0.0282839	0.375	0.732922		-0.0202445	0.0184711	0.395	0.407293		-0.0059975	-0.0126133	0.47	0.511644		0.00719505	-0.0126047	0.11	0.721429		-0.00231772	0.0507562	0.582222	0.703369		0.00895288	0.0233598	0.645	0.580386		-0.00320143	-0.0495635	0.395	0.552084		-0.0355421	-0.0795596	0.436667	0.723775
-1.201		-0.00363161	0.0280588	0.378333	0.732937		-0.0219959	0.0156892	0.38	0.403139		-0.00543453	-0.0151749	0.465	0.516026		0.00699317	-0.0137566	0.111667	0.724692		-0.00405943	0.0512212	0.586667	0.701542		0.0108719	0.0257638	0.653333	0.578197		-0.00420102	-0.0500419	0.405	0.55511		-0.0361002	-0.0777853	0.438333	0.723275
-1.2		-0.00412027	0.0304092	0.386667	0.733426		-0.0228809	0.0133439	0.368333	0.399168		-0.00611591	-0.017121	0.465	0.520037		0.00804219	-0.0150909	0.113333	0.727283		-0.00412258	0.051629	0.588889	0.700134		0.010973	0.0242234	0.658333	0.57423		-0.00346416	-0.0496588	0.415	0.557129		-0.0371414	-0.0787513	0.436667	0.72318
-1.199		-0.00287992	0.0309445	0.386667	0.733164		-0.0253391	0.0115241	0.358333	0.395305		-0.00614113	-0.0178313	0.463333	0.522585		0.0083981	-0.0162782	0.116667	0.730084		-0.00393267	0.0515425	0.588889	0.699018		0.0121704	0.0243609	0.656667	0.570784		-0.00506077	-0.0510367	0.42	0.558018		-0.0375261	-0.0797216	0.431667	0.723391
-1.198		-0.000967123	0.0330996	0.386667	0.733732		-0.0260853	0.0108596	0.35	0.392526		-0.00551813	-0.0176055	0.461667	0.525991		0.00882449	-0.0164941	0.113333	0.733466		-0.00341296	0.0514855	0.593333	0.699015		0.0120245	0.0248474	0.656667	0.568565		-0.00515545	-0.0526902	0.416667	0.558392		-0.037289	-0.0789219	0.436667	0.723125
-1.197		0.00143232	0.0344696	0.388333	0.734775		-0.0272249	0.0120333	0.341667	0.390625		-0.00503764	-0.0163151	0.458333	0.530018		0.00840706	-0.0165456	0.11	0.736543		-0.00307137	0.0525567	0.602222	0.69814		0.0128082	0.0243367	0.66	0.566524		-0.00319223	-0.0517485	0.413333	0.559137		-0.0371318	-0.0799702	0.438333	0.722392
-1.196		0.00111968	0.036665	0.393333	0.734365		-0.0255689	0.0121143	0.336667	0.390199		-0.00440666	-0.0142198	0.455	0.531749		0.0082887	-0.0151457	0.11	0.739402		-0.00533646	0.0525242	0.611111	0.696508		0.0129731	0.0277423	0.656667	0.563459		-0.00106978	-0.0518738	0.415	0.560418		-0.0367873	-0.0816889	0.436667	0.720562
-1.195		0.000295968	0.03771	0.403333	0.734814		-0.0265449	0.0133684	0.338333	0.389846		-0.00416532	-0.0113537	0.456667	0.533097		0.00832404	-0.0129182	0.113333	0.742097		-0.00737033	0.0519574	0.611111	0.694506		0.0133049	0.0290306	0.653333	0.558863		-0.000507419	-0.0502297	0.416667	0.562763		-0.0367145	-0.084295	0.436667	0.7195
-1.194		0.000524736	0.0365213	0.411667	0.734101		-0.0268301	0.0147897	0.34	0.389952		-0.00494554	-0.00991868	0.461667	0.535256		0.00959058	-0.0116539	0.113333	0.744966		-0.00799355	0.0552474	0.606667	0.694279		0.0132813	0.0308209	0.655	0.553254		0.00012256	-0.0482418	0.418333	0.563146		-0.0374803	-0.0867059	0.435	0.718329
-1.193		0.000847815	0.0358136	0.415	0.733603		-0.0278386	0.018222	0.343333	0.389389		-0.00398561	-0.0085787	0.466667	0.53774		0.0109038	-0.00925517	0.118333	0.747373		-0.00829886	0.0572379	0.604444	0.693531		0.0128014	0.0331956	0.65	0.548364		-0.000132991	-0.0474542	0.415	0.563783		-0.0376487	-0.0909378	0.43	0.716785
-1.192		0.00198878	0.0354037	0.42	0.732767		-0.0282474	0.0197026	0.345	0.390147		-0.00344276	-0.00622798	0.471667	0.541154		0.0123206	-0.00627539	0.125	0.750196		-0.00909123	0.0576723	0.6	0.692303		0.0131177	0.0338943	0.648333	0.545421		0.000596192	-0.0445492	0.406667	0.566686		-0.037875	-0.0955229	0.421667	0.715565
-1.191		0.00405286	0.0357594	0.421667	0.731203		-0.0289923	0.0226761	0.35	0.391961		-0.00285814	-0.00234617	0.48	0.544084		0.0127612	-0.00248274	0.13	0.752179		-0.0096868	0.0587732	0.595556	0.690853		0.0128688	0.0350201	0.651667	0.541323		0.00105152	-0.0377644	0.401667	0.568958		-0.0382525	-0.0983774	0.42	0.714393
-1.19		0.0033566	0.0347287	0.428333	0.730378		-0.0269637	0.0242371	0.35	0.392033		-0.00179606	0.000802372	0.488333	0.545725		0.0134549	0.000318352	0.136667	0.753815		-0.0116304	0.062595	0.593333	0.689891		0.0129136	0.0372366	0.651667	0.538808		0.0028405	-0.0318681	0.403333	0.571877		-0.0389029	-0.0986402	0.423333	0.713669
-1.189		0.00196863	0.0332646	0.438333	0.729316		-0.0266195	0.0264508	0.35	0.393924		-0.00136017	0.00319551	0.49	0.546711		0.0136032	0.00076071	0.141667	0.755259		-0.0134798	0.0652961	0.591111	0.688892		0.0123604	0.0373511	0.65	0.53728		0.00473301	-0.0260387	0.401667	0.57475		-0.0383476	-0.101422	0.43	0.712973
-1.188		0.00192358	0.0335804	0.443333	0.728438		-0.0267905	0.0290494	0.348333	0.396141		-0.000787492	0.0046093	0.49	0.549742		0.0152324	0.0029245	0.148333	0.757269		-0.014583	0.0694625	0.591111	0.689107		0.0132609	0.0358888	0.655	0.535031		0.0054328	-0.022124	0.405	0.578454		-0.038669	-0.106394	0.438333	0.713286
-1.187		0.00197984	0.0326521	0.446667	0.727267		-0.0284536	0.0292977	0.346667	0.398811		-4.17343e-06	0.00654793	0.491667	0.553969		0.0159384	0.00488035	0.153333	0.75941		-0.0141199	0.0730369	0.591111	0.687951		0.013174	0.0347272	0.656667	0.533114		0.00626164	-0.014943	0.408333	0.58211		-0.0395061	-0.110012	0.44	0.713649
-1.186		0.00413877	0.0327932	0.45	0.725358		-0.0295373	0.027484	0.341667	0.400243		0.00199558	0.00633664	0.495	0.558811		0.0168386	0.00625362	0.156667	0.761449		-0.0137896	0.075406	0.588889	0.686907		0.0128969	0.0356113	0.653333	0.530114		0.00562352	-0.0116983	0.411667	0.585222		-0.0404806	-0.110094	0.436667	0.713518
-1.185		0.00650242	0.0344504	0.456667	0.724568		-0.0299942	0.0265933	0.333333	0.40121		0.00336349	0.00331383	0.5	0.564674		0.0173765	0.0072364	0.158333	0.762811		-0.0139144	0.0762855	0.584444	0.685968		0.012238	0.0359296	0.656667	0.528349		0.0069825	-0.0106596	0.415	0.587934		-0.0407727	-0.108322	0.436667	0.713288
-1.184		0.00742595	0.0372338	0.46	0.723243		-0.0297127	0.0273141	0.323333	0.40168		0.00530499	0.00318426	0.51	0.568467		0.0181511	0.00675589	0.156667	0.76377		-0.0141193	0.0786165	0.58	0.685245		0.0123352	0.0387068	0.658333	0.525711		0.00809442	-0.00850813	0.421667	0.591243		-0.0408788	-0.108662	0.435	0.712896
-1.183		0.0074173	0.0397592	0.46	0.721376		-0.0279658	0.0285838	0.315	0.402267		0.00631361	0.000118593	0.516667	0.572897		0.0192255	0.00674533	0.153333	0.76512		-0.0162854	0.0806322	0.568889	0.684905		0.0118677	0.0402291	0.653333	0.522257		0.0105256	-0.00792082	0.423333	0.593076		-0.0410856	-0.108146	0.431667	0.713062
-1.182		0.00664519	0.0402252	0.463333	0.7194		-0.0287827	0.0278238	0.31	0.404028		0.00703515	-0.00387402	0.52	0.57872		0.0200911	0.00695499	0.15	0.766727		-0.0181532	0.0830318	0.56	0.685071		0.0128342	0.0417669	0.646667	0.520824		0.0096833	-0.00506234	0.426667	0.595473		-0.0409937	-0.104451	0.431667	0.714176
-1.181		0.0060871	0.0400486	0.466667	0.717578		-0.0291779	0.0278796	0.305	0.405875		0.0075063	-0.00689663	0.525	0.584753		0.0210683	0.00703204	0.143333	0.768266		-0.0183333	0.0849732	0.557778	0.684404		0.0121481	0.044607	0.64	0.518488		0.0100618	-0.00461667	0.431667	0.597046		-0.0417729	-0.103	0.43	0.714508
-1.18		0.00806849	0.0388969	0.471667	0.715071		-0.0311791	0.0264654	0.3	0.405339		0.00898115	-0.00883618	0.535	0.591433		0.0220149	0.00777329	0.138333	0.769908		-0.0175698	0.0878042	0.555556	0.684407		0.011313	0.0447425	0.635	0.517673		0.00988687	-0.0043211	0.436667	0.601109		-0.042073	-0.103601	0.43	0.715282
-1.179		0.00974998	0.0422156	0.471667	0.712892		-0.0318827	0.0234677	0.296667	0.405402		0.0108404	-0.00988105	0.543333	0.597833		0.022426	0.00778085	0.135	0.770997		-0.0176572	0.0879341	0.553333	0.683659		0.00990553	0.0414971	0.63	0.517767		0.01099	-0.00338484	0.44	0.603311		-0.0416419	-0.103958	0.431667	0.716095
-1.178		0.0116903	0.0444913	0.466667	0.710526		-0.0323567	0.0194057	0.291667	0.404949		0.0116148	-0.0106018	0.55	0.603252		0.0230659	0.00757924	0.135	0.771883		-0.0173483	0.0881898	0.546667	0.682996		0.0108903	0.0407635	0.633333	0.515785		0.0131826	-0.00639684	0.436667	0.604277		-0.0415982	-0.104852	0.438333	0.717003
-1.177		0.0116489	0.046552	0.461667	0.708318		-0.0308011	0.0168896	0.295	0.40427		0.01254	-0.00970483	0.555	0.607571		0.0233588	0.0082915	0.133333	0.773076		-0.019991	0.0877128	0.544444	0.681748		0.010246	0.0402448	0.638333	0.513851		0.0154744	-0.00772747	0.443333	0.605931		-0.0416772	-0.104787	0.443333	0.718405
-1.176		0.0106067	0.0462376	0.46	0.706833		-0.0322216	0.0151039	0.296667	0.403777		0.013372	-0.00849568	0.56	0.610949		0.023829	0.0092759	0.131667	0.774326		-0.0214434	0.0872322	0.54	0.681993		0.0102137	0.0405988	0.641667	0.512557		0.015016	-0.00702005	0.445	0.606988		-0.0412718	-0.105262	0.458333	0.719983
-1.175		0.0100678	0.0475793	0.46	0.704741		-0.0337021	0.0137183	0.295	0.403355		0.0128827	-0.00513982	0.561667	0.612896		0.0246506	0.0103661	0.131667	0.775369		-0.0214826	0.0864761	0.533333	0.680957		0.00959727	0.0439874	0.64	0.512042		0.0142106	-0.00743572	0.445	0.608678		-0.0419556	-0.106076	0.466667	0.72178
-1.174		0.0109572	0.0470258	0.46	0.703267		-0.0353663	0.0133189	0.291667	0.403343		0.0146945	-0.003347	0.563333	0.613503		0.0256187	0.011159	0.135	0.776123		-0.0206166	0.08644	0.528889	0.680318		0.00868681	0.0431089	0.641667	0.511954		0.0131532	-0.00538569	0.44	0.611902		-0.042391	-0.104964	0.47	0.723498
-1.173		0.0123115	0.0438094	0.455	0.701238		-0.0356739	0.0151318	0.29	0.40272		0.0157733	-0.00310896	0.563333	0.614352		0.0262445	0.0115417	0.14	0.776684		-0.0205088	0.0885893	0.524444	0.679749		0.0082554	0.0444485	0.645	0.511922		0.0139617	-0.00444553	0.438333	0.614227		-0.0418896	-0.10594	0.471667	0.725858
-1.172		0.0144709	0.0428024	0.455	0.698488		-0.036078	0.0168366	0.286667	0.402951		0.0176592	-0.00266824	0.56	0.615192		0.0264115	0.0131254	0.143333	0.777318		-0.0211146	0.0901148	0.522222	0.679849		0.006968	0.0450916	0.648333	0.51314		0.0152843	-0.00311241	0.446667	0.617673		-0.0419665	-0.108988	0.473333	0.727961
-1.171		0.0157185	0.0408472	0.455	0.695709		-0.0346084	0.0177156	0.281667	0.404635		0.0193286	-0.000492124	0.56	0.617692		0.0271928	0.0153374	0.143333	0.777496		-0.0234021	0.0877395	0.522222	0.680181		0.00610189	0.0450569	0.65	0.515315		0.016892	0.00137319	0.451667	0.620525		-0.0424189	-0.111304	0.478333	0.729723
-1.17		0.0146699	0.0389149	0.455	0.692872		-0.0346972	0.0197517	0.281667	0.404761		0.0209883	0.00179582	0.556667	0.619089		0.0273589	0.0184446	0.148333	0.776494		-0.0247927	0.0874366	0.517778	0.681687		0.0065759	0.0463722	0.646667	0.516684		0.018251	0.00724561	0.456667	0.624408		-0.0410342	-0.109348	0.481667	0.732187
-1.169		0.0156838	0.0375861	0.458333	0.690145		-0.0354319	0.0213027	0.278333	0.406285		0.0218234	0.00353674	0.558333	0.619682		0.0290868	0.020603	0.15	0.775725		-0.0254061	0.0893439	0.513333	0.682544		0.00703933	0.0468099	0.646667	0.516494		0.0183189	0.0126185	0.458333	0.627512		-0.0414782	-0.107234	0.483333	0.735213
-1.168		0.0165797	0.0362033	0.46	0.687421		-0.0375193	0.0242772	0.28	0.40627		0.0235064	0.00726411	0.561667	0.621322		0.0302057	0.0216344	0.151667	0.774676		-0.0245284	0.0918023	0.506667	0.681557		0.00540813	0.045097	0.65	0.51651		0.018703	0.0165664	0.456667	0.631268		-0.041681	-0.109022	0.478333	0.736704
-1.167		0.0192424	0.036194	0.461667	0.684251		-0.0389511	0.0270111	0.281667	0.405478		0.0252534	0.0115678	0.563333	0.623194		0.0314834	0.0233184	0.155	0.773496		-0.0240526	0.0941908	0.5	0.680933		0.00454473	0.044835	0.653333	0.517911		0.0186266	0.0198148	0.45	0.63507		-0.0417592	-0.112448	0.473333	0.737336
-1.166		0.0212098	0.0337345	0.465	0.681652		-0.0390998	0.0267902	0.281667	0.404549		0.0267215	0.0148977	0.558333	0.624472		0.0330532	0.0256275	0.161667	0.772747		-0.023338	0.0961229	0.495556	0.678857		0.0023775	0.0425356	0.651667	0.519358		0.019438	0.0248637	0.445	0.637874		-0.0413025	-0.112071	0.466667	0.739609
-1.165		0.0211314	0.0333201	0.47	0.678599		-0.0382759	0.0247873	0.28	0.403078		0.0286908	0.0177879	0.556667	0.625818		0.0341116	0.0267376	0.17	0.771632		-0.0243327	0.0988596	0.491111	0.677012		0.00109083	0.0434027	0.656667	0.521737		0.0198652	0.026539	0.443333	0.642178		-0.0405284	-0.108683	0.466667	0.741465
-1.164		0.020937	0.0337552	0.471667	0.67464		-0.036539	0.0232203	0.276667	0.402624		0.0302393	0.0187795	0.558333	0.627479		0.0344241	0.0271398	0.176667	0.769893		-0.0251203	0.102222	0.491111	0.675277		-3.59484e-06	0.0423492	0.661667	0.524235		0.0205424	0.0284638	0.443333	0.644744		-0.0391711	-0.105931	0.466667	0.742998
-1.163		0.0203328	0.0380816	0.473333	0.671234		-0.0372963	0.0226579	0.271667	0.40037		0.0315047	0.0210863	0.563333	0.629644		0.0351896	0.0277861	0.181667	0.767888		-0.0263282	0.104009	0.493333	0.672508		-0.00055149	0.0419991	0.661667	0.526351		0.0201604	0.0316304	0.443333	0.647971		-0.0383806	-0.104496	0.46	0.743826
-1.162		0.0203335	0.04045	0.47	0.667317		-0.0379534	0.022832	0.273333	0.398565		0.0330166	0.0207272	0.563333	0.631026		0.0359012	0.0283531	0.181667	0.766063		-0.0261159	0.10508	0.5	0.669738		-0.00222597	0.0442278	0.658333	0.528859		0.020433	0.033974	0.445	0.651003		-0.0384974	-0.101778	0.458333	0.745086
-1.161		0.0227227	0.0408168	0.468333	0.664056		-0.0393027	0.0226275	0.273333	0.396225		0.0343969	0.0194001	0.565	0.632065		0.0372695	0.0294902	0.186667	0.764298		-0.0240975	0.11015	0.502222	0.6667		-0.00354874	0.0475031	0.651667	0.532358		0.0200631	0.0365318	0.45	0.65429		-0.0388195	-0.098088	0.455	0.746343
-1.16		0.0245447	0.0414027	0.466667	0.661468		-0.0389605	0.0215111	0.273333	0.394309		0.0359755	0.0176946	0.566667	0.634402		0.0381906	0.0295975	0.19	0.763061		-0.0231406	0.116811	0.504444	0.664395		-0.0057011	0.0500266	0.648333	0.53406		0.0211173	0.0370469	0.455	0.657747		-0.0388498	-0.0960294	0.448333	0.747005
-1.159		0.0250436	0.041744	0.471667	0.659139		-0.0377581	0.0201059	0.275	0.393911		0.0371238	0.0166858	0.568333	0.637219		0.038889	0.0309223	0.195	0.762341		-0.0226281	0.122142	0.504444	0.662895		-0.00617631	0.0482533	0.648333	0.53586		0.0219586	0.0384928	0.458333	0.660913		-0.0384551	-0.0969359	0.443333	0.747391
-1.158		0.0240403	0.0437487	0.471667	0.65613		-0.0352909	0.0177255	0.276667	0.392569		0.0386047	0.0145663	0.57	0.639013		0.0391004	0.0311475	0.198333	0.760909		-0.0237839	0.12549	0.506667	0.660416		-0.0073987	0.0432896	0.645	0.536329		0.0219293	0.0377912	0.455	0.664039		-0.0387026	-0.0982999	0.436667	0.747933
-1.157		0.0218227	0.0445222	0.475	0.652631		-0.0357671	0.0152952	0.281667	0.390984		0.0403933	0.0118271	0.573333	0.641693		0.0398577	0.0316322	0.205	0.759337		-0.0237136	0.129929	0.515556	0.659165		-0.00785384	0.0388643	0.64	0.537903		0.0205586	0.0343967	0.45	0.667427		-0.0377226	-0.0995587	0.436667	0.748998
-1.156		0.0209545	0.0465816	0.478333	0.648974		-0.0363686	0.0142948	0.29	0.389764		0.0414659	0.0115927	0.576667	0.645672		0.0407592	0.0309281	0.211667	0.757685		-0.0231637	0.133231	0.522222	0.658097		-0.00919436	0.0373028	0.64	0.539497		0.0195878	0.0320749	0.448333	0.669581		-0.0386617	-0.0964856	0.438333	0.750266
-1.155		0.0216697	0.0458144	0.476667	0.644461		-0.0377008	0.0136119	0.296667	0.389241		0.042684	0.0119689	0.575	0.650455		0.0422378	0.031667	0.223333	0.75721		-0.0218259	0.134694	0.522222	0.656181		-0.0100774	0.0367581	0.641667	0.542505		0.0182299	0.0305919	0.448333	0.671385		-0.0394059	-0.0949732	0.44	0.751049
-1.154		0.023339	0.048242	0.478333	0.641685		-0.0367721	0.0114558	0.301667	0.388684		0.043881	0.0136596	0.573333	0.65355		0.0428983	0.032429	0.236667	0.756981		-0.0212789	0.134815	0.522222	0.65408		-0.0113215	0.0368344	0.643333	0.545257		0.0182473	0.0322732	0.453333	0.674419		-0.0393918	-0.0941495	0.443333	0.751858
-1.153		0.0244951	0.0485715	0.478333	0.639597		-0.0363407	0.0115165	0.308333	0.388995		0.0452491	0.0150395	0.573333	0.655687		0.0433555	0.032509	0.251667	0.756422		-0.0209583	0.135926	0.52	0.652298		-0.011919	0.03351	0.64	0.546815		0.0187441	0.031252	0.455	0.677363		-0.0399362	-0.0929656	0.451667	0.752293
-1.152		0.0244062	0.0470888	0.478333	0.638171		-0.0336294	0.0132072	0.32	0.388494		0.0467584	0.0154007	0.57	0.657605		0.0441549	0.0335946	0.268333	0.75506		-0.0218536	0.138522	0.522222	0.650842		-0.0122359	0.0331803	0.631667	0.547514		0.0189479	0.0291244	0.451667	0.678741		-0.0401333	-0.0925495	0.456667	0.752826
-1.151		0.0228788	0.0474335	0.481667	0.635933		-0.0332022	0.0147887	0.331667	0.388505		0.0486452	0.0167459	0.568333	0.659396		0.045381	0.0348416	0.285	0.7538		-0.0225266	0.140537	0.528889	0.648336		-0.0132278	0.0308726	0.623333	0.548917		0.0186233	0.0284078	0.456667	0.680438		-0.0393854	-0.0943705	0.46	0.752957
-1.15		0.0221835	0.0469756	0.488333	0.633364		-0.0328988	0.0172177	0.343333	0.388363		0.0497273	0.0185508	0.568333	0.660984		0.0473606	0.0377752	0.303333	0.753052		-0.0220676	0.138805	0.533333	0.644984		-0.0145024	0.0302162	0.616667	0.549394		0.018732	0.0293088	0.456667	0.681557		-0.0397586	-0.0933093	0.463333	0.753434
-1.149		0.0228416	0.0474234	0.496667	0.631596		-0.0333165	0.0180867	0.346667	0.389698		0.0514732	0.0214942	0.57	0.662772		0.0486711	0.0401793	0.32	0.752726		-0.0206929	0.138808	0.535556	0.640454		-0.0164862	0.0284313	0.613333	0.549189		0.0181263	0.0340865	0.463333	0.682936		-0.0401753	-0.0904106	0.466667	0.754011
-1.148		0.024706	0.0465378	0.506667	0.630319		-0.0317959	0.0200652	0.353333	0.391087		0.0526098	0.0230004	0.575	0.664048		0.0496773	0.042019	0.335	0.752828		-0.0206642	0.139438	0.537778	0.637013		-0.0166679	0.0272269	0.606667	0.550371		0.0179947	0.0395769	0.466667	0.684357		-0.0399087	-0.089378	0.473333	0.754481
-1.147		0.0270724	0.0460005	0.51	0.628607		-0.0304901	0.0238731	0.363333	0.391971		0.0533857	0.0266121	0.578333	0.665266		0.0508584	0.0445001	0.35	0.752749		-0.0206548	0.141395	0.546667	0.635083		-0.0186051	0.026323	0.601667	0.552366		0.0183614	0.0445946	0.468333	0.68613		-0.0403554	-0.0911005	0.481667	0.753636
-1.146		0.0262498	0.0460204	0.513333	0.627127		-0.027212	0.026943	0.375	0.392829		0.0553925	0.0303087	0.58	0.66615		0.0519255	0.0462607	0.365	0.752481		-0.0221901	0.141413	0.553333	0.632194		-0.019883	0.0227326	0.596667	0.555003		0.0181996	0.0509794	0.473333	0.687967		-0.0399737	-0.0927465	0.49	0.753138
-1.145		0.0249093	0.0450576	0.511667	0.625778		-0.0249167	0.0283637	0.383333	0.392785		0.0572963	0.0319846	0.583333	0.666755		0.0517946	0.0492078	0.376667	0.752785		-0.0223482	0.140685	0.553333	0.629758		-0.0219409	0.0184872	0.591667	0.557317		0.018266	0.0578289	0.478333	0.689651		-0.0384248	-0.091836	0.496667	0.752865
-1.144		0.0237264	0.0458518	0.51	0.624913		-0.0244487	0.0269392	0.395	0.395175		0.0586537	0.0329987	0.58	0.666755		0.0524423	0.050681	0.39	0.753582		-0.0218898	0.140751	0.555556	0.626912		-0.0226245	0.0174741	0.59	0.559014		0.0166411	0.0631453	0.485	0.690536		-0.0382871	-0.0877085	0.496667	0.75279
-1.143		0.023461	0.046747	0.508333	0.623005		-0.0237661	0.0269962	0.406667	0.396665		0.0597542	0.0332012	0.578333	0.667161		0.0528622	0.0517985	0.401667	0.754005		-0.0215399	0.141464	0.557778	0.622891		-0.0240176	0.0146456	0.586667	0.559426		0.0155501	0.0650636	0.488333	0.691548		-0.0386339	-0.0859684	0.498333	0.751256
-1.142		0.0253771	0.0505559	0.51	0.622229		-0.023034	0.0273804	0.413333	0.39826		0.061104	0.0351884	0.576667	0.667328		0.0543175	0.0526521	0.41	0.754747		-0.0202478	0.139305	0.56	0.618993		-0.0244945	0.011797	0.583333	0.56062		0.0147853	0.0672373	0.493333	0.693205		-0.0393132	-0.0844996	0.498333	0.750503
-1.141		0.0275256	0.0511423	0.51	0.621505		-0.0209171	0.0293222	0.42	0.401114		0.0615833	0.0354132	0.578333	0.667345		0.055483	0.0545229	0.416667	0.755297		-0.0192795	0.139124	0.562222	0.617425		-0.026556	0.0104021	0.578333	0.561119		0.0165181	0.0689412	0.491667	0.69493		-0.0392985	-0.0816895	0.5	0.750472
-1.14		0.0277748	0.0477868	0.506667	0.620668		-0.0181577	0.0295302	0.421667	0.404048		0.062481	0.0350853	0.583333	0.66852		0.0555332	0.054808	0.421667	0.755462		-0.0199873	0.145101	0.566667	0.616113		-0.0268996	0.0145733	0.575	0.564894		0.0171508	0.0689263	0.49	0.696372		-0.0392628	-0.078588	0.5	0.749386
-1.139		0.0270049	0.0476582	0.505	0.620146		-0.0140889	0.0297007	0.423333	0.406987		0.0639	0.0339614	0.581667	0.670197		0.0561351	0.0539795	0.423333	0.755573		-0.0207151	0.151874	0.568889	0.61461		-0.0280273	0.0180247	0.58	0.568014		0.0167961	0.0722012	0.495	0.69861		-0.0391572	-0.0771012	0.505	0.748117
-1.138		0.0252394	0.0460894	0.501667	0.619129		-0.0130224	0.0292947	0.421667	0.409782		0.065048	0.0321407	0.578333	0.671348		0.05659	0.0538551	0.43	0.755908		-0.0218664	0.155211	0.568889	0.611023		-0.0284873	0.0158212	0.578333	0.570045		0.0153604	0.0748249	0.496667	0.701928		-0.0390862	-0.0784622	0.503333	0.747193
-1.137		0.0239669	0.0470887	0.506667	0.618252		-0.0114845	0.0285631	0.423333	0.412755		0.0657976	0.0306478	0.578333	0.6722		0.0576376	0.0543865	0.431667	0.755968		-0.0225164	0.15681	0.564444	0.607879		-0.0291925	0.0129103	0.576667	0.572819		0.0144218	0.076729	0.5	0.705301		-0.0391008	-0.0795077	0.5	0.746249
-1.136		0.0251399	0.0492726	0.506667	0.617076		-0.0112433	0.0284806	0.423333	0.412781		0.0666945	0.0293179	0.576667	0.673264		0.0586949	0.0549725	0.433333	0.755816		-0.020851	0.159663	0.56	0.60517		-0.0294801	0.00777573	0.573333	0.576498		0.0140774	0.0765856	0.495	0.707987		-0.0401958	-0.0792267	0.498333	0.745171
-1.135		0.0266975	0.0520479	0.503333	0.616096		-0.00896432	0.028295	0.42	0.413718		0.0671709	0.0294529	0.575	0.675167		0.0592288	0.0541997	0.435	0.755594		-0.0199208	0.16098	0.557778	0.602952		-0.0303352	0.00405275	0.568333	0.579729		0.0152561	0.0756617	0.491667	0.711644		-0.039475	-0.0760446	0.498333	0.743313
-1.134		0.0281579	0.0549844	0.498333	0.615074		-0.00727267	0.0290891	0.42	0.414118		0.0678744	0.0310549	0.573333	0.677423		0.0594427	0.0547449	0.435	0.755037		-0.0200141	0.160995	0.557778	0.600827		-0.0313759	0.00567772	0.563333	0.585425		0.0157843	0.0721785	0.493333	0.714394		-0.038772	-0.0732457	0.5	0.742313
-1.133		0.0282616	0.0576802	0.496667	0.612573		-0.00409787	0.0272391	0.42	0.415084		0.0682882	0.0326817	0.575	0.679798		0.059555	0.054215	0.43	0.754976		-0.0203602	0.161449	0.56	0.599197		-0.0316926	0.00610719	0.565	0.589857		0.0159409	0.0714776	0.496667	0.716854		-0.0382388	-0.0709837	0.498333	0.741119
-1.132		0.026848	0.0602474	0.495	0.609679		-0.00369846	0.0271357	0.416667	0.413574		0.0691516	0.0353624	0.573333	0.681973		0.0595176	0.0537449	0.421667	0.754492		-0.0197328	0.162228	0.564444	0.595616		-0.0334756	0.00646469	0.561667	0.593895		0.014784	0.0713327	0.506667	0.719269		-0.0377148	-0.0687027	0.5	0.739285
-1.131		0.0262875	0.0602532	0.49	0.607421		-0.00329044	0.0276714	0.41	0.410792		0.0696099	0.0360145	0.571667	0.68449		0.0605012	0.0543917	0.413333	0.753687		-0.0192666	0.164095	0.568889	0.592087		-0.0343578	0.00446406	0.556667	0.597821		0.0140291	0.0685694	0.51	0.721838		-0.0371961	-0.0662808	0.495	0.737902
-1.13		0.0267484	0.0609517	0.485	0.603366		-0.00336324	0.0278575	0.408333	0.41081		0.0703068	0.037382	0.57	0.686967		0.0618233	0.0552334	0.406667	0.753327		-0.0179899	0.164567	0.573333	0.587023		-0.0353725	0.00139891	0.555	0.600581		0.0136857	0.0664801	0.513333	0.724267		-0.0370378	-0.0660965	0.485	0.736461
-1.129		0.0278276	0.059872	0.48	0.600266		-0.00196865	0.0286035	0.406667	0.408733		0.0698861	0.0372155	0.573333	0.689983		0.0632217	0.0578932	0.4	0.752971		-0.0180596	0.165501	0.58	0.581051		-0.0351891	-0.000749956	0.555	0.603325		0.0144692	0.0664393	0.52	0.727267		-0.0364836	-0.0631694	0.48	0.734806
-1.128		0.0292407	0.0581743	0.48	0.596427		-0.000683513	0.0276698	0.411667	0.405299		0.0696897	0.0379845	0.58	0.691549		0.0643173	0.0594505	0.393333	0.752918		-0.0175393	0.166824	0.584444	0.575496		-0.0356627	-0.00148664	0.555	0.605241		0.0147339	0.0713138	0.525	0.729203		-0.0367529	-0.0609772	0.476667	0.732
-1.127		0.0286814	0.0567376	0.481667	0.591836		0.00214657	0.0281307	0.411667	0.40202		0.0706928	0.0389086	0.585	0.692594		0.0661678	0.0616272	0.388333	0.752283		-0.0191337	0.16819	0.591111	0.570291		-0.0358483	-0.000922281	0.553333	0.606254		0.0149548	0.0718915	0.528333	0.731313		-0.0363425	-0.0602773	0.48	0.729833
-1.126		0.0259275	0.0557952	0.481667	0.587196		0.0032022	0.0313864	0.41	0.400189		0.0711847	0.0406481	0.586667	0.694873		0.0668149	0.065001	0.383333	0.751484		-0.0197435	0.166295	0.597778	0.565532		-0.03726	-0.00155493	0.543333	0.608446		0.0150282	0.0774428	0.531667	0.733753		-0.0358199	-0.0626464	0.483333	0.72793
-1.125		0.0239505	0.0549582	0.48	0.581952		0.00317119	0.0338202	0.413333	0.400021		0.0713641	0.0426993	0.588333	0.696689		0.0680964	0.0681765	0.376667	0.751016		-0.0197572	0.163863	0.6	0.560107		-0.0373084	-0.00546922	0.533333	0.608539		0.0140601	0.0843227	0.531667	0.73591		-0.0352853	-0.0645435	0.485	0.726395
-1.124		0.0233801	0.0547985	0.481667	0.578002		0.00325506	0.0342234	0.42	0.399721		0.070721	0.0428655	0.586667	0.698067		0.0693825	0.0721504	0.373333	0.751224		-0.0205886	0.159623	0.604444	0.555025		-0.0382984	-0.0119139	0.531667	0.610759		0.0138402	0.0899065	0.528333	0.73837		-0.0354141	-0.0621697	0.486667	0.725289
-1.123		0.0240851	0.0541996	0.488333	0.575379		0.00390738	0.0341373	0.426667	0.399289		0.0705817	0.0449553	0.586667	0.699205		0.0706619	0.0749085	0.371667	0.751953		-0.0210302	0.155694	0.615556	0.550445		-0.0378956	-0.0148978	0.528333	0.614037		0.0148868	0.0943037	0.528333	0.741996		-0.0358386	-0.0608687	0.495	0.723952
-1.122		0.0252993	0.0538338	0.493333	0.572246		0.00513836	0.0370941	0.43	0.398657		0.0703116	0.0481142	0.585	0.700354		0.0723698	0.0776457	0.368333	0.752232		-0.0205269	0.151763	0.622222	0.545247		-0.0384478	-0.0172427	0.521667	0.616535		0.0173568	0.0958546	0.53	0.744324		-0.0363016	-0.060876	0.501667	0.721596
-1.121		0.0248044	0.0557111	0.495	0.567575		0.00725953	0.0386639	0.431667	0.397308		0.0703962	0.0502778	0.58	0.701873		0.0735487	0.0804003	0.363333	0.752046		-0.0214786	0.148152	0.622222	0.540035		-0.0388171	-0.02007	0.515	0.618443		0.0176202	0.0984708	0.531667	0.746172		-0.0360459	-0.0615834	0.508333	0.719768
-1.12		0.0228465	0.0546113	0.493333	0.562076		0.00976972	0.041066	0.438333	0.397308		0.0703827	0.0499599	0.576667	0.702041		0.074834	0.0834441	0.356667	0.75169		-0.0221672	0.148273	0.62	0.534218		-0.039358	-0.0190746	0.513333	0.618107		0.0169067	0.10215	0.533333	0.746119		-0.0349604	-0.0565533	0.515	0.718995
-1.119		0.0203578	0.0490721	0.49	0.557313		0.00975829	0.0419159	0.443333	0.396544		0.069825	0.0483245	0.573333	0.702138		0.0761806	0.0859835	0.348333	0.751397		-0.0228727	0.151389	0.617778	0.529772		-0.0391074	-0.0157117	0.518333	0.618035		0.0149673	0.103627	0.536667	0.747283		-0.034768	-0.0541901	0.515	0.717981
-1.118		0.018886	0.0474404	0.491667	0.552946		0.0109187	0.0428621	0.446667	0.397212		0.0691747	0.0460698	0.573333	0.703462		0.0773779	0.0876305	0.341667	0.751539		-0.023682	0.154181	0.615556	0.525156		-0.0394634	-0.0150072	0.52	0.619464		0.0136242	0.107704	0.541667	0.748795		-0.0344018	-0.0523262	0.511667	0.716937
-1.117		0.0193891	0.0445422	0.49	0.548918		0.0112348	0.0444051	0.446667	0.397759		0.0687197	0.0424356	0.575	0.704566		0.0788458	0.0895009	0.338333	0.751857		-0.0221626	0.156069	0.613333	0.521162		-0.0384383	-0.017468	0.513333	0.620639		0.0135146	0.109552	0.54	0.749659		-0.0342744	-0.0518697	0.51	0.715293
-1.116		0.0206078	0.0455543	0.485	0.544455		0.0133578	0.0457504	0.45	0.399336		0.0687648	0.0393926	0.571667	0.706633		0.0802177	0.0919615	0.338333	0.751991		-0.0217975	0.155015	0.615556	0.515782		-0.0385234	-0.0203869	0.506667	0.621859		0.0154235	0.108897	0.545	0.750988		-0.0333036	-0.0514221	0.5	0.7144
-1.115		0.0212767	0.0477714	0.48	0.53923		0.0159313	0.0467458	0.456667	0.399959		0.0680425	0.0359397	0.568333	0.708587		0.0816073	0.0949356	0.338333	0.751415		-0.0209904	0.156359	0.617778	0.512433		-0.0383172	-0.0260889	0.506667	0.622587		0.0168044	0.110305	0.548333	0.752201		-0.0325982	-0.0506194	0.495	0.713794
-1.114		0.0211441	0.0508282	0.48	0.533395		0.0188518	0.0479506	0.463333	0.400315		0.0672089	0.0343407	0.563333	0.710762		0.0827351	0.0970579	0.333333	0.750713		-0.0207728	0.15779	0.62	0.508162		-0.0385695	-0.0305235	0.503333	0.622973		0.0174088	0.109647	0.551667	0.752143		-0.0321033	-0.0492642	0.491667	0.712549
-1.113		0.0193975	0.0549849	0.485	0.528433		0.0191521	0.0475976	0.473333	0.401276		0.0663141	0.0348328	0.563333	0.712901		0.0839351	0.0997854	0.326667	0.749948		-0.0204941	0.158861	0.622222	0.504873		-0.0395586	-0.0312211	0.5	0.623973		0.0154599	0.108577	0.551667	0.752582		-0.0317666	-0.0464864	0.486667	0.711797
-1.112		0.0183188	0.0577335	0.486667	0.523151		0.0196972	0.046973	0.481667	0.40346		0.065124	0.0355686	0.568333	0.714869		0.0855712	0.100352	0.323333	0.750414		-0.0200313	0.157068	0.617778	0.501488		-0.0393794	-0.0319423	0.498333	0.624175		0.0143367	0.109562	0.541667	0.753128		-0.0308693	-0.0449265	0.485	0.711501
-1.111		0.0174217	0.0614281	0.493333	0.51949		0.020021	0.0465946	0.488333	0.403624		0.0638451	0.0370726	0.575	0.715877		0.087454	0.100836	0.323333	0.751343		-0.0182412	0.159098	0.608889	0.498048		-0.0389233	-0.0341126	0.488333	0.623691		0.0140308	0.109483	0.535	0.754559		-0.0304977	-0.0427658	0.481667	0.711586
-1.11		0.0186212	0.0648127	0.501667	0.515688		0.021869	0.0479943	0.495	0.404953		0.0626513	0.0372298	0.576667	0.71728		0.0891806	0.102138	0.321667	0.751954		-0.0173135	0.162137	0.604444	0.495842		-0.0384798	-0.0372394	0.481667	0.624626		0.0149751	0.105257	0.533333	0.756538		-0.0295347	-0.0436433	0.475	0.710881
-1.109		0.0179835	0.0656822	0.505	0.511029		0.0235329	0.047061	0.501667	0.404032		0.0617266	0.0382941	0.575	0.719207		0.0900958	0.10368	0.325	0.75218		-0.0157443	0.163657	0.602222	0.494901		-0.0383163	-0.0414678	0.48	0.625836		0.0159597	0.103623	0.535	0.758176		-0.0298737	-0.0440937	0.465	0.709326
-1.108		0.0175279	0.0660403	0.508333	0.506115		0.0265107	0.0449755	0.503333	0.404746		0.0604932	0.0382646	0.573333	0.721853		0.0917986	0.105453	0.328333	0.75261		-0.0151049	0.163025	0.602222	0.490941		-0.0375988	-0.041932	0.478333	0.62907		0.0160642	0.105529	0.545	0.759708		-0.0297324	-0.0419323	0.458333	0.709495
-1.107		0.0153646	0.0651951	0.515	0.502257		0.0282149	0.0427898	0.5	0.406014		0.0595233	0.039201	0.573333	0.724247		0.0925056	0.107087	0.331667	0.75342		-0.0147273	0.165759	0.602222	0.486134		-0.0379693	-0.0442015	0.476667	0.631093		0.015789	0.110255	0.555	0.760854		-0.0284811	-0.0407762	0.455	0.71111
-1.106		0.0140831	0.0642946	0.518333	0.497441		0.0285037	0.0429721	0.498333	0.407176		0.0585532	0.0411392	0.578333	0.726536		0.0939744	0.10874	0.33	0.754143		-0.0148189	0.167196	0.597778	0.482495		-0.0371282	-0.044082	0.473333	0.632862		0.0154029	0.110178	0.563333	0.761605		-0.0273065	-0.0420414	0.456667	0.710851
-1.105		0.0142313	0.0635773	0.521667	0.493614		0.0290149	0.0460576	0.505	0.408788		0.0566742	0.0423321	0.578333	0.728383		0.0956772	0.111702	0.331667	0.754581		-0.0145348	0.164929	0.591111	0.480558		-0.0367342	-0.0436058	0.47	0.634054		0.0146261	0.113325	0.565	0.762116		-0.0268776	-0.0456058	0.453333	0.710749
-1.104		0.0154033	0.0638384	0.526667	0.48992		0.0310203	0.0490473	0.508333	0.407759		0.0552514	0.0445487	0.578333	0.730333		0.0978218	0.114586	0.335	0.755307		-0.0151849	0.161336	0.584444	0.47871		-0.0352527	-0.0484014	0.465	0.635171		0.015672	0.117399	0.566667	0.763132		-0.0268696	-0.0461463	0.45	0.710259
-1.103		0.0160344	0.063281	0.533333	0.48656		0.0332181	0.0503188	0.513333	0.408958		0.0539266	0.0447152	0.576667	0.732443		0.0998487	0.117718	0.336667	0.756164		-0.0139487	0.160157	0.582222	0.477472		-0.0346852	-0.0527235	0.458333	0.637238		0.017484	0.121866	0.573333	0.764102		-0.0270775	-0.046366	0.451667	0.711163
-1.102		0.0157251	0.0627098	0.54	0.482895		0.0361124	0.0511854	0.516667	0.409675		0.0525355	0.0468671	0.576667	0.734362		0.101456	0.119559	0.343333	0.756843		-0.0145877	0.158646	0.58	0.47679		-0.034731	-0.0567817	0.456667	0.637836		0.0177756	0.1234	0.575	0.764965		-0.0265873	-0.0466458	0.45	0.710426
-1.101		0.0138308	0.0628241	0.545	0.479041		0.0382961	0.0530899	0.523333	0.41194		0.0516603	0.0492786	0.575	0.735874		0.102391	0.121786	0.343333	0.757604		-0.0150502	0.153961	0.58	0.475121		-0.0345957	-0.0600992	0.455	0.63803		0.0173155	0.124384	0.568333	0.765843		-0.0255959	-0.0468093	0.453333	0.708684
-1.1		0.011343	0.0644599	0.553333	0.476566		0.0389351	0.0565592	0.528333	0.412807		0.0503691	0.0489609	0.568333	0.736665		0.103355	0.125057	0.343333	0.757851		-0.0161942	0.149873	0.58	0.472453		-0.0339104	-0.0610376	0.451667	0.638891		0.0163969	0.125561	0.558333	0.766262		-0.0248315	-0.0432413	0.461667	0.707661
-1.099		0.0104991	0.0640055	0.551667	0.473583		0.0404221	0.0598311	0.53	0.412605		0.0481181	0.0472027	0.563333	0.737252		0.10512	0.128223	0.343333	0.758317		-0.0175048	0.148903	0.584444	0.468664		-0.0332591	-0.0588612	0.451667	0.6398		0.0153499	0.127521	0.55	0.766173		-0.024585	-0.0369583	0.466667	0.706407
-1.098		0.0111524	0.0617313	0.551667	0.472294		0.0415446	0.0621803	0.53	0.412768		0.0454848	0.0435534	0.561667	0.738392		0.107449	0.130125	0.345	0.75903		-0.0168206	0.150172	0.586667	0.468255		-0.0313655	-0.0564499	0.455	0.642334		0.016516	0.130144	0.553333	0.76536		-0.0245381	-0.0330109	0.468333	0.705448
-1.097		0.0122663	0.0608873	0.551667	0.470674		0.0440513	0.062888	0.528333	0.414755		0.0429553	0.0397936	0.56	0.739166		0.108498	0.130843	0.341667	0.760119		-0.01627	0.149895	0.586667	0.467052		-0.0307343	-0.0534501	0.46	0.644552		0.0192325	0.134293	0.558333	0.764228		-0.0247966	-0.0291573	0.465	0.704054
-1.096		0.0118625	0.0587512	0.55	0.468887		0.0463768	0.063968	0.523333	0.417709		0.0403019	0.0355118	0.555	0.73865		0.109176	0.133478	0.338333	0.761057		-0.015865	0.149817	0.584444	0.466535		-0.0305099	-0.0568667	0.463333	0.645997		0.0206576	0.133353	0.561667	0.763863		-0.0240825	-0.0285436	0.463333	0.701498
-1.095		0.0100366	0.0595309	0.548333	0.469591		0.0489846	0.0649858	0.521667	0.420105		0.0380396	0.0302258	0.553333	0.737819		0.110133	0.135938	0.33	0.761618		-0.0149468	0.147409	0.586667	0.465346		-0.0305827	-0.0601366	0.461667	0.646897		0.0217384	0.132268	0.558333	0.763692		-0.0230195	-0.028363	0.456667	0.699298
-1.094		0.0069125	0.0602388	0.545	0.469035		0.0493245	0.0652699	0.52	0.422518		0.0357889	0.0252722	0.551667	0.738219		0.111444	0.139295	0.323333	0.762199		-0.0141382	0.147708	0.593333	0.464748		-0.0302045	-0.0635479	0.456667	0.646879		0.0205879	0.131515	0.55	0.763377		-0.0217125	-0.0273563	0.455	0.697273
-1.093		0.00566346	0.0624407	0.543333	0.467611		0.0503473	0.0652016	0.52	0.424099		0.0334511	0.0207696	0.548333	0.739048		0.112974	0.141329	0.315	0.762332		-0.0142223	0.147049	0.595556	0.462023		-0.0298561	-0.0665072	0.451667	0.648266		0.0203844	0.132188	0.546667	0.763163		-0.0207029	-0.0253569	0.455	0.694999
-1.092		0.00536043	0.064838	0.546667	0.465782		0.0504987	0.0627697	0.518333	0.426284		0.0309928	0.0192647	0.546667	0.739937		0.115024	0.141508	0.308333	0.7634		-0.0125532	0.148208	0.595556	0.457448		-0.0292387	-0.0651115	0.453333	0.651489		0.0204651	0.133733	0.548333	0.763761		-0.0205607	-0.02254	0.456667	0.692189
-1.091		0.00657162	0.0649063	0.551667	0.46325		0.0521575	0.0595691	0.513333	0.429433		0.0287205	0.0182416	0.545	0.74163		0.116415	0.142011	0.303333	0.764084		-0.0114036	0.144364	0.593333	0.453126		-0.0277987	-0.0631861	0.458333	0.653825		0.0216293	0.134119	0.548333	0.763653		-0.0203049	-0.0217128	0.455	0.689656
-1.09		0.0066807	0.0643282	0.553333	0.462013		0.0531364	0.057133	0.508333	0.430971		0.0259115	0.0176005	0.54	0.743278		0.11699	0.143171	0.298333	0.764251		-0.00982909	0.143925	0.595556	0.448753		-0.0272422	-0.0652905	0.461667	0.656284		0.0217224	0.129178	0.545	0.764004		-0.0206219	-0.0205082	0.453333	0.687815
-1.089		0.00606946	0.0639963	0.551667	0.461174		0.0545516	0.0557834	0.508333	0.433884		0.0230301	0.0164733	0.536667	0.743896		0.118419	0.144577	0.293333	0.763939		-0.00889108	0.144555	0.597778	0.445352		-0.0264737	-0.0655523	0.456667	0.659109		0.0217289	0.123506	0.54	0.764633		-0.0195384	-0.0211608	0.455	0.686269
-1.088		0.00386976	0.0620405	0.548333	0.459382		0.0545527	0.0527463	0.501667	0.437124		0.0213543	0.0165102	0.53	0.745046		0.119765	0.146589	0.29	0.76352		-0.00772272	0.145389	0.597778	0.442128		-0.0277823	-0.0688337	0.45	0.660703		0.0216979	0.123996	0.536667	0.765527		-0.019097	-0.0201572	0.456667	0.685966
-1.087		0.00204985	0.0608533	0.541667	0.455947		0.054573	0.0476204	0.491667	0.441087		0.0204457	0.0166099	0.523333	0.74673		0.120721	0.147079	0.286667	0.763307		-0.0069882	0.143515	0.595556	0.438046		-0.0272806	-0.0705048	0.446667	0.66218		0.0222067	0.124687	0.538333	0.766508		-0.0180423	-0.0179161	0.451667	0.685592
-1.086		0.00285088	0.0591583	0.536667	0.4517		0.0536895	0.0429978	0.485	0.445013		0.0183086	0.0181104	0.523333	0.748058		0.121808	0.147824	0.281667	0.763546		-0.00603654	0.144486	0.593333	0.432993		-0.027328	-0.071027	0.446667	0.663769		0.0225584	0.124771	0.54	0.76741		-0.0176829	-0.0171498	0.443333	0.684838
-1.085		0.00402119	0.0554703	0.53	0.448378		0.0541553	0.0394547	0.481667	0.448088		0.0156549	0.0214504	0.521667	0.74991		0.122999	0.148133	0.28	0.763308		-0.00602976	0.144481	0.593333	0.428125		-0.0250766	-0.0689452	0.445	0.665828		0.0240477	0.122634	0.533333	0.768221		-0.0177567	-0.0176173	0.435	0.683643
-1.084		0.00416923	0.0545967	0.526667	0.445235		0.0551657	0.0397308	0.476667	0.448754		0.0130879	0.0246555	0.523333	0.751391		0.124281	0.149729	0.273333	0.762259		-0.00515435	0.14102	0.595556	0.42462		-0.0246036	-0.0689362	0.438333	0.667953		0.0261841	0.124873	0.53	0.769012		-0.0187714	-0.0213575	0.43	0.682129
-1.083		0.0033667	0.0549725	0.523333	0.441069		0.0563167	0.0377733	0.473333	0.450712		0.0103627	0.0278774	0.523333	0.752819		0.125277	0.151677	0.265	0.761278		-0.00512336	0.137061	0.593333	0.422692		-0.0250371	-0.0721571	0.43	0.668965		0.0267533	0.131813	0.528333	0.769587		-0.0192762	-0.0224416	0.423333	0.681258
-1.082		0.00068679	0.0535958	0.52	0.436789		0.0564329	0.0366471	0.471667	0.453913		0.00865108	0.0301457	0.525	0.754373		0.125616	0.152811	0.261667	0.760716		-0.00368488	0.136631	0.586667	0.421712		-0.0257661	-0.0733918	0.425	0.670956		0.0269832	0.136039	0.528333	0.770293		-0.0190636	-0.0243436	0.415	0.681219
-1.081		-0.00107483	0.0536508	0.515	0.43226		0.0555763	0.0339316	0.471667	0.45643		0.00769132	0.0331987	0.525	0.756365		0.125669	0.152992	0.255	0.760263		-0.00329433	0.135294	0.584444	0.420396		-0.0261712	-0.0760574	0.423333	0.672782		0.026861	0.139167	0.528333	0.770879		-0.01861	-0.0258446	0.405	0.680504
-1.08		-0.00138661	0.0574137	0.515	0.427344		0.0554744	0.0356475	0.473333	0.458171		0.00647661	0.0338172	0.518333	0.758016		0.126428	0.154593	0.253333	0.76032		-0.00393746	0.128197	0.582222	0.419549		-0.0265202	-0.0802625	0.425	0.674717		0.0261057	0.142362	0.526667	0.772362		-0.0182038	-0.0248034	0.4	0.680404
-1.079		-0.000607849	0.0592995	0.511667	0.421911		0.0547537	0.0379181	0.478333	0.459527		0.00452937	0.0340655	0.518333	0.759601		0.127358	0.15721	0.256667	0.75964		-0.00438315	0.121962	0.586667	0.417473		-0.0246639	-0.0843449	0.421667	0.676709		0.0287072	0.143904	0.523333	0.773447		-0.0180232	-0.0198006	0.393333	0.680053
-1.078		2.82844e-05	0.0577227	0.506667	0.41713		0.055247	0.0386679	0.485	0.461141		0.00205027	0.031833	0.516667	0.760495		0.127728	0.159855	0.256667	0.758446		-0.00357636	0.120713	0.593333	0.4178		-0.0235937	-0.0837159	0.418333	0.678371		0.0314146	0.147585	0.526667	0.773309		-0.0189836	-0.0137379	0.395	0.679549
-1.077		-0.000249823	0.0553866	0.496667	0.412316		0.0555626	0.0415081	0.491667	0.462611		-0.000375784	0.0281608	0.516667	0.76112		0.127315	0.160317	0.263333	0.757489		-0.0035804	0.12119	0.6	0.415862		-0.0240627	-0.0845292	0.411667	0.679377		0.0315294	0.150489	0.53	0.773409		-0.0190594	-0.00785031	0.396667	0.679355
-1.076		-0.00209888	0.0520975	0.495	0.408124		0.0561177	0.0427984	0.495	0.46554		-0.00208208	0.0253394	0.515	0.761543		0.127337	0.161833	0.271667	0.756804		-0.00306369	0.120545	0.606667	0.415982		-0.0245675	-0.0830348	0.403333	0.681745		0.0311165	0.153295	0.528333	0.773178		-0.0185685	-0.00181157	0.398333	0.679399
-1.075		-0.00416396	0.0485937	0.491667	0.402662		0.0552662	0.0445441	0.496667	0.468073		-0.00308892	0.021428	0.51	0.76115		0.12684	0.164071	0.276667	0.755852		-0.00350221	0.121564	0.611111	0.415069		-0.0254172	-0.083546	0.405	0.68433		0.030183	0.15414	0.526667	0.773333		-0.0183078	0.00191451	0.396667	0.679696
-1.074		-0.00521915	0.0473089	0.493333	0.398787		0.0551242	0.0449143	0.495	0.471		-0.00422617	0.0144339	0.503333	0.759764		0.126255	0.164653	0.281667	0.754655		-0.00450401	0.120421	0.611111	0.412618		-0.0253647	-0.0864381	0.41	0.686115		0.0306733	0.157016	0.521667	0.774385		-0.0183199	0.00258738	0.395	0.6793
-1.073		-0.00471826	0.0457888	0.49	0.395168		0.0540106	0.0448593	0.495	0.474004		-0.00607556	0.00815812	0.495	0.758626		0.126665	0.166288	0.29	0.753262		-0.00397047	0.118831	0.613333	0.409715		-0.0246166	-0.0889761	0.408333	0.688612		0.0313368	0.158598	0.525	0.775083		-0.0183296	0.00292378	0.398333	0.67936
-1.072		-0.00380488	0.0447447	0.491667	0.391607		0.0545359	0.0459913	0.496667	0.478898		-0.00821365	0.00159094	0.488333	0.758289		0.126796	0.16546	0.296667	0.751319		-0.00403603	0.117391	0.615556	0.411066		-0.0238949	-0.0907326	0.406667	0.69079		0.0335903	0.158665	0.526667	0.776017		-0.0181777	0.00264074	0.398333	0.679431
-1.071		-0.00419983	0.0441397	0.491667	0.388478		0.055067	0.0440804	0.498333	0.484724		-0.0103414	-0.000986218	0.483333	0.758243		0.1266	0.163461	0.305	0.74994		-0.00455982	0.115987	0.617778	0.412737		-0.0230992	-0.0900905	0.405	0.692877		0.0345154	0.159887	0.531667	0.776039		-0.0183793	0.00289152	0.398333	0.678936
-1.07		-0.00419405	0.0430472	0.493333	0.385588		0.0556838	0.0413142	0.493333	0.489577		-0.012802	-0.00230821	0.478333	0.758152		0.125724	0.1622	0.31	0.747983		-0.00410396	0.111438	0.613333	0.416223		-0.0223906	-0.0883611	0.401667	0.695238		0.0342084	0.158449	0.528333	0.776215		-0.0187194	0.00241837	0.4	0.678261
-1.069		-0.00590796	0.0432563	0.496667	0.382992		0.0552668	0.038314	0.488333	0.495435		-0.0145666	-0.00312568	0.471667	0.757476		0.124258	0.161191	0.318333	0.746202		-0.00368825	0.106303	0.608889	0.41894		-0.0233835	-0.0884475	0.396667	0.697515		0.0341626	0.15519	0.525	0.776051		-0.0183796	0.00138382	0.401667	0.678002
-1.068		-0.00720966	0.0436265	0.491667	0.380437		0.0546663	0.0348239	0.478333	0.501852		-0.0156029	-0.00463257	0.466667	0.757653		0.122538	0.160233	0.328333	0.744104		-0.0035791	0.102087	0.611111	0.420558		-0.0235363	-0.0901296	0.386667	0.700593		0.0349267	0.151127	0.52	0.776392		-0.0171357	0.0001668	0.403333	0.676573
-1.067		-0.0070815	0.0430561	0.481667	0.378249		0.0535458	0.0323331	0.473333	0.507695		-0.0177432	-0.00627766	0.461667	0.757743		0.120861	0.158381	0.331667	0.741905		-0.00355881	0.0985046	0.608889	0.422937		-0.0237446	-0.0930632	0.38	0.703849		0.0351544	0.151273	0.518333	0.776471		-0.0170508	7.72386e-05	0.403333	0.674332
-1.066		-0.00565239	0.0414273	0.471667	0.376364		0.0533121	0.0275268	0.476667	0.513276		-0.0203	-0.00614413	0.458333	0.757316		0.120164	0.154665	0.336667	0.740315		-0.00402688	0.0979837	0.608889	0.423473		-0.0231397	-0.0924063	0.385	0.707246		0.0373635	0.14966	0.52	0.776739		-0.0169751	0.000998473	0.405	0.673327
-1.065		-0.00625325	0.0407531	0.468333	0.372266		0.0543022	0.0222058	0.475	0.517724		-0.0221864	-0.00555687	0.455	0.757641		0.118701	0.15001	0.341667	0.738942		-0.00453345	0.0962837	0.613333	0.423959		-0.0227838	-0.0903257	0.386667	0.711348		0.0386272	0.147617	0.523333	0.777439		-0.0174525	-0.000883407	0.403333	0.671324
-1.064		-0.00693257	0.0396622	0.465	0.368045		0.0551598	0.018271	0.471667	0.523011		-0.0236591	-0.00433736	0.45	0.758028		0.117349	0.14663	0.345	0.73709		-0.00482385	0.0969743	0.613333	0.42261		-0.0222148	-0.0848558	0.381667	0.714949		0.0394662	0.145449	0.525	0.777534		-0.017357	-0.00399138	0.408333	0.669513
-1.063		-0.00924026	0.0401155	0.461667	0.364244		0.0548303	0.0146769	0.466667	0.528553		-0.0253467	-0.00181484	0.443333	0.758954		0.115099	0.144196	0.345	0.734944		-0.00373398	0.0951688	0.604444	0.419312		-0.023417	-0.0826931	0.378333	0.718204		0.039414	0.145159	0.523333	0.777865		-0.0165144	-0.00609263	0.408333	0.667551
-1.062		-0.0105266	0.0422893	0.463333	0.359726		0.0542724	0.00995919	0.463333	0.532594		-0.0271509	-0.000581663	0.436667	0.759077		0.112336	0.141208	0.348333	0.732463		-0.0037295	0.0932839	0.597778	0.41673		-0.0235224	-0.0836423	0.38	0.721636		0.0396888	0.147815	0.521667	0.778254		-0.0152653	-0.00669006	0.405	0.666445
-1.061		-0.0103898	0.043593	0.47	0.357688		0.0540783	0.0060521	0.461667	0.536841		-0.0286551	0.00121344	0.431667	0.759557		0.110333	0.137276	0.355	0.730438		-0.00437815	0.0925176	0.591111	0.414122		-0.0238115	-0.0831164	0.383333	0.72614		0.0398429	0.147253	0.52	0.778847		-0.0147828	-0.00748137	0.4	0.665115
-1.06		-0.00928047	0.048238	0.471667	0.356231		0.0526511	0.00219666	0.458333	0.540458		-0.0304666	0.00328809	0.426667	0.760691		0.108496	0.131643	0.363333	0.72905		-0.00497583	0.0893597	0.588889	0.411821		-0.0232628	-0.0853056	0.378333	0.730241		0.0430029	0.145367	0.518333	0.779821		-0.0148862	-0.0105256	0.393333	0.662478
-1.059		-0.00810828	0.0540649	0.473333	0.353938		0.0526847	0.00151808	0.455	0.545041		-0.0321926	0.00466278	0.421667	0.762266		0.10622	0.128123	0.37	0.727894		-0.00471934	0.0845808	0.586667	0.410572		-0.0224932	-0.0878253	0.371667	0.733213		0.0462831	0.143247	0.513333	0.780682		-0.0159657	-0.0105227	0.39	0.660116
-1.058		-0.00816856	0.0564833	0.476667	0.351558		0.0528065	0.0015268	0.455	0.54825		-0.0340318	0.0046101	0.413333	0.763244		0.103551	0.12673	0.376667	0.726533		-0.00529379	0.0805002	0.584444	0.408255		-0.0231156	-0.0901093	0.366667	0.735789		0.0465755	0.144357	0.513333	0.781892		-0.0153938	-0.00730282	0.386667	0.657435
-1.057		-0.00966033	0.0558092	0.486667	0.348296		0.0535453	0.00137561	0.455	0.551077		-0.035691	0.00327607	0.398333	0.764742		0.100404	0.123989	0.383333	0.72509		-0.00480586	0.0790802	0.58	0.405823		-0.0240773	-0.0897724	0.365	0.738775		0.0460254	0.149314	0.516667	0.78368		-0.0152209	-0.00388049	0.385	0.655536
-1.056		-0.0100739	0.0557043	0.498333	0.345545		0.0528546	0.00216668	0.445	0.553808		-0.038659	0.000345928	0.39	0.766219		0.0968666	0.118996	0.383333	0.722656		-0.00513037	0.0800905	0.573333	0.404478		-0.0243897	-0.0904721	0.365	0.741561		0.0455634	0.153319	0.516667	0.785114		-0.0153425	-0.000880057	0.383333	0.654744
-1.055		-0.010602	0.052233	0.501667	0.34268		0.0528905	0.00189411	0.431667	0.556915		-0.0401026	-0.00281041	0.381667	0.768215		0.0938499	0.115907	0.381667	0.721471		-0.00609795	0.0780506	0.568889	0.402377		-0.0246583	-0.0874019	0.361667	0.744783		0.0457908	0.155715	0.513333	0.786231		-0.0153113	0.00293507	0.39	0.653687
-1.054		-0.0101255	0.0491737	0.501667	0.340625		0.0518735	0.00226456	0.426667	0.55994		-0.0419274	-0.00575823	0.376667	0.769767		0.0918287	0.114383	0.385	0.720282		-0.00601576	0.0763361	0.566667	0.399883		-0.0239656	-0.085388	0.355	0.74767		0.046897	0.157182	0.513333	0.788144		-0.0154274	0.00404586	0.388333	0.653164
-1.053		-0.00862291	0.0480052	0.501667	0.337562		0.0520206	0.00279265	0.421667	0.563398		-0.0440157	-0.0123945	0.365	0.77072		0.0896799	0.112013	0.393333	0.719378		-0.00612081	0.0740521	0.562222	0.396553		-0.0231511	-0.0853648	0.355	0.749851		0.0500078	0.159404	0.51	0.789876		-0.0160172	0.00396255	0.391667	0.651998
-1.052		-0.00922231	0.0472506	0.505	0.336678		0.0518277	0.00213796	0.416667	0.565575		-0.046593	-0.0177611	0.351667	0.771435		0.0865922	0.110247	0.398333	0.717947		-0.0060866	0.0745679	0.564444	0.393302		-0.022007	-0.0865669	0.361667	0.752624		0.0509658	0.160876	0.516667	0.79137		-0.0161223	0.00390123	0.393333	0.651294
-1.051		-0.00947617	0.0460258	0.506667	0.334556		0.0520409	0.00273075	0.408333	0.568097		-0.0484057	-0.024511	0.34	0.772046		0.0827425	0.108451	0.401667	0.716457		-0.00580892	0.0740476	0.564444	0.389883		-0.0214931	-0.085689	0.376667	0.755424		0.0516322	0.16006	0.521667	0.792583		-0.0160782	0.00221185	0.396667	0.650483
-1.05		-0.0113358	0.0434345	0.505	0.332053		0.0520598	-0.000829032	0.398333	0.570357		-0.0513343	-0.0275928	0.333333	0.773085		0.0788184	0.105798	0.406667	0.715836		-0.00671935	0.07053	0.566667	0.38793		-0.0223834	-0.085104	0.386667	0.758059		0.0511982	0.16194	0.523333	0.793413		-0.0170456	0.0012213	0.401667	0.650132
-1.049		-0.0119127	0.042359	0.505	0.329693		0.0519515	-0.00349724	0.39	0.573369		-0.0539086	-0.0307093	0.331667	0.774104		0.0761524	0.104443	0.41	0.715302		-0.0071898	0.0659341	0.566667	0.384294		-0.0224738	-0.0821973	0.388333	0.760847		0.0518221	0.159613	0.526667	0.794025		-0.0167241	0.000248864	0.408333	0.649724
-1.048		-0.0117473	0.0418451	0.505	0.327573		0.051705	-0.00491129	0.381667	0.576836		-0.055718	-0.0333655	0.331667	0.774378		0.0737174	0.104384	0.411667	0.71485		-0.00761891	0.061661	0.566667	0.383318		-0.0227288	-0.0800773	0.386667	0.763408		0.0526178	0.154053	0.525	0.794226		-0.0168109	-0.00223832	0.411667	0.648722
-1.047		-0.0101157	0.041231	0.505	0.325669		0.0511332	-0.00758185	0.376667	0.579837		-0.0578768	-0.0359626	0.328333	0.774866		0.0716838	0.104091	0.416667	0.713817		-0.00766043	0.0567388	0.566667	0.383216		-0.0221648	-0.0778746	0.388333	0.766192		0.0539805	0.149024	0.52	0.794743		-0.0179338	-0.00460552	0.413333	0.64651
-1.046		-0.0105831	0.040163	0.505	0.325458		0.0519614	-0.00914083	0.373333	0.582817		-0.0597481	-0.0386329	0.326667	0.774945		0.0688744	0.102969	0.423333	0.712684		-0.00761658	0.0527729	0.571111	0.382505		-0.0222861	-0.0782024	0.393333	0.768763		0.0547166	0.148061	0.513333	0.79524		-0.019203	-0.00657082	0.411667	0.645162
-1.045		-0.0117469	0.0380071	0.503333	0.325905		0.051231	-0.0126429	0.366667	0.585754		-0.0615428	-0.0390113	0.321667	0.775013		0.0659028	0.101075	0.425	0.712196		-0.00741021	0.0533201	0.575556	0.380404		-0.0198038	-0.0793094	0.395	0.77185		0.0560857	0.147715	0.51	0.795324		-0.0197065	-0.008045	0.413333	0.643503
-1.044		-0.013784	0.0378584	0.503333	0.325876		0.0501687	-0.01769	0.365	0.590405		-0.0638339	-0.0383972	0.318333	0.774791		0.0623775	0.0981646	0.428333	0.711294		-0.00735051	0.0521695	0.577778	0.378336		-0.0219591	-0.0751288	0.39	0.774615		0.0564108	0.144015	0.508333	0.794941		-0.019615	-0.0122699	0.413333	0.641999
-1.043		-0.0145977	0.0374939	0.503333	0.325193		0.0495265	-0.0205841	0.365	0.594909		-0.0661645	-0.0375046	0.31	0.773802		0.0593484	0.0960047	0.435	0.710158		-0.00765078	0.0517485	0.58	0.375042		-0.0223611	-0.0682182	0.391667	0.776257		0.0566268	0.139343	0.501667	0.794344		-0.019751	-0.0149464	0.415	0.638915
-1.042		-0.013837	0.0370426	0.506667	0.326625		0.0491319	-0.0242839	0.363333	0.59867		-0.0673994	-0.0357892	0.3	0.773159		0.0564782	0.0942192	0.436667	0.709094		-0.0076425	0.0497397	0.58	0.371914		-0.022834	-0.0637673	0.396667	0.778283		0.0569118	0.138548	0.501667	0.794774		-0.0203215	-0.0187423	0.415	0.636011
-1.041		-0.0122508	0.0393111	0.51	0.327419		0.0481287	-0.0279163	0.361667	0.602873		-0.0687025	-0.0349836	0.293333	0.772619		0.0543483	0.091785	0.441667	0.707963		-0.00798017	0.0489446	0.577778	0.373299		-0.0199995	-0.0630333	0.4	0.780077		0.0582017	0.138355	0.503333	0.794967		-0.0208005	-0.0204238	0.413333	0.634317
-1.04		-0.0108188	0.0411852	0.513333	0.328715		0.0479681	-0.0338075	0.363333	0.608158		-0.0698009	-0.034378	0.29	0.77282		0.0521299	0.087626	0.448333	0.707009		-0.00750267	0.0468006	0.577778	0.373714		-0.0194466	-0.0638294	0.405	0.782864		0.0599487	0.138153	0.501667	0.795443		-0.0217805	-0.025191	0.403333	0.630899
-1.039		-0.0107013	0.0456199	0.516667	0.329656		0.0470219	-0.0386819	0.363333	0.613443		-0.0710488	-0.032366	0.288333	0.773138		0.0489784	0.0812756	0.453333	0.705973		-0.00770332	0.0429111	0.571111	0.374201		-0.0193622	-0.0659069	0.408333	0.784588		0.060496	0.139728	0.505	0.796394		-0.0212787	-0.0304444	0.395	0.627625
-1.038		-0.0116739	0.0486013	0.523333	0.330126		0.0460373	-0.0400573	0.363333	0.619275		-0.0724347	-0.0305047	0.28	0.772514		0.0456494	0.0773579	0.458333	0.704907		-0.006975	0.0380253	0.56	0.370747		-0.0197028	-0.06402	0.408333	0.786104		0.0601602	0.139565	0.503333	0.798273		-0.0213072	-0.0315523	0.395	0.623659
-1.037		-0.0114075	0.0505632	0.526667	0.331829		0.0446342	-0.0400828	0.356667	0.6234		-0.0747624	-0.0291784	0.271667	0.771924		0.0426636	0.0759741	0.463333	0.702944		-0.00760393	0.0339685	0.546667	0.367729		-0.0203709	-0.0658245	0.406667	0.787694		0.0598186	0.140924	0.496667	0.8007		-0.0216797	-0.0314371	0.396667	0.620114
-1.036		-0.0105114	0.0513093	0.528333	0.333787		0.044178	-0.0414737	0.355	0.625597		-0.0756604	-0.0307948	0.268333	0.771849		0.040273	0.0717607	0.468333	0.701233		-0.0083377	0.0312781	0.54	0.362745		-0.0207872	-0.0639782	0.403333	0.789072		0.0593261	0.147778	0.49	0.802462		-0.0222741	-0.0302191	0.398333	0.616599
-1.035		-0.00877954	0.0520484	0.53	0.334866		0.043107	-0.041766	0.353333	0.628342		-0.0766772	-0.033342	0.268333	0.771422		0.0384016	0.0668046	0.473333	0.699542		-0.00860156	0.0311551	0.537778	0.35926		-0.0191065	-0.0616781	0.403333	0.790358		0.0590318	0.151535	0.485	0.803936		-0.0221976	-0.0287575	0.406667	0.61303
-1.034		-0.00672864	0.050397	0.53	0.335569		0.0427359	-0.039529	0.351667	0.630617		-0.0779322	-0.034777	0.268333	0.771617		0.0358967	0.063764	0.478333	0.697581		-0.00947877	0.0299866	0.533333	0.358217		-0.01888	-0.0610279	0.403333	0.792834		0.0605289	0.15488	0.485	0.804369		-0.0238504	-0.0273752	0.411667	0.609577
-1.033		-0.00702518	0.0495791	0.531667	0.335313		0.0414111	-0.0385876	0.35	0.633611		-0.0798057	-0.0354326	0.265	0.772027		0.0330022	0.0625763	0.481667	0.69587		-0.009961	0.0272634	0.531111	0.359826		-0.0181839	-0.0580108	0.413333	0.794585		0.0604596	0.156377	0.481667	0.805125		-0.024045	-0.0272329	0.411667	0.606617
-1.032		-0.00706891	0.0513862	0.533333	0.33567		0.0410522	-0.0387613	0.348333	0.635222		-0.0808568	-0.0404399	0.26	0.772944		0.0292375	0.0618114	0.483333	0.693456		-0.010328	0.0218766	0.528889	0.360989		-0.0170796	-0.0590229	0.413333	0.79562		0.061338	0.15763	0.478333	0.806248		-0.0244793	-0.0284868	0.411667	0.602895
-1.031		-0.00838083	0.0533068	0.531667	0.336935		0.0400527	-0.0383666	0.351667	0.635946		-0.0839637	-0.045156	0.253333	0.773296		0.0250862	0.0608108	0.483333	0.69019		-0.0117142	0.021345	0.526667	0.363068		-0.0173772	-0.0628352	0.408333	0.797109		0.0604628	0.157925	0.475	0.80749		-0.0255734	-0.0287169	0.408333	0.598884
-1.03		-0.00817936	0.0571015	0.53	0.336069		0.0390725	-0.0392112	0.355	0.637955		-0.0858411	-0.0497151	0.251667	0.77261		0.0218603	0.0594967	0.485	0.687888		-0.0130435	0.0215145	0.515556	0.363772		-0.0174779	-0.0625635	0.405	0.798529		0.0612437	0.161872	0.471667	0.807936		-0.0266025	-0.0316918	0.403333	0.59475
-1.029		-0.00764496	0.0582141	0.526667	0.33656		0.0387126	-0.0407381	0.356667	0.638726		-0.0864883	-0.0527258	0.255	0.772588		0.0190501	0.0570949	0.485	0.685385		-0.0137913	0.0206549	0.508889	0.362549		-0.0175561	-0.0631468	0.408333	0.79994		0.061651	0.165609	0.466667	0.808971		-0.0267171	-0.0344621	0.393333	0.589558
-1.028		-0.00601658	0.0586642	0.518333	0.33678		0.0380839	-0.0415376	0.361667	0.639476		-0.0878975	-0.0538067	0.258333	0.77246		0.0167252	0.0551656	0.478333	0.682855		-0.014005	0.0168698	0.504444	0.362388		-0.0174453	-0.0587799	0.415	0.800878		0.0622508	0.16352	0.465	0.809073		-0.027685	-0.0362813	0.381667	0.583497
-1.027		-0.00542243	0.0595334	0.516667	0.33806		0.0370205	-0.0407108	0.368333	0.639889		-0.0897539	-0.0559817	0.261667	0.771834		0.013905	0.055739	0.471667	0.679533		-0.014772	0.0145922	0.497778	0.362342		-0.0182285	-0.0562215	0.421667	0.801969		0.0610898	0.159111	0.46	0.809482		-0.0282107	-0.038743	0.376667	0.577892
-1.026		-0.00527182	0.0617824	0.518333	0.339377		0.0356715	-0.0407314	0.373333	0.640857		-0.0912964	-0.057061	0.258333	0.772257		0.0111142	0.0561338	0.465	0.675601		-0.0154152	0.0110534	0.495556	0.364628		-0.0156841	-0.0564319	0.423333	0.803262		0.0609237	0.156583	0.451667	0.810009		-0.0292703	-0.0412169	0.375	0.572736
-1.025		-0.00578443	0.0640582	0.518333	0.340043		0.0346179	-0.0401348	0.378333	0.643425		-0.0931551	-0.0593294	0.255	0.772189		0.00828477	0.0562311	0.458333	0.672145		-0.015766	0.00752691	0.493333	0.366399		-0.0174158	-0.0576764	0.426667	0.804483		0.0613317	0.157179	0.45	0.810826		-0.0298302	-0.0446842	0.37	0.568002
-1.024		-0.00525509	0.0646021	0.515	0.341241		0.0329575	-0.0423471	0.386667	0.646308		-0.0948511	-0.0586313	0.253333	0.772109		0.00537038	0.054644	0.451667	0.669199		-0.0161466	0.00750393	0.488889	0.36743		-0.0175043	-0.0584909	0.426667	0.8064		0.0621041	0.154689	0.446667	0.811938		-0.0295805	-0.0469142	0.366667	0.564033
-1.023		-0.00386972	0.0633971	0.513333	0.34426		0.031128	-0.0449217	0.391667	0.649172		-0.0955212	-0.0581476	0.25	0.771966		0.00311669	0.0530344	0.45	0.666972		-0.0164326	0.00695163	0.486667	0.368664		-0.0183294	-0.0538076	0.428333	0.809011		0.0624678	0.14694	0.445	0.81335		-0.0291986	-0.0502799	0.368333	0.559203
-1.022		-0.00155776	0.063261	0.513333	0.346649		0.0297456	-0.047607	0.395	0.651608		-0.0966956	-0.0567083	0.248333	0.771358		0.00122455	0.0529499	0.445	0.664434		-0.0172509	0.00544515	0.486667	0.369171		-0.0167565	-0.050115	0.428333	0.810717		0.062562	0.141399	0.438333	0.813628		-0.0283979	-0.0514924	0.371667	0.553677
-1.021		-0.000334987	0.0635755	0.518333	0.348976		0.0292087	-0.0496505	0.395	0.653993		-0.0974114	-0.0556841	0.245	0.770622		-0.00112117	0.0514554	0.441667	0.661257		-0.0180894	0.00428986	0.486667	0.368433		-0.0163667	-0.0439049	0.43	0.812111		0.0623959	0.137764	0.435	0.813565		-0.0288893	-0.0534668	0.375	0.548897
-1.02		-1.16392e-05	0.0640388	0.516667	0.351276		0.0274937	-0.0547015	0.395	0.656369		-0.099059	-0.054725	0.243333	0.769682		-0.00340539	0.0497915	0.435	0.657852		-0.0187496	0.00592482	0.484444	0.367987		-0.0154127	-0.0431916	0.428333	0.813141		0.0622115	0.132968	0.433333	0.812623		-0.0292592	-0.0532358	0.375	0.544827
-1.019		-0.00119493	0.0638675	0.521667	0.354834		0.025968	-0.0599829	0.391667	0.658254		-0.10076	-0.0536223	0.24	0.768645		-0.00589603	0.0464155	0.425	0.655281		-0.0182643	0.00611847	0.477778	0.368355		-0.0173052	-0.0415846	0.423333	0.813971		0.0619365	0.130051	0.436667	0.812321		-0.0298586	-0.0560185	0.375	0.540712
-1.018		-0.000625353	0.0672554	0.53	0.358218		0.0244647	-0.0638514	0.39	0.660367		-0.102332	-0.0516093	0.238333	0.768248		-0.00828353	0.0412307	0.415	0.65333		-0.0185274	0.00275602	0.471111	0.368757		-0.0179968	-0.0402794	0.421667	0.815454		0.0616283	0.127284	0.44	0.812978		-0.0294219	-0.0599541	0.366667	0.536495
-1.017		0.000159097	0.0700425	0.538333	0.361624		0.0236338	-0.0670553	0.388333	0.662461		-0.103351	-0.0496193	0.233333	0.767537		-0.00989663	0.0365103	0.403333	0.651263		-0.018721	-0.000989877	0.464444	0.370392		-0.0181487	-0.0374789	0.421667	0.817116		0.0620316	0.124886	0.435	0.813053		-0.0295898	-0.0631485	0.363333	0.532338
-1.016		0.0015484	0.0722266	0.543333	0.364933		0.0226289	-0.0677673	0.388333	0.664229		-0.104873	-0.0500029	0.231667	0.767356		-0.0114105	0.0312368	0.388333	0.649029		-0.0192205	-0.00453221	0.457778	0.371007		-0.0166891	-0.0384478	0.428333	0.81806		0.062223	0.124505	0.438333	0.813234		-0.0290076	-0.064377	0.361667	0.528586
-1.015		0.00309317	0.0737204	0.55	0.367972		0.0222768	-0.0695355	0.39	0.665318		-0.106214	-0.0505538	0.23	0.767102		-0.0132211	0.0250138	0.383333	0.645916		-0.0184995	-0.00813069	0.453333	0.373341		-0.01595	-0.0375125	0.423333	0.818845		0.0624521	0.128083	0.443333	0.813026		-0.0297779	-0.0661244	0.363333	0.525279
-1.014		0.0031683	0.0736795	0.551667	0.368754		0.0207843	-0.0696784	0.39	0.665606		-0.108078	-0.0513466	0.228333	0.767261		-0.0152055	0.0207245	0.38	0.643104		-0.0181853	-0.0103898	0.453333	0.374264		-0.0151117	-0.0362692	0.415	0.819489		0.0612954	0.127686	0.451667	0.812209		-0.029676	-0.0650889	0.36	0.521254
-1.013		0.00214313	0.0732978	0.556667	0.371452		0.0198957	-0.0678647	0.39	0.665869		-0.109302	-0.0517638	0.225	0.767713		-0.0175144	0.0168721	0.38	0.64041		-0.0182054	-0.0100213	0.453333	0.376616		-0.0146756	-0.0348949	0.41	0.820621		0.0613624	0.128238	0.453333	0.811659		-0.0296074	-0.0648106	0.355	0.517582
-1.012		0.00230644	0.0726454	0.558333	0.373971		0.0192117	-0.0677005	0.391667	0.665671		-0.111044	-0.0536402	0.221667	0.767823		-0.0200884	0.0144895	0.383333	0.638919		-0.0193782	-0.0109396	0.451111	0.376777		-0.0150642	-0.0343839	0.41	0.821039		0.060508	0.126299	0.45	0.811436		-0.029919	-0.0643347	0.351667	0.515209
-1.011		0.00231889	0.0740344	0.561667	0.377026		0.0184217	-0.0666759	0.395	0.665222		-0.112493	-0.0591838	0.215	0.767671		-0.0224839	0.0118516	0.385	0.63709		-0.0202323	-0.0130952	0.451111	0.376457		-0.0165888	-0.0348731	0.411667	0.822078		0.0599593	0.126139	0.446667	0.811775		-0.0299089	-0.0642766	0.35	0.513142
-1.01		0.00278183	0.0757966	0.558333	0.379946		0.0176718	-0.0654516	0.398333	0.665021		-0.112911	-0.0644634	0.21	0.767789		-0.024059	0.00868519	0.385	0.634788		-0.0198712	-0.0136308	0.46	0.377375		-0.0162056	-0.0370373	0.415	0.822933		0.0599028	0.125544	0.45	0.812357		-0.0290175	-0.0643589	0.348333	0.509553
-1.009		0.00417505	0.0770146	0.558333	0.381223		0.0176281	-0.0651723	0.398333	0.663298		-0.113572	-0.0693705	0.206667	0.768678		-0.0253795	0.00632629	0.385	0.63213		-0.0194983	-0.0110239	0.464444	0.380198		-0.0166895	-0.0385384	0.413333	0.823178		0.0592963	0.128215	0.455	0.81255		-0.0289429	-0.0670712	0.336667	0.504765
-1.008		0.00524102	0.076667	0.555	0.383495		0.0166494	-0.0650446	0.396667	0.661954		-0.11541	-0.071487	0.201667	0.769813		-0.0269507	0.00461277	0.381667	0.630031		-0.0201415	-0.0118014	0.466667	0.380893		-0.0164208	-0.0377826	0.41	0.823958		0.058905	0.130266	0.46	0.813714		-0.0291839	-0.0692709	0.328333	0.502003
-1.007		0.00648693	0.0745521	0.555	0.38586		0.0161071	-0.0643574	0.401667	0.660767		-0.116686	-0.0731393	0.2	0.771115		-0.0285789	0.00313657	0.383333	0.628634		-0.0201497	-0.0123622	0.471111	0.380687		-0.015286	-0.0341734	0.41	0.824915		0.0594045	0.127547	0.458333	0.814616		-0.0294814	-0.0709245	0.315	0.501625
-1.006		0.00639314	0.0748088	0.56	0.388056		0.016075	-0.0624794	0.4	0.659761		-0.118695	-0.0778529	0.198333	0.77225		-0.030513	0.00354858	0.388333	0.627004		-0.0203118	-0.0128367	0.468889	0.382318		-0.0153993	-0.034625	0.408333	0.825326		0.0582294	0.122978	0.451667	0.815258		-0.0293591	-0.0736743	0.303333	0.499693
-1.005		0.00793865	0.0762579	0.563333	0.392031		0.0152254	-0.0599329	0.4	0.659397		-0.120485	-0.0796911	0.196667	0.77305		-0.0317484	0.00522143	0.39	0.623975		-0.0203814	-0.0114431	0.466667	0.385722		-0.0155943	-0.0356032	0.41	0.825911		0.058308	0.119937	0.45	0.81532		-0.029516	-0.0750038	0.293333	0.497885
-1.004		0.00952289	0.0760023	0.561667	0.395647		0.014609	-0.0579161	0.403333	0.658303		-0.121636	-0.0816922	0.195	0.774243		-0.0333335	0.00556437	0.393333	0.620949		-0.0197575	-0.0137262	0.462222	0.390692		-0.0153624	-0.0370723	0.415	0.825754		0.0573033	0.11778	0.451667	0.815636		-0.0287551	-0.0765332	0.28	0.494781
-1.003		0.0122043	0.0758514	0.56	0.398846		0.014673	-0.0572026	0.406667	0.657619		-0.122828	-0.0824654	0.2	0.775556		-0.0338132	0.00439046	0.398333	0.617606		-0.0195492	-0.014793	0.471111	0.397165		-0.0159247	-0.036879	0.418333	0.825555		0.0564248	0.116049	0.458333	0.815706		-0.0287411	-0.0775499	0.27	0.493338
-1.002		0.0131355	0.0732711	0.555	0.401616		0.0146297	-0.0579188	0.408333	0.65684		-0.123805	-0.083555	0.203333	0.77696		-0.034529	0.00380883	0.398333	0.614854		-0.0195214	-0.0166596	0.482222	0.402835		-0.0164232	-0.0322044	0.423333	0.825109		0.0549781	0.109039	0.46	0.816492		-0.0288573	-0.0781067	0.263333	0.490113
-1.001		0.0142634	0.0709772	0.548333	0.403659		0.013317	-0.0578671	0.408333	0.656545		-0.125219	-0.084056	0.206667	0.777537		-0.0351366	0.00557383	0.398333	0.612081		-0.0187313	-0.0165012	0.491111	0.408117		-0.0141119	-0.0290616	0.43	0.824281		0.0549517	0.104329	0.461667	0.816804		-0.0292754	-0.0785042	0.261667	0.486291
-1		0.0140122	0.0699006	0.546667	0.407479		0.0133242	-0.057595	0.408333	0.656778		-0.126581	-0.0852371	0.208333	0.777429		-0.0360504	0.00554599	0.395	0.608485		-0.0182196	-0.0164692	0.5	0.413516		-0.0135233	-0.0245975	0.438333	0.823354		0.0539544	0.101344	0.461667	0.816324		-0.0292458	-0.0784657	0.261667	0.483787
-0.999		0.0148271	0.0704054	0.545	0.411024		0.0127968	-0.060297	0.408333	0.656749		-0.128377	-0.0863666	0.206667	0.777045		-0.0368074	0.00539515	0.393333	0.605133		-0.018464	-0.0140321	0.508889	0.41628		-0.0149385	-0.0238989	0.436667	0.823024		0.0533321	0.0985602	0.461667	0.815311		-0.0290115	-0.0779748	0.261667	0.48123
-0.998		0.0158817	0.070979	0.541667	0.414889		0.0123904	-0.062889	0.408333	0.657241		-0.128725	-0.086559	0.208333	0.776993		-0.0374914	0.00170679	0.39	0.601742		-0.0186258	-0.0132347	0.513333	0.421119		-0.0137815	-0.0239136	0.433333	0.823287		0.0528104	0.0942713	0.456667	0.813305		-0.029274	-0.0807727	0.261667	0.479493
-0.997		0.017443	0.0744253	0.535	0.418336		0.0117606	-0.0657095	0.405	0.658024		-0.129707	-0.0842706	0.215	0.77688		-0.0372681	-0.00149173	0.385	0.598499		-0.0190317	-0.0158718	0.52	0.427032		-0.0132609	-0.0218559	0.435	0.823575		0.05269	0.0892874	0.45	0.810562		-0.0289856	-0.0831936	0.258333	0.477097
-0.996		0.0178797	0.0754735	0.526667	0.421752		0.0120751	-0.0670006	0.406667	0.65889		-0.129815	-0.0812906	0.218333	0.776118		-0.0377881	-0.00391636	0.381667	0.595871		-0.0180776	-0.0193359	0.52	0.43105		-0.0130161	-0.0218221	0.44	0.823844		0.0522041	0.0865315	0.448333	0.808144		-0.0299446	-0.0838986	0.258333	0.472562
-0.995		0.0183743	0.0765082	0.523333	0.427736		0.0114347	-0.0667249	0.41	0.659829		-0.131048	-0.0793835	0.221667	0.775095		-0.0381828	-0.00802734	0.378333	0.592697		-0.0179764	-0.0211212	0.52	0.433596		-0.0123432	-0.0241494	0.441667	0.823853		0.0514451	0.0840851	0.45	0.805587		-0.0291186	-0.0844165	0.256667	0.467952
-0.994		0.0178626	0.0778336	0.518333	0.432822		0.0115655	-0.0663835	0.403333	0.660933		-0.132198	-0.0791889	0.223333	0.774723		-0.0392734	-0.0138381	0.368333	0.590722		-0.0178795	-0.0216051	0.515556	0.437309		-0.0126316	-0.0248669	0.45	0.823384		0.0511158	0.0838498	0.451667	0.80302		-0.0294054	-0.0832373	0.258333	0.463122
-0.993		0.0185516	0.077212	0.513333	0.4383		0.011632	-0.0658658	0.396667	0.661775		-0.133557	-0.0754826	0.226667	0.774394		-0.040733	-0.0184562	0.356667	0.587585		-0.0189753	-0.0214409	0.513333	0.439722		-0.0129009	-0.0251561	0.453333	0.823414		0.0499803	0.0829794	0.456667	0.801125		-0.0299992	-0.0822669	0.258333	0.457811
-0.992		0.019255	0.0767088	0.506667	0.44186		0.0116812	-0.0638142	0.391667	0.663237		-0.133854	-0.0746308	0.23	0.774014		-0.0411809	-0.0223081	0.346667	0.584172		-0.0203848	-0.0197897	0.515556	0.442347		-0.013136	-0.0238797	0.446667	0.823664		0.0482092	0.0807241	0.453333	0.798976		-0.0307007	-0.0813384	0.258333	0.451716
-0.991		0.0201297	0.0747182	0.498333	0.44553		0.011839	-0.0624611	0.39	0.665252		-0.134264	-0.0744366	0.23	0.77461		-0.0406113	-0.0269408	0.335	0.580255		-0.0205528	-0.0203622	0.524444	0.445468		-0.0122057	-0.023586	0.438333	0.823804		0.046638	0.0767562	0.446667	0.796472		-0.0302354	-0.0809604	0.258333	0.445109
-0.99		0.0212732	0.0738697	0.493333	0.450859		0.0121515	-0.0596813	0.391667	0.666997		-0.134381	-0.0785558	0.228333	0.7747		-0.0406722	-0.0313804	0.321667	0.576887		-0.0196489	-0.0200318	0.524444	0.444787		-0.0104054	-0.0255984	0.435	0.823549		0.046013	0.0735404	0.438333	0.794165		-0.0299266	-0.0800442	0.258333	0.439946
-0.989		0.0216917	0.0735246	0.486667	0.457464		0.0117161	-0.0561163	0.391667	0.669099		-0.134596	-0.0821333	0.225	0.774441		-0.041734	-0.0362848	0.31	0.572603		-0.0200266	-0.019714	0.522222	0.446471		-0.00867497	-0.0283806	0.43	0.823931		0.0455072	0.0727156	0.426667	0.792558		-0.0297614	-0.0800598	0.26	0.435252
-0.988		0.0223744	0.0722868	0.478333	0.463986		0.0107739	-0.054906	0.39	0.671504		-0.134761	-0.0861506	0.223333	0.774508		-0.0430024	-0.0409047	0.301667	0.568672		-0.0206424	-0.0182183	0.522222	0.448149		-0.00870622	-0.0317573	0.43	0.823582		0.0455769	0.0766124	0.425	0.791799		-0.0299671	-0.0819607	0.263333	0.431851
-0.987		0.0219836	0.0709807	0.465	0.469513		0.011068	-0.0539546	0.39	0.673748		-0.136189	-0.0873556	0.221667	0.774954		-0.04423	-0.0443724	0.29	0.565268		-0.0215801	-0.0181411	0.526667	0.450199		-0.00845804	-0.0351562	0.431667	0.822973		0.0446252	0.0785649	0.425	0.790606		-0.0307364	-0.0826918	0.265	0.428398
-0.986		0.0229308	0.0686299	0.453333	0.473572		0.0102087	-0.0514997	0.388333	0.676254		-0.137128	-0.0884505	0.22	0.775074		-0.0449219	-0.0468455	0.281667	0.562366		-0.0223713	-0.0174242	0.528889	0.452544		-0.00720517	-0.0337076	0.43	0.822896		0.0435084	0.074729	0.425	0.789121		-0.0318996	-0.0815331	0.268333	0.423785
-0.985		0.0237936	0.0677333	0.441667	0.478158		0.0108065	-0.0484942	0.39	0.677983		-0.137653	-0.0920013	0.221667	0.775163		-0.0446832	-0.048872	0.275	0.559373		-0.0221226	-0.0181782	0.531111	0.455236		-0.00867321	-0.032278	0.426667	0.822917		0.0423988	0.0693946	0.43	0.788335		-0.0310766	-0.0806339	0.266667	0.419386
-0.984		0.0244361	0.0662901	0.431667	0.482636		0.0112184	-0.0442644	0.388333	0.678493		-0.138149	-0.0941203	0.226667	0.774692		-0.0447224	-0.0495566	0.268333	0.555819		-0.0212259	-0.0181633	0.533333	0.45868		-0.00855339	-0.0316126	0.428333	0.822855		0.0412941	0.0688209	0.433333	0.787706		-0.0313615	-0.081822	0.268333	0.414751
-0.983		0.0245066	0.0641603	0.421667	0.486292		0.0112527	-0.0417305	0.383333	0.679346		-0.138181	-0.0952008	0.233333	0.775199		-0.0456611	-0.0499316	0.261667	0.552187		-0.0208645	-0.0194363	0.535556	0.463288		-0.00890211	-0.0335805	0.428333	0.822965		0.039881	0.0696631	0.435	0.786651		-0.0308852	-0.0827535	0.27	0.410986
-0.982		0.0244088	0.0639514	0.408333	0.488873		0.0104891	-0.040114	0.375	0.681251		-0.139375	-0.0954302	0.24	0.775387		-0.046306	-0.0494641	0.255	0.54911		-0.0206635	-0.0182267	0.535556	0.469221		-0.0065311	-0.036428	0.423333	0.823575		0.0396933	0.0681835	0.435	0.785041		-0.0305626	-0.0824347	0.273333	0.408806
-0.981		0.0237753	0.0601785	0.398333	0.491654		0.0100609	-0.0390318	0.366667	0.682376		-0.140455	-0.0965747	0.24	0.775834		-0.0469209	-0.0493782	0.246667	0.545136		-0.0204849	-0.0185901	0.535556	0.47255		-0.0101164	-0.0343525	0.42	0.824236		0.0399331	0.0641258	0.438333	0.783553		-0.0305422	-0.0815207	0.273333	0.40436
-0.98		0.024422	0.0562038	0.39	0.493247		0.00940037	-0.035053	0.361667	0.683005		-0.142023	-0.0964777	0.24	0.775891		-0.0468736	-0.0474562	0.236667	0.541677		-0.020332	-0.0161485	0.537778	0.477329		-0.0114081	-0.0325742	0.423333	0.825158		0.03874	0.0615327	0.443333	0.782914		-0.0318157	-0.0809617	0.281667	0.401178
-0.979		0.025201	0.0544437	0.383333	0.495364		0.00961661	-0.0334717	0.36	0.683625		-0.140516	-0.0978148	0.243333	0.77589		-0.0467262	-0.0464276	0.228333	0.537378		-0.0195457	-0.0126919	0.542222	0.48061		-0.010872	-0.0273852	0.426667	0.826165		0.0375935	0.0572744	0.441667	0.782409		-0.032405	-0.0809976	0.291667	0.397246
-0.978		0.0255115	0.0540475	0.378333	0.498099		0.0102312	-0.0345046	0.358333	0.684824		-0.139132	-0.0972652	0.246667	0.776338		-0.0465112	-0.0451085	0.22	0.532554		-0.0195234	-0.00911365	0.548889	0.485822		-0.0102424	-0.0253996	0.431667	0.826875		0.0372163	0.0556619	0.441667	0.780785		-0.0312985	-0.0818486	0.296667	0.394454
-0.977		0.0251995	0.0536028	0.371667	0.500012		0.0110798	-0.0366301	0.361667	0.686072		-0.137629	-0.0976467	0.248333	0.7764		-0.0467402	-0.0467642	0.213333	0.528659		-0.0175726	-0.00576786	0.557778	0.491141		-0.00956669	-0.0236182	0.43	0.827068		0.0372295	0.0528433	0.441667	0.779148		-0.0308987	-0.083384	0.301667	0.391495
-0.976		0.0248169	0.0550231	0.365	0.502005		0.0110256	-0.0362371	0.363333	0.688017		-0.137743	-0.0952892	0.246667	0.776652		-0.0466328	-0.0476274	0.208333	0.524665		-0.0164279	-0.00622676	0.56	0.499239		-0.00846073	-0.0208209	0.433333	0.82819		0.0369793	0.0485993	0.445	0.777676		-0.0296486	-0.0843409	0.31	0.389592
-0.975		0.0247548	0.0562413	0.363333	0.503156		0.0106461	-0.0362042	0.365	0.690056		-0.137908	-0.0914581	0.243333	0.777206		-0.0467178	-0.0481744	0.208333	0.520965		-0.0163902	-0.00831653	0.56	0.506673		-0.0107153	-0.0195671	0.431667	0.829078		0.0373197	0.0465294	0.451667	0.776965		-0.0300819	-0.0848547	0.313333	0.387417
-0.974		0.0257299	0.0569209	0.36	0.505098		0.0106383	-0.0365231	0.37	0.692073		-0.138429	-0.088893	0.243333	0.776611		-0.0466847	-0.0516594	0.205	0.516702		-0.0166887	-0.00956372	0.56	0.510691		-0.0110689	-0.0176926	0.436667	0.829572		0.0359727	0.04407	0.456667	0.776682		-0.0303236	-0.0837928	0.316667	0.384012
-0.973		0.0262502	0.057435	0.36	0.508504		0.0114712	-0.0352092	0.371667	0.694137		-0.13752	-0.0870585	0.246667	0.775435		-0.0467756	-0.0557192	0.2	0.512846		-0.0170456	-0.0072396	0.56	0.512856		-0.0105386	-0.0180817	0.433333	0.830506		0.0346086	0.0432794	0.465	0.775652		-0.0310212	-0.0824974	0.321667	0.381751
-0.972		0.0257387	0.0544997	0.356667	0.511113		0.0121388	-0.0317997	0.373333	0.696953		-0.137575	-0.084518	0.253333	0.774518		-0.0460608	-0.0588976	0.196667	0.50807		-0.0175466	-0.00285037	0.562222	0.517857		-0.0106306	-0.017167	0.433333	0.831419		0.0334045	0.0412365	0.473333	0.774867		-0.030104	-0.0822439	0.326667	0.380778
-0.971		0.026063	0.0526851	0.346667	0.513739		0.013367	-0.0282844	0.373333	0.700321		-0.136816	-0.0840818	0.263333	0.774255		-0.0463048	-0.062354	0.19	0.504878		-0.0163616	0.00206989	0.564444	0.522667		-0.0101168	-0.0129722	0.435	0.832112		0.0339669	0.0401843	0.48	0.773792		-0.0293627	-0.0811593	0.333333	0.379367
-0.97		0.0260709	0.0487954	0.341667	0.516759		0.0141993	-0.0245909	0.376667	0.703945		-0.135988	-0.0853877	0.271667	0.774827		-0.0466442	-0.0677845	0.183333	0.501285		-0.0164686	0.00336149	0.571111	0.529162		-0.00937102	-0.0122169	0.438333	0.83337		0.0342822	0.0370187	0.491667	0.773057		-0.0275583	-0.0801828	0.345	0.376852
-0.969		0.0266495	0.0456271	0.341667	0.518093		0.0138258	-0.0214638	0.378333	0.707569		-0.135467	-0.0870251	0.271667	0.774898		-0.0473425	-0.0721084	0.178333	0.49779		-0.0160805	0.00406645	0.577778	0.536372		-0.00819227	-0.0138181	0.438333	0.834255		0.0343622	0.0323624	0.498333	0.771862		-0.0279582	-0.0792349	0.36	0.375928
-0.968		0.0269447	0.045743	0.348333	0.520535		0.014065	-0.0186886	0.378333	0.710967		-0.135886	-0.0903589	0.271667	0.774492		-0.048326	-0.0768574	0.178333	0.494364		-0.0158562	0.0069483	0.582222	0.542154		-0.00744026	-0.0158685	0.433333	0.835156		0.033426	0.03252	0.51	0.771146		-0.028551	-0.0801311	0.376667	0.374493
-0.967		0.0270821	0.0452452	0.353333	0.522837		0.0145676	-0.0169099	0.376667	0.714913		-0.136538	-0.0923986	0.273333	0.773908		-0.0485904	-0.0825353	0.178333	0.490894		-0.0156785	0.00881195	0.584444	0.547234		-0.00565554	-0.0195292	0.425	0.835869		0.0335032	0.0353051	0.516667	0.770629		-0.0293028	-0.0811218	0.39	0.371863
-0.966		0.0262164	0.0421137	0.353333	0.525464		0.0156824	-0.0142486	0.376667	0.717848		-0.136153	-0.0925285	0.276667	0.773191		-0.0482936	-0.0881857	0.176667	0.488962		-0.0148719	0.0117469	0.582222	0.551442		-0.00752414	-0.0214016	0.42	0.836672		0.0334211	0.0351345	0.523333	0.769628		-0.0277919	-0.0790277	0.4	0.370469
-0.965		0.0259688	0.0404746	0.358333	0.527271		0.0172922	-0.0112781	0.376667	0.72021		-0.135493	-0.0914599	0.28	0.773016		-0.0487064	-0.0923872	0.176667	0.486553		-0.0132849	0.0141823	0.582222	0.555619		-0.00657893	-0.020082	0.418333	0.83733		0.0329924	0.0311883	0.528333	0.768453		-0.0270445	-0.075565	0.411667	0.368745
-0.964		0.0255058	0.0393357	0.365	0.528168		0.0184758	-0.00777509	0.371667	0.723015		-0.134575	-0.0944436	0.283333	0.772731		-0.0495638	-0.0949138	0.176667	0.483356		-0.0129386	0.0155638	0.582222	0.559121		-0.00801237	-0.01926	0.428333	0.837872		0.0321244	0.0295931	0.535	0.767639		-0.0260219	-0.0758925	0.415	0.368676
-0.963		0.0260913	0.038308	0.371667	0.529132		0.0189188	-0.00311476	0.371667	0.725391		-0.13387	-0.0954037	0.29	0.772299		-0.0500034	-0.0969069	0.175	0.480409		-0.0121433	0.0154536	0.582222	0.561772		-0.0059321	-0.0197851	0.436667	0.838222		0.0323444	0.0313276	0.538333	0.767031		-0.0259949	-0.0760119	0.418333	0.368618
-0.962		0.0255679	0.0362043	0.375	0.529546		0.0195931	1.54528e-05	0.371667	0.727391		-0.133455	-0.0960086	0.293333	0.771907		-0.0509395	-0.0995919	0.17	0.475523		-0.0110535	0.0168059	0.584444	0.563598		-0.00678411	-0.0192852	0.441667	0.839483		0.032107	0.0336302	0.54	0.767128		-0.0258392	-0.0759932	0.423333	0.369151
-0.961		0.0261012	0.0357648	0.375	0.530505		0.0201405	0.00281505	0.371667	0.729362		-0.133748	-0.0947155	0.298333	0.772025		-0.0505839	-0.100602	0.171667	0.471383		-0.0108325	0.0187657	0.582222	0.565244		-0.00557016	-0.0210737	0.443333	0.840867		0.0316639	0.0337989	0.541667	0.766979		-0.0263992	-0.075049	0.428333	0.369468
-0.96		0.0259983	0.0334076	0.375	0.531351		0.0212006	0.00691236	0.371667	0.730796		-0.132919	-0.0946597	0.303333	0.772937		-0.0500838	-0.100762	0.175	0.468095		-0.00965716	0.0208404	0.584444	0.567158		-0.00612502	-0.0197494	0.445	0.842083		0.0309553	0.0345704	0.543333	0.76705		-0.0261395	-0.0756675	0.431667	0.3689
-0.959		0.0263055	0.0312818	0.373333	0.531564		0.0228386	0.0112946	0.371667	0.73297		-0.131545	-0.0951272	0.31	0.774067		-0.0502202	-0.100591	0.175	0.464723		-0.00886644	0.0233225	0.588889	0.570393		-0.0047043	-0.0174968	0.45	0.842815		0.0302729	0.0333016	0.541667	0.767181		-0.0242973	-0.0757857	0.436667	0.368689
-0.958		0.025779	0.0298105	0.371667	0.53148		0.0239445	0.0128964	0.373333	0.734085		-0.130537	-0.0960362	0.316667	0.774769		-0.0506494	-0.099044	0.176667	0.461568		-0.00821391	0.0266117	0.588889	0.57187		-0.00622028	-0.0146838	0.453333	0.843675		0.0299131	0.0314357	0.538333	0.767389		-0.0232387	-0.074546	0.441667	0.367912
-0.957		0.0253294	0.0285708	0.37	0.531318		0.0240751	0.0130957	0.37	0.735194		-0.129956	-0.0956618	0.325	0.776367		-0.0506212	-0.0971821	0.18	0.458918		-0.00737107	0.0300675	0.593333	0.574034		-0.00558372	-0.0144868	0.455	0.844317		0.0298055	0.0297576	0.538333	0.767812		-0.0222597	-0.0737402	0.445	0.367954
-0.956		0.0249881	0.0289299	0.366667	0.532677		0.0242096	0.01161	0.37	0.736978		-0.128982	-0.0950886	0.33	0.777599		-0.0507758	-0.0951934	0.185	0.454436		-0.00542896	0.0315773	0.597778	0.575432		-0.00640203	-0.0122424	0.456667	0.84496		0.0300036	0.0282847	0.538333	0.767895		-0.0223186	-0.0729091	0.446667	0.368776
-0.955		0.0255567	0.0296308	0.363333	0.534275		0.024646	0.0121709	0.368333	0.738831		-0.129611	-0.0936601	0.335	0.779606		-0.0502216	-0.0935153	0.178333	0.452126		-0.00535448	0.0312377	0.597778	0.577253		-0.00577117	-0.0114304	0.463333	0.846131		0.0289328	0.0245186	0.536667	0.768025		-0.0222856	-0.0724031	0.446667	0.368792
-0.954		0.0257828	0.0294326	0.358333	0.536764		0.0260897	0.0110003	0.37	0.741045		-0.129076	-0.0905039	0.341667	0.78075		-0.0493439	-0.0927005	0.175	0.449689		-0.0044828	0.0319093	0.597778	0.579909		-0.00385404	-0.0109335	0.461667	0.847102		0.0283519	0.0238252	0.528333	0.768978		-0.0218739	-0.0719527	0.45	0.368421
-0.953		0.0257218	0.0290589	0.356667	0.538648		0.0270626	0.00972069	0.37	0.74298		-0.128986	-0.0874497	0.353333	0.781349		-0.0479729	-0.0935772	0.171667	0.447379		-0.00491587	0.0312461	0.595556	0.580902		-0.00454039	-0.0102704	0.461667	0.847432		0.0278924	0.0214376	0.521667	0.769494		-0.0211904	-0.0695471	0.455	0.36786
-0.952		0.0251638	0.0300002	0.356667	0.541687		0.0281959	0.00954342	0.373333	0.744685		-0.12853	-0.0831046	0.358333	0.781853		-0.0476515	-0.0927034	0.166667	0.444995		-0.00243985	0.033573	0.595556	0.582652		-0.00468045	-0.00889752	0.46	0.848084		0.027909	0.0224139	0.523333	0.769706		-0.020081	-0.067596	0.455	0.367995
-0.951		0.0253252	0.0287669	0.358333	0.54431		0.0288881	0.0108162	0.376667	0.746237		-0.127667	-0.080025	0.36	0.782205		-0.0474537	-0.0921344	0.163333	0.44217		-0.00160727	0.037844	0.595556	0.584291		-0.0038252	-0.00852781	0.455	0.848193		0.0276957	0.0200216	0.523333	0.76967		-0.0189626	-0.066164	0.456667	0.368331
-0.95		0.0253518	0.0276058	0.365	0.547053		0.0283144	0.011751	0.38	0.747354		-0.126944	-0.078476	0.363333	0.783029		-0.0473467	-0.0921356	0.163333	0.440211		-0.00033613	0.0414788	0.591111	0.584516		-0.0033809	-0.00553887	0.451667	0.848749		0.0275219	0.0176215	0.516667	0.769495		-0.0187143	-0.064824	0.456667	0.369782
-0.949		0.0263516	0.0269616	0.37	0.550068		0.0287163	0.013462	0.381667	0.7494		-0.126559	-0.077157	0.365	0.783843		-0.0468861	-0.0948597	0.163333	0.438255		0.000216351	0.0420039	0.588889	0.583443		-0.00230682	-0.0045108	0.455	0.849207		0.0264347	0.0134091	0.503333	0.769043		-0.0196619	-0.0613679	0.463333	0.370908
-0.948		0.0264557	0.026108	0.378333	0.553471		0.0298846	0.015849	0.388333	0.751313		-0.126678	-0.076906	0.37	0.783727		-0.0460082	-0.0975981	0.165	0.435684		0.00152025	0.0446899	0.586667	0.585111		-0.000898691	-0.00771915	0.463333	0.849934		0.0260575	0.0112065	0.498333	0.767287		-0.0201444	-0.0585222	0.465	0.370628
-0.947		0.0252207	0.0273918	0.383333	0.557482		0.0304396	0.0164555	0.385	0.753139		-0.12647	-0.076993	0.37	0.78406		-0.0441669	-0.0995688	0.165	0.432027		0.00338349	0.0471115	0.586667	0.588131		-0.000497653	-0.0108892	0.466667	0.850763		0.0255492	0.0124685	0.496667	0.76575		-0.0191309	-0.0567797	0.47	0.36895
-0.946		0.02469	0.0270926	0.383333	0.561544		0.0317288	0.0168653	0.376667	0.755128		-0.125644	-0.0745314	0.363333	0.784127		-0.0428184	-0.101676	0.16	0.428636		0.00548403	0.049711	0.595556	0.590621		0.000281436	-0.0145383	0.465	0.851898		0.0255847	0.0155039	0.491667	0.764302		-0.0184072	-0.0546343	0.475	0.368427
-0.945		0.0242982	0.025181	0.38	0.566066		0.0319882	0.0172626	0.366667	0.756762		-0.125371	-0.0743662	0.356667	0.783978		-0.0430855	-0.105046	0.158333	0.427052		0.00627461	0.0519751	0.6	0.591589		-0.000364253	-0.0175444	0.466667	0.85301		0.0249691	0.0162075	0.483333	0.762595		-0.0174764	-0.050549	0.48	0.368124
-0.944		0.024895	0.0248546	0.38	0.569755		0.0317627	0.0191868	0.358333	0.758288		-0.124789	-0.073702	0.358333	0.783472		-0.0424652	-0.10721	0.151667	0.424721		0.0075566	0.0540267	0.604444	0.59173		1.29793e-05	-0.0173288	0.463333	0.853774		0.0250082	0.0166337	0.481667	0.7599		-0.0179253	-0.0465206	0.488333	0.367911
-0.943		0.0251144	0.0248569	0.378333	0.573215		0.0321357	0.0212297	0.355	0.759645		-0.124181	-0.075695	0.358333	0.782175		-0.0426514	-0.108004	0.145	0.422389		0.00902799	0.0562463	0.597778	0.591849		0.00204707	-0.016858	0.463333	0.854267		0.0234462	0.0167299	0.473333	0.757651		-0.0180781	-0.0456755	0.486667	0.364934
-0.942		0.0265845	0.0261221	0.378333	0.578546		0.0327773	0.0235183	0.351667	0.760706		-0.124132	-0.0749115	0.363333	0.78124		-0.0413035	-0.107985	0.145	0.419872		0.00962968	0.0572553	0.591111	0.592971		0.00376162	-0.0199534	0.463333	0.854884		0.0237211	0.0200919	0.468333	0.755735		-0.0188794	-0.0462786	0.481667	0.362163
-0.941		0.0263429	0.0260383	0.378333	0.583387		0.0338976	0.0247357	0.348333	0.762253		-0.124119	-0.0737974	0.371667	0.780335		-0.0394304	-0.108519	0.143333	0.416812		0.0106764	0.0585507	0.588889	0.595564		0.00383937	-0.0207355	0.463333	0.855756		0.0235621	0.0222921	0.461667	0.754029		-0.0182187	-0.0457475	0.476667	0.360263
-0.94		0.0261338	0.02568	0.376667	0.588138		0.0358725	0.0261936	0.35	0.763287		-0.123314	-0.0717341	0.378333	0.779787		-0.0385097	-0.105015	0.146667	0.414115		0.0123817	0.0592468	0.584444	0.597724		0.00407648	-0.0249394	0.46	0.856783		0.0219821	0.024138	0.46	0.752955		-0.0179283	-0.0450138	0.47	0.358955
-0.939		0.0251889	0.0233972	0.38	0.59291		0.0374034	0.029199	0.355	0.763842		-0.122308	-0.0694949	0.386667	0.779691		-0.0385638	-0.101826	0.148333	0.411953		0.0134424	0.0608265	0.58	0.60042		0.00282293	-0.0256213	0.466667	0.857341		0.0203822	0.0259239	0.461667	0.75182		-0.0172112	-0.0447698	0.466667	0.357574
-0.938		0.0253798	0.0222038	0.383333	0.59713		0.037814	0.0315227	0.358333	0.764566		-0.121694	-0.068316	0.393333	0.778268		-0.0374492	-0.098405	0.148333	0.409879		0.0156785	0.0650831	0.58	0.601532		0.00203471	-0.0204499	0.475	0.857483		0.0201488	0.0263766	0.465	0.751802		-0.0178101	-0.0435805	0.46	0.354644
-0.937		0.0255949	0.0208924	0.386667	0.602397		0.0385916	0.0323532	0.361667	0.765074		-0.119909	-0.0682709	0.4	0.776608		-0.0367148	-0.0938033	0.146667	0.406935		0.0179184	0.0680426	0.575556	0.601774		0.00177284	-0.0194188	0.478333	0.857684		0.0201084	0.0253901	0.47	0.753288		-0.0180777	-0.0419706	0.456667	0.351854
-0.936		0.0265137	0.0209286	0.388333	0.607732		0.0388952	0.031743	0.366667	0.764455		-0.119637	-0.0688131	0.406667	0.775312		-0.0340997	-0.0888737	0.146667	0.403904		0.0184989	0.0710022	0.582222	0.602416		0.00209649	-0.0162075	0.48	0.857888		0.0195488	0.0257154	0.47	0.754169		-0.0184785	-0.0405145	0.453333	0.350083
-0.935		0.0268575	0.0225486	0.388333	0.61154		0.0397328	0.0311164	0.373333	0.763952		-0.118	-0.0685109	0.415	0.773916		-0.031648	-0.0827721	0.151667	0.401332		0.0195734	0.0725569	0.591111	0.605388		0.00342963	-0.0138562	0.483333	0.857988		0.0194477	0.0254907	0.47	0.755471		-0.0188728	-0.0385251	0.45	0.348337
-0.934		0.0263445	0.0223282	0.388333	0.614882		0.0408229	0.0303397	0.383333	0.762751		-0.11689	-0.0674723	0.425	0.77349		-0.0293131	-0.077696	0.158333	0.398297		0.0198228	0.0705678	0.604444	0.608539		0.00359017	-0.011019	0.488333	0.858636		0.0189931	0.023381	0.468333	0.755799		-0.0174665	-0.0391989	0.448333	0.346618
-0.933		0.0246837	0.0228101	0.388333	0.618027		0.0419275	0.0293511	0.391667	0.762471		-0.1156	-0.0669124	0.435	0.772991		-0.0278455	-0.0734232	0.16	0.396238		0.0218952	0.0702425	0.617778	0.614303		0.00336798	-0.0102242	0.483333	0.858929		0.0187113	0.0205065	0.468333	0.756187		-0.0161022	-0.0391027	0.446667	0.345085
-0.932		0.0247286	0.0235769	0.39	0.622071		0.0427397	0.0284035	0.4	0.761328		-0.114619	-0.0635811	0.443333	0.772769		-0.0265167	-0.0694891	0.16	0.394087		0.0235344	0.0688695	0.626667	0.619905		0.00218396	-0.00786449	0.483333	0.858619		0.0187842	0.0189629	0.471667	0.75714		-0.0153502	-0.0366346	0.446667	0.343042
-0.931		0.0250583	0.0251172	0.39	0.625833		0.0424177	0.02919	0.408333	0.760301		-0.113091	-0.0593849	0.45	0.771801		-0.0249758	-0.0629643	0.166667	0.390116		0.025726	0.0701737	0.628889	0.624187		0.00121598	-0.00698689	0.48	0.858303		0.0191431	0.0203779	0.478333	0.758541		-0.0157788	-0.0337402	0.445	0.341233
-0.93		0.0259165	0.0266775	0.39	0.627974		0.0420771	0.0301975	0.415	0.759359		-0.1112	-0.0561313	0.458333	0.77056		-0.0226011	-0.0592103	0.176667	0.386228		0.0265748	0.0744381	0.637778	0.628451		-9.62638e-05	-0.00662985	0.475	0.858299		0.0179158	0.0218257	0.49	0.759306		-0.0162049	-0.0323579	0.441667	0.338857
-0.929		0.0266728	0.0266967	0.388333	0.630027		0.0430898	0.0318012	0.421667	0.758145		-0.110463	-0.0521362	0.465	0.769811		-0.0201523	-0.0561568	0.183333	0.38317		0.0280404	0.0772009	0.646667	0.631076		-0.000653573	-0.00518757	0.48	0.858332		0.0179169	0.0207045	0.501667	0.760165		-0.0166	-0.0312875	0.438333	0.335353
-0.928		0.0258136	0.0272426	0.385	0.63206		0.0439503	0.0336786	0.426667	0.757054		-0.110456	-0.0484046	0.465	0.768299		-0.0176907	-0.0551391	0.188333	0.380147		0.0294543	0.0782358	0.651111	0.634756		7.20901e-06	-0.00545953	0.481667	0.858373		0.017525	0.0172373	0.501667	0.759729		-0.0155921	-0.0272672	0.44	0.331409
-0.927		0.0249002	0.0280749	0.388333	0.634216		0.0452004	0.0362803	0.428333	0.756002		-0.108852	-0.0465809	0.473333	0.766655		-0.0153842	-0.0540166	0.196667	0.3768		0.0310052	0.0810514	0.651111	0.638181		0.000330766	-0.00874531	0.476667	0.858404		0.0180448	0.0157015	0.501667	0.760122		-0.0139931	-0.0238444	0.441667	0.327632
-0.926		0.0246013	0.0301171	0.393333	0.636651		0.0462083	0.0358995	0.433333	0.755177		-0.107734	-0.0448096	0.478333	0.765935		-0.0150009	-0.0539479	0.2	0.374122		0.0323547	0.0837212	0.648889	0.6426		-0.00161346	-0.0138534	0.471667	0.858436		0.0183759	0.0187756	0.51	0.759831		-0.0128883	-0.0234713	0.435	0.325445
-0.925		0.0255707	0.0308281	0.398333	0.637696		0.0460608	0.0350358	0.433333	0.755		-0.105421	-0.0412339	0.485	0.764886		-0.014035	-0.0549133	0.205	0.371723		0.0341815	0.0872232	0.646667	0.646264		-0.00228237	-0.0191316	0.468333	0.858377		0.0180195	0.0219853	0.515	0.75971		-0.0135657	-0.0232115	0.431667	0.323383
-0.924		0.0264378	0.0293623	0.4	0.63917		0.0463015	0.033777	0.431667	0.755361		-0.104378	-0.0408159	0.488333	0.764308		-0.0127837	-0.0561417	0.208333	0.369871		0.0357597	0.0892319	0.646667	0.648796		-0.000688842	-0.020617	0.473333	0.858967		0.0161649	0.0202534	0.516667	0.759218		-0.0139368	-0.0198282	0.425	0.32094
-0.923		0.027026	0.0305522	0.4	0.641895		0.0469863	0.0342989	0.43	0.756099		-0.104134	-0.0408693	0.488333	0.762689		-0.0103687	-0.0581579	0.211667	0.368925		0.0371853	0.0903447	0.644444	0.652273		0.00178934	-0.0203996	0.476667	0.859658		0.0156162	0.019857	0.52	0.759454		-0.0146734	-0.017132	0.42	0.316376
-0.922		0.026218	0.0318844	0.401667	0.6442		0.0478784	0.0354245	0.438333	0.756052		-0.103726	-0.0416685	0.485	0.761261		-0.00736155	-0.0593573	0.22	0.36858		0.0380238	0.0901295	0.646667	0.654647		0.00101357	-0.0237039	0.476667	0.859897		0.0165638	0.0211284	0.521667	0.758822		-0.0141427	-0.016741	0.418333	0.311126
-0.921		0.0252266	0.0348214	0.4	0.646843		0.0503679	0.035499	0.446667	0.756486		-0.103082	-0.0404942	0.49	0.759779		-0.00548107	-0.0598397	0.23	0.368042		0.0387344	0.0905771	0.648889	0.655572		0.00217684	-0.0249441	0.476667	0.860026		0.0162529	0.0238212	0.521667	0.75779		-0.0138639	-0.0190209	0.42	0.308457
-0.92		0.0244298	0.0363812	0.398333	0.649091		0.0517769	0.0337321	0.446667	0.75726		-0.101731	-0.0400774	0.495	0.758102		-0.00515737	-0.0612053	0.24	0.367454		0.0389615	0.0911278	0.648889	0.655952		0.00173481	-0.0249367	0.466667	0.859995		0.0160282	0.0248077	0.518333	0.755289		-0.0126273	-0.0188517	0.416667	0.305604
-0.919		0.0244198	0.0361236	0.396667	0.651228		0.0519358	0.0339441	0.446667	0.757588		-0.101552	-0.0393728	0.495	0.756224		-0.00396195	-0.0586655	0.246667	0.368303		0.0405994	0.0895013	0.646667	0.657259		0.00195431	-0.0302723	0.455	0.860026		0.0156252	0.0252918	0.518333	0.753372		-0.0127442	-0.0179428	0.411667	0.303256
-0.918		0.0248821	0.0340741	0.391667	0.652701		0.0520671	0.0354425	0.445	0.757687		-0.100714	-0.0380877	0.493333	0.754042		-0.00355432	-0.0574313	0.251667	0.370525		0.0423763	0.0891028	0.651111	0.65893		0.00125585	-0.0297465	0.45	0.860459		0.0146171	0.0222827	0.516667	0.752297		-0.013243	-0.0172809	0.408333	0.300069
-0.917		0.0254113	0.0325929	0.39	0.654461		0.0521159	0.0367647	0.446667	0.757692		-0.101122	-0.0361375	0.496667	0.751775		-0.00121747	-0.0556394	0.26	0.371671		0.0421117	0.0907479	0.655556	0.65932		0.00214777	-0.0251177	0.458333	0.861113		0.012329	0.0214506	0.518333	0.750759		-0.0142476	-0.0167144	0.408333	0.296105
-0.916		0.0249668	0.0310073	0.39	0.656367		0.0528487	0.0357685	0.446667	0.75777		-0.100218	-0.0352272	0.506667	0.749387		0.00116528	-0.0520265	0.265	0.372858		0.0421944	0.0924697	0.662222	0.65915		0.00280636	-0.0271612	0.456667	0.861251		0.0121543	0.0219191	0.516667	0.749267		-0.0144753	-0.015416	0.405	0.292409
-0.915		0.0238881	0.0294159	0.383333	0.658454		0.0546586	0.0351595	0.446667	0.757732		-0.0993312	-0.0351143	0.513333	0.746806		0.00306335	-0.0481958	0.268333	0.372011		0.0422247	0.0946503	0.664444	0.659663		0.00500623	-0.0247678	0.458333	0.861275		0.011883	0.0224946	0.516667	0.747607		-0.0129694	-0.0136491	0.406667	0.290501
-0.914		0.0219514	0.0289068	0.385	0.659625		0.0552992	0.0356707	0.441667	0.757305		-0.0981971	-0.0332367	0.518333	0.744814		0.00377199	-0.042776	0.273333	0.372413		0.0436909	0.0960193	0.66	0.66023		0.00483837	-0.0238362	0.456667	0.8616		0.0125979	0.0213511	0.516667	0.745453		-0.0118101	-0.0129364	0.408333	0.289057
-0.913		0.0224664	0.0260133	0.381667	0.660998		0.0556157	0.0339396	0.438333	0.756821		-0.0975461	-0.0334673	0.523333	0.742915		0.00456005	-0.0377803	0.281667	0.372026		0.0449629	0.0938339	0.657778	0.661634		0.00360242	-0.0208875	0.456667	0.861918		0.0131798	0.0196684	0.513333	0.743507		-0.0117639	-0.0135948	0.411667	0.286577
-0.912		0.0231154	0.0245075	0.38	0.662634		0.0552935	0.0327338	0.433333	0.756072		-0.0957029	-0.0329237	0.531667	0.740393		0.00521443	-0.0330093	0.286667	0.373564		0.0472793	0.0924983	0.657778	0.661829		0.00371571	-0.0182971	0.46	0.861869		0.0134796	0.0183167	0.508333	0.741424		-0.0124817	-0.011753	0.411667	0.28424
-0.911		0.0233103	0.0230702	0.383333	0.664162		0.054458	0.0316269	0.423333	0.755173		-0.0946389	-0.0307444	0.536667	0.736978		0.0077105	-0.0279749	0.295	0.374327		0.0479527	0.0902554	0.657778	0.661335		0.00415243	-0.0171751	0.465	0.861898		0.0115235	0.0173917	0.503333	0.739774		-0.013305	-0.00921075	0.41	0.282746
-0.91		0.0226924	0.0218089	0.383333	0.666226		0.0550888	0.0328816	0.415	0.754388		-0.0939859	-0.0277654	0.536667	0.73412		0.0102825	-0.0212054	0.301667	0.373679		0.0493178	0.0915509	0.657778	0.660798		0.00466861	-0.0169337	0.468333	0.861144		0.0103747	0.017889	0.503333	0.738466		-0.0142918	-0.00576617	0.406667	0.281388
-0.909		0.0211973	0.0225336	0.385	0.668114		0.0558522	0.0340748	0.41	0.752914		-0.0941752	-0.0262315	0.531667	0.732331		0.0127809	-0.016581	0.306667	0.373804		0.0496611	0.0937541	0.655556	0.660654		0.00433552	-0.0160783	0.468333	0.860467		0.011105	0.020231	0.508333	0.73699		-0.0136229	-0.00255719	0.405	0.279533
-0.908		0.0190714	0.0204693	0.386667	0.670448		0.0570945	0.0357581	0.403333	0.75152		-0.092847	-0.0261978	0.526667	0.730957		0.0145826	-0.0123392	0.313333	0.373388		0.0505822	0.0960881	0.653333	0.661321		0.00448166	-0.0153335	0.473333	0.860317		0.0115129	0.0180832	0.503333	0.736585		-0.012045	-3.22548e-05	0.4	0.278636
-0.907		0.0179083	0.0180361	0.386667	0.672992		0.0585922	0.0375076	0.396667	0.749545		-0.0903002	-0.0270448	0.52	0.729224		0.015325	-0.00876895	0.318333	0.373863		0.0515161	0.0973979	0.653333	0.661848		0.00208401	-0.0138808	0.476667	0.86028		0.0119858	0.016245	0.498333	0.735873		-0.0114129	0.00410737	0.396667	0.280171
-0.906		0.0174611	0.0177279	0.383333	0.675476		0.0582138	0.0384648	0.391667	0.748515		-0.0882351	-0.0298769	0.516667	0.727257		0.0159504	-0.00446988	0.33	0.373627		0.0531107	0.0982152	0.655556	0.662607		0.00370412	-0.0138221	0.483333	0.859821		0.0113077	0.015397	0.498333	0.73552		-0.0126885	0.00453965	0.395	0.279092
-0.905		0.0169261	0.0161325	0.378333	0.678446		0.0577773	0.0374151	0.385	0.74744		-0.0871443	-0.0330382	0.518333	0.72581		0.0177878	-0.00297286	0.333333	0.372392		0.0538492	0.100415	0.657778	0.664472		0.00463346	-0.017601	0.488333	0.859354		0.00922176	0.017147	0.493333	0.734533		-0.0138301	0.00412883	0.393333	0.277588
-0.904		0.0164339	0.0139643	0.376667	0.68212		0.0583184	0.0359894	0.38	0.746062		-0.0870974	-0.0325743	0.516667	0.725129		0.0205074	-0.00105878	0.333333	0.372628		0.0543207	0.103058	0.662222	0.66732		0.00709223	-0.0212067	0.485	0.858466		0.00764243	0.0178369	0.488333	0.733645		-0.0146422	0.0070136	0.396667	0.274733
-0.903		0.0146316	0.0111806	0.373333	0.685508		0.0585703	0.0347238	0.371667	0.744901		-0.0868246	-0.0341474	0.515	0.724866		0.0229097	0.000905179	0.333333	0.370886		0.0548476	0.105102	0.664444	0.670731		0.00707077	-0.0236187	0.483333	0.857747		0.00784184	0.0133984	0.486667	0.732329		-0.0142692	0.00960331	0.401667	0.274251
-0.902		0.0131975	0.0108356	0.371667	0.689142		0.0601725	0.0338345	0.366667	0.743856		-0.0859914	-0.0362616	0.515	0.723988		0.0247969	0.00059316	0.338333	0.370791		0.0537137	0.10414	0.664444	0.674175		0.00740551	-0.0250717	0.481667	0.856563		0.0085393	0.0107339	0.488333	0.731407		-0.0145376	0.0113837	0.401667	0.271499
-0.901		0.0110993	0.00890784	0.375	0.692199		0.0609966	0.0327328	0.366667	0.742707		-0.0849184	-0.0390429	0.513333	0.722866		0.0253846	0.000152161	0.34	0.370778		0.0542349	0.102596	0.664444	0.677477		0.00553965	-0.0297712	0.475	0.855209		0.00920156	0.0101009	0.485	0.730691		-0.0144976	0.0107707	0.401667	0.268123
-0.9		0.0105203	0.00718275	0.38	0.69502		0.0609263	0.0294131	0.365	0.742005		-0.0835319	-0.0358426	0.508333	0.721025		0.0264432	-0.000722611	0.338333	0.369783		0.0551274	0.10109	0.662222	0.680075		0.00658029	-0.0295443	0.473333	0.85396		0.00917391	0.0120371	0.481667	0.728669		-0.0163163	0.00883653	0.401667	0.266751
-0.899		0.0099805	0.00672933	0.386667	0.698162		0.0605951	0.0262383	0.363333	0.740982		-0.0821292	-0.0338918	0.503333	0.719305		0.0272128	-0.000368949	0.338333	0.368928		0.0560346	0.101139	0.66	0.681579		0.00727282	-0.0304504	0.471667	0.853298		0.00756137	0.0127004	0.478333	0.725459		-0.0180574	0.0074229	0.401667	0.265702
-0.898		0.00950622	0.00467042	0.393333	0.701772		0.0606872	0.0263225	0.356667	0.740558		-0.0817205	-0.0315743	0.501667	0.718674		0.0295078	0.000786798	0.34	0.367443		0.0561021	0.103164	0.657778	0.683756		0.00999509	-0.0346962	0.475	0.85285		0.00536014	0.0113818	0.478333	0.721457		-0.0194239	0.0063246	0.401667	0.266195
-0.897		0.00808996	0.00176824	0.395	0.705268		0.0606933	0.0268874	0.35	0.7401		-0.081077	-0.0282062	0.5	0.717377		0.03188	0.000746502	0.338333	0.365111		0.055922	0.104466	0.653333	0.687086		0.010522	-0.0340056	0.483333	0.852586		0.00498738	0.00824343	0.476667	0.716765		-0.020303	0.00519841	0.4	0.266576
-0.896		0.00634512	-0.00286223	0.395	0.707368		0.0613864	0.0268222	0.343333	0.738693		-0.0796774	-0.0232359	0.498333	0.715385		0.0333089	0.000297091	0.336667	0.365093		0.0548912	0.10692	0.648889	0.6898		0.011815	-0.0324596	0.481667	0.852133		0.00532096	0.0071404	0.478333	0.712172		-0.0201766	0.00301182	0.4	0.265969
-0.895		0.00401558	-0.00548964	0.398333	0.709881		0.0615574	0.025859	0.338333	0.737836		-0.0775356	-0.0185394	0.498333	0.712918		0.0334621	0.00138662	0.338333	0.362842		0.0552838	0.111338	0.651111	0.691379		0.0105141	-0.033869	0.475	0.851658		0.00593381	0.00717979	0.481667	0.707762		-0.0201784	0.00236513	0.4	0.265188
-0.894		0.00279676	-0.00723253	0.405	0.713034		0.0615441	0.0256307	0.331667	0.73706		-0.0761801	-0.0161708	0.501667	0.711306		0.0335415	0.00305361	0.338333	0.361167		0.0560744	0.113789	0.651111	0.693592		0.00844741	-0.0317711	0.48	0.850909		0.00662395	0.00672508	0.488333	0.703059		-0.0213844	0.00235181	0.398333	0.265715
-0.893		0.00146406	-0.00794242	0.408333	0.71633		0.0614418	0.0268587	0.326667	0.736548		-0.0738619	-0.0129638	0.5	0.709495		0.0334443	0.00728883	0.336667	0.359459		0.0589012	0.116901	0.651111	0.695634		0.0100532	-0.0313379	0.481667	0.850581		0.00605241	0.00571436	0.495	0.698666		-0.0228707	0.00133006	0.395	0.26583
-0.892		0.000410807	-0.0100785	0.405	0.718865		0.0609471	0.0263969	0.32	0.736724		-0.0731999	-0.0123111	0.501667	0.707013		0.0351088	0.00901644	0.34	0.357271		0.0582941	0.116216	0.648889	0.697289		0.0126762	-0.0305083	0.488333	0.850425		0.00342103	0.00349304	0.496667	0.693423		-0.0244859	0.00119327	0.395	0.263996
-0.891		-0.000939284	-0.0111683	0.401667	0.720877		0.0611371	0.0257575	0.311667	0.736952		-0.0719734	-0.00896747	0.51	0.704847		0.0369106	0.011512	0.341667	0.358077		0.0589045	0.115206	0.642222	0.699973		0.0140362	-0.0271869	0.498333	0.850096		0.00286332	0.00474223	0.5	0.688441		-0.0254694	0.00168636	0.393333	0.260688
-0.89		-0.00303542	-0.0118217	0.396667	0.723472		0.0619326	0.0274385	0.306667	0.737466		-0.07101	-0.00480084	0.515	0.703235		0.0389951	0.0156393	0.343333	0.357182		0.05735	0.113222	0.637778	0.701849		0.0148351	-0.0278684	0.498333	0.849169		0.00375332	0.00766728	0.508333	0.683636		-0.0253377	0.00201007	0.393333	0.259287
-0.889		-0.0059492	-0.0130745	0.388333	0.726656		0.0623548	0.029247	0.306667	0.737757		-0.0698534	-0.00179336	0.516667	0.700654		0.0395564	0.021296	0.343333	0.355999		0.0582264	0.11287	0.635556	0.704234		0.0146907	-0.0250166	0.496667	0.848864		0.00549973	0.0109605	0.521667	0.680164		-0.0242617	0.00382911	0.388333	0.258515
-0.888		-0.00802665	-0.0126812	0.381667	0.729318		0.0632813	0.0312824	0.305	0.738379		-0.0665596	-0.00249557	0.518333	0.698019		0.0392504	0.0242536	0.343333	0.355052		0.0579302	0.113593	0.633333	0.70493		0.0127695	-0.0200508	0.495	0.84824		0.0056427	0.0147261	0.531667	0.678004		-0.0241159	0.00676358	0.386667	0.259947
-0.887		-0.00891846	-0.0128071	0.38	0.731439		0.0639047	0.0330191	0.306667	0.738895		-0.0637375	-0.00354355	0.523333	0.695227		0.0381014	0.0264185	0.345	0.355656		0.0585219	0.113973	0.628889	0.705108		0.0122849	-0.0176046	0.495	0.847596		0.00469069	0.0148061	0.536667	0.676388		-0.0255453	0.00830902	0.386667	0.261396
-0.886		-0.00966118	-0.0132298	0.376667	0.733598		0.0638747	0.0348144	0.311667	0.739957		-0.0617942	-0.0053483	0.533333	0.691769		0.0384843	0.0286984	0.348333	0.357102		0.0589104	0.112548	0.624444	0.706113		0.0136456	-0.016233	0.495	0.84684		0.00285305	0.0155604	0.546667	0.675151		-0.0268259	0.0103025	0.383333	0.260586
-0.885		-0.0103533	-0.0142251	0.373333	0.7359		0.06443	0.0362208	0.318333	0.740869		-0.0602582	-0.00649778	0.541667	0.688484		0.0396614	0.0326691	0.355	0.358106		0.0608059	0.112379	0.62	0.707486		0.0163213	-0.014928	0.495	0.845878		0.00168596	0.0168706	0.561667	0.674554		-0.0275798	0.00969426	0.381667	0.259979
-0.884		-0.0124964	-0.0157567	0.371667	0.738871		0.0647361	0.0343034	0.318333	0.741228		-0.058467	-0.00777285	0.548333	0.684423		0.0414469	0.0329606	0.363333	0.359295		0.0606023	0.114465	0.622222	0.709458		0.0175172	-0.016223	0.5	0.844906		0.00200001	0.017175	0.571667	0.674119		-0.0269736	0.00914403	0.375	0.259336
-0.883		-0.0153242	-0.0182706	0.37	0.740857		0.0653213	0.0326489	0.32	0.741837		-0.0564252	-0.00819512	0.55	0.681829		0.0427612	0.033244	0.371667	0.359895		0.0594659	0.116969	0.628889	0.711527		0.0179108	-0.0188771	0.503333	0.844046		0.00427294	0.0175147	0.58	0.67313		-0.0266333	0.0112322	0.378333	0.26038
-0.882		-0.0188378	-0.0202472	0.365	0.742427		0.0658856	0.0331561	0.32	0.743736		-0.0541278	-0.00942259	0.543333	0.679413		0.041712	0.0323514	0.376667	0.361819		0.059892	0.117449	0.628889	0.714238		0.0158554	-0.0179684	0.501667	0.843285		0.0044917	0.0152465	0.58	0.67086		-0.0259616	0.0129241	0.381667	0.262119
-0.881		-0.0203062	-0.0213299	0.363333	0.743962		0.0657866	0.0331534	0.323333	0.744656		-0.05117	-0.011232	0.535	0.677432		0.040564	0.030985	0.383333	0.363869		0.0608891	0.115278	0.628889	0.716694		0.0140575	-0.0178485	0.495	0.842411		0.00363636	0.0147609	0.58	0.66916		-0.0268489	0.0140713	0.385	0.262616
-0.88		-0.0215782	-0.023792	0.356667	0.744631		0.0651872	0.0328938	0.323333	0.745792		-0.0491782	-0.00982464	0.531667	0.674636		0.0406062	0.0296932	0.388333	0.36646		0.0611679	0.114102	0.633333	0.718768		0.0157805	-0.0160286	0.496667	0.84196		0.00354796	0.0146908	0.585	0.667003		-0.0272791	0.0129385	0.386667	0.261912
-0.879		-0.0224714	-0.0262981	0.351667	0.745547		0.0647458	0.0316144	0.318333	0.746841		-0.0484331	-0.00683379	0.531667	0.671447		0.0419	0.0276785	0.388333	0.368346		0.0616381	0.113655	0.637778	0.720586		0.0195648	-0.0139318	0.498333	0.841266		0.00239729	0.0163832	0.586667	0.665166		-0.0279342	0.0121632	0.388333	0.260557
-0.878		-0.0249921	-0.0279903	0.345	0.746969		0.0643428	0.0313878	0.315	0.747955		-0.0471319	-0.00428576	0.528333	0.669846		0.0433402	0.0279713	0.39	0.36952		0.0613236	0.113392	0.637778	0.722563		0.0204972	-0.0162146	0.498333	0.84017		0.00238273	0.0148314	0.585	0.661788		-0.0273595	0.0116104	0.393333	0.261279
-0.877		-0.0271555	-0.0300561	0.336667	0.747929		0.0645201	0.0321681	0.318333	0.749161		-0.0458939	-0.0015921	0.523333	0.668028		0.0439774	0.0258257	0.395	0.371408		0.0600961	0.116716	0.64	0.725223		0.0213159	-0.0164318	0.5	0.838559		0.00299633	0.0133071	0.578333	0.657465		-0.0274351	0.0114071	0.398333	0.261474
-0.876		-0.029988	-0.0331031	0.335	0.748763		0.0645158	0.0322492	0.321667	0.750345		-0.043039	0.00249659	0.521667	0.666881		0.0427289	0.0234916	0.4	0.373628		0.0600135	0.120124	0.64	0.728259		0.0203121	-0.0146293	0.496667	0.836946		0.00380481	0.00992412	0.571667	0.653912		-0.0264457	0.0119686	0.403333	0.262438
-0.875		-0.0319771	-0.0366164	0.335	0.749625		0.0641337	0.0323234	0.321667	0.751764		-0.0409918	0.00755676	0.521667	0.664717		0.0414374	0.020009	0.405	0.375694		0.0600439	0.122149	0.637778	0.730628		0.0191062	-0.0130466	0.5	0.835708		0.0039794	0.00859524	0.568333	0.650082		-0.0269862	0.0113995	0.405	0.26334
-0.874		-0.0331511	-0.0382588	0.338333	0.751319		0.0637948	0.0319018	0.321667	0.753577		-0.0386791	0.0131127	0.52	0.660772		0.0399998	0.0189821	0.403333	0.376785		0.0618729	0.127154	0.631111	0.73122		0.0206414	-0.0143068	0.5	0.834137		0.0044755	0.00867975	0.568333	0.646554		-0.0280411	0.0123035	0.405	0.264888
-0.873		-0.0339432	-0.040123	0.338333	0.753651		0.0624153	0.03164	0.323333	0.754696		-0.0377072	0.0161996	0.515	0.656711		0.0408778	0.0189236	0.403333	0.378126		0.0614346	0.127817	0.622222	0.730397		0.022095	-0.011225	0.505	0.832767		0.00293296	0.01053	0.566667	0.643617		-0.0285925	0.0137312	0.405	0.26789
-0.872		-0.0347939	-0.0412254	0.333333	0.755629		0.0614883	0.0317853	0.325	0.755982		-0.0363314	0.0165891	0.513333	0.652848		0.0415689	0.019541	0.406667	0.378407		0.0618236	0.128221	0.615556	0.729666		0.0233668	-0.0115638	0.506667	0.831483		0.00340507	0.0119806	0.556667	0.640307		-0.0285003	0.0132825	0.401667	0.272183
-0.871		-0.0360576	-0.0417378	0.33	0.757011		0.0612751	0.0289037	0.325	0.757275		-0.035169	0.016835	0.508333	0.650054		0.0420793	0.0178347	0.406667	0.381042		0.0607335	0.126611	0.615556	0.729998		0.0240519	-0.0102399	0.515	0.830463		0.00417649	0.0107289	0.55	0.636478		-0.0276549	0.0144504	0.401667	0.275922
-0.87		-0.0383433	-0.0414731	0.33	0.758774		0.0610148	0.0268954	0.323333	0.759089		-0.0342951	0.0222376	0.505	0.647986		0.0415	0.0199932	0.4	0.383345		0.0602338	0.12378	0.613333	0.731083		0.0235409	-0.00780383	0.525	0.82974		0.00604392	0.0121736	0.546667	0.633058		-0.026878	0.0175372	0.406667	0.278344
-0.869		-0.0396226	-0.0412286	0.335	0.759925		0.0607422	0.0252726	0.321667	0.760796		-0.032239	0.0251126	0.5	0.645187		0.0400007	0.0229006	0.401667	0.385702		0.0597685	0.120114	0.606667	0.732389		0.0215907	-0.00265629	0.528333	0.828735		0.00590164	0.014713	0.546667	0.629208		-0.0265085	0.0201682	0.41	0.283264
-0.868		-0.0405584	-0.0415868	0.336667	0.761557		0.0607825	0.025722	0.325	0.762173		-0.0296118	0.0276053	0.496667	0.642441		0.0383039	0.025352	0.403333	0.387504		0.0608903	0.118175	0.604444	0.733846		0.0227318	0.00277868	0.531667	0.827626		0.00594255	0.0158761	0.545	0.625396		-0.0275887	0.0225351	0.405	0.288019
-0.867		-0.0415499	-0.0416983	0.338333	0.763125		0.0594495	0.0254334	0.331667	0.764263		-0.0286965	0.0273169	0.488333	0.6386		0.0382519	0.0272358	0.405	0.388788		0.060596	0.115934	0.6	0.735004		0.0238831	0.0105053	0.541667	0.826766		0.0039319	0.0193176	0.546667	0.621374		-0.0282055	0.0247891	0.398333	0.291645
-0.866		-0.0420128	-0.0419539	0.333333	0.764489		0.0590091	0.0248227	0.335	0.765531		-0.0279274	0.0257635	0.48	0.635607		0.0389553	0.0298683	0.405	0.390013		0.0612731	0.112723	0.595556	0.735821		0.0263626	0.0138928	0.548333	0.826359		0.00364238	0.0197252	0.54	0.618626		-0.0280073	0.0274	0.396667	0.29471
-0.865		-0.0431852	-0.040962	0.33	0.765661		0.0587607	0.0262215	0.34	0.76673		-0.0270211	0.022382	0.47	0.633232		0.0394076	0.033225	0.406667	0.390709		0.0607165	0.109352	0.593333	0.737229		0.0287173	0.0155283	0.55	0.826389		0.00342861	0.021067	0.535	0.615355		-0.0271318	0.0301951	0.398333	0.297567
-0.864		-0.0445273	-0.0402264	0.33	0.76687		0.0584408	0.0266725	0.345	0.768134		-0.0242037	0.0205935	0.465	0.630739		0.0398082	0.0362229	0.408333	0.391818		0.0592418	0.109488	0.591111	0.738987		0.0280661	0.0147701	0.546667	0.826332		0.00524368	0.024004	0.53	0.61264		-0.0256231	0.0318214	0.401667	0.303429
-0.863		-0.0458301	-0.0409689	0.331667	0.767747		0.0581915	0.0242906	0.346667	0.768759		-0.0213784	0.0188288	0.461667	0.628035		0.0383971	0.0374691	0.411667	0.393083		0.0589996	0.110639	0.586667	0.739862		0.0252146	0.0134605	0.54	0.826341		0.00564215	0.0247363	0.526667	0.609268		-0.0251353	0.033025	0.401667	0.311723
-0.862		-0.0461235	-0.0426457	0.333333	0.768469		0.0577417	0.0229726	0.343333	0.769541		-0.0186755	0.015237	0.463333	0.624974		0.0360018	0.038776	0.411667	0.392155		0.0605134	0.112115	0.577778	0.73947		0.0253687	0.0161367	0.538333	0.826923		0.0046771	0.0249601	0.523333	0.606929		-0.026305	0.0340687	0.4	0.319444
-0.861		-0.0467904	-0.0440534	0.338333	0.769335		0.0565871	0.023416	0.338333	0.769954		-0.0173331	0.0124376	0.46	0.622792		0.0353602	0.038153	0.413333	0.392137		0.061386	0.111019	0.564444	0.739742		0.0275353	0.0133893	0.541667	0.827635		0.00364436	0.0222575	0.52	0.605619		-0.0269797	0.0359503	0.398333	0.326495
-0.86		-0.0478102	-0.0448625	0.341667	0.770085		0.0557324	0.0229975	0.338333	0.769505		-0.0169834	0.0129169	0.456667	0.62204		0.0352464	0.0384199	0.415	0.392002		0.0621587	0.108488	0.56	0.740153		0.0301677	0.0137761	0.545	0.828397		0.00246029	0.0212288	0.52	0.605214		-0.0263883	0.0365046	0.398333	0.333634
-0.859		-0.0492895	-0.0472571	0.346667	0.770871		0.0548835	0.0228266	0.34	0.76957		-0.0169132	0.0154746	0.455	0.62074		0.0353252	0.0366135	0.418333	0.39097		0.0617611	0.109315	0.56	0.741455		0.0305687	0.0163267	0.548333	0.828772		0.0033694	0.020237	0.52	0.604152		-0.0252968	0.0362828	0.398333	0.341821
-0.858		-0.0506804	-0.049148	0.348333	0.771089		0.0545328	0.0213548	0.338333	0.768772		-0.0159681	0.0174114	0.461667	0.618678		0.035772	0.0346086	0.418333	0.389255		0.0607474	0.111585	0.553333	0.741732		0.0305025	0.0166678	0.546667	0.829418		0.00476466	0.0217487	0.516667	0.602993		-0.0257013	0.0365734	0.401667	0.349906
-0.857		-0.0526334	-0.0502297	0.35	0.77116		0.0541701	0.0209419	0.336667	0.768015		-0.013801	0.0189755	0.468333	0.617528		0.0344478	0.0337479	0.416667	0.387641		0.0605612	0.112234	0.546667	0.742864		0.0278978	0.0141935	0.535	0.830013		0.0065288	0.0202492	0.51	0.601439		-0.0249604	0.0365627	0.403333	0.358328
-0.856		-0.0536705	-0.0522766	0.351667	0.771182		0.0529406	0.0200903	0.336667	0.768263		-0.012028	0.0207554	0.471667	0.616354		0.0318648	0.0301389	0.42	0.385482		0.0612625	0.112753	0.544444	0.743295		0.0268783	0.0193534	0.533333	0.830597		0.00644677	0.0176593	0.51	0.600216		-0.0260564	0.0361298	0.403333	0.366504
-0.855		-0.0544745	-0.0543015	0.356667	0.770814		0.0514759	0.0185272	0.336667	0.767934		-0.0108528	0.024519	0.473333	0.616485		0.0303813	0.0262159	0.416667	0.387051		0.0628336	0.115183	0.544444	0.74372		0.028156	0.0200991	0.535	0.830837		0.00568901	0.015143	0.51	0.599098		-0.0278519	0.0364551	0.4	0.372996
-0.854		-0.0547639	-0.0560536	0.353333	0.771463		0.0502993	0.0162138	0.34	0.768194		-0.0105664	0.0269927	0.473333	0.615505		0.0305631	0.0223663	0.416667	0.387312		0.0622936	0.116005	0.548889	0.745418		0.0295969	0.020625	0.538333	0.830782		0.00419641	0.0138893	0.508333	0.598598		-0.0277429	0.0361669	0.393333	0.379297
-0.853		-0.0559059	-0.0565905	0.351667	0.77174		0.0487541	0.0145098	0.343333	0.768093		-0.0101506	0.0330505	0.468333	0.614758		0.0313047	0.0178641	0.411667	0.388668		0.0625025	0.118789	0.553333	0.746209		0.0298101	0.0189566	0.54	0.830494		0.00406707	0.0142253	0.505	0.597669		-0.0262659	0.0357785	0.385	0.384812
-0.852		-0.0565514	-0.0558376	0.348333	0.772382		0.047135	0.0116189	0.346667	0.767817		-0.00923479	0.0375262	0.46	0.613894		0.0320247	0.0141029	0.408333	0.388868		0.0613553	0.11786	0.557778	0.746404		0.0294705	0.0160995	0.538333	0.830605		0.00457495	0.0151027	0.508333	0.595939		-0.0257555	0.035984	0.38	0.39104
-0.851		-0.0575067	-0.0557118	0.346667	0.772637		0.0459323	0.00955439	0.356667	0.767026		-0.00708521	0.0400724	0.453333	0.613525		0.0316555	0.0106394	0.403333	0.388732		0.0607272	0.116685	0.562222	0.746905		0.0270154	0.0153104	0.53	0.830137		0.00616993	0.0150766	0.508333	0.593391		-0.0255948	0.0348973	0.38	0.397821
-0.85		-0.0576147	-0.0536252	0.343333	0.772859		0.044497	0.00539616	0.363333	0.765931		-0.00569701	0.0438962	0.451667	0.612607		0.0303257	0.00720177	0.403333	0.390435		0.0593581	0.114796	0.568889	0.747555		0.024903	0.018306	0.521667	0.830258		0.00568645	0.0160813	0.503333	0.590707		-0.0257891	0.0354498	0.38	0.404811
-0.849		-0.057995	-0.0517164	0.341667	0.77279		0.0435309	0.00328321	0.368333	0.76545		-0.00387697	0.0486786	0.46	0.612023		0.0282213	0.00713372	0.406667	0.391529		0.0600919	0.112203	0.573333	0.747761		0.0255883	0.0215095	0.521667	0.829872		0.00464229	0.0179651	0.505	0.587106		-0.02723	0.0375828	0.378333	0.410968
-0.848		-0.0582824	-0.0493219	0.338333	0.772951		0.0415498	0.00234319	0.376667	0.764533		-0.0037395	0.053924	0.466667	0.610775		0.0281462	0.00825955	0.406667	0.392655		0.0591337	0.105721	0.577778	0.748526		0.0264392	0.025109	0.53	0.829837		0.00304414	0.0200577	0.505	0.582389		-0.0278331	0.0405474	0.376667	0.416831
-0.847		-0.0581628	-0.0470541	0.335	0.773628		0.0397558	0.00282873	0.386667	0.763697		-0.00428074	0.0589746	0.47	0.610714		0.0289791	0.00786718	0.405	0.392999		0.0590886	0.10095	0.582222	0.749766		0.0298385	0.0284542	0.536667	0.829803		0.00183982	0.0202043	0.505	0.576922		-0.0272679	0.0417575	0.378333	0.421228
-0.846		-0.0577004	-0.0453655	0.336667	0.774272		0.0395901	0.00135377	0.395	0.762842		-0.00462288	0.0611085	0.473333	0.610155		0.0294588	0.00783257	0.395	0.39302		0.0588801	0.0959202	0.584444	0.751335		0.0295911	0.031711	0.536667	0.830027		0.00228983	0.0213225	0.508333	0.570439		-0.0261616	0.0435621	0.38	0.426879
-0.845		-0.058237	-0.0435248	0.34	0.774971		0.0393306	-0.000786097	0.401667	0.762101		-0.00269675	0.0622176	0.471667	0.608806		0.0290513	0.0112011	0.393333	0.394895		0.0574457	0.091186	0.586667	0.752132		0.0280267	0.0346055	0.528333	0.830383		0.00364618	0.0195345	0.516667	0.564289		-0.0255503	0.0454848	0.383333	0.433062
-0.844		-0.0583521	-0.0403688	0.34	0.775177		0.0388059	-0.00108879	0.413333	0.761837		-0.000752865	0.0615252	0.471667	0.606599		0.0277378	0.013524	0.395	0.396033		0.0571205	0.0860422	0.584444	0.752268		0.0247852	0.0374508	0.526667	0.830629		0.0041391	0.0191586	0.52	0.557095		-0.0259586	0.0465005	0.385	0.438195
-0.843		-0.0583655	-0.0359962	0.338333	0.775092		0.0387574	-0.00186332	0.423333	0.761553		0.000302948	0.0613546	0.47	0.604734		0.0258556	0.0153327	0.4	0.398111		0.0569627	0.0845836	0.588889	0.752474		0.024623	0.039361	0.525	0.829976		0.00323233	0.0211456	0.518333	0.550589		-0.0274833	0.0468571	0.383333	0.441654
-0.842		-0.0586853	-0.0339924	0.336667	0.77521		0.0369435	-0.00370682	0.428333	0.760225		-0.000385712	0.0603521	0.466667	0.604347		0.0257737	0.0187834	0.403333	0.400572		0.0571379	0.0839812	0.595556	0.752617		0.0263366	0.0390944	0.528333	0.829337		0.0014329	0.0200579	0.518333	0.544369		-0.0282899	0.04697	0.383333	0.44631
-0.841		-0.058219	-0.0320667	0.338333	0.775503		0.0360559	-0.00243025	0.436667	0.759297		-0.00148765	0.0585799	0.463333	0.602956		0.0262591	0.0227739	0.405	0.402823		0.0571901	0.0832039	0.6	0.753264		0.0289433	0.0391716	0.533333	0.828714		-0.000957536	0.0185019	0.521667	0.537261		-0.0278818	0.0472773	0.383333	0.450684
-0.84		-0.0584508	-0.0307788	0.34	0.776772		0.0353805	0.000665283	0.441667	0.757864		-0.00207913	0.0546305	0.465	0.601144		0.0261281	0.0239392	0.41	0.405026		0.0572669	0.0779084	0.604444	0.753356		0.0295897	0.0380449	0.533333	0.827282		-0.001085	0.0127238	0.528333	0.531675		-0.0261474	0.0474953	0.383333	0.453949
-0.839		-0.0586266	-0.029533	0.341667	0.777847		0.0354974	0.00424334	0.441667	0.756542		-0.00160878	0.0540064	0.463333	0.5999		0.0263052	0.0255922	0.416667	0.408065		0.0552726	0.073459	0.606667	0.753656		0.0274134	0.03912	0.535	0.82593		0.000393312	0.00834378	0.531667	0.525398		-0.0269338	0.0470595	0.38	0.456898
-0.838		-0.0595396	-0.0293578	0.34	0.778238		0.0354226	0.00504534	0.44	0.755763		-2.71266e-05	0.0549207	0.46	0.597228		0.025184	0.0259225	0.42	0.411132		0.0552314	0.0733723	0.611111	0.754033		0.0252415	0.0397838	0.533333	0.824416		0.00165937	0.00551898	0.525	0.521685		-0.0275188	0.0458003	0.38	0.459878
-0.837		-0.0588345	-0.0298053	0.34	0.778767		0.0349521	0.00638928	0.445	0.754596		0.00104848	0.0528647	0.456667	0.594642		0.0226403	0.0270886	0.421667	0.41404		0.0544753	0.073961	0.617778	0.753292		0.0241772	0.0407111	0.53	0.822941		0.00120815	0.00507509	0.521667	0.520449		-0.0291421	0.0465857	0.383333	0.461937
-0.836		-0.0587077	-0.0295711	0.34	0.779669		0.0339195	0.00768701	0.448333	0.753297		0.000187587	0.0503388	0.451667	0.591751		0.0220965	0.0276687	0.418333	0.416466		0.0544639	0.0746235	0.624444	0.752886		0.0248775	0.0402686	0.535	0.821136		0.000455926	0.00325132	0.516667	0.518322		-0.0307529	0.0460877	0.386667	0.463196
-0.835		-0.0580522	-0.0309086	0.336667	0.78051		0.033082	0.00812765	0.451667	0.751733		-0.000840413	0.0470716	0.448333	0.588542		0.0223268	0.0263236	0.415	0.420134		0.0533141	0.07264	0.626667	0.753136		0.0263389	0.0444512	0.541667	0.819175		-0.0014079	-0.000581667	0.506667	0.516089		-0.0306526	0.0452025	0.386667	0.466065
-0.834		-0.0580167	-0.0320961	0.331667	0.780702		0.0319175	0.00726232	0.455	0.749956		-0.00124676	0.0460355	0.448333	0.586991		0.0230822	0.0239993	0.411667	0.423706		0.0531019	0.0717266	0.628889	0.754173		0.0265907	0.0443514	0.548333	0.817611		-0.00240284	-0.00311814	0.498333	0.513368		-0.0300289	0.0445669	0.391667	0.469035
-0.833		-0.0570266	-0.0337518	0.331667	0.780227		0.031161	0.00426455	0.458333	0.748384		-0.00112778	0.0455719	0.45	0.585535		0.0235286	0.020697	0.403333	0.427983		0.0519942	0.069656	0.628889	0.756611		0.0249991	0.0484284	0.553333	0.816204		-0.00223391	-0.00337992	0.491667	0.511445		-0.0303197	0.0439069	0.398333	0.472845
-0.832		-0.0566488	-0.0343703	0.335	0.780707		0.0308718	0.00103124	0.46	0.746105		0.000839314	0.0480671	0.455	0.58384		0.0227366	0.0172402	0.395	0.43251		0.0514757	0.0713079	0.631111	0.758946		0.0220899	0.0500393	0.555	0.81415		-0.000527174	-0.00322655	0.488333	0.5106		-0.0310691	0.0421947	0.403333	0.476475
-0.831		-0.0555704	-0.0351217	0.336667	0.781021		0.0300069	-0.00216235	0.465	0.744311		0.00114921	0.0475758	0.453333	0.580954		0.0218104	0.0131298	0.385	0.433544		0.0503456	0.0704186	0.628889	0.761057		0.0198313	0.0495262	0.551667	0.812072		-0.00110944	-0.00421521	0.486667	0.509697		-0.0323227	0.0405075	0.408333	0.481202
-0.83		-0.0550754	-0.0361802	0.34	0.780909		0.0292047	-0.00720191	0.466667	0.742002		0.00075851	0.047011	0.448333	0.577403		0.0201719	0.00918435	0.38	0.436394		0.0504908	0.0709911	0.626667	0.762767		0.0189306	0.0496007	0.56	0.810407		-0.00237468	-0.00800269	0.486667	0.508878		-0.0342111	0.0406243	0.411667	0.48496
-0.829		-0.0548184	-0.0355834	0.343333	0.78062		0.0277905	-0.0113744	0.468333	0.739742		-0.000674799	0.0474674	0.446667	0.575015		0.0202253	0.00512706	0.376667	0.43969		0.048137	0.070323	0.624444	0.76415		0.0212901	0.0488224	0.57	0.808849		-0.00543804	-0.00790183	0.485	0.508434		-0.0345974	0.0399081	0.416667	0.488779
-0.828		-0.0544798	-0.0343626	0.345	0.780218		0.0254736	-0.0154318	0.465	0.737205		-0.00227549	0.0518684	0.446667	0.571522		0.0207427	0.0044182	0.376667	0.443334		0.0476385	0.0676447	0.624444	0.766547		0.0238061	0.0503995	0.576667	0.807575		-0.00692532	-0.00950406	0.48	0.5059		-0.0349277	0.0383727	0.418333	0.490823
-0.827		-0.0536056	-0.0320424	0.343333	0.780012		0.0244894	-0.017261	0.463333	0.735004		-0.00339395	0.0551451	0.445	0.568539		0.0208504	0.00412724	0.376667	0.445896		0.0465784	0.0624557	0.626667	0.768977		0.0239924	0.0521305	0.581667	0.80585		-0.00729807	-0.0107157	0.483333	0.50289		-0.0341027	0.039431	0.421667	0.49254
-0.826		-0.0536054	-0.0286238	0.348333	0.77958		0.0236511	-0.0196279	0.46	0.732565		-0.00163622	0.0573924	0.44	0.564831		0.0197802	0.00234102	0.375	0.447851		0.0446531	0.059085	0.626667	0.771563		0.0221581	0.0549031	0.585	0.804107		-0.00640569	-0.0134136	0.485	0.497559		-0.0339097	0.0402324	0.423333	0.496557
-0.825		-0.0534889	-0.0257274	0.355	0.778642		0.0238435	-0.0211494	0.455	0.730107		-0.000557761	0.0570839	0.433333	0.560425		0.0198916	0.00130161	0.368333	0.449795		0.0420887	0.0554068	0.631111	0.773405		0.0178933	0.0569605	0.585	0.802775		-0.0070752	-0.0150973	0.481667	0.494627		-0.0348116	0.0413156	0.423333	0.500418
-0.824		-0.0534181	-0.0231727	0.36	0.777713		0.0240093	-0.0203527	0.458333	0.727943		-0.000686474	0.0546854	0.423333	0.557069		0.0179833	0.00441836	0.36	0.452413		0.0412013	0.0501051	0.633333	0.774498		0.0162625	0.0575396	0.583333	0.802796		-0.00811869	-0.018232	0.475	0.49063		-0.0367191	0.0423202	0.425	0.504611
-0.823		-0.0529907	-0.0193485	0.365	0.777643		0.0229993	-0.0196451	0.46	0.726043		-0.0022546	0.0546644	0.415	0.553074		0.0173854	0.00655477	0.353333	0.456192		0.0405812	0.0448895	0.631111	0.775814		0.0166133	0.058587	0.585	0.802661		-0.0104909	-0.0204975	0.47	0.487321		-0.0373784	0.0429302	0.423333	0.507682
-0.822		-0.0518483	-0.0158609	0.37	0.778025		0.0214275	-0.0210775	0.46	0.724112		-0.00396979	0.0532229	0.418333	0.547694		0.0180131	0.00931004	0.345	0.459328		0.039484	0.0454105	0.631111	0.776329		0.0186032	0.0585717	0.59	0.802367		-0.0127711	-0.0217532	0.473333	0.484658		-0.0377921	0.0429277	0.421667	0.510591
-0.821		-0.0513015	-0.0131772	0.373333	0.778372		0.0204493	-0.0216282	0.461667	0.722225		-0.00506801	0.0526082	0.418333	0.541622		0.0180757	0.0132624	0.335	0.46191		0.0386228	0.0458265	0.628889	0.776355		0.0204589	0.0565388	0.596667	0.801785		-0.0135657	-0.0250791	0.478333	0.4813		-0.0371875	0.0433951	0.42	0.514428
-0.82		-0.050409	-0.0105164	0.383333	0.778436		0.0204527	-0.0180067	0.461667	0.720994		-0.00497588	0.0481545	0.416667	0.535909		0.0176744	0.0164133	0.325	0.46468		0.0360684	0.0445502	0.624444	0.776112		0.017526	0.0531809	0.6	0.800816		-0.0130356	-0.0302002	0.476667	0.477298		-0.0374651	0.0429173	0.418333	0.518242
-0.819		-0.0500792	-0.00856176	0.385	0.778431		0.0207342	-0.0139138	0.463333	0.719655		-0.00389755	0.043692	0.411667	0.530215		0.0182531	0.0183876	0.321667	0.467638		0.0350673	0.0388984	0.62	0.775576		0.0139443	0.0506609	0.598333	0.800412		-0.0123047	-0.036179	0.475	0.474355		-0.0378933	0.0416249	0.413333	0.522407
-0.818		-0.0491203	-0.00749851	0.385	0.777959		0.0206912	-0.00973231	0.458333	0.717944		-0.00372279	0.0429879	0.408333	0.525283		0.0166964	0.0196105	0.32	0.47143		0.0343718	0.0345717	0.62	0.775807		0.0121262	0.0481635	0.596667	0.80042		-0.0132587	-0.0403611	0.475	0.47279		-0.0394509	0.0404611	0.408333	0.525913
-0.817		-0.0485661	-0.00751625	0.385	0.77773		0.0197203	-0.00618819	0.45	0.716901		-0.00553521	0.0429383	0.411667	0.519803		0.0163927	0.0216523	0.316667	0.474924		0.0333826	0.0321939	0.622222	0.774998		0.0136072	0.046033	0.596667	0.800631		-0.0144076	-0.0432814	0.483333	0.47048		-0.0401517	0.0379728	0.405	0.52937
-0.816		-0.0473994	-0.00751795	0.391667	0.777441		0.0186703	-0.00137183	0.44	0.716197		-0.00733736	0.0420326	0.41	0.513945		0.0163455	0.023005	0.313333	0.47861		0.0316594	0.0296124	0.62	0.774371		0.0144669	0.0450043	0.6	0.800825		-0.0170286	-0.0441479	0.493333	0.469213		-0.0398721	0.0366942	0.403333	0.532625
-0.815		-0.0464494	-0.00868953	0.398333	0.777375		0.0176799	0.000853026	0.433333	0.715221		-0.00890583	0.0394385	0.405	0.509066		0.017112	0.024446	0.306667	0.48146		0.0319373	0.028872	0.617778	0.774518		0.0143067	0.0428352	0.596667	0.800535		-0.018225	-0.0449685	0.498333	0.466746		-0.0390045	0.034784	0.4	0.536733
-0.814		-0.0447618	-0.0103115	0.4	0.776972		0.0167164	0.00191169	0.428333	0.713566		-0.00898753	0.0354966	0.4	0.504752		0.0182523	0.0236991	0.31	0.484786		0.0300079	0.027328	0.62	0.774846		0.0123303	0.0437459	0.591667	0.800729		-0.0186362	-0.0458136	0.5	0.46321		-0.0397564	0.0333146	0.401667	0.53998
-0.813		-0.0435184	-0.01148	0.403333	0.776511		0.0175211	0.00198405	0.421667	0.712167		-0.00740824	0.0334127	0.401667	0.500302		0.0178891	0.021864	0.308333	0.487827		0.0292863	0.027102	0.624444	0.774809		0.0102216	0.0419524	0.591667	0.800727		-0.0184059	-0.0467655	0.5	0.458076		-0.0405464	0.0312886	0.403333	0.542021
-0.812		-0.0429791	-0.0137129	0.411667	0.776436		0.0182882	0.000610578	0.415	0.710913		-0.00667218	0.0340442	0.403333	0.496629		0.0166839	0.0184444	0.308333	0.492254		0.0277846	0.0264841	0.626667	0.77517		0.0084199	0.0425092	0.591667	0.800536		-0.0194731	-0.0481422	0.508333	0.452848		-0.0418707	0.0291604	0.401667	0.543061
-0.811		-0.0431397	-0.0155531	0.42	0.77658		0.0183744	0.000176544	0.41	0.709662		-0.00752951	0.0354482	0.406667	0.491739		0.0155956	0.0154403	0.305	0.496609		0.0266485	0.0263228	0.617778	0.775341		0.00778151	0.0440091	0.588333	0.800156		-0.0213836	-0.0470773	0.513333	0.448385		-0.043872	0.0259032	0.4	0.544952
-0.81		-0.0421827	-0.018401	0.421667	0.777299		0.0177479	-0.00214714	0.405	0.707689		-0.00934655	0.0321312	0.408333	0.487136		0.0151197	0.0106129	0.308333	0.500409		0.0245275	0.0239105	0.611111	0.774832		0.00810655	0.0444757	0.585	0.798153		-0.0239098	-0.0485634	0.511667	0.444288		-0.043697	0.0223966	0.396667	0.547243
-0.809		-0.0420523	-0.0201176	0.421667	0.778121		0.0163226	-0.0042099	0.4	0.705583		-0.00981357	0.0303996	0.413333	0.483936		0.0166667	0.00632181	0.305	0.504116		0.0236519	0.0231091	0.611111	0.774511		0.0090722	0.041413	0.583333	0.79662		-0.0257944	-0.0496813	0.503333	0.43985		-0.0436266	0.0207755	0.395	0.54827
-0.808		-0.040357	-0.0197966	0.428333	0.779307		0.0150868	-0.00652812	0.39	0.703305		-0.0106679	0.0299678	0.421667	0.480673		0.0173926	0.00336213	0.296667	0.507546		0.0215672	0.0232709	0.611111	0.774069		0.00738569	0.0401499	0.585	0.795016		-0.0270128	-0.0472528	0.5	0.437196		-0.0435396	0.0191362	0.396667	0.549394
-0.807		-0.0395479	-0.0192947	0.431667	0.780507		0.0150912	-0.00818738	0.38	0.70004		-0.00981079	0.032777	0.423333	0.478676		0.0163097	0.00180676	0.29	0.511714		0.0203944	0.0236923	0.617778	0.773418		0.00460289	0.0386932	0.581667	0.793325		-0.0263782	-0.049592	0.495	0.435411		-0.0444727	0.0168504	0.4	0.5516
-0.806		-0.0388049	-0.0172635	0.44	0.781595		0.0155235	-0.0105161	0.371667	0.698298		-0.0090879	0.03377	0.428333	0.475192		0.0162255	-0.000135877	0.29	0.515056		0.0188034	0.0225444	0.62	0.771966		0.000825399	0.0407346	0.58	0.791103		-0.0275428	-0.0508546	0.49	0.433257		-0.0454913	0.0165841	0.41	0.553626
-0.805		-0.0390776	-0.0143894	0.448333	0.782844		0.0161542	-0.0133762	0.366667	0.696227		-0.00978047	0.0356335	0.435	0.472817		0.0150997	-0.00210502	0.29	0.518164		0.0175104	0.0210338	0.62	0.771344		-0.000800596	0.044108	0.58	0.78804		-0.0279098	-0.0538314	0.485	0.430362		-0.0476264	0.0160741	0.418333	0.555133
-0.804		-0.0389218	-0.0106961	0.456667	0.784135		0.0155758	-0.0160251	0.365	0.69374		-0.0121731	0.0348957	0.435	0.470278		0.0142935	-0.00081287	0.29	0.521647		0.0165269	0.0199552	0.617778	0.771245		0.000160237	0.0449046	0.58	0.784975		-0.0293156	-0.0577979	0.478333	0.427452		-0.0487462	0.0163016	0.426667	0.554808
-0.803		-0.0377849	-0.00897484	0.466667	0.785618		0.0140404	-0.0157352	0.361667	0.691442		-0.0132355	0.0342234	0.44	0.469086		0.0147762	0.000608345	0.281667	0.523452		0.0147418	0.0176974	0.622222	0.771796		0.00189996	0.0441699	0.578333	0.782187		-0.0307866	-0.0617246	0.47	0.424603		-0.048861	0.0175213	0.431667	0.554905
-0.802		-0.0369728	-0.00715334	0.475	0.786862		0.0131362	-0.0150864	0.36	0.688635		-0.013281	0.0379203	0.445	0.466749		0.01527	0.000924907	0.273333	0.526473		0.0140691	0.014229	0.628889	0.772518		0.0025885	0.0446548	0.576667	0.778711		-0.0317041	-0.0653981	0.465	0.422514		-0.0483889	0.0180652	0.435	0.553782
-0.801		-0.0362201	-0.00497709	0.48	0.78761		0.0127209	-0.0157309	0.36	0.686162		-0.0123345	0.0391498	0.453333	0.463779		0.0150858	0.00373487	0.26	0.529842		0.0124232	0.0154714	0.637778	0.772812		-0.000321229	0.0464438	0.571667	0.775285		-0.0312729	-0.0655298	0.46	0.419683		-0.048801	0.0192431	0.436667	0.5527
-0.8		-0.0353731	-0.0040578	0.483333	0.788445		0.0131631	-0.0131159	0.363333	0.684276		-0.0108836	0.0395376	0.461667	0.460536		0.0156326	0.00709741	0.253333	0.532688		0.0119998	0.0151473	0.626667	0.772786		-0.00249623	0.0438735	0.57	0.772139		-0.0304164	-0.0672077	0.456667	0.414589		-0.0502136	0.0205862	0.44	0.55178
-0.799		-0.0342673	-0.00206973	0.485	0.789437		0.0141347	-0.0100629	0.363333	0.682413		-0.0109764	0.0369323	0.465	0.457775		0.0145165	0.0111646	0.248333	0.535736		0.011524	0.0122987	0.617778	0.772109		-0.00424052	0.0419588	0.566667	0.769329		-0.0312636	-0.0687065	0.453333	0.408267		-0.0522792	0.0209606	0.441667	0.550579
-0.798		-0.0337368	-0.000178234	0.493333	0.790775		0.0140493	-0.00645982	0.365	0.68088		-0.0122037	0.0364757	0.465	0.456522		0.0149968	0.0144156	0.25	0.53867		0.0104792	0.00484509	0.611111	0.771969		-0.00274766	0.0387959	0.561667	0.767031		-0.0321303	-0.0722387	0.45	0.402066		-0.0529181	0.0205123	0.44	0.550431
-0.797		-0.0327136	0.000646622	0.5	0.792057		0.0123106	-0.0035913	0.361667	0.679392		-0.0132037	0.0385713	0.461667	0.454489		0.0153111	0.0171434	0.248333	0.541735		0.00905199	0.00160532	0.613333	0.772205		-0.00103699	0.0370276	0.568333	0.765119		-0.0339099	-0.0753719	0.448333	0.396609		-0.0523855	0.0203454	0.436667	0.550814
-0.796		-0.0320155	0.0010967	0.503333	0.792828		0.0119045	0.0013132	0.36	0.676741		-0.013692	0.0393297	0.463333	0.45178		0.0162193	0.020671	0.243333	0.545876		0.00891674	0.00220092	0.611111	0.771705		-0.000743588	0.0335965	0.571667	0.762735		-0.0341851	-0.0748454	0.448333	0.390073		-0.0513607	0.0204703	0.426667	0.550788
-0.795		-0.0308978	0.00137371	0.505	0.794023		0.0111082	0.00657671	0.363333	0.674555		-0.0128905	0.0391103	0.47	0.447147		0.0168104	0.0242415	0.245	0.548288		0.00747203	0.000670956	0.613333	0.77041		-0.00391871	0.0307943	0.573333	0.760501		-0.032883	-0.0741863	0.446667	0.384444		-0.0520569	0.0197612	0.413333	0.55092
-0.794		-0.0303344	0.000151851	0.51	0.795031		0.0116275	0.0092565	0.363333	0.672463		-0.0105027	0.0378993	0.473333	0.442696		0.0172487	0.0262273	0.243333	0.550467		0.00732502	0.00171463	0.611111	0.769047		-0.00550822	0.02805	0.571667	0.758542		-0.0320355	-0.0700822	0.45	0.378738		-0.0530087	0.0180276	0.401667	0.552152
-0.793		-0.0296184	-0.000251573	0.516667	0.796045		0.0126164	0.0109462	0.365	0.670496		-0.00978487	0.0338918	0.478333	0.437279		0.0163396	0.0286501	0.24	0.551868		0.00612511	0.00211386	0.608889	0.768393		-0.00636561	0.0264068	0.57	0.756306		-0.0320176	-0.0671416	0.451667	0.373695		-0.0546378	0.017719	0.395	0.554117
-0.792		-0.0297767	-0.00305501	0.523333	0.796769		0.0132383	0.0119577	0.368333	0.669086		-0.0114075	0.031819	0.48	0.431863		0.0166546	0.0284879	0.236667	0.552914		0.00564792	0.00237915	0.6	0.768564		-0.00608825	0.0272077	0.573333	0.75409		-0.0334384	-0.0648884	0.451667	0.366791		-0.0559922	0.0155703	0.39	0.554656
-0.791		-0.0291827	-0.00499995	0.528333	0.797609		0.0133069	0.0119293	0.365	0.667848		-0.013449	0.0304448	0.48	0.426439		0.0162717	0.0280893	0.238333	0.555031		0.00422432	0.00387416	0.591111	0.769148		-0.00497519	0.0290531	0.585	0.752246		-0.0344802	-0.0623013	0.455	0.362049		-0.0551288	0.0137664	0.381667	0.554324
-0.79		-0.0293145	-0.00636995	0.533333	0.798897		0.0132117	0.0126521	0.363333	0.666476		-0.0134447	0.0269693	0.478333	0.421949		0.0170968	0.0259727	0.236667	0.556277		0.00497486	0.00214853	0.582222	0.769049		-0.00338029	0.0307568	0.593333	0.749983		-0.0342781	-0.0604162	0.46	0.356005		-0.0538663	0.010765	0.373333	0.554928
-0.789		-0.0279782	-0.00874849	0.531667	0.800749		0.012471	0.0106729	0.365	0.664752		-0.013111	0.0226423	0.475	0.417423		0.0184525	0.0230639	0.236667	0.557996		0.00442766	-0.000562834	0.577778	0.768981		-0.00540746	0.0286472	0.596667	0.748229		-0.0343097	-0.0596264	0.455	0.351648		-0.0533511	0.00695085	0.365	0.556566
-0.788		-0.0266783	-0.00962617	0.528333	0.802157		0.0128559	0.0088586	0.366667	0.663471		-0.011314	0.0198737	0.475	0.412165		0.0181561	0.0199808	0.235	0.559789		0.00466475	-0.00166134	0.573333	0.767449		-0.0063371	0.0261665	0.59	0.745973		-0.0326226	-0.0591576	0.456667	0.348468		-0.0544534	0.00350208	0.356667	0.558768
-0.787		-0.025235	-0.00958125	0.526667	0.803055		0.0135389	0.00477911	0.365	0.661892		-0.010545	0.0198331	0.475	0.405631		0.018089	0.0179336	0.231667	0.562714		0.00332228	-0.00187589	0.568889	0.766414		-0.00970592	0.0251574	0.58	0.744158		-0.0328187	-0.0564631	0.46	0.346132		-0.0556669	0.000822691	0.345	0.560962
-0.786		-0.0256409	-0.00902619	0.526667	0.803566		0.0138217	0.00290337	0.36	0.661077		-0.0100743	0.0214924	0.475	0.397522		0.0178675	0.0174446	0.23	0.566085		0.00288231	-0.000683792	0.564444	0.765327		-0.0108018	0.0244043	0.575	0.742366		-0.0330808	-0.0559971	0.453333	0.346871		-0.057355	-0.00137538	0.338333	0.562497
-0.785		-0.0248008	-0.00809985	0.526667	0.804393		0.0128214	0.000800361	0.361667	0.660083		-0.0123396	0.022532	0.475	0.38967		0.0179458	0.0152878	0.226667	0.569081		0.00247946	-0.000460288	0.562222	0.764404		-0.0103958	0.0250286	0.575	0.739999		-0.033644	-0.054704	0.448333	0.347439		-0.0570181	-0.00293728	0.328333	0.563737
-0.784		-0.0243012	-0.00702884	0.528333	0.805999		0.0121997	-0.000360687	0.361667	0.657649		-0.0128349	0.0221119	0.471667	0.381919		0.0185693	0.0142306	0.22	0.572158		0.00183633	0.000528916	0.56	0.763774		-0.0075701	0.0240844	0.566667	0.737185		-0.0341461	-0.0562001	0.445	0.347529		-0.0560919	-0.00347356	0.32	0.56581
-0.783		-0.0239577	-0.00642273	0.533333	0.807002		0.0119821	-0.00214675	0.361667	0.654479		-0.0126003	0.0206004	0.468333	0.374425		0.0194737	0.0139451	0.215	0.575488		0.00217244	0.000417145	0.553333	0.763219		-0.00748933	0.0236351	0.561667	0.73529		-0.0349053	-0.0582928	0.441667	0.34817		-0.0551746	-0.00377326	0.315	0.567979
-0.782		-0.0233315	-0.00515814	0.535	0.808375		0.0123209	-0.000191023	0.365	0.653572		-0.00973788	0.0215056	0.466667	0.366875		0.0189312	0.0121755	0.21	0.579374		0.00132733	0.000652973	0.544444	0.763714		-0.00872267	0.0224896	0.555	0.733055		-0.0337429	-0.0582091	0.438333	0.346736		-0.0555163	-0.00346702	0.308333	0.570118
-0.781		-0.0228845	-0.00450298	0.531667	0.809836		0.0130043	-0.000693155	0.361667	0.651717		-0.00804205	0.0255062	0.47	0.361248		0.0187658	0.010682	0.205	0.582655		0.00127989	0.000784937	0.54	0.764038		-0.0115633	0.0249532	0.55	0.730983		-0.0329114	-0.059777	0.431667	0.346898		-0.0562736	-0.00340422	0.301667	0.572282
-0.78		-0.022688	-0.00263758	0.53	0.81062		0.0138149	-0.00270088	0.361667	0.651113		-0.00766855	0.0272192	0.471667	0.356085		0.0182729	0.0129147	0.2	0.58665		0.000766809	0.00496431	0.537778	0.763807		-0.0133472	0.0238602	0.545	0.729022		-0.0325104	-0.0583783	0.423333	0.346703		-0.0571643	-0.00242166	0.298333	0.574082
-0.779		-0.022659	-0.00271316	0.53	0.811255		0.0127713	-0.00332836	0.37	0.650109		-0.00939795	0.0281926	0.475	0.350567		0.0188402	0.0147556	0.198333	0.589391		0.00104564	0.00700011	0.535556	0.763087		-0.0114973	0.0206792	0.546667	0.726545		-0.033196	-0.0573581	0.418333	0.348494		-0.0565833	-0.00112143	0.296667	0.57617
-0.778		-0.0215043	-0.00133335	0.531667	0.811999		0.0121009	-0.00193323	0.383333	0.648508		-0.0103252	0.0266313	0.473333	0.346547		0.0197151	0.014868	0.2	0.592492		0.000219247	0.00273714	0.537778	0.76268		-0.010055	0.0189971	0.543333	0.723657		-0.0345848	-0.056821	0.425	0.346812		-0.0553913	-0.000582369	0.296667	0.577588
-0.777		-0.0212607	0.000618898	0.533333	0.812728		0.0117557	-1.04379e-05	0.391667	0.647677		-0.0105775	0.0279863	0.471667	0.342372		0.0204351	0.0164436	0.203333	0.596283		0.00175616	-0.00335591	0.535556	0.763305		-0.0089464	0.0169274	0.541667	0.720438		-0.0355537	-0.0570884	0.428333	0.343942		-0.0532899	-0.00216417	0.293333	0.578326
-0.776		-0.0197574	0.0032408	0.538333	0.813589		0.011322	0.00291808	0.398333	0.646817		-0.00917388	0.0296994	0.471667	0.340996		0.0200616	0.0186144	0.21	0.599709		0.00148736	-0.00604974	0.533333	0.763805		-0.0115454	0.0150199	0.536667	0.716556		-0.0345158	-0.0572542	0.423333	0.341869		-0.053366	-0.00349838	0.286667	0.580338
-0.775		-0.0188043	0.00466133	0.54	0.814368		0.0115223	0.00706848	0.405	0.64601		-0.00724679	0.0311853	0.475	0.338308		0.0201917	0.0214793	0.216667	0.603458		0.002126	-0.00570363	0.528889	0.763622		-0.0129374	0.0123523	0.536667	0.712771		-0.0331352	-0.0554209	0.423333	0.340232		-0.0541387	-0.00448049	0.283333	0.58183
-0.774		-0.018323	0.00601272	0.545	0.815324		0.0122375	0.011378	0.41	0.645935		-0.0061207	0.0329157	0.468333	0.333379		0.0195732	0.0241676	0.223333	0.606254		0.000419592	-0.00645133	0.52	0.76223		-0.0139677	0.00983509	0.531667	0.708594		-0.0327887	-0.0546731	0.426667	0.338747		-0.05564	-0.00694345	0.276667	0.582898
-0.773		-0.0184062	0.00695664	0.546667	0.816631		0.0121151	0.0156648	0.415	0.645394		-0.00748052	0.0330681	0.465	0.328899		0.0208	0.0258836	0.233333	0.608588		-0.000106271	-0.00634975	0.52	0.760123		-0.0128362	0.00442895	0.528333	0.703851		-0.0334599	-0.0529589	0.423333	0.337868		-0.0561072	-0.00871935	0.27	0.583455
-0.772		-0.0176596	0.00794392	0.545	0.81744		0.0108617	0.0194449	0.421667	0.645854		-0.00865403	0.0313231	0.458333	0.325361		0.0210055	0.0285531	0.238333	0.610758		-0.00101994	-0.0082625	0.522222	0.757435		-0.0119357	-0.000252612	0.521667	0.699659		-0.0342816	-0.0510137	0.42	0.335938		-0.0550434	-0.00938315	0.266667	0.583981
-0.771		-0.0179305	0.00693125	0.541667	0.818254		0.010778	0.0218088	0.426667	0.64515		-0.00817756	0.0328532	0.46	0.323099		0.0212746	0.030384	0.241667	0.61429		0.000371546	-0.00905542	0.531111	0.754544		-0.0105852	-0.00343747	0.518333	0.695318		-0.0337861	-0.0480171	0.418333	0.333792		-0.0536028	-0.0110287	0.268333	0.585075
-0.77		-0.0161738	0.00587895	0.538333	0.81904		0.0101823	0.0242004	0.433333	0.645078		-0.0069812	0.0324183	0.461667	0.321592		0.0216628	0.0313119	0.241667	0.617044		0.000446164	-0.00886793	0.542222	0.75167		-0.0121735	-0.00312374	0.515	0.691687		-0.03346	-0.0421722	0.416667	0.331513		-0.0531829	-0.013746	0.27	0.585483
-0.769		-0.014247	0.00557262	0.54	0.81993		0.0104785	0.0259836	0.441667	0.64399		-0.00342752	0.0324113	0.466667	0.319849		0.0210509	0.0304457	0.24	0.620912		0.00107563	-0.0112719	0.546667	0.749497		-0.014316	-0.00250454	0.508333	0.687705		-0.0321684	-0.0405181	0.418333	0.328371		-0.0544464	-0.0167067	0.271667	0.586732
-0.768		-0.0127907	0.00390237	0.543333	0.820543		0.0115434	0.0265357	0.455	0.643655		-0.00219325	0.0311814	0.466667	0.321508		0.0212178	0.0304346	0.24	0.623785		0.000437623	-0.0136107	0.542222	0.748151		-0.0169505	-0.00451995	0.503333	0.683727		-0.0320393	-0.041738	0.418333	0.325951		-0.0562064	-0.0182649	0.273333	0.588455
-0.767		-0.0129998	0.00333313	0.55	0.820967		0.0115062	0.025115	0.463333	0.644061		-0.0017099	0.030591	0.465	0.321866		0.0219325	0.0297918	0.241667	0.626995		0.000274935	-0.0163682	0.535556	0.746381		-0.0178815	-0.00581888	0.501667	0.680594		-0.0313697	-0.040989	0.413333	0.323996		-0.0579847	-0.0213873	0.268333	0.589832
-0.766		-0.0123754	0.00208503	0.546667	0.821779		0.0104572	0.0256434	0.468333	0.643705		-0.00424547	0.0322743	0.466667	0.32402		0.0224695	0.0292174	0.245	0.629866		0.000344295	-0.0170537	0.533333	0.744891		-0.0170512	-0.00797334	0.503333	0.678412		-0.0319535	-0.0390345	0.413333	0.323418		-0.0583532	-0.0250991	0.266667	0.59072
-0.765		-0.0122713	0.0020335	0.543333	0.822695		0.00943039	0.023779	0.471667	0.643767		-0.00471353	0.03585	0.47	0.32734		0.0224526	0.0287949	0.251667	0.632603		0.0013124	-0.0176236	0.531111	0.744019		-0.0144762	-0.00909557	0.501667	0.676074		-0.0314863	-0.0383985	0.413333	0.320591		-0.0576036	-0.0289595	0.266667	0.591518
-0.764		-0.0105655	0.00318082	0.54	0.823467		0.00941657	0.022262	0.471667	0.643713		-0.00451171	0.0388181	0.471667	0.330397		0.0226171	0.026878	0.26	0.635333		0.00157897	-0.0164885	0.531111	0.743739		-0.0146074	-0.00949749	0.498333	0.67329		-0.031995	-0.0376074	0.411667	0.319108		-0.0566389	-0.0321358	0.268333	0.593875
-0.763		-0.00911903	0.00514707	0.543333	0.823631		0.00978689	0.021557	0.47	0.643468		-0.00167738	0.039969	0.475	0.332728		0.0218838	0.0272881	0.268333	0.637865		0.0016266	-0.0132007	0.533333	0.742826		-0.0156627	-0.0109514	0.49	0.671082		-0.0311246	-0.0392167	0.411667	0.316373		-0.0574024	-0.0348195	0.271667	0.597578
-0.762		-0.00842541	0.00564518	0.545	0.823178		0.0111607	0.0225847	0.478333	0.642462		0.000651809	0.0399908	0.471667	0.335016		0.0221196	0.0259403	0.273333	0.639281		0.00110793	-0.0133303	0.535556	0.741736		-0.0179615	-0.0107666	0.488333	0.669778		-0.0308689	-0.0408616	0.405	0.313474		-0.0592313	-0.036589	0.275	0.600936
-0.761		-0.00763057	0.00637734	0.546667	0.822855		0.0124945	0.0245686	0.476667	0.641413		0.00133478	0.0429202	0.468333	0.33809		0.0223377	0.023754	0.278333	0.641743		0.00129032	-0.0122832	0.535556	0.740497		-0.019679	-0.0102822	0.488333	0.669405		-0.0300263	-0.0405452	0.4	0.311402		-0.0613366	-0.0377708	0.278333	0.604246
-0.76		-0.00735199	0.00758362	0.546667	0.822543		0.0121631	0.0214473	0.476667	0.639683		-0.000114581	0.0461356	0.465	0.342591		0.0224861	0.0223129	0.283333	0.6434		0.00320058	-0.00908864	0.537778	0.739258		-0.0183317	-0.0079782	0.49	0.669145		-0.0309291	-0.0400198	0.391667	0.310679		-0.0619392	-0.0384585	0.283333	0.606948
-0.759		-0.00680736	0.00917936	0.55	0.822034		0.0117855	0.0185248	0.476667	0.638061		-0.00040154	0.0482915	0.468333	0.34732		0.0222801	0.0233194	0.288333	0.645102		0.00304159	-0.00475406	0.54	0.739023		-0.0168056	-0.00881958	0.49	0.66819		-0.0314295	-0.039904	0.383333	0.310757		-0.0617143	-0.0387777	0.291667	0.610465
-0.758		-0.00639285	0.00914789	0.555	0.821371		0.0115362	0.0176888	0.483333	0.635298		-0.00050779	0.0491476	0.473333	0.350129		0.0217383	0.0246487	0.291667	0.646283		0.0040055	-0.00278079	0.544444	0.73817		-0.0156859	-0.010194	0.486667	0.667221		-0.0317152	-0.0380834	0.38	0.310574		-0.0607465	-0.0392624	0.298333	0.613761
[truncated: 2,758 more rows]

## Sheet: F2_Sup_Fig1_PanelC
			Panel B
[truncated: 16 more rows]
