# Supplementary material for: Neural correlations enable invariant coding and perception of natural stimuli in weakly electric fish
Source: eLife. 2016 Apr 29;5:e12993. doi: 10.7554/eLife.12993 (PMC4851552; doi:10.7554/eLife.12993)
Supplement: Figure 3—source data 1. — DOI: http://dx.doi.org/10.7554/eLife.12993.011 [file elife-12993-fig3-data1.xlsx]

## Sheet: Fig03_PanelB-ON
On - Example
Chirp #1																				Chirp #2																				Chirp #3
Spike Times for Trial #																				Spike Times for Trial #																				Spike Times for Trial #
#1	#2	#3	#4	#5	#6	#7	#8	#9	#10	#11	#12	#13	#14	#15	#16	#17	#18	#19	#20	#1	#2	#3	#4	#5	#6	#7	#8	#9	#10	#11	#12	#13	#14	#15	#16	#17	#18	#19	#20	#1	#2	#3	#4	#5	#6	#7	#8	#9	#10
-0.6279	-0.629	-0.6026	-0.6076	-0.6399	-0.6638	-0.6042	-0.631	-0.5974	-0.6762	-0.6289	-0.6391	-0.6418	-0.63	-0.6374	-0.6148	-0.6366	-0.5742	-0.6382	-0.6189	-0.6601	-0.6639	-0.6587	-0.5	-0.6533	-0.6342	-0.6655	-0.6362	-0.6693	-0.6574	-0.6296	-0.6646	-0.5047	-0.6525	-0.6554	-0.6569	-0.6511	-0.6514	-0.6217	-0.6443	-0.6506	-0.6663	-0.6747	-0.6534	-0.425	-0.6729	-0.4889	-0.6719	-0.6378	-0.6533
-0.5947	-0.5755	-0.5687	-0.5888	-0.5624	-0.6168	-0.5116	-0.4979	-0.5813	-0.6311	-0.5825	-0.58	-0.6193	-0.515	-0.6177	-0.5427	-0.5852	-0.5117	-0.6037	-0.595	-0.6099	-0.5988	-0.6284	-0.4697	-0.5861	-0.5003	-0.6403	-0.5708	-0.6496	-0.6443	-0.6095	-0.6038	-0.4099	-0.6168	-0.5931	-0.6128	-0.6137	-0.5949	-0.1885	-0.6184	-0.5993	-0.562	-0.5709	-0.5139	-0.2855	-0.6122	-0.4334	-0.646	-0.4509	-0.3858
-0.5775	-0.4758	-0.3818	-0.5478	-0.4783	-0.5957	-0.39	-0.4458	-0.5125	-0.5905	-0.5661	-0.5121	-0.576	-0.4761	-0.5808	-0.4788	-0.5531	-0.376	-0.5887	-0.5621	-0.5852	-0.4866	-0.601	-0.3931	-0.4116	-0.463	-0.5439	-0.4743	-0.6287	-0.6162	-0.4093	-0.5347	-0.1592	-0.5947	-0.3728	-0.5306	-0.5438	-0.564	-0.0147	-0.5731	-0.5685	-0.5445	-0.429	-0.3066	-0.2526	-0.5255	-0.3965	-0.6085	-0.3573	-0.2986
-0.5548	-0.3729	-0.3656	-0.5003	-0.3928	-0.5509	-0.3747	-0.3836	-0.3808	-0.5789	-0.3721	-0.3266	-0.5592	-0.3757	-0.4992	-0.4293	-0.5147	-0.3283	-0.5008	-0.5137	-0.5304	-0.4639	-0.5003	-0.2645	-0.3854	-0.4031	-0.4045	-0.3895	-0.4848	-0.5321	-0.3673	-0.5111	-0.1087	-0.5424	-0.2842	-0.4089	-0.5111	-0.51	0.0172	-0.521	-0.5506	-0.5312	-0.3979	-0.1576	-0.1775	-0.4385	-0.2409	-0.4453	-0.1938	-0.1291
-0.5158	-0.3324	-0.3375	-0.4704	-0.3703	-0.4861	-0.3519	-0.3501	-0.3628	-0.5132	-0.3531	-0.2215	-0.4687	-0.3487	-0.4504	-0.3664	-0.4474	-0.3034	-0.4742	-0.4688	-0.5019	-0.4126	-0.4015	-0.1583	-0.3598	-0.3812	-0.378	-0.3592	-0.3477	-0.503	-0.2548	-0.4148	-0.0094	-0.5042	-0.2549	-0.2591	-0.4577	-0.4817	0.0962	-0.4942	-0.5349	-0.4465	-0.3112	-0.1223	-0.052	-0.3923	-0.1526	-0.3928	-0.1454	0.0121
-0.4714	-0.3067	-0.2401	-0.363	-0.3442	-0.4334	-0.3172	-0.3355	-0.3151	-0.3864	-0.3206	-0.1273	-0.4233	-0.3052	-0.3819	-0.3261	-0.3748	-0.1866	-0.4549	-0.3831	-0.484	-0.1447	-0.3489	0.0067	-0.3223	-0.3478	-0.2523	-0.3328	-0.2437	-0.2899	-0.0915	-0.379	0.0228	-0.4063	-0.1378	-0.1129	-0.4063	-0.4567	0.2123	-0.3776	-0.4788	-0.2882	-0.1563	0.0267	-0.0165	-0.1958	-0.1332	-0.356	0.0141	0.0264
-0.4565	-0.2401	-0.0711	-0.3319	-0.124	-0.387	-0.1873	-0.3145	0.0402	-0.3702	-0.2152	-0.0963	-0.3753	-0.2365	-0.3253	-0.1936	-0.3164	0.0248	-0.3869	-0.3386	-0.4154	-0.1033	-0.2751	0.0216	-0.1439	-0.2968	-0.1677	-0.1635	-0.1194	-0.2541	-0.0409	-0.2613	0.1236	-0.3822	-0.1206	-0.0423	-0.3935	-0.4117	0.339	-0.3472	-0.4525	-0.1501	-0.0224	0.1807	0.028	-0.1386	-0.0587	-0.3198	0.0324	0.1843
-0.4174	-0.1412	-0.0172	-0.3041	-0.0728	-0.3631	-0.1251	-0.1954	0.1496	-0.3272	-0.1276	0.021	-0.2304	-0.1381	-0.1656	-0.1245	-0.2623	0.055	-0.3718	-0.2068	-0.3766	0.0209	-0.1712	0.0405	0.0164	-0.2572	-0.0284	-0.1498	-0.0115	-0.1608	0.0244	-0.2061	0.2492	-0.3484	-0.1044	-0.0011	-0.3737	-0.3481	0.4054	-0.293	-0.4091	-0.074	0.0124	0.2169	0.0808	-0.1178	-0.0246	-0.2354	0.1155	0.2414
-0.396	-0.0864	0.2504	-0.1386	0.0427	-0.2015	-0.0143	-0.1376	0.296	-0.2972	-0.0843	0.1243	-0.1076	-0.0497	-0.1194	-0.0847	-0.228	0.2674	-0.3481	-0.0652	-0.3506	0.0535	-0.1245	0.3651	0.1327	-0.1538	0.0221	-0.0768	0.0193	-0.1007	0.4581	-0.1609	0.2762	-0.274	-0.015	0.0221	-0.3585	-0.3297	0.4695	-0.2528	-0.3887	0.0173	0.0851	0.3091	0.1005	0.0163	-0.0074	-0.1491	0.2615	0.3211
-0.3565	-0.059	0.2956	-0.1154	0.1307	-0.1268	0.0035	-0.105	0.3856	-0.1407	0.0049	0.1433	-0.0614	0.0253	0.1327	-0.0114	-0.0969	0.29	-0.3248	0.0215	-0.2709	0.1037	-0.0913	0.4002	0.2062	-0.1298	0.1038	-0.0368	0.106	-0.0064	0.5226	-0.1399	0.2906	-0.2549	0.0226	0.2311	-0.2769	-0.2909	0.6607	-0.1558	-0.3079	0.078	0.2363	0.3682	0.2138	0.0295	0.0173	-0.0553	0.3121	0.3922
-0.3426	0.0352	0.3779	-0.094	0.1775	0.0254	0.0267	-0.0852	0.4248	-0.1112	0.0225	0.2597	0.0236	0.0591	0.3167	0.0233	-0.0522	0.3762	-0.2555	0.0527	-0.2526	0.2262	0.0019	0.4731	0.2655	-0.0853	0.2607	-0.0046	0.2419	0.0205	0.6155	-0.0931	0.6749	-0.1142	0.0958	0.2704	-0.258	-0.2417		-0.1129	-0.2874	0.2054	0.3855	0.4597	0.3602	0.1289	0.029	-0.0371	0.3847	0.4413
-0.3289	0.1466	0.4883	-0.0723	0.2569	0.0631	0.2612	0.0237	0.4865	-0.0759	0.0384	0.3199	0.1147	0.178	0.5032	0.0387	0.0421	0.4318	-0.2293	0.1097	-0.2296	0.2881	0.0224	0.6336	0.3392	-0.0395	0.5302	0.0161	0.4126	0.0924	0.6327	-0.043		0.0148	0.1163	0.2886	-0.0068	-0.1542		0.0199	-0.2654	0.2379	0.4445		0.4372	0.4352	0.0773	0.0135	0.4379	0.482
-0.2373	0.1618	0.6515	0.008	0.2891	0.1865	0.3014	0.0521	0.5439	-0.0008	0.137	0.3712	0.2955	0.3028	0.5621	0.1323	0.1238	0.5764	-0.13	0.2161	-0.2117	0.3491	0.1052	0.6764	0.3786	0.0169		0.1113		0.2238		0.0477		0.2145	0.2659	0.3437	0.0162	-0.1211		0.2544	-0.2301	0.3754	0.4907		0.4724	0.4444	0.0993	0.0246	0.4711	0.5858
-0.2165	0.2309		0.0516	0.5071	0.346	0.3183	0.2136		0.0287	0.363	0.5241	0.3151	0.3373		0.2947	0.1381	0.671	-0.1019	0.2551	-0.1016	0.6178	0.1222		0.4125	0.091		0.1281		0.2552		0.0994		0.2557	0.2863	0.3609	0.0284	0.021		0.2881	-0.1884	0.4899	0.5165		0.4884		0.1832	0.1805	0.4872
-0.1815	0.2475		0.1502	0.5294	0.5413	0.379	0.285		0.0696	0.416	0.5512	0.3903	0.4003		0.4433	0.1891		-0.0735	0.3075	-0.0288	0.6461	0.2079		0.4913	0.2547		0.219		0.2739		0.21		0.2913	0.3728	0.4697	0.146	0.1161		0.3561	-0.1106	0.5869	0.6833		0.5605		0.2202	0.2131	0.5932
-0.112	0.3098		0.2821		0.6623	0.3998	0.3168		0.1119	0.4446	0.6202	0.4378			0.5564	0.2608		0.0261	0.4346	-0.007		0.347		0.6302	0.3588		0.2764		0.3596		0.2298		0.3394	0.4915	0.4856	0.2756	0.2078		0.4842	-0.0185	0.684			0.6069		0.2364	0.2411	0.647
-0.0985	0.368		0.2978			0.4351	0.4397		0.245	0.5429	0.6739	0.5132			0.5844	0.4035		0.0414	0.5095	0.0059		0.4005		0.6551	0.3851		0.388		0.4635		0.338		0.3858	0.6281	0.5076	0.3341	0.2612		0.6375	-0.0031				0.6386		0.3265	0.4447
-0.0663	0.3865		0.3693			0.5158	0.4994		0.3092	0.5948		0.5622				0.4465		0.2521	0.5459	0.0233		0.5321		0.6783	0.3996		0.4591		0.4782		0.4659		0.5271		0.5812	0.6076	0.336			0.0172						0.3917
-5.68434e-14	0.4876		0.3931				0.5569		0.382			0.5797				0.4887		0.2685	0.624	0.039		0.5884			0.4834		0.4793		0.5058		0.5032		0.5864		0.6189		0.3592			0.0316
0.0206	0.5115		0.4283				0.6487		0.5006							0.509		0.3714	0.6542	0.0932		0.6182			0.5101		0.5026		0.6347		0.6352				0.6353		0.523			0.0751
0.0438	0.5277		0.5125						0.5301							0.5663		0.4226		0.1207		0.6548			0.5286		0.6144										0.5887			0.1912
0.1659	0.5663		0.5398						0.5555							0.6193		0.4359		0.1602					0.6349															0.249
0.2512			0.5542						0.5846							0.6771		0.5348		0.2121																				0.4287
0.2885			0.625						0.6513											0.235																				0.4642
0.3096									0.6715											0.2531																				0.5925
0.3959																				0.2786																				0.6275
0.453																				0.3004
0.6224																				0.3551
0.6512																				0.385
																				0.4696
																				0.5075
																				0.5995
On - Example
Time	PSTH - Data
(s)	Chirp #1	Chirp #2	Chirp #3	Chirp #4	Chirp #5	Chirp #6	Chirp #7	Chirp #8
-0.689	0	0	0	0	0	0	0	0
-0.6889	0	0	0	0	0	0	0	0
-0.6888	0	0	0	0	0	0	0	0
-0.6887	0	0	0	0	0	0	0	0
-0.6886	0	0	0	0	0	0	0	0
-0.6885	0	0	0	0	0	0	0	0
-0.6884	0	0	0	0	0	0	0	0
-0.6883	0	0	0	0	0	0	0	0
-0.6882	0	0	0	0	10	0	0	0
-0.6881	0	0	0	0	10	0	0	10
-0.688	0	0	0	0	10	0	0	10
-0.6879	0	0	0	0	10	0	0	10
-0.6878	0	0	0	0	10	0	10	10
-0.6877	0	0	0	10	10	0	10	10
-0.6876	0	0	0	10	10	0	10	10
-0.6875	0	0	0	10	10	0	10	10
-0.6874	0	0	0	10	10	0	10	10
-0.6873	0	0	0	10	10	0	10	10
-0.6872	0	0	0	10	10	0	10	10
-0.6871	0	0	0	10	10	0	10	10
-0.687	0	0	0	10	10	0	10	10
-0.6869	0	0	0	20	10	0	10	10
-0.6868	0	0	0	20	10	0	10	10
-0.6867	0	0	0	20	10	0	10	10
-0.6866	0	0	0	20	10	0	10	10
-0.6865	0	0	0	20	10	0	10	10
-0.6864	0	0	0	20	10	0	10	10
-0.6863	0	0	0	20	10	0	10	10
-0.6862	0	0	0	20	10	0	10	10
-0.6861	0	0	0	20	10	0	10	10
-0.686	0	0	0	20	10	0	10	10
-0.6859	0	0	0	20	10	0	10	10
-0.6858	0	0	0	20	10	0	10	10
-0.6857	0	0	0	20	10	0	10	10
-0.6856	0	0	0	20	10	0	10	10
-0.6855	0	0	0	20	10	0	10	10
-0.6854	0	0	10	20	10	0	10	10
-0.6853	0	0	10	20	10	0	10	10
-0.6852	0	0	10	20	10	0	10	10
-0.6851	0	0	10	20	10	0	10	10
-0.685	0	0	10	20	10	0	10	10
-0.6849	0	0	10	20	10	0	10	10
-0.6848	0	0	10	20	10	0	10	10
-0.6847	0	0	10	20	10	0	10	10
-0.6846	0	0	10	20	10	0	10	10
-0.6845	0	0	10	20	10	0	10	10
-0.6844	0	0	10	20	10	0	10	10
-0.6843	0	0	10	20	10	0	10	10
-0.6842	0	0	10	20	10	0	10	10
-0.6841	0	0	10	20	10	0	10	10
-0.684	0	0	10	20	10	0	10	10
-0.6839	0	0	10	20	10	0	10	10
-0.6838	0	0	10	20	10	0	10	10
-0.6837	0	0	10	20	10	0	10	10
-0.6836	0	0	10	20	10	0	10	10
-0.6835	0	0	10	20	10	0	10	10
-0.6834	0	0	10	20	10	0	10	10
-0.6833	0	0	10	20	10	0	10	10
-0.6832	0	0	10	20	0	0	10	10
-0.6831	0	0	10	20	0	0	10	0
-0.683	0	0	10	20	0	0	10	0
-0.6829	0	0	10	20	0	0	10	0
-0.6828	0	0	10	20	0	0	0	0
-0.6827	0	0	10	10	0	0	0	10
-0.6826	0	0	10	20	0	0	0	10
-0.6825	0	0	10	20	0	0	0	10
-0.6824	0	0	10	20	0	0	0	10
-0.6823	0	0	10	20	0	0	0	10
-0.6822	0	0	10	20	0	0	0	10
-0.6821	0	0	10	20	0	0	0	10
-0.682	0	0	10	20	0	0	0	10
-0.6819	0	0	10	10	0	0	0	10
-0.6818	0	0	10	10	0	0	0	10
-0.6817	0	0	20	10	0	0	0	10
-0.6816	0	0	20	10	0	0	0	10
-0.6815	0	0	20	10	0	0	0	10
-0.6814	0	0	20	10	0	0	0	10
-0.6813	0	0	20	10	0	0	0	10
-0.6812	0	0	20	10	0	0	0	10
-0.6811	0	0	20	10	0	0	0	10
-0.681	0	0	20	10	0	0	0	10
-0.6809	0	0	20	10	0	0	0	10
-0.6808	0	0	20	10	0	0	0	20
-0.6807	0	0	20	10	0	0	0	20
-0.6806	0	0	20	20	0	0	0	20
-0.6805	0	0	20	20	0	0	0	20
-0.6804	0	0	10	20	0	0	0	20
-0.6803	0	0	10	20	0	0	0	20
-0.6802	0	0	10	20	0	0	0	20
-0.6801	0	0	10	20	0	0	0	20
-0.68	0	0	10	20	0	0	0	20
-0.6799	0	0	10	20	0	0	0	20
-0.6798	0	0	10	20	0	0	0	20
-0.6797	0	0	10	20	0	0	0	20
-0.6796	0	0	10	20	0	0	0	20
-0.6795	0	0	10	20	0	0	0	20
-0.6794	0	0	20	20	0	0	0	20
-0.6793	0	0	20	20	0	0	0	20
-0.6792	0	0	20	20	0	0	0	30
-0.6791	0	0	20	20	0	0	0	30
-0.679	0	0	20	20	0	0	0	30
-0.6789	0	0	20	20	0	0	0	30
-0.6788	0	0	20	20	0	0	0	30
-0.6787	0	0	20	20	0	0	0	30
-0.6786	0	0	20	20	10	0	0	30
-0.6785	0	0	20	20	10	0	0	30
-0.6784	0	0	20	20	10	0	0	30
-0.6783	0	0	20	20	10	0	0	30
-0.6782	0	0	20	20	10	0	0	30
-0.6781	0	0	20	20	10	0	0	30
-0.678	0	0	20	20	10	0	0	30
-0.6779	0	0	20	20	10	0	0	30
-0.6778	0	0	20	20	10	0	0	30
-0.6777	0	0	20	20	10	0	0	20
-0.6776	0	0	20	10	10	0	0	20
-0.6775	0	0	20	10	10	0	0	20
-0.6774	0	0	20	10	10	0	0	20
-0.6773	0	0	20	10	10	0	0	20
-0.6772	0	0	20	10	10	0	10	20
-0.6771	0	0	20	10	10	0	10	20
-0.677	0	0	20	10	10	0	10	20
-0.6769	0	0	20	10	10	0	10	20
-0.6768	0	0	20	10	10	0	10	20
-0.6767	0	0	10	10	10	0	10	20
-0.6766	0	0	10	10	10	0	10	20
-0.6765	0	0	10	10	10	0	10	20
-0.6764	0	0	10	10	10	0	10	20
-0.6763	10	0	10	20	10	0	10	20
-0.6762	10	0	10	20	10	0	10	30
-0.6761	10	0	10	20	10	0	10	30
-0.676	10	0	10	20	10	0	10	30
-0.6759	10	0	10	30	10	0	10	30
-0.6758	10	0	10	30	10	0	10	20
-0.6757	10	0	20	30	10	0	10	20
-0.6756	10	0	20	20	10	0	10	20
-0.6755	10	0	20	20	10	0	20	20
-0.6754	10	0	20	20	10	0	20	20
-0.6753	10	0	20	20	20	0	20	20
-0.6752	10	0	20	20	20	0	20	20
-0.6751	10	0	20	20	20	0	20	20
-0.675	10	0	20	20	20	0	20	20
-0.6749	10	0	30	20	20	0	20	20
-0.6748	10	0	40	20	20	0	20	20
-0.6747	10	0	40	20	20	0	20	20
-0.6746	10	0	40	20	20	0	20	20
-0.6745	10	0	40	20	20	0	20	20
-0.6744	10	0	30	30	20	0	20	20
-0.6743	10	0	30	30	20	0	20	20
-0.6742	10	0	30	30	20	0	20	10
-0.6741	10	0	30	30	20	0	20	10
-0.674	10	0	30	30	20	0	20	10
-0.6739	10	0	30	30	20	0	20	10
-0.6738	10	0	30	30	20	0	20	10
-0.6737	10	0	30	30	20	0	20	10
-0.6736	10	0	30	30	10	0	20	10
-0.6735	10	0	30	30	10	0	20	10
-0.6734	10	0	30	30	10	0	20	10
-0.6733	10	0	30	30	10	0	20	10
-0.6732	10	0	30	30	10	0	20	10
-0.6731	10	0	30	30	10	0	20	10
-0.673	10	0	40	30	10	0	20	10
-0.6729	10	0	40	30	10	10	20	10
-0.6728	10	0	40	30	10	10	20	10
-0.6727	10	0	40	30	20	10	20	10
-0.6726	10	0	40	30	20	10	20	10
-0.6725	10	0	40	30	20	10	20	10
-0.6724	10	0	40	30	20	10	20	10
-0.6723	10	0	40	30	20	10	20	10
-0.6722	10	0	40	30	20	10	10	10
-0.6721	10	0	40	40	20	10	10	10
-0.672	10	0	50	40	20	10	10	10
-0.6719	10	0	50	40	20	10	10	10
-0.6718	10	0	50	40	20	10	10	10
-0.6717	10	0	50	50	20	10	10	10
-0.6716	10	0	50	50	20	10	10	10
-0.6715	10	0	50	60	20	10	10	10
-0.6714	10	0	50	60	20	10	10	10
-0.6713	0	0	50	50	20	10	10	10
-0.6712	0	0	50	50	20	10	10	0
-0.6711	0	0	50	50	20	10	10	0
-0.671	0	0	50	50	20	10	10	0
-0.6709	0	0	50	40	20	10	10	0
-0.6708	0	0	50	40	20	10	10	0
-0.6707	0	0	40	40	20	10	10	0
-0.6706	0	0	40	40	20	10	10	0
-0.6705	0	0	40	40	20	10	0	0
-0.6704	0	0	40	40	20	10	0	0
-0.6703	0	0	40	40	10	10	0	0
-0.6702	0	0	40	40	10	10	0	0
-0.6701	0	0	40	40	10	10	0	0
-0.67	0	0	40	40	10	10	0	0
-0.6699	0	0	30	40	10	10	0	0
-0.6698	0	0	20	40	10	10	0	0
-0.6697	0	0	20	40	10	10	0	0
-0.6696	0	0	20	40	10	10	10	0
-0.6695	0	0	20	40	10	10	10	0
-0.6694	0	10	20	30	10	10	10	0
-0.6693	0	10	20	30	10	10	10	0
-0.6692	0	10	20	30	10	10	10	0
-0.6691	0	10	20	30	10	10	10	0
-0.669	0	10	20	30	10	10	10	0
-0.6689	0	10	20	40	10	10	10	0
-0.6688	0	10	20	40	10	10	10	0
-0.6687	0	10	20	40	10	10	10	0
-0.6686	0	10	20	40	10	10	10	0
-0.6685	0	10	20	50	10	10	10	0
-0.6684	0	10	20	50	10	10	10	0
-0.6683	0	10	20	50	10	10	10	0
-0.6682	0	10	20	50	10	10	10	0
-0.6681	0	10	20	50	10	10	10	0
-0.668	0	10	10	50	10	10	10	0
-0.6679	0	10	10	50	10	0	10	10
-0.6678	0	10	10	50	10	0	10	10
-0.6677	0	10	10	60	0	0	10	10
-0.6676	0	10	10	60	0	0	10	10
-0.6675	0	10	10	60	0	0	10	10
-0.6674	0	10	10	60	0	0	10	10
-0.6673	0	10	10	60	0	0	10	10
-0.6672	0	10	10	70	0	0	10	10
-0.6671	0	10	10	60	0	0	10	10
-0.667	0	10	0	60	0	0	10	10
-0.6669	0	10	0	60	0	0	10	10
-0.6668	0	10	0	60	0	0	10	10
-0.6667	0	10	0	50	0	0	10	10
-0.6666	0	10	0	50	0	0	10	10
-0.6665	0	10	0	40	0	0	10	10
-0.6664	0	10	10	40	0	0	10	10
-0.6663	0	10	10	40	0	0	10	10
-0.6662	0	10	10	40	0	0	10	10
-0.6661	0	10	10	40	0	0	10	10
-0.666	0	10	20	40	0	0	20	10
-0.6659	0	10	20	40	0	0	20	10
-0.6658	0	10	20	40	0	0	20	10
-0.6657	0	10	20	40	0	0	20	10
-0.6656	0	20	20	40	0	0	20	10
-0.6655	0	20	20	40	0	0	20	10
-0.6654	0	20	20	40	0	0	20	10
-0.6653	0	20	20	40	0	0	20	10
-0.6652	0	20	20	40	0	0	20	10
-0.6651	0	20	20	40	0	0	20	10
-0.665	0	20	20	40	0	0	20	10
-0.6649	0	20	20	40	0	0	20	10
-0.6648	0	20	20	40	0	0	20	10
-0.6647	0	30	20	40	0	0	20	10
-0.6646	0	30	20	40	0	0	10	10
-0.6645	0	30	20	40	0	0	10	10
-0.6644	0	20	20	40	0	0	10	10
-0.6643	0	20	20	40	0	0	10	10
-0.6642	0	20	20	40	0	0	10	10
-0.6641	0	20	20	40	0	0	10	10
-0.664	0	30	20	40	0	0	10	10
-0.6639	10	30	20	30	0	0	10	10
-0.6638	10	30	20	30	0	0	10	10
-0.6637	10	30	20	30	0	0	10	10
-0.6636	10	30	20	30	0	0	10	10
-0.6635	10	30	20	20	0	0	10	10
-0.6634	10	30	20	20	0	0	10	10
-0.6633	10	30	20	20	0	0	10	10
-0.6632	10	30	20	20	0	0	10	10
-0.6631	10	30	20	20	0	0	10	10
-0.663	10	30	20	20	0	0	10	10
-0.6629	10	30	20	20	0	0	10	0
-0.6628	10	30	20	20	0	0	10	0
-0.6627	10	30	20	10	0	0	10	0
-0.6626	10	30	20	10	0	0	10	0
-0.6625	10	30	20	10	0	0	10	0
-0.6624	10	30	20	10	0	0	10	0
-0.6623	10	30	30	10	0	0	10	0
-0.6622	10	30	30	0	0	0	10	0
-0.6621	10	30	30	0	0	0	10	0
-0.662	10	30	30	0	0	0	10	0
-0.6619	10	30	30	0	0	0	10	0
-0.6618	10	30	30	0	0	0	10	0
-0.6617	10	30	30	0	0	0	10	0
-0.6616	10	30	30	0	0	0	10	0
-0.6615	10	30	30	0	0	0	10	0
-0.6614	10	30	20	0	0	0	10	0
-0.6613	10	30	20	0	0	0	10	0
-0.6612	10	30	20	0	0	0	10	0
-0.6611	10	30	20	0	0	0	10	0
-0.661	10	30	10	0	0	0	0	0
-0.6609	10	30	10	0	0	0	0	0
-0.6608	10	30	10	0	0	0	0	0
-0.6607	10	30	10	0	0	0	0	0
-0.6606	10	20	10	0	0	0	0	0
-0.6605	10	20	10	0	0	0	0	0
-0.6604	10	20	10	0	0	0	0	0
-0.6603	10	20	10	0	0	0	0	0
-0.6602	10	30	10	0	0	0	0	0
-0.6601	10	30	10	0	0	0	0	0
-0.66	10	30	10	0	0	0	0	0
-0.6599	10	30	10	0	0	0	0	10
-0.6598	10	30	10	0	0	0	0	10
-0.6597	10	20	10	0	0	0	0	10
-0.6596	10	20	10	0	0	0	0	10
-0.6595	10	20	10	0	0	0	0	10
-0.6594	10	20	10	0	0	0	0	10
-0.6593	10	20	10	0	0	0	0	10
-0.6592	10	20	10	0	0	0	0	10
-0.6591	10	20	10	0	0	0	0	10
-0.659	10	10	10	0	0	0	0	10
-0.6589	0	10	10	0	0	0	0	10
-0.6588	0	20	10	0	0	0	0	20
-0.6587	0	20	10	0	0	0	0	20
-0.6586	0	20	10	0	0	0	10	20
-0.6585	0	20	10	0	0	0	10	20
-0.6584	0	20	10	0	0	0	10	30
-0.6583	0	20	10	0	0	0	10	30
-0.6582	0	20	10	10	0	0	10	30
-0.6581	0	20	10	10	0	0	10	30
-0.658	0	20	10	10	0	0	10	30
-0.6579	0	20	10	10	0	0	10	30
-0.6578	0	20	10	10	0	0	10	30
-0.6577	0	20	10	10	0	0	10	30
-0.6576	0	20	10	10	0	0	10	30
-0.6575	0	20	10	10	0	0	10	30
-0.6574	0	30	10	10	0	0	10	30
-0.6573	0	30	0	10	0	0	10	30
-0.6572	0	30	0	10	0	0	10	30
-0.6571	0	30	10	20	0	0	10	30
-0.657	0	40	10	20	0	0	10	30
-0.6569	0	40	10	20	0	0	10	30
-0.6568	0	40	10	20	0	0	10	40
-0.6567	0	40	10	20	0	0	10	40
-0.6566	0	40	10	20	0	0	10	40
-0.6565	0	40	10	20	0	0	10	40
-0.6564	0	40	10	20	0	0	10	40
-0.6563	0	40	10	20	0	0	10	40
-0.6562	0	40	10	20	0	0	10	40
-0.6561	0	40	10	20	0	0	10	40
-0.656	0	40	10	20	0	0	10	40
-0.6559	0	40	10	20	0	0	10	40
-0.6558	0	40	10	20	0	0	10	40
-0.6557	0	40	10	20	0	0	10	40
-0.6556	0	40	10	20	0	0	10	40
-0.6555	0	50	10	20	0	0	10	40
-0.6554	0	50	10	20	0	0	10	40
-0.6553	0	50	10	20	0	0	10	40
-0.6552	0	40	10	20	0	0	10	40
-0.6551	0	40	10	30	0	0	10	40
-0.655	0	40	10	30	0	0	10	40
-0.6549	0	40	10	30	0	0	10	30
-0.6548	0	40	10	30	0	0	10	30
-0.6547	0	40	10	30	0	0	10	30
-0.6546	0	40	10	30	0	0	10	30
-0.6545	0	40	10	30	0	0	10	30
-0.6544	0	40	10	30	0	0	10	30
-0.6543	0	40	10	30	0	10	20	30
-0.6542	0	40	10	30	0	10	20	30
-0.6541	0	40	10	30	0	10	20	30
-0.654	0	40	20	30	0	10	20	30
-0.6539	0	40	20	40	0	10	20	30
-0.6538	0	30	20	40	0	10	20	20
-0.6537	0	30	20	40	0	20	20	20
-0.6536	0	30	20	40	0	20	10	20
-0.6535	0	30	30	40	0	20	10	20
-0.6534	0	40	40	40	0	20	10	10
-0.6533	0	40	40	40	0	20	10	10
-0.6532	0	40	40	30	0	30	10	10
-0.6531	0	40	40	30	0	30	10	10
-0.653	0	40	40	40	0	30	10	10
-0.6529	0	40	50	40	0	30	10	10
-0.6528	0	40	50	40	0	30	10	10
-0.6527	0	40	50	40	0	30	10	10
-0.6526	0	40	50	40	0	30	10	10
-0.6525	0	50	50	40	0	30	10	10
-0.6524	0	40	50	40	0	30	10	10
-0.6523	0	40	50	40	0	30	10	10
-0.6522	0	40	50	40	0	30	10	10
-0.6521	0	40	40	30	0	30	10	10
-0.652	0	30	40	30	0	30	10	10
-0.6519	0	30	40	30	0	30	10	10
-0.6518	0	30	40	30	0	30	10	0
-0.6517	0	30	40	30	0	30	10	0
-0.6516	0	30	40	30	0	30	10	0
-0.6515	0	40	40	30	0	30	10	0
-0.6514	0	40	40	30	0	30	10	10
-0.6513	0	40	40	30	0	30	10	10
-0.6512	0	50	40	30	0	30	10	10
-0.6511	0	50	40	30	0	30	10	10
-0.651	0	50	40	30	0	30	10	10
-0.6509	0	50	40	30	0	30	10	10
-0.6508	0	50	40	30	0	30	10	10
-0.6507	0	50	40	30	0	30	10	10
-0.6506	0	50	50	30	0	30	10	10
-0.6505	0	40	50	30	0	30	10	10
-0.6504	0	40	50	30	0	30	10	10
-0.6503	0	40	50	30	0	30	10	10
-0.6502	0	40	50	30	0	30	10	10
-0.6501	0	40	50	20	0	30	10	10
-0.65	0	40	50	20	0	30	10	10
-0.6499	0	40	50	20	0	30	10	10
-0.6498	0	40	50	20	0	30	10	10
-0.6497	0	50	50	20	0	30	10	10
-0.6496	0	50	50	20	0	30	10	10
-0.6495	0	50	50	20	0	30	10	10
-0.6494	0	50	50	20	0	30	10	10
-0.6493	0	50	50	20	0	20	0	10
-0.6492	0	50	50	20	0	20	0	10
-0.6491	0	50	50	20	0	20	0	10
-0.649	0	50	40	20	0	20	0	10
-0.6489	0	50	40	10	0	20	0	10
-0.6488	0	50	40	10	0	20	0	10
-0.6487	0	50	40	10	0	10	0	10
-0.6486	0	50	40	10	0	10	0	10
-0.6485	0	50	30	10	0	10	0	10
-0.6484	0	40	20	10	0	10	0	10
-0.6483	0	40	20	10	0	10	0	10
-0.6482	0	40	20	10	0	0	0	10
-0.6481	0	40	20	10	0	0	0	10
-0.648	0	40	20	0	0	0	0	10
-0.6479	0	40	10	0	0	0	0	10
-0.6478	0	40	10	0	0	0	0	10
-0.6477	0	40	10	0	0	0	0	10
-0.6476	0	40	10	0	0	0	0	10
-0.6475	0	30	10	0	0	0	0	10
-0.6474	0	30	10	0	0	0	0	10
-0.6473	0	30	10	0	0	0	0	10
-0.6472	0	30	10	0	0	0	0	10
-0.6471	0	30	10	0	0	0	0	10
-0.647	0	30	10	0	0	0	0	10
-0.6469	0	30	10	0	0	0	0	10
-0.6468	0	30	10	0	0	0	0	10
-0.6467	0	30	10	0	0	0	0	10
-0.6466	0	30	10	0	0	0	0	10
-0.6465	0	20	10	0	0	0	0	10
-0.6464	0	20	10	0	0	0	0	0
-0.6463	0	20	10	0	0	0	10	0
-0.6462	0	10	10	10	0	0	10	0
-0.6461	0	10	20	10	0	0	10	0
-0.646	0	10	20	10	0	0	10	0
-0.6459	0	10	20	10	0	0	10	0
-0.6458	0	10	20	10	0	0	10	0
-0.6457	0	10	20	10	0	0	10	0
-0.6456	0	10	10	20	0	0	10	0
-0.6455	0	10	10	20	0	0	20	10
-0.6454	0	10	10	20	0	0	20	10
-0.6453	0	10	10	20	0	0	20	10
-0.6452	0	10	10	20	0	0	20	10
-0.6451	0	10	10	20	0	0	20	10
-0.645	0	10	10	20	0	0	20	10
-0.6449	0	10	10	20	0	0	20	10
-0.6448	0	10	10	20	0	0	20	10
-0.6447	0	0	10	20	0	0	20	10
-0.6446	0	0	10	20	0	0	20	10
-0.6445	0	0	10	20	0	0	20	10
-0.6444	0	0	10	20	0	0	20	10
-0.6443	0	20	10	20	0	0	20	10
-0.6442	0	20	10	20	0	0	20	10
-0.6441	0	20	10	20	0	0	20	10
-0.644	0	20	10	20	0	0	20	10
-0.6439	0	20	10	20	0	0	20	10
-0.6438	0	20	10	20	0	0	20	10
-0.6437	0	20	20	20	0	0	20	10
-0.6436	0	20	20	20	0	0	20	10
-0.6435	0	20	20	20	0	0	20	10
-0.6434	0	20	20	20	0	0	20	10
-0.6433	0	20	20	20	0	0	20	10
-0.6432	0	20	20	20	0	0	20	10
-0.6431	0	20	20	20	0	0	20	10
-0.643	0	20	20	20	0	0	30	10
-0.6429	0	20	20	20	0	0	30	10
-0.6428	0	20	20	20	0	0	30	10
-0.6427	0	20	20	20	0	0	30	10
-0.6426	0	20	20	20	0	0	30	10
-0.6425	0	20	20	20	0	0	30	10
-0.6424	0	20	20	20	0	0	30	10
-0.6423	0	20	20	20	0	0	30	10
-0.6422	0	20	20	20	0	0	30	10
-0.6421	0	20	20	20	0	0	30	10
-0.642	0	20	20	20	0	0	30	10
-0.6419	10	20	20	20	0	0	30	10
-0.6418	10	20	20	20	0	0	30	10
-0.6417	10	20	20	20	0	0	30	10
-0.6416	10	20	30	20	0	0	30	10
-0.6415	10	20	30	20	0	0	30	10
-0.6414	10	20	30	20	10	0	30	10
-0.6413	10	20	30	20	10	0	20	10
-0.6412	10	20	30	10	10	0	20	10
-0.6411	10	20	20	10	10	0	20	10
-0.641	10	20	20	10	10	0	20	10
-0.6409	10	20	20	10	10	0	20	10
-0.6408	10	20	20	10	10	0	30	10
-0.6407	10	20	20	10	10	0	30	10
-0.6406	10	20	20	0	10	0	30	10
-0.6405	10	20	20	0	10	0	20	0
-0.6404	10	30	20	0	10	0	20	0
-0.6403	10	30	20	0	20	0	20	0
-0.6402	10	30	20	0	20	0	20	0
-0.6401	10	30	20	0	20	0	20	0
-0.64	20	30	20	0	20	0	20	0
-0.6399	20	30	20	0	20	0	20	0
-0.6398	20	30	20	0	20	0	20	0
-0.6397	20	30	20	0	20	10	20	0
-0.6396	20	30	20	0	20	10	20	0
-0.6395	20	30	20	0	20	10	20	0
-0.6394	20	30	20	0	20	10	20	0
-0.6393	20	10	20	0	30	10	20	0
-0.6392	30	10	20	0	40	10	20	0
-0.6391	30	10	30	0	40	10	20	0
-0.639	30	10	30	0	40	10	20	0
-0.6389	30	10	30	0	40	10	20	0
-0.6388	30	10	30	0	40	10	20	0
-0.6387	30	10	20	0	40	10	20	0
-0.6386	30	10	20	0	40	20	20	10
-0.6385	30	10	20	0	40	20	20	10
-0.6384	30	10	20	0	40	30	20	10
-0.6383	40	10	20	0	40	30	20	10
-0.6382	40	10	20	0	40	30	20	10
-0.6381	40	10	20	0	40	30	20	10
-0.638	40	10	20	0	40	30	10	10
-0.6379	40	10	30	0	40	30	10	10
-0.6378	40	10	30	0	40	30	10	10
-0.6377	40	10	30	0	40	30	10	10
-0.6376	40	10	30	0	40	30	10	10
-0.6375	50	10	30	0	40	30	10	10
-0.6374	50	10	30	0	40	30	10	10
-0.6373	50	10	30	0	40	30	10	10
-0.6372	50	10	30	0	40	30	10	10
-0.6371	50	10	30	0	40	30	10	10
-0.637	50	10	30	0	40	30	10	10
-0.6369	40	10	30	0	40	30	10	20
-0.6368	40	10	30	0	40	30	10	20
-0.6367	50	10	30	0	40	30	10	20
-0.6366	50	10	20	0	40	30	10	20
-0.6365	50	10	20	0	40	30	10	20
-0.6364	50	10	20	0	30	30	10	20
-0.6363	50	10	20	0	30	30	10	20
-0.6362	50	20	20	0	30	30	10	20
-0.6361	50	20	30	0	30	30	10	20
-0.636	50	20	30	0	30	40	10	20
-0.6359	50	20	30	0	30	40	10	20
-0.6358	50	20	30	0	30	40	0	20
-0.6357	50	20	30	0	30	40	0	20
-0.6356	50	20	30	0	30	40	0	20
-0.6355	50	20	30	0	30	40	0	20
-0.6354	50	10	30	0	30	40	0	20
-0.6353	50	10	30	0	20	40	0	20
-0.6352	50	10	30	0	20	40	0	20
-0.6351	50	10	30	0	20	40	0	20
-0.635	40	10	30	0	20	40	0	20
-0.6349	40	10	30	0	20	40	0	20
-0.6348	40	10	30	0	20	40	0	20
-0.6347	40	10	30	0	20	30	0	20
-0.6346	40	10	30	0	20	30	0	20
-0.6345	40	10	30	0	20	30	0	20
-0.6344	40	10	30	0	20	30	0	20
-0.6343	40	10	30	0	10	30	0	20
-0.6342	30	20	30	0	0	30	0	20
-0.6341	30	20	20	0	0	30	0	30
-0.634	30	20	20	0	0	30	0	30
-0.6339	30	20	20	0	10	40	0	30
-0.6338	30	20	20	0	10	40	0	30
-0.6337	30	20	20	0	10	40	0	30
-0.6336	30	20	20	0	10	30	0	20
-0.6335	30	20	20	0	10	30	0	20
-0.6334	30	20	20	0	10	20	0	20
-0.6333	20	20	20	0	10	20	0	20
-0.6332	20	20	20	0	10	20	0	20
-0.6331	20	20	20	0	10	20	0	20
-0.633	20	20	20	0	10	30	0	20
-0.6329	20	20	10	0	10	30	0	20
-0.6328	20	20	10	0	10	30	0	20
-0.6327	20	20	10	0	10	30	0	20
-0.6326	20	20	10	0	10	30	0	20
-0.6325	10	20	10	0	10	30	0	20
-0.6324	10	20	10	0	10	30	0	20
-0.6323	10	20	10	0	10	30	10	20
-0.6322	10	20	10	0	10	30	10	20
-0.6321	10	20	10	0	10	30	10	20
-0.632	10	20	10	0	10	30	10	20
-0.6319	10	20	10	0	10	30	10	10
-0.6318	10	20	10	0	10	30	10	10
-0.6317	0	20	10	0	10	30	10	10
-0.6316	0	20	10	0	10	40	10	10
-0.6315	0	20	10	0	10	40	10	10
-0.6314	0	20	10	0	10	40	10	10
-0.6313	0	20	10	0	10	40	10	10
-0.6312	10	10	10	0	10	40	10	10
-0.6311	20	10	0	0	10	40	10	10
-0.631	20	10	0	0	10	30	10	10
-0.6309	20	10	0	0	10	30	10	10
-0.6308	20	10	0	0	10	30	10	10
-0.6307	20	10	0	0	10	30	10	10
-0.6306	20	10	0	0	10	30	10	10
-0.6305	20	10	0	0	10	30	10	10
-0.6304	20	10	0	0	10	30	10	10
-0.6303	20	10	0	0	10	30	10	10
-0.6302	20	10	0	0	10	30	10	10
-0.6301	30	10	0	0	10	40	10	10
-0.63	30	10	0	0	10	40	10	10
-0.6299	30	10	0	0	10	50	10	10
-0.6298	30	10	0	0	10	50	10	10
-0.6297	30	20	0	0	10	50	10	10
-0.6296	30	20	0	0	10	50	10	10
-0.6295	30	20	0	0	10	50	10	10
-0.6294	30	20	0	0	10	50	10	10
-0.6293	30	20	0	0	10	50	10	10
-0.6292	30	10	0	0	10	50	10	10
-0.6291	40	10	10	0	10	50	10	0
-0.629	50	10	10	0	10	50	10	0
-0.6289	50	10	10	0	0	40	20	0
-0.6288	50	20	10	0	0	40	20	0
-0.6287	50	20	10	0	0	40	20	0
-0.6286	50	20	10	0	0	40	20	0
-0.6285	50	30	10	0	0	40	20	0
-0.6284	50	30	10	0	0	40	20	0
-0.6283	50	30	10	0	0	40	20	0
-0.6282	50	30	10	0	0	40	20	0
-0.6281	50	30	10	0	0	40	20	0
-0.628	60	30	10	0	0	30	20	0
-0.6279	60	30	10	0	0	30	20	0
-0.6278	60	30	10	0	0	30	20	0
-0.6277	60	30	10	0	0	30	20	0
-0.6276	60	30	10	0	0	30	20	0
-0.6275	60	30	10	0	0	30	20	0
-0.6274	60	30	10	0	0	30	20	0
-0.6273	60	30	10	0	0	30	10	0
-0.6272	60	30	10	0	0	30	10	0
-0.6271	60	30	10	0	0	30	10	0
-0.627	60	30	10	0	0	30	10	0
-0.6269	60	30	10	0	0	30	10	0
-0.6268	60	30	10	0	0	30	10	0
-0.6267	60	30	10	0	0	30	10	0
-0.6266	60	30	10	0	0	20	10	0
-0.6265	60	30	10	0	0	20	10	0
-0.6264	60	30	10	0	0	20	10	0
-0.6263	60	30	10	0	0	20	10	0
-0.6262	50	30	10	0	0	20	10	0
-0.6261	40	30	10	0	0	20	10	0
-0.626	40	30	10	0	0	20	10	0
-0.6259	40	30	10	0	0	20	10	0
-0.6258	40	30	10	0	0	20	10	0
-0.6257	40	30	10	0	10	20	10	0
-0.6256	40	30	10	0	10	20	10	0
-0.6255	40	30	10	0	10	20	10	0
-0.6254	40	30	10	0	10	20	10	0
-0.6253	40	30	10	0	10	20	10	0
-0.6252	40	30	10	0	10	20	10	0
-0.6251	30	30	10	0	10	10	10	0
-0.625	30	30	10	0	10	10	10	0
-0.6249	30	30	10	0	10	0	10	0
-0.6248	30	30	10	0	10	0	10	0
-0.6247	30	20	10	0	10	0	10	0
-0.6246	30	20	10	0	10	0	10	0
-0.6245	30	20	10	0	10	0	10	0
-0.6244	30	20	10	0	10	0	10	0
-0.6243	30	20	10	0	10	0	10	0
-0.6242	30	20	10	0	10	0	10	0
-0.6241	20	20	0	0	10	0	10	0
-0.624	10	20	0	0	10	0	10	0
-0.6239	10	20	0	0	10	0	0	0
-0.6238	10	10	0	0	10	0	0	0
-0.6237	10	10	0	0	10	0	0	0
-0.6236	10	10	0	0	10	0	0	0
-0.6235	10	0	0	0	10	0	0	0
-0.6234	10	0	0	0	10	0	0	0
-0.6233	10	0	0	0	10	0	0	0
-0.6232	10	0	0	0	20	0	0	0
-0.6231	10	0	0	0	20	0	0	0
-0.623	0	0	0	0	20	0	0	0
-0.6229	0	0	0	0	20	0	0	0
-0.6228	0	0	0	0	20	0	0	0
-0.6227	0	0	0	0	20	0	0	0
-0.6226	0	0	0	0	20	0	0	0
-0.6225	0	0	0	0	20	10	0	0
-0.6224	0	0	0	0	20	10	0	0
-0.6223	0	0	0	0	20	10	0	0
-0.6222	0	0	0	0	20	10	0	0
-0.6221	0	0	10	0	20	10	0	0
-0.622	0	0	10	0	20	10	0	0
-0.6219	0	0	10	0	20	10	0	0
-0.6218	0	10	10	0	20	10	0	0
-0.6217	0	10	10	0	20	10	0	0
-0.6216	0	10	10	0	20	10	0	0
-0.6215	0	10	10	0	20	10	0	0
-0.6214	0	10	10	0	20	10	0	0
-0.6213	0	10	10	0	20	10	0	0
-0.6212	0	10	10	0	20	10	0	0
-0.6211	0	10	10	0	20	10	0	0
-0.621	0	10	20	0	20	10	0	0
-0.6209	0	10	20	0	20	10	0	0
-0.6208	0	10	20	0	20	10	0	0
-0.6207	0	10	20	0	10	10	0	0
-0.6206	0	10	20	0	10	10	0	0
-0.6205	0	10	20	0	10	10	0	0
-0.6204	0	10	20	0	10	10	0	0
-0.6203	0	10	20	0	10	10	0	0
-0.6202	0	10	20	0	10	10	0	0
-0.6201	0	10	20	0	10	10	0	0
-0.62	0	10	20	0	10	10	0	0
-0.6199	0	10	20	0	10	10	0	0
-0.6198	0	10	30	0	10	10	0	0
-0.6197	0	10	30	0	10	10	0	0
-0.6196	0	10	30	0	10	10	0	0
-0.6195	0	10	30	0	10	10	0	0
-0.6194	10	10	30	0	10	10	0	0
-0.6193	10	10	30	0	10	10	0	0
-0.6192	10	10	30	0	10	10	0	0
-0.6191	10	10	30	0	10	10	0	0
-0.619	20	10	30	0	10	10	0	0
-0.6189	20	10	30	0	10	10	0	0
-0.6188	20	10	30	0	10	10	0	0
-0.6187	20	10	30	0	10	10	0	0
-0.6186	20	10	30	0	10	10	0	0
-0.6185	20	20	30	0	10	10	0	0
-0.6184	20	20	30	0	10	10	0	0
-0.6183	20	20	30	0	10	10	0	0
-0.6182	20	20	30	0	0	10	0	0
-0.6181	20	20	30	0	0	10	0	0
-0.618	20	20	30	0	0	10	0	0
-0.6179	20	20	30	0	0	10	0	0
-0.6178	30	20	30	0	0	10	0	0
-0.6177	30	20	30	0	0	10	0	0
-0.6176	30	20	30	0	0	10	0	0
-0.6175	30	20	30	0	0	0	0	0
-0.6174	30	20	30	0	0	0	0	0
-0.6173	30	20	30	0	10	0	0	0
-0.6172	30	20	30	0	10	0	0	0
-0.6171	30	20	20	0	10	0	0	0
-0.617	30	20	20	0	10	0	0	0
-0.6169	40	30	20	0	10	0	0	0
-0.6168	40	20	20	0	10	0	0	0
-0.6167	40	20	20	0	10	10	0	0
-0.6166	40	20	20	0	10	10	0	0
-0.6165	40	20	20	0	10	10	0	0
-0.6164	40	20	20	0	10	10	0	0
-0.6163	40	20	20	0	10	10	0	0
-0.6162	40	30	20	0	10	10	0	0
-0.6161	40	30	20	0	10	10	0	0
-0.616	40	30	10	0	10	10	0	0
-0.6159	40	30	10	0	10	10	0	0
-0.6158	40	30	10	0	10	10	0	0
-0.6157	40	30	10	0	10	10	0	0
-0.6156	40	30	10	0	10	10	0	0
-0.6155	40	30	20	0	10	10	0	0
-0.6154	40	30	20	0	10	10	0	0
-0.6153	40	30	20	0	10	10	0	0
-0.6152	40	30	20	0	10	10	0	0
-0.6151	40	30	20	0	10	10	0	0
-0.615	40	30	20	0	10	10	0	0
-0.6149	50	30	20	0	10	10	0	0
-0.6148	50	30	10	0	10	10	0	0
-0.6147	50	30	10	0	10	10	0	0
-0.6146	50	30	10	0	10	10	0	0
-0.6145	50	30	10	0	10	10	0	0
-0.6144	40	30	10	0	10	10	0	0
-0.6143	40	30	10	0	10	10	0	0
-0.6142	40	30	10	0	10	10	0	0
-0.6141	40	30	10	0	10	10	0	0
-0.614	30	30	10	0	10	10	0	0
-0.6139	30	30	10	0	10	10	0	0
-0.6138	30	40	10	0	10	10	0	0
-0.6137	30	40	10	0	10	10	0	0
-0.6136	30	40	10	0	10	10	0	0
-0.6135	30	30	10	0	10	10	0	0
-0.6134	30	30	10	0	10	10	0	0
-0.6133	30	30	10	0	10	10	0	0
-0.6132	30	30	10	0	10	10	0	0
-0.6131	30	30	10	0	10	10	0	0
-0.613	30	30	10	0	10	10	0	0
-0.6129	30	30	10	0	10	10	0	0
-0.6128	20	40	10	0	10	10	0	0
-0.6127	20	40	10	0	10	10	0	0
-0.6126	20	40	10	0	10	10	0	0
-0.6125	20	40	10	0	10	10	0	0
-0.6124	20	40	10	0	20	10	0	0
-0.6123	20	40	20	0	10	10	0	0
-0.6122	20	40	20	0	10	10	0	0
-0.6121	20	40	20	0	10	10	0	0
-0.612	20	40	20	0	10	10	0	0
-0.6119	10	30	20	0	10	10	10	0
-0.6118	10	30	20	0	10	10	10	0
-0.6117	10	30	20	0	10	0	10	0
-0.6116	10	30	20	0	10	0	10	0
-0.6115	10	30	20	0	10	0	10	0
-0.6114	10	30	20	0	10	0	10	0
-0.6113	10	30	20	0	10	0	10	0
-0.6112	10	20	20	0	10	10	20	0
-0.6111	10	20	20	0	10	10	20	0
-0.611	10	20	20	0	10	10	20	0
-0.6109	10	20	20	0	10	10	20	0
-0.6108	10	20	20	0	10	10	20	0
-0.6107	10	20	20	0	10	10	20	0
-0.6106	10	20	20	0	10	10	20	0
-0.6105	10	20	10	0	10	10	20	0
-0.6104	10	20	10	0	10	10	20	0
-0.6103	10	20	10	0	10	10	20	0
-0.6102	10	20	10	0	10	10	20	0
-0.6101	10	20	10	0	10	10	20	0
-0.61	10	30	10	0	10	10	20	0
-0.6099	0	30	10	0	10	10	20	0
-0.6098	0	30	10	0	10	10	20	0
-0.6097	0	30	10	0	10	10	20	0
-0.6096	0	40	10	0	10	10	20	0
-0.6095	0	40	10	0	10	10	20	0
-0.6094	0	40	10	0	10	20	20	0
-0.6093	0	40	10	0	10	20	20	0
-0.6092	0	40	10	0	10	20	20	0
-0.6091	0	40	10	0	10	20	20	0
-0.609	0	40	10	0	10	20	20	0
-0.6089	0	40	10	0	10	20	20	0
-0.6088	0	30	10	0	10	20	20	0
-0.6087	0	30	10	0	10	20	20	0
-0.6086	0	30	20	0	10	20	20	0
-0.6085	0	30	20	0	10	20	20	0
-0.6084	0	30	20	0	10	30	20	0
-0.6083	0	30	20	0	10	30	20	0
-0.6082	0	30	20	0	10	30	20	0
-0.6081	0	30	20	0	10	30	20	0
-0.608	0	30	20	0	10	30	20	0
-0.6079	0	30	20	0	10	30	20	0
-0.6078	0	20	20	0	10	30	20	0
-0.6077	0	20	20	0	20	30	20	0
-0.6076	10	20	20	0	20	30	20	0
-0.6075	10	20	20	0	20	30	20	0
-0.6074	10	20	20	0	10	30	20	0
-0.6073	10	20	10	0	10	30	20	0
-0.6072	10	20	10	0	20	30	20	0
-0.6071	10	20	10	0	20	30	20	0
-0.607	10	20	10	0	20	30	30	0
-0.6069	10	20	10	0	20	30	20	0
-0.6068	10	20	10	0	20	30	20	0
-0.6067	10	20	10	0	20	30	20	0
-0.6066	10	20	10	0	20	30	20	0
-0.6065	10	20	10	0	20	30	20	0
-0.6064	10	20	10	0	20	30	20	0
-0.6063	10	20	10	0	20	30	20	0
-0.6062	10	20	10	0	20	20	10	0
-0.6061	10	20	10	0	20	20	10	0
-0.606	10	20	10	0	20	20	10	0
-0.6059	10	20	10	0	20	20	10	0
-0.6058	10	20	10	0	20	20	10	0
-0.6057	10	20	10	0	20	20	10	0
-0.6056	10	20	10	0	20	20	10	0
-0.6055	10	20	10	0	20	20	10	0
-0.6054	10	20	10	0	20	20	10	0
-0.6053	10	20	10	0	20	20	10	0
-0.6052	10	20	10	0	20	20	10	0
-0.6051	10	20	10	0	20	20	10	0
-0.605	10	10	10	0	20	20	10	0
-0.6049	10	10	10	0	20	20	10	0
-0.6048	10	10	10	0	20	20	10	0
-0.6047	10	10	10	10	20	20	10	0
-0.6046	10	0	10	10	20	20	10	0
-0.6045	10	0	10	10	20	20	10	0
-0.6044	10	0	10	10	20	10	10	0
-0.6043	20	0	10	10	20	10	20	0
-0.6042	20	0	10	10	20	10	20	0
-0.6041	20	0	10	10	20	10	20	0
-0.604	20	0	10	10	20	10	20	0
-0.6039	20	0	10	10	20	10	20	0
-0.6038	30	10	10	10	20	10	20	0
-0.6037	30	10	10	10	20	10	20	0
-0.6036	30	10	0	10	20	10	20	0
-0.6035	30	10	0	10	20	10	20	0
-0.6034	30	10	0	10	20	0	20	10
-0.6033	30	10	0	10	20	0	20	10
-0.6032	30	10	0	10	20	0	20	10
-0.6031	30	10	0	10	20	0	20	10
-0.603	30	10	0	10	20	0	20	10
-0.6029	30	10	0	10	20	0	20	10
-0.6028	30	10	0	10	20	0	20	10
-0.6027	30	10	0	10	10	0	20	10
-0.6026	30	10	0	10	10	0	20	10
-0.6025	30	10	0	10	10	0	20	10
-0.6024	30	10	0	10	10	0	20	10
-0.6023	30	10	0	10	10	0	20	10
-0.6022	30	10	0	10	0	0	20	10
-0.6021	30	10	0	10	0	0	20	10
-0.602	30	10	0	10	0	0	10	10
-0.6019	30	10	0	10	0	0	10	10
-0.6018	30	10	0	10	0	0	10	10
-0.6017	30	10	0	10	0	0	10	10
-0.6016	30	10	0	10	0	0	10	10
-0.6015	30	10	0	10	0	0	10	10
-0.6014	30	10	0	10	0	0	10	10
-0.6013	30	10	0	10	0	0	10	10
-0.6012	30	10	0	10	0	0	10	10
-0.6011	30	20	0	10	0	0	10	10
-0.601	30	20	0	10	0	0	10	10
-0.6009	30	20	0	10	0	0	10	10
-0.6008	30	20	0	10	0	0	10	10
-0.6007	30	20	0	10	0	0	10	10
-0.6006	30	20	0	10	0	0	10	10
-0.6005	30	20	0	10	0	0	10	10
-0.6004	30	20	0	10	0	0	10	20
-0.6003	30	20	0	10	0	0	10	20
-0.6002	30	20	0	10	0	0	10	20
-0.6001	30	20	0	10	0	0	10	20
-0.6	30	20	0	20	0	0	10	20
-0.5999	30	20	0	20	0	0	10	20
-0.5998	30	20	0	20	0	0	10	20
-0.5997	30	20	0	10	0	0	10	20
-0.5996	30	20	0	10	0	0	10	20
-0.5995	30	20	0	10	0	0	10	20
-0.5994	30	20	10	10	0	0	10	20
-0.5993	20	20	10	10	0	0	0	30
-0.5992	20	20	10	20	0	0	0	30
-0.5991	20	20	10	20	10	0	0	30
-0.599	20	20	10	20	10	0	0	30
-0.5989	20	30	10	20	10	0	0	30
-0.5988	10	20	10	20	10	0	0	30
-0.5987	10	20	10	20	10	0	0	30
-0.5986	10	20	10	20	20	0	0	30
-0.5985	10	20	10	20	20	0	0	30
-0.5984	10	20	10	20	20	0	0	20
-0.5983	10	20	10	20	20	0	0	20
-0.5982	10	20	10	20	20	0	0	20
-0.5981	10	20	10	20	20	0	0	20
-0.598	10	20	10	20	20	0	0	20
-0.5979	10	20	10	20	20	0	0	20
-0.5978	10	20	10	20	20	0	0	20
-0.5977	10	20	10	20	20	0	0	20
-0.5976	0	20	10	20	20	0	0	20
-0.5975	0	20	10	20	20	0	0	20
-0.5974	10	20	10	20	20	0	0	30
-0.5973	10	20	10	30	20	0	0	30
-0.5972	10	20	10	30	20	0	0	30
-0.5971	10	20	10	30	20	0	0	30
-0.597	10	20	10	30	20	0	0	30
-0.5969	10	20	10	30	20	0	0	30
-0.5968	10	20	10	30	20	0	0	30
-0.5967	10	20	10	30	20	0	0	30
-0.5966	10	20	10	30	20	0	0	30
-0.5965	10	20	10	30	20	0	10	30
-0.5964	10	20	10	30	20	0	10	30
-0.5963	10	20	10	30	20	0	10	30
-0.5962	10	20	10	30	20	0	10	30
-0.5961	10	10	10	30	20	0	10	30
-0.596	10	10	10	30	20	0	10	30
-0.5959	10	10	10	30	20	0	10	30
-0.5958	20	10	10	30	20	0	10	30
-0.5957	20	10	10	30	20	0	10	30
-0.5956	20	10	10	30	20	0	10	30
-0.5955	20	10	10	30	20	0	10	30
-0.5954	20	10	10	30	20	0	10	20
-0.5953	20	10	10	30	20	0	10	20
-0.5952	20	10	10	30	20	0	10	20
-0.5951	30	10	10	30	20	0	10	20
-0.595	30	10	10	20	20	0	10	20
-0.5949	30	20	10	20	20	0	10	20
-0.5948	40	20	10	20	20	0	10	20
-0.5947	40	30	10	20	20	0	10	20
-0.5946	40	30	10	20	20	10	10	20
-0.5945	40	30	10	20	20	10	10	20
-0.5944	40	30	0	20	20	10	10	20
-0.5943	40	30	0	20	20	10	10	10
-0.5942	40	30	0	10	20	10	10	10
-0.5941	40	30	0	10	10	10	10	10
-0.594	40	30	0	10	10	10	10	10
-0.5939	40	20	0	10	10	10	10	10
-0.5938	40	20	0	10	10	10	10	10
-0.5937	40	20	0	10	10	10	10	10
-0.5936	40	20	0	10	0	10	10	10
-0.5935	40	20	0	10	0	10	10	10
-0.5934	40	20	0	10	0	10	10	10
-0.5933	40	20	0	10	0	10	10	10
-0.5932	40	30	0	10	0	10	10	10
-0.5931	40	30	0	10	0	10	10	10
-0.593	40	30	0	10	0	10	10	10
-0.5929	40	30	0	10	0	10	10	20
-0.5928	40	30	0	10	0	10	10	20
-0.5927	40	30	0	10	0	10	10	20
-0.5926	40	30	0	10	0	10	10	30
-0.5925	40	30	0	10	0	10	10	30
-0.5924	30	30	0	10	0	10	10	20
-0.5923	30	30	0	0	0	10	10	20
-0.5922	30	30	0	0	0	10	10	20
-0.5921	30	30	0	0	0	10	10	20
-0.592	30	30	0	0	0	10	10	20
-0.5919	30	30	0	0	0	10	10	20
-0.5918	30	30	0	0	0	10	10	20
-0.5917	30	30	0	0	0	10	10	20
-0.5916	30	30	0	0	0	10	10	20
-0.5915	30	30	0	0	10	10	0	20
-0.5914	30	30	0	0	10	10	0	20
-0.5913	30	30	0	0	10	10	0	20
-0.5912	30	30	0	0	10	10	0	20
-0.5911	30	30	0	0	10	10	0	20
-0.591	30	30	0	0	10	10	0	20
-0.5909	30	30	0	0	10	10	0	20
-0.5908	20	30	0	0	10	10	0	20
-0.5907	20	30	0	0	10	10	0	20
-0.5906	30	30	0	0	10	10	0	20
-0.5905	30	30	0	0	10	10	0	20
-0.5904	30	30	0	0	10	10	0	20
-0.5903	30	30	0	0	10	10	0	20
-0.5902	30	30	0	0	10	10	0	20
-0.5901	20	30	0	0	10	10	0	20
-0.59	20	30	0	0	10	10	0	20
-0.5899	20	20	0	0	10	10	0	20
-0.5898	10	20	0	0	10	10	0	20
-0.5897	10	10	0	0	10	10	0	20
-0.5896	10	10	0	0	10	0	0	20
-0.5895	10	10	0	0	10	0	0	20
-0.5894	10	10	0	0	10	0	0	20
-0.5893	10	10	0	0	10	0	0	20
-0.5892	10	10	0	0	10	0	0	20
-0.5891	10	10	0	0	10	0	0	20
-0.589	10	10	0	10	10	0	0	20
-0.5889	10	10	0	10	10	0	0	20
-0.5888	30	10	0	10	10	0	0	20
-0.5887	30	10	0	10	10	0	0	20
-0.5886	30	10	0	10	10	0	0	20
-0.5885	30	10	0	10	10	0	0	30
-0.5884	30	10	0	10	10	0	0	30
-0.5883	30	10	0	10	10	0	0	30
-0.5882	30	0	0	10	10	0	0	30
-0.5881	30	0	0	10	10	0	0	30
-0.588	30	0	0	10	10	0	0	30
-0.5879	30	0	0	10	10	10	0	20
-0.5878	30	0	0	10	10	10	0	20
-0.5877	30	0	0	10	10	10	0	20
-0.5876	30	0	0	10	10	10	0	10
-0.5875	30	0	0	10	10	10	0	10
-0.5874	30	0	0	10	10	10	0	20
-0.5873	30	0	0	10	10	10	0	20
-0.5872	30	0	0	10	10	10	0	20
-0.5871	30	0	0	10	10	10	0	20
-0.587	30	0	0	10	10	10	0	20
-0.5869	30	0	0	10	10	10	0	20
-0.5868	30	0	0	10	10	10	0	20
-0.5867	30	0	0	10	10	10	0	20
-0.5866	30	0	0	10	10	10	0	20
-0.5865	30	0	0	10	0	10	0	20
-0.5864	30	0	0	10	0	10	0	20
-0.5863	30	0	0	10	0	10	0	20
-0.5862	30	10	0	10	0	10	0	20
-0.5861	30	10	0	10	0	10	0	20
-0.586	30	10	0	10	0	10	0	20
-0.5859	30	10	0	10	0	10	0	20
-0.5858	30	10	0	10	0	10	0	20
-0.5857	30	10	0	10	0	10	0	20
-0.5856	20	10	0	10	0	10	0	20
-0.5855	20	10	0	10	0	10	0	20
-0.5854	20	10	0	10	0	10	0	20
-0.5853	30	20	0	10	0	10	0	20
-0.5852	30	20	0	10	0	10	0	20
-0.5851	30	20	0	10	0	10	0	20
-0.585	30	20	0	10	0	10	0	20
-0.5849	30	20	0	10	0	10	0	20
-0.5848	30	20	0	10	0	10	0	20
-0.5847	30	20	0	10	0	10	0	20
-0.5846	30	20	0	10	0	10	0	20
-0.5845	30	20	0	10	0	10	0	20
-0.5844	30	20	0	10	0	10	0	20
-0.5843	30	20	0	10	0	10	0	20
-0.5842	30	20	0	10	0	10	0	20
-0.5841	30	20	0	10	0	10	0	20
-0.584	30	20	0	0	0	10	0	20
-0.5839	30	20	0	0	0	10	0	30
-0.5838	10	20	0	0	0	10	0	30
-0.5837	10	20	0	0	0	10	10	30
-0.5836	10	20	0	0	0	10	10	30
-0.5835	10	20	0	0	0	10	10	20
-0.5834	10	20	0	0	0	10	10	20
-0.5833	10	20	0	0	0	10	10	20
-0.5832	10	20	0	0	0	10	10	20
-0.5831	10	20	0	0	0	10	10	20
-0.583	10	20	0	0	0	10	10	20
-0.5829	10	20	0	0	0	0	10	20
-0.5828	10	20	0	0	0	0	10	20
-0.5827	10	20	0	0	0	0	10	20
-0.5826	20	20	0	0	0	0	10	20
-0.5825	20	20	0	0	0	0	10	30
-0.5824	20	20	0	0	0	0	10	20
-0.5823	20	20	0	0	0	0	10	20
-0.5822	20	20	0	0	0	0	10	20
-0.5821	20	20	0	0	0	0	10	20
-0.582	20	20	0	0	0	0	10	20
-0.5819	20	20	0	0	0	0	10	20
-0.5818	20	20	0	0	0	0	10	30
-0.5817	20	20	0	0	0	0	10	30
-0.5816	20	20	0	0	0	0	10	30
-0.5815	20	20	0	0	0	0	10	30
-0.5814	20	20	0	0	0	0	10	30
-0.5813	30	20	0	0	0	0	10	30
-0.5812	30	10	0	0	0	0	10	30
-0.5811	30	10	0	0	0	0	10	30
-0.581	30	10	0	0	0	0	10	30
-0.5809	40	10	0	0	0	0	10	30
-0.5808	40	10	0	0	0	0	10	30
-0.5807	40	10	0	0	0	10	10	30
-0.5806	40	10	0	0	0	10	10	40
-0.5805	40	10	0	0	0	10	10	40
-0.5804	40	10	0	0	0	10	10	40
-0.5803	30	0	0	0	0	10	10	40
-0.5802	30	0	0	0	0	10	10	40
-0.5801	40	0	0	0	0	10	10	40
-0.58	40	0	0	0	0	10	10	40
-0.5799	40	0	0	0	0	10	10	40
-0.5798	40	0	0	0	0	10	10	40
-0.5797	40	0	0	0	0	10	10	40
-0.5796	40	0	0	0	0	10	10	40
-0.5795	40	0	0	0	0	10	10	40
-0.5794	40	0	0	0	10	10	10	40
-0.5793	40	0	0	0	10	10	10	40
-0.5792	40	0	0	0	10	10	10	40
-0.5791	40	0	0	0	10	10	10	40
-0.579	50	0	0	0	10	10	10	40
-0.5789	50	0	0	10	10	10	10	30
-0.5788	50	0	0	10	10	10	10	30
-0.5787	50	0	0	10	10	10	0	30
-0.5786	50	0	0	10	10	10	0	30
-0.5785	50	0	0	10	10	10	0	30
-0.5784	50	0	0	10	10	10	0	30
-0.5783	50	0	0	10	10	10	0	30
-0.5782	50	0	0	10	10	10	0	30
-0.5781	50	0	0	10	10	10	0	30
-0.578	50	0	0	10	10	10	0	30
-0.5779	50	0	0	10	10	10	0	30
-0.5778	50	0	0	10	10	10	0	30
-0.5777	50	0	0	10	10	10	0	30
-0.5776	50	0	0	10	10	10	0	30
-0.5775	50	0	0	10	10	10	0	20
-0.5774	50	0	0	10	10	10	0	20
-0.5773	50	0	0	10	10	10	0	20
-0.5772	50	0	0	20	10	10	0	20
-0.5771	50	0	0	20	10	10	0	20
-0.577	50	0	0	20	10	10	0	20
-0.5769	50	0	0	20	10	10	0	20
-0.5768	50	0	0	20	10	10	0	10
-0.5767	50	0	10	20	10	10	0	10
-0.5766	50	0	10	20	10	10	0	10
-0.5765	50	0	10	20	10	10	0	10
-0.5764	50	0	10	20	10	10	0	10
-0.5763	40	0	10	20	10	10	0	10
-0.5762	40	0	10	20	10	10	0	10
-0.5761	50	0	10	20	10	10	0	10
-0.576	50	0	10	20	10	10	0	10
-0.5759	40	0	10	20	10	10	0	10
-0.5758	40	0	10	20	10	10	0	10
-0.5757	40	0	10	20	20	0	0	10
-0.5756	50	0	10	20	20	0	0	0
-0.5755	50	0	10	20	20	0	0	0
-0.5754	50	0	10	20	20	0	0	0
-0.5753	50	0	10	20	20	0	0	0
-0.5752	50	0	10	20	20	0	0	0
-0.5751	40	0	10	20	20	0	0	0
-0.575	40	0	10	20	20	0	0	0
-0.5749	40	0	10	20	20	0	0	0
-0.5748	40	0	10	20	20	0	0	0
-0.5747	40	0	10	20	20	0	0	0
-0.5746	40	0	10	20	20	10	0	0
-0.5745	40	0	10	20	20	10	0	0
-0.5744	40	0	10	20	10	10	0	0
-0.5743	50	0	10	20	10	10	0	0
-0.5742	50	0	10	20	10	10	0	0
-0.5741	50	0	10	20	10	10	0	0
-0.574	40	0	10	20	10	10	0	0
-0.5739	40	0	10	10	10	10	0	0
-0.5738	40	0	10	10	10	10	0	0
-0.5737	40	0	10	10	10	10	0	0
-0.5736	40	0	10	10	10	10	0	0
-0.5735	40	0	10	10	10	10	0	0
-0.5734	40	0	10	10	10	10	0	0
-0.5733	40	0	10	10	10	10	0	0
-0.5732	40	10	10	10	10	10	0	10
-0.5731	40	10	10	10	10	10	0	10
-0.573	40	10	10	10	10	10	0	10
-0.5729	40	10	10	10	10	10	0	10
-0.5728	40	10	10	10	10	10	0	10
-0.5727	40	10	10	10	10	10	0	10
-0.5726	30	10	10	10	10	10	0	10
-0.5725	30	10	10	10	10	10	0	10
-0.5724	30	10	10	10	10	10	10	10
-0.5723	30	10	10	10	10	10	10	10
-0.5722	30	10	10	0	10	10	10	10
-0.5721	30	10	10	0	10	10	10	10
-0.572	30	10	10	0	10	10	10	10
-0.5719	30	10	10	0	10	10	10	10
-0.5718	30	10	10	0	10	10	10	10
-0.5717	30	10	0	0	10	10	10	10
-0.5716	30	10	0	0	10	10	10	10
-0.5715	30	10	0	0	10	10	10	10
-0.5714	30	10	0	0	20	10	10	10
-0.5713	30	10	0	0	20	10	10	10
-0.5712	30	10	0	0	20	10	20	10
-0.5711	20	10	0	0	20	10	20	10
-0.571	20	10	0	0	20	10	20	10
-0.5709	20	20	10	0	20	10	20	10
-0.5708	20	20	10	0	20	10	20	10
-0.5707	20	20	10	0	10	10	20	10
-0.5706	10	20	10	0	10	10	20	10
-0.5705	10	20	10	10	10	10	20	10
-0.5704	10	20	10	10	10	10	20	10
-0.5703	10	20	10	10	10	10	20	10
-0.5702	10	20	10	10	10	10	20	10
-0.5701	10	20	10	10	10	10	20	10
-0.57	10	20	10	10	10	10	20	10
-0.5699	10	20	10	10	10	10	20	10
-0.5698	10	20	10	10	10	10	20	10
-0.5697	10	20	10	10	10	10	20	10
-0.5696	10	20	10	10	10	0	20	10
-0.5695	10	20	10	10	10	0	20	10
-0.5694	10	20	10	10	10	0	20	10
-0.5693	0	20	10	10	10	0	20	10
-0.5692	0	20	10	10	10	0	20	10
-0.5691	0	20	10	10	20	0	20	10
-0.569	0	20	10	10	20	0	20	10
-0.5689	0	20	10	10	20	0	20	10
-0.5688	10	20	10	10	20	0	20	10
-0.5687	10	20	10	10	20	0	20	10
-0.5686	10	20	10	10	20	0	20	10
-0.5685	10	20	20	10	20	0	20	10
-0.5684	10	20	20	10	20	0	20	10
-0.5683	10	20	20	10	20	0	20	10
-0.5682	10	10	20	10	20	0	20	0
-0.5681	10	10	20	10	20	0	20	0
-0.568	10	10	20	10	20	0	20	0
-0.5679	10	10	20	10	20	0	20	0
-0.5678	10	10	20	10	20	0	30	10
-0.5677	10	10	20	10	20	0	30	10
-0.5676	10	10	20	10	20	0	30	10
-0.5675	10	10	20	10	20	0	30	10
-0.5674	10	10	20	10	20	0	20	10
-0.5673	10	10	20	10	20	0	20	10
-0.5672	10	10	20	10	20	0	20	10
-0.5671	10	10	20	10	20	0	20	10
-0.567	10	10	20	10	20	0	20	10
-0.5669	10	10	20	10	20	0	20	10
-0.5668	10	10	20	10	20	0	30	10
-0.5667	10	10	20	10	30	0	30	10
-0.5666	10	10	20	10	30	0	30	10
-0.5665	10	10	20	10	30	0	30	10
-0.5664	10	10	20	10	20	0	30	10
-0.5663	10	10	20	10	20	0	30	10
-0.5662	20	10	20	10	20	0	20	10
-0.5661	20	10	20	10	20	0	20	10
-0.566	20	10	20	10	20	0	20	10
-0.5659	20	0	10	10	20	0	20	10
-0.5658	20	0	10	10	20	0	20	10
-0.5657	20	0	10	10	20	0	20	10
-0.5656	20	0	10	10	20	0	20	10
-0.5655	20	0	10	0	20	0	20	10
-0.5654	20	0	10	10	20	0	20	10
-0.5653	20	0	10	10	20	0	20	20
-0.5652	20	0	10	20	20	0	20	20
-0.5651	20	0	10	20	20	0	20	20
-0.565	20	0	10	20	20	0	20	20
-0.5649	20	0	10	20	20	0	20	20
-0.5648	20	0	10	20	20	0	20	20
-0.5647	20	0	10	20	20	0	20	20
-0.5646	20	0	10	20	20	0	20	20
-0.5645	20	0	10	20	20	0	20	20
-0.5644	20	0	10	20	20	0	20	20
-0.5643	20	0	10	20	20	0	20	20
-0.5642	20	0	10	20	20	0	20	20
-0.5641	20	10	10	20	10	0	30	20
-0.564	20	10	10	20	10	0	30	20
-0.5639	20	10	10	20	10	0	30	20
-0.5638	10	10	10	20	10	0	40	20
-0.5637	10	10	10	20	10	0	40	20
-0.5636	10	10	10	20	10	0	40	20
-0.5635	10	10	0	20	10	0	40	20
-0.5634	10	10	0	20	10	0	40	20
-0.5633	10	10	0	20	10	0	40	20
-0.5632	10	10	0	20	10	0	40	20
-0.5631	10	10	0	20	10	0	40	20
-0.563	10	10	0	20	10	0	40	20
-0.5629	10	10	0	20	10	0	40	20
-0.5628	10	10	0	20	10	0	30	10
-0.5627	10	10	0	20	10	0	30	10
-0.5626	10	10	0	20	10	0	30	10
-0.5625	20	10	0	20	10	0	30	10
-0.5624	20	10	0	20	10	0	30	10
-0.5623	20	10	0	20	10	0	30	10
-0.5622	30	10	0	20	10	0	30	10
-0.5621	30	10	10	20	10	0	30	10
-0.562	30	10	10	20	10	0	30	10
-0.5619	30	10	10	20	10	0	30	10
-0.5618	30	10	10	20	10	0	20	10
-0.5617	30	10	10	20	0	0	20	10
-0.5616	30	10	10	20	0	0	20	10
-0.5615	30	10	10	20	0	0	20	10
-0.5614	30	10	10	20	0	0	20	10
-0.5613	30	10	10	20	0	0	20	10
-0.5612	20	10	10	20	0	0	20	10
-0.5611	20	10	10	40	0	0	20	10
-0.561	20	10	10	40	0	0	20	10
-0.5609	20	10	10	40	0	0	20	10
-0.5608	20	10	10	40	0	0	20	20
-0.5607	20	10	10	40	0	0	20	20
-0.5606	20	10	10	40	0	0	20	20
-0.5605	20	10	10	40	0	0	20	20
-0.5604	20	10	10	30	0	0	20	20
-0.5603	20	10	10	30	0	0	20	10
-0.5602	20	10	10	20	0	0	20	10
-0.5601	20	10	10	20	0	0	20	10
-0.56	20	10	10	20	0	0	20	10
-0.5599	20	10	10	20	0	0	20	10
-0.5598	20	10	10	20	0	0	20	10
-0.5597	20	10	10	20	0	0	20	10
-0.5596	20	10	10	20	0	0	20	10
-0.5595	20	10	10	20	0	0	20	10
-0.5594	20	10	10	20	0	0	20	10
-0.5593	30	10	10	20	0	0	20	10
-0.5592	30	10	10	20	0	0	20	10
-0.5591	30	0	10	20	0	0	10	10
-0.559	30	0	10	20	0	0	10	10
-0.5589	30	0	10	20	0	0	10	10
-0.5588	30	0	10	20	0	0	0	10
-0.5587	30	0	10	20	0	0	0	10
-0.5586	30	0	10	20	0	0	0	10
-0.5585	30	0	10	20	0	0	0	10
-0.5584	30	0	10	20	0	0	0	10
-0.5583	30	0	10	20	0	0	0	10
-0.5582	30	0	10	20	0	0	0	10
-0.5581	30	0	10	20	0	0	0	10
-0.558	30	0	10	20	0	0	0	10
-0.5579	30	0	10	40	0	0	0	10
-0.5578	30	0	10	40	0	0	0	10
-0.5577	30	0	10	40	0	0	0	10
-0.5576	30	0	10	40	0	0	0	10
-0.5575	20	0	10	40	0	0	0	10
-0.5574	20	0	10	40	0	0	0	10
-0.5573	20	0	10	40	0	0	0	10
-0.5572	10	0	10	40	0	0	0	10
-0.5571	10	0	0	40	0	0	0	10
-0.557	10	0	0	40	0	0	0	10
-0.5569	10	0	0	40	0	0	0	10
-0.5568	10	0	0	40	0	0	0	10
-0.5567	10	0	0	40	0	0	0	10
-0.5566	10	0	0	40	0	0	0	10
-0.5565	10	0	0	40	0	0	0	10
-0.5564	10	0	0	40	0	0	0	10
-0.5563	10	0	0	40	0	0	0	10
-0.5562	10	0	0	40	0	0	0	10
-0.5561	10	0	0	20	0	0	0	10
-0.556	10	0	0	20	0	0	0	10
-0.5559	10	0	0	20	0	0	0	20
-0.5558	10	0	0	20	0	0	0	10
-0.5557	10	0	0	20	0	0	0	10
-0.5556	10	0	0	20	0	0	0	10
-0.5555	10	0	0	20	0	0	0	10
-0.5554	10	0	0	20	0	0	0	10
-0.5553	10	0	0	20	0	0	0	10
-0.5552	10	0	0	20	0	0	0	10
-0.5551	10	0	0	20	0	0	0	10
-0.555	10	0	0	30	0	0	0	10
-0.5549	20	0	0	30	0	0	0	10
-0.5548	20	0	0	30	0	0	0	10
-0.5547	20	0	0	30	0	0	0	10
-0.5546	20	0	0	30	0	0	0	10
-0.5545	20	0	0	30	0	0	0	10
-0.5544	20	0	0	30	0	0	0	10
-0.5543	10	0	0	30	0	0	0	10
-0.5542	10	0	0	30	0	0	0	10
-0.5541	10	0	0	30	0	0	0	10
-0.554	10	0	0	30	0	0	0	10
-0.5539	10	0	0	30	0	0	0	10
-0.5538	10	0	0	30	0	0	0	10
-0.5537	10	0	0	30	0	0	0	10
-0.5536	10	0	0	30	0	0	0	10
-0.5535	10	0	0	30	0	0	0	10
-0.5534	10	0	0	30	0	0	0	10
-0.5533	10	0	0	30	0	0	0	10
-0.5532	20	0	0	30	0	0	0	10
-0.5531	20	0	0	30	10	0	0	10
-0.553	20	0	0	30	10	0	0	10
-0.5529	20	0	0	10	10	0	0	10
-0.5528	20	0	0	10	10	0	0	10
-0.5527	20	0	0	10	10	0	0	10
-0.5526	20	0	0	10	10	0	0	10
-0.5525	20	0	10	10	10	0	0	10
-0.5524	20	0	10	10	10	0	0	10
-0.5523	20	0	10	10	20	0	0	10
-0.5522	20	0	10	10	20	0	0	10
-0.5521	20	0	10	10	20	0	0	10
-0.552	20	0	10	20	20	0	0	10
-0.5519	20	0	10	30	20	0	0	10
-0.5518	20	0	10	30	20	0	0	10
-0.5517	20	0	10	30	20	0	0	10
-0.5516	20	0	10	30	20	0	0	10
-0.5515	20	0	10	30	20	0	0	10
-0.5514	20	0	10	30	20	0	0	10
-0.5513	20	0	10	30	20	0	0	10
-0.5512	20	0	10	30	20	0	0	10
-0.5511	20	0	10	30	20	0	0	10
-0.551	30	0	10	30	20	0	0	10
-0.5509	30	0	10	30	20	0	0	0
-0.5508	30	0	10	30	20	0	0	0
-0.5507	30	0	10	30	20	0	0	0
-0.5506	30	0	20	30	20	0	0	0
-0.5505	30	0	20	30	20	0	0	0
-0.5504	30	0	20	30	20	0	0	0
-0.5503	30	0	20	30	20	0	0	0
-0.5502	30	0	20	30	20	0	0	0
-0.5501	30	0	20	30	20	0	0	0
-0.55	30	0	20	20	20	0	0	0
-0.5499	20	0	20	20	20	0	0	0
-0.5498	20	0	20	20	20	0	0	0
-0.5497	20	0	20	20	20	0	0	10
-0.5496	20	0	20	20	20	0	0	10
-0.5495	20	0	20	20	20	0	0	10
-0.5494	20	0	20	20	20	0	0	10
-0.5493	20	0	20	20	20	0	0	10
-0.5492	20	0	20	20	20	0	0	10
-0.5491	20	0	20	20	20	0	0	10
-0.549	20	0	20	20	20	0	0	10
-0.5489	20	0	20	20	20	0	0	10
-0.5488	20	0	20	20	20	0	0	10
-0.5487	20	0	20	20	20	0	0	10
-0.5486	20	0	20	20	20	0	0	10
-0.5485	20	0	20	20	20	0	0	10
-0.5484	20	0	20	20	20	0	0	10
-0.5483	20	0	20	20	20	0	0	10
-0.5482	10	0	20	20	20	0	0	20
-0.5481	10	0	20	20	10	0	0	20
-0.548	10	0	20	20	10	0	0	20
-0.5479	10	0	20	20	10	0	0	20
-0.5478	20	0	20	20	10	0	0	20
-0.5477	20	0	20	20	10	0	0	20
-0.5476	20	0	20	20	10	0	0	20
-0.5475	20	0	10	20	10	0	0	20
-0.5474	20	0	10	20	10	0	0	20
-0.5473	20	0	10	20	0	0	0	20
-0.5472	20	0	20	20	0	0	0	20
-0.5471	20	0	20	20	0	0	0	20
-0.547	20	0	20	10	0	0	0	20
-0.5469	20	0	20	0	0	0	0	20
-0.5468	20	0	20	0	0	0	0	20
-0.5467	20	0	20	0	0	0	0	20
-0.5466	20	0	20	0	0	0	0	20
-0.5465	20	0	20	0	0	0	0	20
-0.5464	20	0	20	0	0	0	0	20
-0.5463	20	0	20	0	0	0	0	20
-0.5462	20	0	20	0	0	0	0	20
-0.5461	20	0	20	0	0	0	0	20
-0.546	10	0	20	0	0	0	0	20
-0.5459	10	0	20	0	0	0	0	20
-0.5458	10	0	20	0	0	0	0	20
-0.5457	10	0	20	0	0	0	0	20
-0.5456	10	0	10	0	0	0	0	20
-0.5455	10	0	10	0	0	0	0	20
-0.5454	10	0	10	0	0	0	0	30
-0.5453	10	0	10	0	0	0	0	40
-0.5452	10	0	10	0	0	0	0	40
-0.5451	10	0	10	0	0	0	0	40
-0.545	10	0	10	0	0	0	0	40
-0.5449	10	0	10	0	0	10	0	40
-0.5448	10	0	10	0	0	10	0	40
-0.5447	10	0	10	0	0	10	0	30
-0.5446	10	0	20	0	0	10	0	30
-0.5445	10	0	20	0	0	10	0	30
-0.5444	10	0	20	0	0	10	0	30
-0.5443	10	0	20	0	0	10	0	30
-0.5442	10	0	20	0	0	10	0	30
-0.5441	10	0	20	0	0	10	0	30
-0.544	10	10	20	0	0	10	0	30
-0.5439	10	20	20	0	0	10	0	30
-0.5438	10	20	20	0	0	10	0	30
-0.5437	10	20	20	10	0	10	0	30
-0.5436	10	20	20	10	0	10	0	40
-0.5435	10	20	20	10	0	20	0	40
-0.5434	10	20	20	10	0	20	0	40
-0.5433	10	20	20	10	0	20	0	40
-0.5432	10	20	20	10	0	20	0	40
-0.5431	10	20	20	10	0	20	0	40
-0.543	10	20	20	10	0	20	0	40
-0.5429	10	20	20	10	0	20	0	40
-0.5428	10	20	20	10	0	20	0	40
-0.5427	10	20	20	10	0	20	0	40
-0.5426	10	20	20	10	0	20	0	50
-0.5425	10	20	20	10	0	20	0	50
-0.5424	10	30	20	10	0	20	0	50
-0.5423	10	30	20	10	0	20	0	50
-0.5422	10	30	10	10	0	20	0	50
-0.5421	10	30	10	10	0	20	0	50
-0.542	10	30	10	10	0	20	0	50
-0.5419	10	30	10	10	0	20	0	50
-0.5418	10	30	10	10	0	20	0	50
-0.5417	10	30	10	10	0	20	0	50
-0.5416	10	30	10	10	0	20	0	50
-0.5415	10	30	10	10	0	20	0	50
-0.5414	10	30	10	10	0	20	0	50
-0.5413	10	30	10	10	0	20	0	60
-0.5412	10	30	10	10	0	20	0	60
-0.5411	10	30	10	10	0	20	0	60
-0.541	10	30	10	10	0	20	0	60
-0.5409	10	30	10	10	0	20	0	60
-0.5408	10	30	10	10	0	20	0	70
-0.5407	10	30	10	10	0	20	0	70
-0.5406	10	30	10	10	0	20	0	80
-0.5405	10	30	10	10	0	20	0	80
-0.5404	10	30	10	10	0	20	0	70
-0.5403	10	30	10	10	0	20	0	60
-0.5402	10	30	10	10	0	20	0	60
-0.5401	10	30	10	10	0	20	0	60
-0.54	10	30	10	10	0	20	0	70
-0.5399	10	30	10	10	0	10	0	70
-0.5398	10	30	10	10	0	10	0	70
-0.5397	10	30	10	10	0	10	0	70
-0.5396	10	30	0	10	0	10	0	70
-0.5395	10	30	0	10	0	10	0	70
-0.5394	10	30	0	10	0	10	0	70
-0.5393	10	30	0	20	0	10	0	70
-0.5392	10	30	0	20	0	10	0	70
-0.5391	10	30	0	20	0	10	0	70
-0.539	10	20	0	20	0	10	0	70
-0.5389	10	10	0	20	0	10	0	70
-0.5388	10	10	0	20	0	10	0	70
-0.5387	10	10	0	10	0	10	0	70
-0.5386	10	10	0	10	0	10	0	60
-0.5385	10	10	0	20	0	0	0	60
-0.5384	10	10	0	20	0	0	0	60
-0.5383	10	10	0	20	0	0	0	60
-0.5382	10	10	0	20	0	0	0	60
-0.5381	10	10	0	20	0	0	0	60
-0.538	10	10	0	20	0	0	0	60
-0.5379	10	10	0	20	0	0	0	60
-0.5378	0	10	0	20	0	0	0	60
-0.5377	0	10	0	30	0	0	0	60
-0.5376	0	10	0	30	0	0	0	50
-0.5375	0	10	0	30	0	0	0	50
-0.5374	0	0	0	30	0	0	0	50
-0.5373	0	0	0	30	0	0	0	50
-0.5372	0	0	0	30	0	0	0	50
-0.5371	0	0	0	30	0	0	0	50
-0.537	0	0	0	30	0	0	0	50
-0.5369	0	0	0	30	0	0	0	50
-0.5368	0	0	0	30	0	0	0	50
-0.5367	0	0	0	30	0	0	0	50
-0.5366	0	0	0	30	0	0	0	50
-0.5365	0	0	0	30	0	0	0	50
-0.5364	0	0	0	30	0	0	0	50
-0.5363	0	0	0	30	0	0	0	40
-0.5362	0	0	0	30	0	0	0	40
-0.5361	0	0	0	30	0	0	0	40
-0.536	0	0	0	30	0	0	0	40
-0.5359	0	0	0	30	0	0	0	40
-0.5358	0	0	0	30	0	0	0	30
-0.5357	0	0	0	30	0	10	0	30
-0.5356	0	0	0	40	0	10	0	30
-0.5355	0	0	0	40	0	10	0	30
-0.5354	0	0	0	40	0	10	0	30
-0.5353	0	0	0	40	0	10	0	30
-0.5352	0	0	0	40	0	10	0	30
-0.5351	0	0	0	40	0	10	0	30
-0.535	0	0	0	40	0	10	0	20
-0.5349	0	0	10	40	0	10	0	20
-0.5348	0	0	10	40	0	10	0	20
-0.5347	0	10	10	40	0	10	0	20
-0.5346	0	10	10	40	0	10	0	20
-0.5345	0	10	10	40	0	10	0	20
-0.5344	0	10	10	40	0	10	0	20
-0.5343	0	10	10	30	0	10	0	20
-0.5342	0	10	10	30	0	10	0	30
-0.5341	0	10	10	30	0	10	0	30
-0.534	0	10	10	30	0	10	0	30
-0.5339	0	10	10	30	0	10	0	30
-0.5338	0	10	10	30	0	10	0	30
-0.5337	0	10	10	30	0	10	0	30
-0.5336	0	10	10	30	0	10	0	30
-0.5335	0	10	10	20	0	10	0	30
-0.5334	0	10	10	20	0	10	0	30
-0.5333	0	10	10	20	0	20	0	30
-0.5332	0	10	10	20	0	20	0	20
-0.5331	0	10	10	20	0	20	0	20
-0.533	0	10	10	20	0	20	0	20
-0.5329	0	10	10	20	0	20	0	20
-0.5328	0	10	10	20	0	20	0	20
-0.5327	0	10	10	10	0	20	0	20
-0.5326	0	10	10	10	0	20	0	20
-0.5325	0	10	10	10	0	20	0	20
-0.5324	0	10	10	10	0	20	0	20
-0.5323	0	10	10	10	0	20	0	20
-0.5322	0	20	10	10	0	20	0	20
-0.5321	0	20	10	10	0	20	0	20
-0.532	0	20	10	10	0	20	0	20
-0.5319	0	20	10	10	0	20	0	20
-0.5318	0	20	10	10	0	20	0	20
-0.5317	0	20	10	10	0	20	0	20
-0.5316	0	20	10	10	0	20	0	20
-0.5315	0	20	20	10	0	20	0	20
-0.5314	0	20	20	10	0	20	0	20
-0.5313	0	20	30	10	0	30	0	20
-0.5312	0	20	30	10	0	30	0	20
-0.5311	0	20	30	10	0	30	0	20
-0.531	0	20	30	10	0	30	0	20
-0.5309	0	20	30	10	0	30	0	20
-0.5308	0	20	30	10	0	30	0	20
-0.5307	0	20	30	10	0	20	0	20
-0.5306	0	30	30	0	0	20	0	10
-0.5305	0	40	30	0	0	20	0	10
-0.5304	0	40	30	0	0	20	10	10
-0.5303	0	40	30	0	0	20	10	10
-0.5302	0	40	30	0	0	20	10	10
-0.5301	0	40	30	0	0	20	10	10
-0.53	0	40	30	0	0	20	10	10
-0.5299	0	40	20	0	0	20	10	10
-0.5298	0	40	20	0	0	20	10	10
-0.5297	0	30	20	0	0	20	10	10
-0.5296	0	30	20	0	0	20	10	10
-0.5295	0	30	20	0	0	20	10	10
-0.5294	0	30	20	0	0	20	10	10
-0.5293	0	30	20	0	0	30	10	10
-0.5292	0	30	20	0	0	40	10	0
-0.5291	0	30	20	0	0	40	10	0
-0.529	0	30	20	0	0	40	10	0
-0.5289	0	30	20	0	0	40	10	0
-0.5288	0	30	20	0	0	40	10	0
-0.5287	0	30	20	0	0	40	10	0
-0.5286	0	30	20	0	0	40	10	0
-0.5285	0	30	20	0	0	40	10	0
-0.5284	0	30	20	0	0	40	10	0
-0.5283	0	30	20	0	0	30	10	0
-0.5282	0	30	20	0	0	30	10	0
-0.5281	0	30	20	0	0	30	10	0
-0.528	0	30	20	0	0	40	10	0
-0.5279	0	30	20	0	0	40	10	0
-0.5278	0	30	20	0	0	40	10	0
-0.5277	0	30	20	0	0	40	10	0
-0.5276	0	30	20	0	0	40	10	0
-0.5275	0	30	20	0	0	40	20	0
-0.5274	0	30	20	0	0	40	20	0
-0.5273	0	30	20	0	0	40	20	0
-0.5272	0	20	20	0	0	40	20	0
-0.5271	0	20	20	0	0	40	20	10
-0.527	0	20	20	0	0	40	20	10
-0.5269	0	20	20	0	0	40	20	10
-0.5268	0	20	20	0	0	40	20	10
-0.5267	0	20	20	0	0	40	20	10
-0.5266	0	20	20	0	0	40	20	10
-0.5265	0	20	10	0	0	40	20	10
-0.5264	0	20	10	0	0	40	20	10
-0.5263	0	20	0	0	0	30	20	10
-0.5262	0	20	0	0	0	30	20	20
-0.5261	0	20	0	0	0	30	20	20
-0.526	0	20	0	0	0	30	20	20
-0.5259	0	20	0	0	0	30	20	30
-0.5258	0	20	0	0	0	30	20	30
-0.5257	0	20	0	0	0	30	20	30
-0.5256	0	10	10	0	0	30	20	30
-0.5255	0	0	10	0	0	30	20	30
-0.5254	0	0	10	0	0	30	10	30
-0.5253	0	0	10	0	0	30	10	30
-0.5252	0	0	10	0	0	30	10	30
-0.5251	0	0	10	0	0	30	10	30
-0.525	0	0	10	0	0	30	10	30
-0.5249	0	0	10	0	0	30	10	30
-0.5248	0	0	10	0	0	30	10	30
-0.5247	0	0	10	0	0	30	10	30
-0.5246	0	0	10	0	0	30	10	30
-0.5245	0	0	10	0	0	30	10	30
-0.5244	0	0	10	0	0	30	10	30
-0.5243	0	0	10	0	0	20	10	30
-0.5242	0	0	10	10	0	10	10	30
-0.5241	0	0	10	10	0	10	10	30
-0.524	0	0	10	10	0	10	10	30
-0.5239	0	0	10	10	0	10	10	30
-0.5238	0	0	10	10	0	10	10	30
-0.5237	0	0	10	10	0	10	10	30
-0.5236	0	0	10	10	0	10	10	30
-0.5235	0	0	10	10	0	10	10	30
-0.5234	0	0	10	10	0	10	10	30
-0.5233	0	0	10	10	0	10	10	30
-0.5232	0	0	10	10	0	10	10	40
-0.5231	0	0	10	10	0	10	10	40
-0.523	0	0	10	10	0	0	10	40
-0.5229	0	0	10	10	0	0	10	40
-0.5228	0	0	10	10	0	0	10	40
-0.5227	0	0	10	10	0	0	10	40
-0.5226	0	0	10	10	0	0	10	40
-0.5225	0	0	10	10	0	0	0	40
-0.5224	0	0	10	10	0	0	0	40
-0.5223	0	0	10	10	0	0	0	40
-0.5222	0	0	10	10	0	0	0	40
-0.5221	0	0	10	10	0	0	0	30
-0.522	0	0	10	10	0	0	0	40
-0.5219	0	0	10	10	0	0	0	40
-0.5218	0	0	10	10	0	0	0	40
-0.5217	0	0	10	10	0	0	0	40
-0.5216	0	0	10	10	0	0	0	40
-0.5215	0	0	10	10	0	0	0	40
-0.5214	0	0	10	10	0	0	0	40
-0.5213	0	0	10	10	0	0	0	40
-0.5212	0	0	10	10	0	0	0	30
-0.5211	0	10	10	10	0	0	0	30
-0.521	0	10	10	10	0	0	0	30
-0.5209	0	10	10	10	0	0	0	20
-0.5208	0	10	20	10	0	0	0	20
-0.5207	0	10	20	10	0	0	0	20
-0.5206	0	10	10	10	0	0	0	20
-0.5205	0	10	10	20	0	0	0	20
-0.5204	0	10	10	20	0	0	0	20
-0.5203	0	10	10	20	0	0	0	30
-0.5202	0	10	10	20	0	0	0	30
-0.5201	0	10	10	20	0	0	0	30
-0.52	0	10	10	20	0	0	0	30
-0.5199	0	10	10	20	0	0	0	30
-0.5198	0	10	10	20	0	0	0	30
-0.5197	0	10	10	20	0	0	0	30
-0.5196	0	10	10	20	0	0	0	30
-0.5195	0	10	10	20	0	0	0	30
-0.5194	0	10	10	20	0	0	0	30
-0.5193	0	10	10	20	0	0	0	30
-0.5192	0	10	10	10	0	0	0	40
-0.5191	0	10	10	10	0	0	0	40
-0.519	0	10	10	10	0	0	0	40
-0.5189	0	10	10	10	0	0	0	40
-0.5188	0	10	10	10	0	0	0	40
-0.5187	0	10	10	10	0	0	0	40
-0.5186	0	10	10	10	0	0	10	40
-0.5185	0	10	10	10	0	0	10	40
-0.5184	0	10	10	10	0	0	10	40
-0.5183	0	10	10	10	0	0	10	40
-0.5182	0	10	10	10	0	0	10	30
-0.5181	0	10	10	10	0	0	10	30
-0.518	0	10	10	10	0	0	10	30
-0.5179	0	10	10	10	0	0	10	30
-0.5178	0	10	10	10	0	0	10	40
-0.5177	0	10	10	10	0	0	10	40
-0.5176	0	10	10	10	0	0	10	40
-0.5175	0	10	10	10	0	0	10	40
-0.5174	0	10	10	10	0	10	10	40
-0.5173	0	10	10	10	0	10	10	40
-0.5172	0	10	10	10	0	10	10	40
-0.5171	0	10	10	10	0	10	10	40
-0.517	0	10	10	10	0	10	10	30
-0.5169	0	10	10	10	0	10	10	30
-0.5168	0	10	10	10	0	10	10	30
-0.5167	0	10	10	10	0	10	10	40
-0.5166	0	10	10	10	0	10	10	40
-0.5165	0	10	10	10	0	10	10	40
-0.5164	0	10	10	10	0	10	10	40
-0.5163	0	10	10	10	10	10	10	40
-0.5162	0	10	10	10	10	10	10	40
-0.5161	0	0	10	10	10	10	10	40
-0.516	0	0	10	10	10	10	10	40
-0.5159	10	0	10	10	10	10	10	40
-0.5158	10	0	0	10	10	10	10	40
-0.5157	10	0	0	10	10	10	10	40
-0.5156	10	0	0	10	10	10	10	40
-0.5155	10	0	0	0	10	10	10	40
-0.5154	10	0	0	0	10	10	10	40
-0.5153	10	0	0	0	10	10	10	30
-0.5152	10	0	10	0	10	10	10	30
-0.5151	20	0	10	0	10	10	10	30
-0.515	20	0	10	0	10	10	10	30
-0.5149	20	0	10	0	10	20	10	30
-0.5148	30	0	10	0	10	20	10	30
-0.5147	30	0	10	0	20	20	10	30
-0.5146	30	0	10	0	20	20	10	30
-0.5145	30	0	10	0	20	20	10	30
-0.5144	30	0	10	0	20	20	10	30
-0.5143	30	0	10	0	20	20	10	40
-0.5142	30	0	10	0	20	20	10	30
-0.5141	30	0	10	0	20	20	10	30
-0.514	30	0	20	0	20	20	10	30
-0.5139	30	0	20	0	20	20	20	30
-0.5138	40	0	20	0	20	20	20	30
-0.5137	40	0	20	0	20	20	30	40
-0.5136	40	0	20	0	20	20	20	40
-0.5135	40	0	20	0	20	20	20	40
-0.5134	40	0	20	0	20	20	20	40
-0.5133	50	0	20	0	20	20	20	40
-0.5132	50	0	20	0	20	20	20	40
-0.5131	50	0	20	0	20	20	20	40
-0.513	50	0	20	0	20	20	20	40
-0.5129	50	0	20	0	20	20	20	40
-0.5128	50	0	20	0	20	20	20	30
-0.5127	50	0	20	0	20	30	20	30
-0.5126	60	0	20	0	20	30	20	30
-0.5125	60	0	20	0	20	30	20	40
-0.5124	60	0	20	0	20	20	20	40
-0.5123	60	0	20	0	20	20	20	40
-0.5122	70	0	20	0	20	20	20	40
-0.5121	70	0	20	0	20	20	20	40
-0.512	70	0	20	0	30	20	20	40
-0.5119	70	0	20	0	30	20	20	40
-0.5118	80	0	20	0	30	20	20	40
-0.5117	90	0	20	0	30	20	20	30
-0.5116	90	0	20	0	30	20	20	30
-0.5115	90	0	20	0	30	30	20	30
-0.5114	90	0	20	0	30	30	20	30
-0.5113	90	0	20	0	20	30	20	30
-0.5112	90	10	20	0	20	30	20	30
-0.5111	90	20	20	0	20	30	20	30
-0.511	90	20	20	0	20	30	20	30
-0.5109	80	20	20	0	20	30	20	30
-0.5108	80	20	20	0	20	30	20	30
-0.5107	80	20	20	0	20	30	30	30
-0.5106	80	20	20	0	20	30	30	30
-0.5105	80	20	20	0	20	30	30	30
-0.5104	80	20	20	0	20	30	30	30
-0.5103	80	20	20	0	20	30	30	30
-0.5102	80	20	10	0	20	30	30	30
-0.5101	70	20	10	0	20	30	30	30
-0.51	70	30	10	0	20	30	30	30
-0.5099	70	30	10	0	20	30	30	30
-0.5098	60	30	10	0	20	30	30	30
-0.5097	60	30	10	0	10	30	30	30
-0.5096	60	30	10	0	10	30	30	30
-0.5095	60	30	10	0	10	30	30	30
-0.5094	60	30	10	0	10	30	30	30
-0.5093	60	30	10	0	20	30	30	20
-0.5092	60	30	10	0	20	30	30	20
-0.5091	60	30	10	0	20	30	30	20
-0.509	60	30	0	0	20	30	30	20
-0.5089	60	30	0	0	20	30	20	20
-0.5088	50	30	0	0	20	30	20	20
-0.5087	50	30	0	0	20	30	10	10
-0.5086	50	30	0	0	20	30	10	10
-0.5085	50	30	0	0	20	30	10	10
-0.5084	50	30	0	0	20	30	20	10
-0.5083	40	30	0	0	20	30	20	10
-0.5082	40	30	0	0	30	30	20	10
-0.5081	40	30	0	0	30	30	20	10
-0.508	40	30	0	0	30	30	20	10
-0.5079	40	30	0	0	30	30	20	10
-0.5078	40	30	0	0	30	30	20	10
-0.5077	40	30	0	0	30	20	20	10
-0.5076	30	30	0	0	30	20	20	10
-0.5075	30	30	0	0	30	20	20	0
-0.5074	30	30	0	0	30	20	20	0
-0.5073	30	30	0	0	30	20	20	0
-0.5072	20	30	0	0	30	20	20	0
-0.5071	20	30	0	0	30	20	20	0
-0.507	20	30	0	0	20	20	30	0
-0.5069	20	30	0	0	20	20	30	0
-0.5068	10	30	0	0	20	20	30	0
-0.5067	0	30	0	0	20	20	30	0
-0.5066	0	30	0	0	20	20	30	0
-0.5065	0	30	0	0	20	10	30	0
-0.5064	0	30	0	0	20	10	30	0
-0.5063	0	30	0	0	20	10	30	0
-0.5062	0	20	0	0	20	10	30	0
-0.5061	0	10	0	0	20	10	30	0
-0.506	0	10	0	0	20	10	30	0
-0.5059	0	10	0	0	20	10	30	0
-0.5058	0	10	0	0	20	10	30	0
-0.5057	0	10	0	0	20	10	20	0
-0.5056	0	10	0	0	20	10	20	0
-0.5055	0	10	0	0	20	10	20	0
-0.5054	0	10	0	0	20	10	20	0
-0.5053	0	10	0	0	20	10	20	0
-0.5052	0	10	0	0	20	10	20	0
-0.5051	0	10	0	0	20	10	30	10
-0.505	0	0	0	0	20	10	30	10
-0.5049	0	0	0	0	20	0	30	10
-0.5048	0	10	0	0	20	0	30	10
-0.5047	0	10	0	0	20	0	30	10
-0.5046	0	10	0	0	20	0	30	10
-0.5045	0	10	0	0	20	0	30	10
-0.5044	0	10	0	0	20	0	30	10
-0.5043	0	20	0	0	20	0	30	10
-0.5042	0	20	0	0	20	0	30	10
-0.5041	0	20	0	0	20	0	30	10
-0.504	0	20	0	0	20	0	30	10
-0.5039	0	20	0	0	20	0	30	10
-0.5038	0	20	0	0	20	0	30	10
-0.5037	0	20	0	0	20	0	30	10
-0.5036	0	20	0	0	20	0	40	10
-0.5035	0	20	0	0	20	0	40	10
-0.5034	0	20	0	0	20	0	30	10
-0.5033	0	20	0	0	20	0	30	10
-0.5032	0	20	0	0	10	10	30	10
-0.5031	0	20	0	0	10	10	30	10
-0.503	0	30	0	0	10	10	30	10
-0.5029	0	30	0	0	10	10	30	10
-0.5028	0	30	0	0	10	10	30	10
-0.5027	0	30	0	0	10	10	30	10
-0.5026	0	30	0	0	10	10	30	10
-0.5025	0	30	0	0	10	10	30	10
-0.5024	0	30	0	0	10	10	30	10
-0.5023	0	30	0	0	10	10	30	10
-0.5022	0	30	0	0	10	10	30	10
-0.5021	0	30	0	0	10	10	30	10
-0.502	0	40	0	0	10	10	20	10
-0.5019	0	40	0	0	10	20	20	10
-0.5018	0	40	0	0	10	20	20	10
-0.5017	0	40	0	0	10	20	20	10
-0.5016	0	40	0	0	10	20	20	10
-0.5015	0	40	0	0	10	20	20	10
-0.5014	0	40	0	0	20	20	20	10
-0.5013	0	40	0	0	20	20	20	10
-0.5012	0	40	0	0	20	20	20	10
-0.5011	0	40	0	0	20	20	20	10
-0.501	0	40	0	0	20	20	20	10
-0.5009	10	40	0	0	20	20	20	10
-0.5008	10	40	0	0	20	20	20	10
-0.5007	10	40	0	0	20	20	20	10
-0.5006	10	40	0	0	20	20	20	10
-0.5005	10	40	0	0	20	20	20	10
-0.5004	20	50	0	0	20	20	20	10
-0.5003	20	60	0	0	20	20	20	10
-0.5002	20	60	0	0	20	20	20	10
-0.5001	20	70	0	0	20	20	10	0
-0.5	20	70	0	0	20	20	10	0
-0.4999	20	70	0	0	20	20	10	0
-0.4998	20	60	0	0	20	20	10	0
-0.4997	20	60	0	0	30	20	10	0
-0.4996	20	60	0	0	30	20	10	0
-0.4995	20	60	0	0	30	20	10	0
-0.4994	20	60	0	0	30	20	10	0
-0.4993	30	50	0	0	20	20	10	0
-0.4992	30	50	0	0	20	20	10	0
-0.4991	30	50	0	0	20	20	10	0
-0.499	30	50	0	0	20	20	10	0
-0.4989	30	50	0	0	30	20	10	0
-0.4988	30	50	0	0	40	20	10	0
-0.4987	30	50	0	0	40	20	10	0
-0.4986	30	50	0	0	40	20	0	0
-0.4985	30	50	0	0	40	20	0	0
-0.4984	30	50	0	0	40	20	0	0
-0.4983	30	50	0	0	40	20	0	0
-0.4982	30	50	0	0	40	10	0	0
-0.4981	30	50	0	0	40	10	0	0
-0.498	40	40	0	0	40	10	0	0
-0.4979	40	40	0	0	40	10	0	0
-0.4978	40	40	0	0	40	10	0	0
-0.4977	40	40	0	0	40	10	0	0
-0.4976	40	40	0	0	40	10	0	0
-0.4975	40	40	0	0	40	10	0	0
-0.4974	40	40	0	0	40	10	0	0
-0.4973	40	40	0	0	40	10	0	0
-0.4972	40	40	0	0	40	10	0	0
-0.4971	40	40	0	0	40	10	0	0
-0.497	40	30	0	0	40	10	0	0
-0.4969	40	30	0	0	40	0	0	0
-0.4968	40	30	0	0	40	0	0	0
-0.4967	40	30	0	0	40	0	0	10
-0.4966	40	30	0	0	40	0	0	10
-0.4965	40	30	0	0	40	0	0	10
-0.4964	40	30	10	0	30	0	0	10
-0.4963	40	30	10	0	30	0	0	10
-0.4962	40	30	10	0	30	0	0	10
-0.4961	40	30	10	0	30	0	10	10
-0.496	40	30	10	0	30	0	10	10
-0.4959	30	30	10	0	30	0	10	10
-0.4958	30	30	10	0	30	0	10	10
-0.4957	30	30	10	0	30	0	10	10
-0.4956	30	30	10	0	30	0	10	10
-0.4955	30	30	10	0	30	0	10	10
-0.4954	20	20	10	0	30	0	10	10
-0.4953	20	10	10	0	30	0	10	10
-0.4952	20	10	10	0	30	0	10	10
-0.4951	20	0	10	0	30	0	10	10
-0.495	20	0	10	0	30	0	10	10
-0.4949	20	0	10	0	30	0	10	10
-0.4948	20	0	10	0	30	10	10	10
-0.4947	20	0	10	0	20	10	10	10
-0.4946	20	0	10	0	20	10	10	10
-0.4945	20	0	10	0	20	10	10	10
-0.4944	20	0	10	0	20	10	10	10
-0.4943	10	10	10	0	20	10	10	10
-0.4942	10	10	10	0	20	10	10	10
-0.4941	10	10	10	0	20	10	10	10
-0.494	10	10	10	0	30	10	10	10
-0.4939	10	10	10	0	20	10	10	10
-0.4938	10	10	10	0	10	20	10	10
-0.4937	10	10	10	0	10	20	10	10
-0.4936	10	10	10	0	10	20	10	10
-0.4935	10	10	10	0	10	20	10	10
-0.4934	10	10	10	0	10	20	10	10
-0.4933	10	10	10	0	10	20	10	10
-0.4932	10	10	10	0	10	20	20	10
-0.4931	10	10	10	0	10	20	20	10
-0.493	0	10	10	0	10	20	20	10
[truncated: 11,819 more rows]
[truncated: 110 more columns]

## Sheet: Fig03_PanelB-OFF
Off - Example
Chirp #1																				Chirp #2																				Chirp #3
Spike Times for Trial #																				Spike Times for Trial #																				Spike Times for Trial #
#1	#2	#3	#4	#5	#6	#7	#8	#9	#10	#11	#12	#13	#14	#15	#16	#17	#18	#19	#20	#1	#2	#3	#4	#5	#6	#7	#8	#9	#10	#11	#12	#13	#14	#15	#16	#17	#18	#19	#20	#1	#2	#3	#4	#5	#6	#7	#8	#9	#10
-0.614424	-0.350019	-0.628202	-0.381393	-0.615055	-0.571961	-0.684476	-0.610374	-0.62465	-0.594936	-0.476212	-0.623156	-0.57568	-0.624052	-0.688991	-0.599119	-0.584478	-0.630891	-0.615022	-0.685704	-0.406625	-0.632053	-0.549319	-0.60629	-0.629431	-0.495701	-0.65267	-0.595035	-0.522228	-0.651641	-0.5207	-0.655625	-0.31994	-0.641847	-0.644503	-0.657551	-0.634776	-0.653235	-0.651044	-0.528237	-0.560541	-0.650778	-0.550315	-0.681256	-0.643009	-0.673055	-0.682086	-0.675114	-0.674051	-0.681189
-0.590122	-0.337868	-0.607352	-0.368047	-0.609743	-0.377077	-0.6785	-0.483616	-0.603335	-0.334249	-0.470303	-0.59892	-0.464393	-0.598687	-0.682152	-0.589823	-0.452142	-0.619138	-0.603534	-0.68099	-0.393876	-0.617312	-0.509678	-0.594404	-0.509645	-0.482155	-0.643175	-0.515687	-0.390756	-0.642146	-0.382323	-0.525946	-0.240725	-0.524718	-0.608382	-0.643806	-0.616383	-0.644536	-0.507221	-0.465024	-0.522692	-0.600248	-0.539824	-0.620367	-0.630327	-0.66024	-0.668806	-0.599351	-0.585872	-0.595268
-0.550481	-0.327377	-0.602439	-0.337636	-0.5956	-0.371035	-0.618142	-0.462169	-0.46529	-0.27429	-0.465456	-0.384846	-0.45118	-0.592578	-0.604929	-0.566251	-0.445436	-0.614291	-0.598488	-0.674616	-0.380065	-0.609212	-0.497527	-0.569637	-0.487335	-0.471332	-0.500349	-0.490787	-0.381526	-0.637299	-0.369176	-0.490156	-0.229636	-0.500814	-0.581689	-0.637896	-0.610141	-0.639357	-0.392349	-0.411306	-0.428139	-0.586104	-0.526876	-0.60536	-0.613727	-0.654264	-0.664224	-0.548821	-0.572725	-0.584245
-0.473058	-0.302344	-0.592612	-0.332589	-0.583581	-0.31984	-0.613162	-0.457189	-0.458716	-0.221635	-0.461206	-0.369043	-0.446399	-0.58793	-0.599949	-0.472959	-0.440522	-0.607718	-0.593508	-0.669105	-0.369441	-0.604431	-0.483782	-0.556291	-0.476644	-0.39557	-0.491451	-0.397694	-0.342948	-0.523423	-0.330199	-0.39474	-0.139598	-0.485608	-0.569139	-0.632983	-0.59965	-0.628202	-0.364196	-0.402874	-0.405297	-0.573887	-0.423557	-0.582452	-0.605095	-0.617943	-0.657451	-0.536935	-0.560242	-0.570235
-0.371267	-0.248095	-0.58803	-0.321899	-0.577804	-0.17396	-0.598953	-0.451545	-0.453338	-0.214464	-0.457355	-0.361274	-0.440024	-0.369541	-0.458318	-0.467647	-0.435941	-0.463098	-0.588727	-0.617379	-0.355032	-0.593873	-0.474619	-0.529332	-0.26941	-0.270273	-0.487135	-0.283287	-0.287371	-0.48418	-0.315392	-0.387436	-0.0188825	-0.393378	-0.554332	-0.542612	-0.595068	-0.622359	-0.268447	-0.39796	-0.376015	-0.56074	-0.3962	-0.569372	-0.590686	-0.61137	-0.652471	-0.525315	-0.548157	-0.557021
-0.345305	-0.105999	-0.582652	-0.317384	-0.558748	-0.122699	-0.282623	-0.446897	-0.448756	-0.209948	-0.426479	-0.213932	-0.434779	-0.362569	-0.240393	-0.461538	-0.430098	-0.219676	-0.506922	-0.369375	-0.33976	-0.58066	-0.4709	-0.516451	-0.232956	-0.26184	-0.481491	-0.255798	-0.274821	-0.395337	-0.30324	-0.380928	-0.0047393	-0.318346	-0.542247	-0.489227	-0.353439	-0.615785	-0.255167	-0.374654	-0.366254	-0.548323	-0.306228	-0.530328	-0.577207	-0.605659	-0.516152	-0.511836	-0.535209	-0.544604
-0.127314	-0.0955081	-0.57734	-0.312072	-0.550514	-0.116391	-0.229968	-0.441452	-0.443178	-0.205035	-0.369441	-0.210745	-0.430131	-0.357589	-0.235546	-0.457222	-0.424719	-0.213833	-0.495502	-0.340424	-0.300916	-0.566915	-0.465522	-0.504831	-0.133887	-0.260446	-0.476777	-0.155069	-0.261342	-0.38976	-0.289761	-0.367715	0.103958	-0.302942	-0.537865	-0.483516	-0.269177	-0.401247	-0.242219	-0.320471	-0.35304	-0.53398	-0.295671	-0.51831	-0.565653	-0.353738	-0.503403	-0.499618	-0.524319	-0.531325
-0.115694	-0.0082585	-0.57216	-0.301182	-0.377077	-0.110282	0.0042911	-0.370072	-0.439062	-0.200387	-0.124624	-0.194145	-0.424022	-0.351214	-0.23123	-0.452972	-0.42027	-0.208853	-0.127181	-0.326547	-0.289031	-0.405165	-0.461405	-0.491484	-0.100223	-0.255598	-0.472859	-0.14471	-0.248394	-0.385377	-0.276415	-0.341819	0.116972	-0.289861	-0.529366	-0.47847	-0.243082	-0.391619	-0.153044	-0.264695	-0.338499	-0.523888	-0.282922	-0.513396	-0.551842	-0.281561	-0.423458	-0.278374	-0.520866	-0.520701
-0.0953753	0.0056191	-0.3715	-0.294011	-0.356427	-0.105103	0.0089391	-0.344574	-0.434214	-0.196336	-0.11898	-0.107892	-0.12821	-0.34577	-0.226781	-0.447992	-0.415622	-0.204537	-0.110315	-0.321832	-0.28352	-0.381593	-0.32814	-0.389627	-0.0860129	-0.247697	-0.468742	-0.0498913	-0.235446	-0.318778	-0.261541	-0.337104	0.125936	-0.277245	-0.525581	-0.473888	-0.230798	-0.313665	-0.14408	-0.139465	-0.325949	-0.519505	-0.270837	-0.508549	-0.539824	-0.26941	-0.356659	-0.138668	-0.511504	-0.50762
-0.0896649	0.187223	-0.20955	-0.287902	-0.348592	-0.0918893	0.255018	-0.339063	-0.428637	-0.191821	-0.107493	-0.101982	-0.0773477	-0.33986	-0.222332	-0.443544	-0.375849	-0.200287	-0.0896649	-0.31672	-0.276481	-0.368113	-0.276813	-0.249656	-0.0361465	-0.243115	-0.464626	-0.0386697	-0.224025	-0.279868	-0.252976	-0.331859	0.131115	-0.264695	-0.516218	-0.468776	-0.226681	-0.308685	-0.132526	-0.0332249	-0.300319	-0.512732	-0.256495	-0.504233	-0.535043	-0.183554	-0.346832	-0.123064	-0.506856	-0.328008
-0.0743929	0.261458	-0.126085	-0.282391	-0.343744	-0.0789413	0.266837	-0.334415	-0.423391	-0.187372	-0.0548381	-0.0961389	-0.0704421	-0.335677	-0.218348	-0.439228	-0.344641	-0.195706	0.0039591	-0.0857141	-0.272032	-0.355896	-0.0140685	-0.221104	-0.0236633	-0.237471	-0.459911	-0.0265185	-0.215659	-0.265857	-0.249058	-0.327543	0.13915	-0.251946	-0.512234	-0.463862	-0.221502	-0.298327	-0.125953	0.23948	-0.285246	-0.508284	-0.15975	-0.499386	-0.52568	-0.177114	-0.335212	-0.115362	-0.418411	-0.314794
-0.0692801	0.266638	-0.121105	-0.275684	-0.116524	0.0039259	0.272414	-0.32917	-0.373326	-0.183256	0.0004067	-0.0918893	-0.0657941	-0.327443	-0.213833	-0.434314	-0.322463	-0.18382	0.25349	0.0025315	-0.263533	-0.30251	-0.0024485	-0.158621	-0.0125745	-0.233421	-0.398292	-0.0223353	-0.210546	-0.237969	-0.127812	-0.321899	0.143399	-0.250419	-0.501743	-0.458085	-0.216655	-0.25437	-0.121305	0.245058	-0.274888	-0.502042	-0.0968693	-0.494672	-0.513928	-0.161842	-0.320737	-0.0881377	-0.292849	-0.301979
-0.0640345	0.272348	-0.114864	-0.270638	-0.110747	0.0087067	0.283769	-0.26277	-0.194311	-0.178541	0.0049219	-0.0861789	-0.0596189	-0.319674	-0.208255	-0.355032	-0.317749	-0.179969	0.276066	0.0076443	-0.259284	-0.289363	0.0055195	-0.150454	-0.0079265	-0.229038	-0.27346	-0.0140353	-0.0928189	-0.14149	-0.112606	-0.316454	0.148446	-0.238866	-0.497228	-0.368777	-0.212073	-0.242949	-0.11586	0.267235	-0.260877	-0.497726	-0.0721021	-0.490223	-0.294608	-0.0974337	-0.307855	-0.0088561	-0.282955	-0.288765
-0.0591873	0.28689	-0.105169	-0.263865	-0.0774805	0.159103	0.365972	-0.113702	-0.123595	-0.172964	0.0087731	-0.0806677	-0.0547053	0.0032287	-0.20281	0.0031955	-0.128708	-0.174325	0.289214	0.16893	-0.0062333	-0.274888	0.407771	-0.138635	-0.0022161	-0.22439	-0.245904	-0.0090553	7.47e-05	-0.134717	0.0346027	-0.302576	0.152629	-0.232491	-0.492115	-0.276216	-0.149126	-0.229868	-0.109817	0.471614	-0.136377	-0.492348	-0.0573613	-0.423092	-0.165726	-0.0850833	-0.293579	-0.0016185	-0.278905	-0.263002
-0.0510865	0.434563	-0.0949437	-0.258952	-0.0626069	0.163817	0.379186	-0.104074	-0.111643	-0.164796	0.152131	0.0011371	-0.0476669	0.0078103	-0.198096	0.0071795	-0.121869	-0.169345	0.304685	0.175769	0.0062499	-0.265459	0.535923	-0.110481	0.0015687	-0.219942	-0.23787	-0.0018177	0.0648811	-0.122765	0.130418	-0.275884	0.157542	-0.228242	-0.487866	-0.259815	-0.142884	-0.144611	-0.104373	0.536354	-0.0074285	-0.487102	-0.0471357	-0.394939	-0.129936	-0.0741273	-0.284151	0.0981807	-0.273261	-0.166191
-0.0372089	0.440539	-0.0733637	-0.132659	-0.0226341	0.168332	0.384431	-0.0944457	-0.106663	-0.159418	0.16727	0.0055195	-0.0418901	0.153758	-0.193182	0.0406451	-0.112772	-0.164962	0.310926	0.245954	0.11415	-0.261541	0.549535	-0.0427533	0.0056191	-0.214165	-0.233554	0.0019671	0.131348	-0.105036	0.143698	-0.264795	0.162722	-0.223859	-0.481757	-0.251714	-0.136112	-0.138436	-0.0980645	0.5416	0.0433675	-0.328672	-0.0337229	-0.161676	-0.0438157	-0.0587889	-0.279768	0.201034	-0.26941	-0.139166
0.0033615	0.444988	-0.0675205	-0.119777	0.0022659	0.173047	0.388814	-0.0897977	-0.0818961	-0.131862	0.172184	0.0096363	-0.0338557	0.27507	-0.18787	0.184136	-0.106929	-0.15965	0.43629	0.256844	0.127364	-0.252577	0.575032	-0.0177869	0.11239	-0.209849	-0.229238	0.116507	0.34396	0.104854	0.154123	-0.241488	0.264645	-0.218481	-0.477042	-0.247199	-0.130866	0.0515347	-0.0902293	0.579249	0.0571123	-0.316122	-0.0222357	-0.154637	0.0437659	-0.0463721	-0.267285	0.222017	-0.264961	-0.134253
0.0085407	0.515306	0.0047891	-0.113934	0.0063163	0.177562	0.39313	0.0024983	-0.0533441	0.0023987	0.1765	0.0419067	-0.0290085	0.283038	-0.183023	0.253856	-0.101019	-0.152678	0.442066	0.49429	0.228026	-0.248793	0.587715	0.0068475	0.140145	-0.0993593	-0.225121	0.129256	0.357373	0.118665	0.241638	-0.0462061	0.276797	-0.210778	-0.470934	-0.239961	0.0397155	0.106979	0.0033947	0.591666	0.0689315	-0.276813	-0.0177205	-0.149591	0.0960891	-0.0335569	-0.259516	0.346384	-0.258719	-0.129007
0.259134	0.521215	0.0098355	-0.106298	0.25525	0.182343	0.397578	0.0064823	-0.0420561	0.0063827	0.181347	0.250336	0.0041251	0.289546	-0.177512	0.271319	-0.0891337	-0.1473	0.447179	0.508699	0.278291	-0.24275	0.59296	0.103128	0.15057	-0.0623081	-0.22034	0.140212	0.370587	0.130219	0.248012	-0.0193805	0.281777	-0.0067313	-0.391386	-0.235844	0.121919	0.245954	0.120458	0.595915	0.0818131	0.0723843	-0.0121429	-0.124093	0.107842	-0.0233313	-0.255067	0.356742	-0.254138	-0.12416
0.268895	0.526129	0.0369267	-0.0995917	0.35983	0.187124	0.401894	0.181247	-0.0321625	0.266073	0.185729	0.263351	0.0086403	0.295322	-0.119346	0.4255	-0.0810329	-0.0986289	0.509263	0.528021	0.288848	-0.2385	0.598936	0.111959	0.154687	-0.0475673	-0.213169	0.232973	0.375368	0.143034	0.482936	-0.0073621	0.288815	0.104887	-0.150753	-0.23113	0.133871	0.469656	0.240177	0.60395	0.0946947	0.0857307	-0.0080925	-0.0991269	0.119794	-0.0186833	-0.248494	0.372546	-0.248693	-0.119512
0.273809	0.536952	0.176632	-0.0833237	0.371118	0.191639	0.40621	0.29333	-0.0272489	0.416336	0.189979	0.282806	0.166274	0.533433	-0.113436	0.431476	-0.0736625	0.0043575	0.522942	0.544156	0.354452	-0.226216	0.603186	0.126301	0.159468	-0.0340217	-0.106066	0.238418	0.379949	0.147881	0.507238	0.0030627	0.299107	0.118433	-0.0753225	-0.22615	0.145889	0.478487	0.246153	0.608199	0.213418	0.111627	0.0031291	-0.0873077	0.238451	-0.0127073	-0.242983	0.380248	-0.173926	-0.112872
0.279121	0.550166	0.184866	-0.0780117	0.404384	0.195822	0.410991	0.502026	0.0022327	0.514409	0.194361	0.289911	0.171188	0.590072	0.0051543	0.435991	-0.0689481	0.0086735	0.528652	0.549867	0.366802	-0.221768	0.614009	0.139448	0.163651	-0.0216049	-0.0908601	0.244858	0.384199	0.152264	0.51255	0.0071795	0.476794	0.267235	-0.0207417	-0.220639	0.150604	0.489841	0.260296	0.618159	0.224042	0.123778	0.216539	-0.0744925	0.250735	-0.0087233	-0.176782	0.536222	-0.0987617	0.0460899
0.28357	0.555478	0.258968	0.0043243	0.409896	0.200802	0.415174	0.50747	0.0065487	0.530412	0.269792	0.308967	0.265741	0.597642	0.259798	0.440705	0.0029631	0.168764	0.537948	0.55644	0.37975	-0.215725	0.629215	0.144229	0.370022	-0.0087233	-0.0766505	0.249905	0.388382	0.156646	0.517928	0.0494763	0.488015	0.381045	-0.0072625	-0.215924	0.155119	0.50259	0.265807	0.622143	0.239779	0.130285	0.226698	-0.0612125	0.302394	0.218365	-0.0272489	0.562914	-0.0878721	0.0575771
0.295389	0.560391	0.27517	0.245489	0.414344	0.263882	0.419291	0.543061	0.0378231		0.276033	0.504848	0.270854	0.60302	0.266837	0.445353	0.0073455	0.259998	0.546978	0.564608	0.394557	0.0007387	0.640503	0.148678	0.383966	0.0039591	-0.0394001	0.254951	0.392499	0.161759	0.533732	0.0895819	0.594654	0.387021	0.0036935	-0.21048	0.159966	0.611486	0.274373	0.630842	0.251797	0.135199	0.31667	-0.0492605	0.313416	0.316504	0.0095367	0.574734	-0.0742601	0.0701931
0.305415	0.565305	0.438912	0.26096	0.41886	0.270323	0.423806	0.550033	0.0517007		0.28015	0.51328	0.356576	0.607402	0.367366	0.452856	0.0386199	0.266837	0.559926	0.571048	0.598604	0.0894491	0.652521	0.155119	0.392532	0.242734	0.0020999	0.392864	0.396549	0.165809	0.561752	0.118068	0.642262	0.473872	0.252229	-0.204371	0.165212	0.623438	0.379086	0.634892	0.546746	0.139183	0.327493	-0.0377733	0.318596	0.32819	0.0726167	0.587814	-0.0615113	0.0984131
0.310329	0.569355	0.444822	0.265343	0.423972	0.510292	0.428255	0.556341	0.262056		0.344757	0.517862	0.370188	0.611586	0.67015	0.502524	0.17308	0.281777	0.567762	0.577423	0.624633	0.116939		0.159568	0.39625	0.382904	0.113254	0.478719	0.4006	0.170192	0.573704	0.127364	0.646246	0.48111	0.370554	0.0361963	0.169793	0.637448	0.386589	0.642661	0.585856	0.145225	0.448275	-0.0327269	0.323244	0.342798	0.0841703	0.599766	-0.0483641	0.110033
0.455014	0.574335	0.508832	0.299207	0.428288	0.544488	0.433501	0.562848	0.269758		0.352061	0.546879	0.383535	0.616101	0.677853	0.671512	0.178259	0.414776	0.57314	0.582868	0.637249	0.13002		0.164149	0.400832	0.49678	0.229122	0.490605	0.405978	0.175836	0.587582	0.131082		0.503619	0.393727	0.12743	0.174707		0.390839	0.646778	0.620782	0.205915	0.458899	0.0703259	0.327294	0.352094	0.0987783	0.610656	-0.0368769	0.120989
0.51338	0.580909	0.523705	0.317002	0.43214	0.553187	0.669154	0.569621	0.28098		0.356776	0.554913	0.501727	0.621346		0.676624	0.184235	0.50249	0.578784	0.661153	0.646678	0.140843		0.168864	0.40475	0.521414	0.501893	0.513778	0.472843	0.240111	0.601128	0.135996		0.520286	0.509462	0.244294	0.235596		0.395022	0.65209		0.257972	0.46441	0.0818131	0.337586	0.366171	0.107676	0.614242	-0.0214057	0.13407
0.524602	0.670018	0.547078	0.505578	0.435792	0.55996		0.662846	0.509197		0.361556	0.5749	0.507105	0.625662			0.258736	0.508865	0.584362	0.665934	0.651724	0.284001		0.173578	0.408534	0.629049	0.506474	0.57978		0.593359	0.614872	0.140245			0.52168	0.331012	0.249938		0.39967	0.657202		0.265675	0.471116	0.0839379	0.34157	0.567562	0.112457	0.61962	-0.0150313	0.216871
0.546381		0.55312	0.516069	0.439643	0.663145			0.517231		0.366404	0.580942	0.512749	0.631705			0.277992	0.514509	0.588611	0.670383	0.656505	0.37384		0.343031	0.412917	0.64047	0.529449	0.605676		0.622907		0.144495			0.587482	0.339379	0.257508		0.40392	0.662913		0.281876	0.47603	0.249872	0.350136	0.591267	0.118366	0.623471	-0.0107817	0.225237
0.564906		0.565471	0.522908	0.44356	0.668125			0.523938		0.37072	0.587184	0.516667	0.637349			0.495917	0.520086	0.59565	0.674765	0.660954	0.385527		0.354717	0.417963		0.542131	0.620948		0.628816		0.148877			0.600762	0.344027	0.263882		0.408368	0.673205		0.289911	0.524236	0.566865	0.464078		0.12235	0.627455	-0.0024153	0.315541
		0.657767	0.530146	0.447876	0.674168			0.528585		0.498606	0.592628	0.521049	0.642262			0.500631	0.524004	0.601161	0.678683		0.489908		0.369259	0.612714		0.556474	0.630576		0.633199		0.152795			0.614706	0.352061	0.498739		0.413415			0.354518	0.574568	0.593558	0.475831		0.130318	0.632834	0.0202271	0.340839
			0.535524	0.453852	0.679214			0.609195		0.503652	0.59794	0.537782	0.64711			0.504881	0.528718	0.672541	0.683132		0.499203		0.380746	0.625662		0.570152	0.63456		0.638245		0.158638			0.626459	0.357174	0.505047		0.418395			0.571646	0.58891	0.604248	0.523838		0.134501	0.637216		0.566998
			0.543094	0.458567	0.683995			0.617429		0.509296	0.602256	0.545484	0.651492			0.509994	0.534761	0.678052	0.68758		0.552058		0.386523	0.636685		0.595782	0.640204		0.64276		0.163817			0.639009	0.366603	0.50996		0.424039			0.584395	0.600796		0.575564		0.140013			0.57895
			0.548672	0.463812	0.688842			0.62201		0.514276	0.615204		0.656206			0.514774	0.539874	0.682899			0.564674		0.390308	0.64027		0.608531	0.643989		0.647342		0.168664			0.643524	0.379285			0.428952			0.611353	0.613611		0.587383		0.14486			0.591632
			0.569256	0.468328				0.627654			0.619786		0.660987			0.527855	0.565106	0.687813			0.578552		0.39396	0.647442		0.660788	0.649367		0.651791		0.173711			0.649035	0.476296			0.47344			0.621247	0.626824		0.597874		0.461654			0.603916
			0.575165	0.541368				0.632236			0.624899		0.6661			0.533831	0.57812				0.590171		0.397811	0.651625			0.654082		0.655974		0.179222			0.653285	0.490372			0.479615			0.62616			0.600331		0.561122			0.616599
			0.580145	0.553652				0.645649			0.63041		0.671478				0.667295				0.594288		0.401396				0.658198		0.660556		0.554382				0.581473						0.631871					0.571613
				0.558366				0.650098			0.645018		0.677521								0.605377		0.404318				0.662846		0.665536		0.568857				0.594753						0.637714					0.587084
				0.563811				0.654878					0.683298								0.617728		0.407704				0.668158				0.58134				0.60956											0.596314
				0.568658				0.658929					0.688477								0.622176		0.411024								0.592894				0.620583											0.597973
								0.663245													0.628219		0.41368								0.59721				0.646744											0.610789
								0.667428													0.631937		0.418328								0.604514				0.651592											0.622608
								0.672076													0.636253		0.424371								0.608697				0.6579
								0.676525													0.641233		0.430546								0.622708
								0.682634													0.645217										0.633332
																					0.652123										0.638046
																					0.656439										0.643026
																															0.647541
																															0.652455
																															0.657103
Off - Example
Time	PSTH - Data
(s)	Chirp #1	Chirp #2	Chirp #3	Chirp #4	Chirp #5	Chirp #6	Chirp #7	Chirp #8
-0.689	10	0	0	0	0	0	0	0
-0.6889	10	0	0	0	0	0	0	0
-0.6888	10	0	0	0	0	0	0	0
-0.6887	10	0	0	0	0	0	10	0
-0.6886	10	0	0	0	0	0	20	0
-0.6885	10	0	0	0	0	0	20	0
-0.6884	10	0	0	0	0	0	20	0
-0.6883	10	0	0	0	0	0	20	0
-0.6882	10	0	0	0	0	0	20	0
-0.6881	10	0	0	0	0	0	20	0
-0.688	10	0	0	0	0	0	20	0
-0.6879	10	0	0	0	0	0	20	0
-0.6878	10	0	0	0	0	0	20	0
-0.6877	10	0	0	0	0	0	20	0
-0.6876	10	0	0	0	0	0	20	0
-0.6875	10	0	0	0	0	0	20	0
-0.6874	10	0	0	0	0	0	20	0
-0.6873	10	0	0	0	0	0	20	0
-0.6872	10	0	0	0	0	0	20	0
-0.6871	10	0	0	0	0	0	20	0
-0.687	10	0	0	0	0	0	20	0
-0.6869	10	0	0	10	0	0	20	0
-0.6868	10	0	0	10	0	0	20	0
-0.6867	10	0	0	10	0	0	20	0
-0.6866	10	0	0	10	0	0	20	0
-0.6865	10	0	0	10	0	0	20	10
-0.6864	10	0	0	10	0	0	20	10
-0.6863	10	0	0	10	0	0	20	10
-0.6862	10	0	0	10	0	0	20	10
-0.6861	10	0	0	10	0	0	20	10
-0.686	10	0	0	10	0	0	20	10
-0.6859	10	0	0	10	0	0	20	10
-0.6858	20	0	0	10	0	0	20	10
-0.6857	20	0	0	10	0	0	20	10
-0.6856	20	0	0	10	0	0	20	20
-0.6855	20	0	0	20	0	0	20	20
-0.6854	20	0	0	20	0	0	20	20
-0.6853	20	0	0	20	0	0	20	20
-0.6852	20	0	0	20	0	0	20	20
-0.6851	20	0	0	20	0	0	20	20
-0.685	20	0	0	20	0	0	20	20
-0.6849	20	0	0	30	0	0	20	20
-0.6848	20	0	0	30	0	0	20	20
-0.6847	20	0	0	30	0	0	20	20
-0.6846	20	0	0	40	0	0	20	20
-0.6845	30	0	0	40	0	0	20	20
-0.6844	30	0	0	40	0	0	20	20
-0.6843	30	0	0	40	0	0	20	20
-0.6842	30	0	0	40	0	0	20	20
-0.6841	30	0	0	40	0	0	20	20
-0.684	20	0	0	40	0	0	20	20
-0.6839	20	0	0	40	0	0	20	20
-0.6838	20	0	0	40	0	0	20	20
-0.6837	20	0	0	40	0	0	10	30
-0.6836	20	0	0	40	0	0	0	30
-0.6835	20	0	0	40	0	0	0	30
-0.6834	20	0	0	40	0	0	0	30
-0.6833	20	0	0	40	0	0	0	30
-0.6832	20	0	0	40	0	0	0	30
-0.6831	20	0	0	40	0	0	0	30
-0.683	20	0	0	40	0	0	0	30
-0.6829	20	0	0	40	0	0	10	30
-0.6828	20	0	0	40	0	0	10	30
-0.6827	20	0	0	40	0	0	10	30
-0.6826	20	0	0	40	0	0	10	30
-0.6825	20	0	0	40	0	0	10	30
-0.6824	20	0	0	40	0	0	10	30
-0.6823	20	0	0	40	0	0	10	30
-0.6822	30	0	0	40	0	0	10	30
-0.6821	30	0	10	40	0	0	10	30
-0.682	30	0	10	40	0	0	10	30
-0.6819	30	0	10	30	0	0	10	30
-0.6818	30	0	10	30	0	0	10	30
-0.6817	30	0	10	30	0	0	10	30
-0.6816	30	0	10	30	0	0	10	30
-0.6815	30	0	10	30	0	0	10	20
-0.6814	30	0	10	30	0	0	10	20
-0.6813	30	0	20	30	0	0	20	20
-0.6812	30	0	30	30	0	0	20	20
-0.6811	30	0	30	30	0	0	20	20
-0.681	40	0	30	30	0	0	20	30
-0.6809	40	0	30	30	0	0	20	30
-0.6808	30	0	30	30	0	0	20	30
-0.6807	30	0	30	30	0	0	20	30
-0.6806	30	0	30	30	0	0	20	20
-0.6805	30	0	30	20	0	0	20	30
-0.6804	30	0	30	20	0	0	20	30
-0.6803	30	0	30	20	0	0	20	30
-0.6802	30	0	30	20	0	0	20	30
-0.6801	30	0	30	20	10	0	20	30
-0.68	30	0	30	20	10	0	20	30
-0.6799	30	0	30	10	10	0	20	30
-0.6798	30	0	30	10	10	0	20	30
-0.6797	30	0	30	10	10	0	20	30
-0.6796	30	0	30	0	10	0	20	40
-0.6795	20	0	30	0	10	0	20	40
-0.6794	20	0	30	0	10	0	20	40
-0.6793	20	0	30	0	10	0	20	40
-0.6792	20	0	30	0	10	0	20	40
-0.6791	20	0	30	0	10	0	20	40
-0.679	20	0	30	0	10	0	20	40
-0.6789	20	0	30	0	10	0	20	40
-0.6788	20	0	30	0	10	0	20	40
-0.6787	20	0	30	0	10	0	20	30
-0.6786	30	0	30	0	10	0	20	30
-0.6785	30	0	30	0	10	0	20	30
-0.6784	30	0	30	0	10	0	20	30
-0.6783	30	0	30	0	10	0	20	30
-0.6782	30	0	30	0	10	0	20	30
-0.6781	30	0	30	0	10	0	20	30
-0.678	30	0	30	0	10	0	20	40
-0.6779	30	0	30	0	10	0	10	40
-0.6778	30	0	30	0	10	0	20	50
-0.6777	30	0	30	0	10	0	20	60
-0.6776	30	0	30	0	10	0	20	60
-0.6775	30	0	30	0	10	0	20	60
-0.6774	30	0	30	0	10	0	20	60
-0.6773	30	0	30	0	10	0	20	70
-0.6772	20	0	30	0	10	0	20	70
-0.6771	20	0	30	0	10	0	20	70
-0.677	20	0	30	10	10	0	20	70
-0.6769	20	0	30	10	10	0	20	70
-0.6768	20	0	30	10	10	0	20	70
-0.6767	20	0	30	10	10	0	20	80
-0.6766	20	0	30	10	10	0	30	80
-0.6765	20	0	30	10	10	0	30	80
-0.6764	20	0	30	10	10	0	30	80
-0.6763	20	0	20	10	10	0	20	80
-0.6762	20	0	10	10	10	0	20	80
-0.6761	20	0	10	10	10	0	20	80
-0.676	10	0	10	10	10	0	20	70
-0.6759	10	0	10	10	10	0	20	70
-0.6758	10	0	10	10	10	0	20	70
-0.6757	10	0	10	10	10	0	20	70
-0.6756	10	0	10	10	10	0	20	70
-0.6755	10	0	10	10	10	0	20	60
-0.6754	10	0	10	10	10	0	20	70
-0.6753	10	0	10	10	10	0	30	80
-0.6752	10	0	20	10	10	0	30	80
-0.6751	10	0	20	10	0	0	30	80
-0.675	10	0	20	10	0	0	30	90
-0.6749	10	0	20	10	0	0	30	90
-0.6748	10	0	20	10	0	0	30	90
-0.6747	20	0	20	10	0	0	30	90
-0.6746	20	0	20	10	0	0	30	80
-0.6745	20	0	20	10	0	0	30	80
-0.6744	20	0	20	10	0	0	30	80
-0.6743	20	0	20	10	0	0	30	80
-0.6742	20	0	30	10	0	0	30	80
-0.6741	20	0	50	10	0	0	30	90
-0.674	20	0	50	10	0	0	30	90
-0.6739	20	0	50	10	0	0	30	90
-0.6738	20	0	50	10	0	0	30	90
-0.6737	20	0	50	10	0	0	30	90
-0.6736	10	0	50	10	0	0	30	90
-0.6735	10	0	50	10	0	0	30	90
-0.6734	10	0	50	10	0	0	30	90
-0.6733	10	0	50	10	0	0	30	90
-0.6732	10	0	50	10	0	0	30	90
-0.6731	10	0	60	20	0	0	30	90
-0.673	10	0	60	20	0	0	30	80
-0.6729	10	0	60	20	0	0	30	80
-0.6728	10	0	60	20	0	0	20	90
-0.6727	10	0	60	20	0	0	20	80
-0.6726	10	0	60	20	0	0	20	80
-0.6725	10	0	60	20	0	0	20	80
-0.6724	10	0	60	20	0	0	20	90
-0.6723	10	0	60	20	0	0	20	80
-0.6722	10	0	60	20	0	0	20	80
-0.6721	10	0	50	20	0	0	20	80
-0.672	10	0	50	10	0	0	20	80
-0.6719	10	0	50	10	0	0	20	80
-0.6718	10	0	50	10	0	0	20	80
-0.6717	10	0	50	10	0	0	20	70
-0.6716	10	0	50	10	0	0	10	70
-0.6715	10	0	50	20	0	0	10	70
-0.6714	10	0	50	30	0	0	10	70
-0.6713	10	0	50	30	0	0	10	70
-0.6712	10	0	50	30	0	0	10	80
-0.6711	10	0	50	30	0	0	10	80
-0.671	10	0	50	30	0	0	10	80
-0.6709	10	0	50	30	0	0	10	80
-0.6708	10	0	50	30	0	0	10	80
-0.6707	10	0	50	40	0	0	10	80
-0.6706	10	0	50	40	0	0	10	80
-0.6705	10	0	50	40	0	0	10	80
-0.6704	10	0	50	40	0	0	10	70
-0.6703	10	0	50	40	0	0	0	60
-0.6702	10	0	40	40	0	0	0	60
-0.6701	10	0	40	40	0	0	10	60
-0.67	10	0	40	40	0	0	10	50
-0.6699	10	0	40	40	0	0	20	50
-0.6698	10	0	40	40	0	0	20	50
-0.6697	0	0	40	40	0	0	20	70
-0.6696	0	0	40	40	0	0	20	70
-0.6695	0	0	40	40	0	0	20	70
-0.6694	0	0	40	40	0	0	20	70
-0.6693	0	0	40	40	0	0	20	70
-0.6692	10	0	30	40	0	0	20	70
-0.6691	10	0	10	40	0	0	20	60
-0.669	10	0	10	40	0	0	30	60
-0.6689	10	0	20	40	0	0	30	70
-0.6688	10	0	20	40	0	0	30	70
-0.6687	10	0	20	40	0	0	30	70
-0.6686	10	0	30	40	0	0	30	70
-0.6685	10	0	30	50	0	0	30	80
-0.6684	10	0	40	50	0	0	30	80
-0.6683	10	0	40	50	0	0	30	80
-0.6682	10	0	40	50	0	0	30	80
-0.6681	10	0	30	40	0	0	30	80
-0.668	10	0	30	40	0	0	30	80
-0.6679	10	0	30	40	10	0	30	80
-0.6678	10	0	30	40	10	0	30	60
-0.6677	10	0	30	40	10	0	30	60
-0.6676	10	0	30	40	10	0	40	70
-0.6675	10	0	30	40	10	0	40	70
-0.6674	10	0	30	40	10	0	40	70
-0.6673	10	0	30	40	10	10	40	70
-0.6672	10	0	30	40	10	10	40	70
-0.6671	10	0	30	40	10	10	40	80
-0.667	10	0	30	40	10	10	40	80
-0.6669	10	0	30	40	10	10	40	80
-0.6668	10	0	30	40	10	10	40	80
-0.6667	10	0	30	40	10	10	40	80
-0.6666	10	0	30	40	10	10	40	80
-0.6665	10	0	30	30	10	10	50	80
-0.6664	10	0	30	20	10	10	60	80
-0.6663	10	0	30	20	10	10	60	80
-0.6662	10	0	30	20	10	10	60	70
-0.6661	10	0	30	20	10	10	60	70
-0.666	10	0	30	20	10	10	60	70
-0.6659	10	0	30	20	10	10	60	70
-0.6658	10	0	40	20	10	10	60	70
-0.6657	10	0	40	10	10	10	60	70
-0.6656	10	0	40	10	10	10	60	70
-0.6655	10	0	40	10	10	10	60	70
-0.6654	10	0	40	10	10	10	60	70
-0.6653	10	0	40	10	10	10	60	80
-0.6652	10	0	40	10	10	10	60	90
-0.6651	10	0	40	10	10	10	50	90
-0.665	10	0	40	10	10	10	50	90
-0.6649	10	0	40	10	10	10	40	90
-0.6648	10	0	50	10	10	10	50	90
-0.6647	10	0	50	10	10	10	50	70
-0.6646	10	0	50	10	10	10	60	70
-0.6645	10	0	50	10	10	10	60	70
-0.6644	10	0	50	10	10	10	60	80
-0.6643	10	0	60	10	10	10	60	80
-0.6642	0	0	60	10	10	10	60	80
-0.6641	0	0	60	10	10	10	60	80
-0.664	0	0	60	10	10	10	50	80
-0.6639	0	0	50	10	10	10	70	70
-0.6638	0	0	50	10	10	10	70	70
-0.6637	0	0	50	10	10	10	70	70
-0.6636	0	0	40	10	10	10	70	80
-0.6635	0	0	40	0	10	10	70	70
-0.6634	0	0	30	0	10	10	70	70
-0.6633	0	0	30	0	10	10	70	70
-0.6632	0	0	30	0	10	10	70	70
-0.6631	0	0	30	0	10	10	70	70
-0.663	0	0	30	0	10	10	70	70
-0.6629	0	0	30	0	0	10	70	80
-0.6628	0	0	40	0	0	10	70	90
-0.6627	0	0	40	0	0	10	70	90
-0.6626	0	0	40	0	0	10	70	90
-0.6625	0	0	40	0	0	10	70	90
-0.6624	0	0	40	0	0	10	70	80
-0.6623	0	0	40	0	0	0	70	80
-0.6622	0	0	40	0	0	0	70	80
-0.6621	0	0	40	0	0	0	70	70
-0.662	0	0	40	0	0	0	70	70
-0.6619	0	0	40	0	0	0	70	70
-0.6618	0	0	40	0	0	0	70	70
-0.6617	0	0	40	0	0	0	70	70
-0.6616	0	0	40	0	0	0	70	70
-0.6615	0	0	40	0	0	0	60	70
-0.6614	0	0	40	0	0	0	50	70
-0.6613	0	0	40	0	0	0	50	70
-0.6612	0	0	40	0	0	0	50	70
-0.6611	0	0	40	0	0	0	50	70
-0.661	0	0	40	0	0	0	50	70
-0.6609	0	0	40	0	0	0	50	70
-0.6608	0	0	30	0	0	0	50	70
-0.6607	0	0	30	10	0	0	50	70
-0.6606	0	0	30	10	0	0	50	70
-0.6605	0	0	30	10	0	0	50	70
-0.6604	0	0	30	10	0	0	50	70
-0.6603	0	0	40	10	0	0	50	70
-0.6602	0	0	40	10	0	0	50	70
-0.6601	0	0	40	10	0	0	50	80
-0.66	0	0	40	10	0	0	50	80
-0.6599	0	0	40	10	0	0	50	80
-0.6598	0	0	30	10	0	0	40	80
-0.6597	0	0	30	10	0	0	40	80
-0.6596	0	0	30	10	0	0	30	80
-0.6595	0	0	30	10	0	0	30	80
-0.6594	0	0	30	10	0	0	30	70
-0.6593	0	0	30	10	0	0	30	70
-0.6592	0	0	30	10	0	0	30	70
-0.6591	0	0	30	10	0	0	30	70
-0.659	0	0	30	10	0	0	30	70
-0.6589	0	0	40	10	0	0	10	70
-0.6588	0	0	40	10	0	0	10	70
-0.6587	0	0	40	10	0	0	10	70
-0.6586	0	0	40	10	0	0	10	60
-0.6585	0	0	40	10	0	0	10	60
-0.6584	0	0	40	10	0	0	10	60
-0.6583	0	0	40	10	0	0	10	70
-0.6582	0	0	40	10	0	0	20	70
-0.6581	0	0	40	20	0	0	20	80
-0.658	0	0	40	20	0	0	20	90
-0.6579	0	0	40	30	0	0	20	80
-0.6578	0	0	30	30	0	0	20	70
-0.6577	0	0	30	30	0	0	20	70
-0.6576	0	10	30	30	0	0	10	60
-0.6575	0	10	40	30	0	0	10	60
-0.6574	0	10	40	30	0	0	10	60
-0.6573	0	10	40	30	0	0	10	60
-0.6572	0	10	40	30	0	0	30	60
-0.6571	0	10	40	30	0	0	30	70
-0.657	0	10	40	30	0	0	30	70
-0.6569	0	10	40	30	0	0	30	70
-0.6568	0	10	40	30	0	0	30	80
-0.6567	0	10	40	30	0	0	30	80
-0.6566	0	10	40	30	0	0	30	80
-0.6565	0	10	40	30	0	0	30	80
-0.6564	0	10	40	30	0	0	30	80
-0.6563	0	10	40	30	0	0	30	80
-0.6562	0	10	40	30	0	0	40	80
-0.6561	0	10	40	40	0	0	40	80
-0.656	0	10	40	40	0	0	40	80
-0.6559	0	10	40	40	0	0	50	90
-0.6558	0	10	40	40	0	0	50	90
-0.6557	0	20	40	30	0	0	70	90
-0.6556	0	20	40	30	0	0	70	90
-0.6555	0	20	40	30	0	0	70	90
-0.6554	0	20	40	30	0	0	70	90
-0.6553	0	20	30	30	0	0	80	80
-0.6552	0	20	30	30	0	0	80	70
-0.6551	0	20	30	30	0	0	80	60
-0.655	0	20	30	30	0	0	80	60
-0.6549	0	20	30	30	0	0	80	80
-0.6548	0	20	30	30	0	0	80	80
-0.6547	0	20	30	30	0	0	80	80
-0.6546	0	20	30	40	0	0	80	80
-0.6545	0	20	30	40	0	0	80	80
-0.6544	0	20	30	40	0	0	80	80
-0.6543	0	20	30	40	0	0	80	80
-0.6542	0	20	30	40	0	0	80	80
-0.6541	0	20	30	40	0	0	80	80
-0.654	0	20	30	40	0	0	80	80
-0.6539	0	20	20	40	0	0	80	80
-0.6538	0	20	20	40	0	0	80	80
-0.6537	0	20	20	40	0	0	90	80
-0.6536	0	20	20	40	0	0	100	80
-0.6535	0	20	20	40	0	0	100	80
-0.6534	0	20	20	40	0	0	120	80
-0.6533	0	30	20	40	0	0	120	80
-0.6532	0	30	20	40	0	0	110	80
-0.6531	0	30	30	30	0	10	110	70
-0.653	0	30	30	30	0	10	110	60
-0.6529	0	30	30	20	0	10	110	60
-0.6528	0	30	30	20	0	10	120	70
-0.6527	0	40	30	20	0	20	130	70
-0.6526	0	30	30	20	0	20	130	70
-0.6525	0	30	30	20	0	20	140	70
-0.6524	0	30	30	20	0	20	140	70
-0.6523	0	30	30	20	0	20	140	70
-0.6522	0	30	30	20	0	20	120	70
-0.6521	0	30	30	20	0	20	120	70
-0.652	0	30	30	20	0	20	120	70
-0.6519	0	30	30	20	0	20	120	70
-0.6518	0	30	30	20	0	20	120	60
-0.6517	0	40	30	30	0	20	120	60
-0.6516	0	40	30	30	0	20	120	60
-0.6515	0	40	30	30	0	20	130	60
-0.6514	0	40	30	30	0	20	130	60
-0.6513	0	40	30	30	0	20	130	70
-0.6512	0	40	30	30	0	20	120	70
-0.6511	0	50	30	20	0	20	120	70
-0.651	0	50	30	20	0	20	120	70
-0.6509	0	50	30	20	0	20	110	60
-0.6508	0	50	40	20	0	20	110	60
-0.6507	0	40	40	30	0	20	90	60
-0.6506	0	40	40	30	0	20	90	70
-0.6505	0	40	40	30	0	20	90	70
-0.6504	0	40	40	30	0	20	90	70
-0.6503	0	40	40	30	0	20	80	70
-0.6502	0	40	40	30	0	20	80	70
-0.6501	0	40	40	30	0	20	80	70
-0.65	0	40	40	30	0	20	80	70
-0.6499	0	40	40	30	0	20	80	50
-0.6498	0	40	40	30	0	20	80	50
-0.6497	0	40	40	30	0	20	80	50
-0.6496	0	40	40	20	0	20	90	50
-0.6495	0	40	40	20	0	20	90	50
-0.6494	0	40	40	20	0	20	100	50
-0.6493	0	40	30	20	0	20	100	50
-0.6492	0	40	30	30	0	20	120	50
-0.6491	0	40	30	30	0	30	120	50
-0.649	0	40	30	30	0	30	120	60
-0.6489	0	40	30	30	0	30	120	60
-0.6488	0	40	30	30	0	30	120	60
-0.6487	0	40	30	30	0	30	110	60
-0.6486	0	40	30	30	0	30	100	60
-0.6485	0	40	30	40	0	30	100	60
-0.6484	0	40	30	40	0	30	80	60
-0.6483	0	30	30	40	0	30	80	50
-0.6482	0	30	30	40	0	30	80	50
-0.6481	0	30	20	40	0	20	80	50
-0.648	0	30	20	40	0	20	80	50
-0.6479	0	30	20	50	0	20	80	50
-0.6478	0	30	20	50	0	20	70	40
-0.6477	0	20	20	50	0	10	60	40
-0.6476	0	20	20	50	0	10	60	40
-0.6475	0	20	10	50	0	10	50	40
-0.6474	0	20	10	50	0	10	50	40
-0.6473	0	20	10	50	0	10	50	40
-0.6472	0	20	20	50	0	10	50	40
-0.6471	0	20	20	50	0	10	50	30
-0.647	0	20	20	50	0	10	50	30
-0.6469	0	20	20	50	0	10	50	40
-0.6468	0	20	20	50	0	10	50	40
-0.6467	0	10	20	40	0	10	50	40
-0.6466	0	10	20	40	0	10	50	60
-0.6465	0	10	20	40	0	10	40	60
-0.6464	0	10	20	40	0	10	40	70
-0.6463	0	10	20	40	0	10	40	60
-0.6462	0	10	20	40	0	10	40	60
-0.6461	0	0	20	40	0	10	40	60
-0.646	0	0	20	40	0	10	40	60
-0.6459	0	0	20	40	0	10	40	60
-0.6458	0	0	10	40	0	10	40	60
-0.6457	0	0	10	30	0	10	40	60
-0.6456	0	0	10	30	0	10	40	50
-0.6455	0	0	10	30	0	20	40	50
-0.6454	0	0	10	30	0	20	40	50
-0.6453	0	0	10	30	0	20	40	50
-0.6452	0	0	10	30	0	20	40	50
-0.6451	0	0	20	30	0	20	40	50
-0.645	0	0	20	30	0	20	40	50
-0.6449	0	0	20	30	0	20	40	50
-0.6448	0	0	20	30	0	20	40	50
-0.6447	0	0	20	30	0	20	40	50
-0.6446	0	20	20	30	0	20	30	50
-0.6445	0	20	20	30	0	20	30	60
-0.6444	0	20	20	30	0	20	20	60
-0.6443	0	20	20	30	0	20	20	60
-0.6442	0	20	20	20	0	20	0	60
-0.6441	0	20	20	20	0	10	0	60
-0.644	0	20	20	20	0	10	10	50
-0.6439	0	30	20	20	0	10	10	50
-0.6438	0	30	20	20	0	10	10	50
-0.6437	0	30	20	20	0	10	10	50
-0.6436	0	30	20	20	0	10	10	50
-0.6435	0	30	20	10	0	10	10	50
-0.6434	0	30	20	10	0	10	10	50
-0.6433	0	30	20	10	0	10	10	50
-0.6432	0	40	20	10	0	10	20	50
-0.6431	0	40	30	10	0	10	20	50
-0.643	0	40	30	10	0	10	20	50
-0.6429	0	40	30	0	0	10	20	50
-0.6428	0	40	30	0	0	10	20	50
-0.6427	0	40	30	0	0	10	20	50
-0.6426	0	40	30	0	0	10	20	50
-0.6425	0	40	30	0	0	20	20	50
-0.6424	0	40	30	0	0	20	20	50
-0.6423	0	40	30	0	0	20	30	50
-0.6422	0	50	20	0	0	20	30	50
-0.6421	0	50	20	0	0	20	40	60
-0.642	0	50	20	0	0	20	40	60
-0.6419	0	60	20	0	0	20	40	50
-0.6418	0	60	20	0	0	20	50	50
-0.6417	0	60	20	0	0	20	50	50
-0.6416	0	60	20	0	0	20	50	30
-0.6415	0	60	20	10	0	20	60	30
-0.6414	0	60	20	10	0	20	60	20
-0.6413	0	60	20	10	0	20	60	20
-0.6412	0	60	20	10	0	20	60	20
-0.6411	0	60	20	10	0	20	60	20
-0.641	0	60	20	10	0	20	60	20
-0.6409	0	60	30	10	0	30	60	20
-0.6408	0	60	30	10	0	30	60	20
-0.6407	0	60	30	10	0	30	60	20
-0.6406	0	60	30	10	0	30	60	30
-0.6405	0	60	30	10	0	20	70	30
-0.6404	0	60	30	10	0	20	70	30
-0.6403	0	60	30	10	0	20	70	30
-0.6402	0	60	30	10	0	20	70	30
-0.6401	0	60	20	10	0	20	70	30
-0.64	0	60	20	10	0	20	70	30
-0.6399	0	60	20	10	0	20	70	30
-0.6398	0	60	20	10	0	20	70	40
-0.6397	0	60	30	10	0	20	70	40
-0.6396	0	40	30	10	0	20	70	40
-0.6395	0	40	30	10	0	20	70	30
-0.6394	0	50	30	10	0	20	70	30
-0.6393	0	50	30	10	0	20	80	30
-0.6392	0	50	30	10	0	20	90	30
-0.6391	0	50	30	10	0	20	90	30
-0.639	0	50	30	10	0	20	80	30
-0.6389	0	40	30	10	0	20	80	30
-0.6388	0	40	30	10	0	20	80	40
-0.6387	0	40	30	10	0	30	80	40
-0.6386	0	40	30	10	0	30	80	40
-0.6385	0	40	30	10	0	30	80	40
-0.6384	0	40	30	10	0	30	90	40
-0.6383	0	40	30	10	0	40	90	40
-0.6382	0	30	30	10	0	40	80	40
-0.6381	0	30	20	10	0	40	80	40
-0.638	0	30	20	10	0	40	80	40
-0.6379	0	40	20	10	0	40	90	40
-0.6378	0	40	20	10	0	40	90	40
-0.6377	0	40	20	10	0	40	90	40
-0.6376	0	40	20	10	0	40	90	40
-0.6375	0	40	20	10	0	30	90	40
-0.6374	0	40	20	10	0	40	100	40
-0.6373	0	50	20	20	0	40	90	40
-0.6372	0	40	20	20	0	40	90	40
-0.6371	0	40	20	20	0	40	80	30
-0.637	0	40	20	20	0	40	80	30
-0.6369	0	30	20	20	0	40	80	30
-0.6368	0	30	20	20	0	40	70	30
-0.6367	0	30	20	20	0	40	70	40
-0.6366	0	30	20	20	0	50	70	40
-0.6365	0	30	20	10	0	50	70	40
-0.6364	0	30	20	10	0	50	70	40
-0.6363	0	30	20	10	0	50	70	40
-0.6362	0	30	20	10	0	50	70	40
-0.6361	0	30	20	10	0	50	70	40
-0.636	0	30	20	10	0	60	70	40
-0.6359	0	30	10	10	0	50	70	40
-0.6358	0	30	10	10	0	50	70	40
-0.6357	0	30	10	10	0	50	70	40
-0.6356	0	30	10	10	0	50	70	30
-0.6355	0	30	10	10	0	50	60	30
-0.6354	0	30	10	10	0	50	60	30
-0.6353	0	30	10	10	0	50	60	30
-0.6352	0	30	10	10	0	50	60	30
-0.6351	0	30	10	10	0	50	60	30
-0.635	0	30	10	10	0	60	60	40
-0.6349	0	30	10	10	0	60	60	40
-0.6348	0	40	10	10	0	60	60	30
-0.6347	0	40	0	10	0	60	60	30
-0.6346	0	40	0	10	0	60	90	30
-0.6345	0	40	0	20	0	60	90	30
-0.6344	0	30	0	20	0	60	90	30
-0.6343	0	30	0	20	0	60	80	30
-0.6342	0	30	0	20	0	60	70	30
-0.6341	0	30	0	20	0	60	70	30
-0.634	0	30	0	20	0	60	70	30
-0.6339	0	30	0	20	0	60	70	30
-0.6338	0	30	0	20	0	70	70	20
-0.6337	0	30	0	20	0	70	70	20
-0.6336	0	30	0	20	0	70	70	20
-0.6335	0	30	0	20	0	70	70	20
-0.6334	0	30	0	20	0	70	60	20
-0.6333	0	30	0	20	0	70	60	20
-0.6332	0	30	0	20	0	70	60	20
-0.6331	0	30	0	20	0	70	60	20
-0.633	0	40	0	20	0	70	60	20
-0.6329	0	30	0	20	0	70	50	20
-0.6328	0	30	0	30	0	70	50	20
-0.6327	0	30	0	30	0	80	50	20
-0.6326	0	30	0	30	0	90	50	20
-0.6325	0	30	0	30	0	90	50	20
-0.6324	0	30	0	30	0	90	40	20
-0.6323	0	20	0	20	0	90	40	20
-0.6322	0	20	0	20	0	90	40	20
-0.6321	0	30	0	20	0	90	40	20
-0.632	0	30	0	20	0	90	40	20
-0.6319	0	30	0	20	0	90	40	20
-0.6318	0	30	0	20	0	90	40	20
-0.6317	0	30	0	20	0	90	40	10
-0.6316	0	30	0	20	0	80	40	10
-0.6315	0	30	0	20	0	80	30	10
-0.6314	0	30	0	20	0	80	30	10
-0.6313	0	30	0	20	0	80	30	20
-0.6312	0	30	0	20	0	80	30	20
-0.6311	0	30	0	20	0	80	30	20
-0.631	0	30	0	20	0	70	30	20
-0.6309	10	30	0	20	0	70	40	20
-0.6308	10	30	10	20	0	70	40	20
-0.6307	10	30	10	20	0	70	40	20
-0.6306	10	30	10	20	0	70	40	20
-0.6305	10	30	10	20	0	70	40	20
-0.6304	10	30	20	20	0	70	40	20
-0.6303	10	30	20	20	0	70	40	20
-0.6302	10	30	20	20	0	70	40	20
-0.6301	10	30	20	20	0	70	50	30
-0.63	10	30	20	20	0	70	50	20
-0.6299	10	30	20	20	0	70	50	20
-0.6298	10	20	20	20	0	70	60	20
-0.6297	10	20	20	30	0	70	60	20
-0.6296	10	20	30	30	0	70	30	20
-0.6295	10	30	30	20	0	70	30	20
-0.6294	10	30	30	20	0	70	30	20
-0.6293	10	30	30	20	0	70	40	20
-0.6292	10	30	30	20	0	70	40	20
-0.6291	10	30	30	20	0	70	40	20
-0.629	10	30	30	20	0	70	40	20
-0.6289	10	30	30	20	0	70	40	20
-0.6288	10	30	30	20	0	60	40	20
-0.6287	10	30	30	20	0	50	40	20
-0.6286	10	30	30	20	0	50	40	20
-0.6285	10	30	30	20	0	50	40	20
-0.6284	10	30	30	20	0	50	40	20
-0.6283	20	40	30	20	0	40	40	20
-0.6282	20	40	30	30	0	40	40	20
-0.6281	20	40	30	30	0	40	40	20
-0.628	20	30	30	30	0	50	40	20
-0.6279	20	30	30	30	0	60	40	20
-0.6278	20	30	30	20	0	60	40	20
-0.6277	20	30	30	20	0	60	40	20
-0.6276	20	30	30	20	0	50	50	20
-0.6275	20	30	30	20	0	50	50	20
-0.6274	20	30	30	20	0	40	50	20
-0.6273	20	30	30	20	0	40	50	20
-0.6272	20	30	30	20	0	40	60	20
-0.6271	20	20	30	20	10	40	60	20
-0.627	20	20	30	20	10	40	60	20
-0.6269	20	20	30	20	10	40	60	20
-0.6268	20	20	30	20	10	40	60	20
-0.6267	20	20	30	20	10	40	60	20
-0.6266	20	20	30	20	10	40	70	20
-0.6265	20	20	30	20	10	40	70	20
-0.6264	20	20	30	20	10	40	70	20
-0.6263	20	20	30	20	10	40	70	10
-0.6262	20	20	30	20	10	40	80	10
-0.6261	20	20	30	20	10	40	80	10
-0.626	20	20	30	20	10	40	80	10
-0.6259	10	20	30	20	10	50	70	10
-0.6258	10	20	20	20	10	50	80	10
-0.6257	10	20	20	20	10	50	90	10
-0.6256	10	20	20	20	10	50	90	10
-0.6255	10	20	20	20	10	70	90	10
-0.6254	10	20	10	20	10	70	90	10
-0.6253	10	20	10	20	10	70	90	10
-0.6252	10	20	10	20	10	70	100	20
-0.6251	10	20	10	20	10	70	90	10
-0.625	10	20	10	20	10	60	100	10
-0.6249	10	20	10	20	10	60	100	10
-0.6248	10	20	10	20	10	60	90	10
-0.6247	20	20	10	10	10	60	90	10
-0.6246	20	20	0	20	10	60	90	10
-0.6245	20	10	0	20	10	60	90	10
-0.6244	20	10	0	20	10	60	90	10
-0.6243	20	10	0	20	10	60	80	10
-0.6242	20	10	0	20	10	60	80	10
-0.6241	30	10	0	20	10	60	80	10
-0.624	30	10	0	20	10	60	80	10
-0.6239	30	10	0	20	10	60	80	10
-0.6238	30	10	0	20	20	60	80	10
-0.6237	30	10	0	20	20	60	80	10
-0.6236	30	10	0	20	20	60	80	10
-0.6235	30	10	0	20	20	60	90	10
-0.6234	30	10	0	30	20	60	90	10
-0.6233	20	0	0	30	20	60	90	10
-0.6232	30	0	0	20	20	70	90	10
-0.6231	30	0	0	20	20	70	90	10
-0.623	30	0	0	20	20	60	90	10
-0.6229	30	0	0	20	20	60	90	10
-0.6228	30	0	0	20	20	60	90	10
-0.6227	30	0	0	20	20	50	90	10
-0.6226	30	0	0	30	20	50	80	10
-0.6225	30	0	0	30	20	50	80	10
-0.6224	30	10	0	30	20	50	80	10
-0.6223	30	10	0	30	20	50	80	10
-0.6222	30	10	0	30	20	50	70	10
-0.6221	30	10	0	30	10	50	70	10
-0.622	30	10	0	30	10	60	70	10
-0.6219	30	10	0	30	10	60	80	10
-0.6218	30	10	0	30	10	60	80	10
-0.6217	30	10	0	30	10	60	80	10
-0.6216	30	10	0	30	10	70	70	10
-0.6215	30	10	10	30	10	70	70	10
-0.6214	30	10	10	30	10	70	70	10
-0.6213	30	10	10	30	10	70	70	10
-0.6212	30	10	10	30	10	80	60	10
-0.6211	30	10	10	30	10	80	70	10
-0.621	30	10	10	30	10	80	70	10
-0.6209	30	10	10	30	10	90	70	10
-0.6208	30	10	10	30	10	90	60	10
-0.6207	30	10	10	30	10	90	50	10
-0.6206	30	10	10	30	10	90	50	10
-0.6205	30	10	10	30	10	70	50	10
-0.6204	30	10	20	30	10	70	50	10
-0.6203	30	10	20	30	10	70	50	10
-0.6202	30	10	20	30	10	70	40	0
-0.6201	30	10	20	30	10	70	40	0
-0.62	30	10	20	30	10	70	30	0
-0.6199	30	10	20	30	10	70	30	0
-0.6198	30	10	20	30	20	70	30	0
-0.6197	20	10	20	30	20	70	30	0
-0.6196	20	10	20	20	20	70	40	0
-0.6195	20	10	20	20	20	80	40	0
-0.6194	20	10	20	20	20	80	40	0
-0.6193	20	10	20	20	20	80	40	0
-0.6192	30	10	20	20	20	80	40	0
-0.6191	20	10	20	20	20	80	40	0
-0.619	20	10	20	20	20	90	40	0
-0.6189	20	10	20	20	20	90	50	0
-0.6188	20	10	20	20	10	90	50	0
-0.6187	20	10	20	20	10	90	50	0
-0.6186	20	10	20	20	10	90	50	0
-0.6185	20	10	20	20	10	90	40	0
-0.6184	20	10	20	10	10	90	40	0
-0.6183	20	10	20	10	10	90	40	0
-0.6182	20	10	20	10	10	80	40	0
-0.6181	20	10	20	10	10	90	40	0
-0.618	20	10	30	10	10	90	40	0
-0.6179	20	10	30	10	10	80	40	0
-0.6178	20	10	30	10	10	80	40	0
-0.6177	20	10	30	10	10	80	40	0
-0.6176	20	10	30	0	10	80	40	0
-0.6175	20	10	30	0	10	80	40	0
-0.6174	30	10	30	0	10	80	40	0
-0.6173	30	10	30	0	10	90	40	0
-0.6172	30	10	30	0	10	90	40	0
-0.6171	30	10	30	0	10	90	40	0
-0.617	30	10	30	0	10	80	40	0
-0.6169	30	10	30	0	10	80	30	0
-0.6168	30	10	30	0	10	80	30	0
-0.6167	30	10	30	0	10	80	30	0
-0.6166	30	10	30	0	10	70	30	0
-0.6165	30	10	20	0	10	80	40	0
-0.6164	30	20	20	0	10	80	40	0
-0.6163	30	20	20	0	20	80	40	0
-0.6162	30	20	20	0	20	70	40	0
-0.6161	30	20	20	0	20	70	30	0
-0.616	30	20	20	0	20	70	30	0
-0.6159	30	20	20	0	20	50	30	0
-0.6158	30	30	20	0	20	50	40	0
-0.6157	30	30	20	0	20	50	40	0
-0.6156	30	30	20	0	20	60	40	0
-0.6155	30	30	20	0	20	60	40	0
-0.6154	30	30	10	0	20	60	40	0
-0.6153	30	30	10	0	20	60	40	0
-0.6152	30	30	20	0	20	60	40	0
-0.6151	50	30	20	0	20	60	40	0
-0.615	50	30	20	0	20	60	50	0
-0.6149	50	30	20	0	20	60	50	0
-0.6148	50	30	20	0	10	60	50	0
-0.6147	50	30	20	0	10	60	50	0
-0.6146	50	30	20	0	10	60	40	0
-0.6145	60	30	20	0	10	60	40	0
-0.6144	60	30	20	0	10	60	40	0
-0.6143	70	30	20	0	10	60	40	0
-0.6142	60	30	20	0	10	60	40	0
-0.6141	60	30	20	0	10	60	40	0
-0.614	60	30	20	0	10	50	40	0
-0.6139	60	30	20	0	10	50	30	0
-0.6138	60	30	30	0	10	50	30	0
-0.6137	60	30	30	0	10	50	30	0
-0.6136	60	30	30	0	10	50	30	0
-0.6135	60	30	30	0	10	50	30	0
-0.6134	60	30	30	0	10	50	40	0
-0.6133	60	30	30	0	10	50	40	0
-0.6132	60	30	30	0	10	50	40	0
-0.6131	60	30	30	0	10	40	40	0
-0.613	60	30	20	0	10	40	40	0
-0.6129	60	30	20	0	20	40	40	0
-0.6128	60	30	20	0	20	50	50	0
-0.6127	60	30	20	0	20	50	50	0
-0.6126	60	30	20	0	20	50	50	0
-0.6125	60	30	20	0	20	50	50	0
-0.6124	50	20	20	0	20	50	50	0
-0.6123	50	20	20	0	20	40	50	0
-0.6122	50	20	20	0	20	40	50	0
-0.6121	50	20	20	0	20	40	50	0
-0.612	50	20	20	0	20	40	50	0
-0.6119	50	20	20	0	20	50	60	0
-0.6118	50	20	20	0	20	60	60	0
-0.6117	50	20	20	0	20	60	60	0
-0.6116	50	20	20	0	20	60	60	0
-0.6115	50	20	20	0	20	50	50	0
-0.6114	50	10	30	0	20	50	50	0
-0.6113	50	10	30	0	10	50	50	0
-0.6112	50	10	30	0	10	50	50	0
-0.6111	50	10	30	0	10	50	50	0
-0.611	50	10	30	0	10	50	50	0
-0.6109	50	10	30	0	10	60	50	0
-0.6108	50	0	30	0	20	60	40	0
-0.6107	50	0	30	0	20	60	40	0
-0.6106	50	0	30	0	20	50	40	0
-0.6105	50	0	30	0	20	50	40	0
-0.6104	60	0	30	0	20	50	40	0
-0.6103	60	0	30	0	20	50	40	0
-0.6102	60	10	20	0	20	50	40	0
-0.6101	40	10	20	0	20	60	40	0
-0.61	40	10	20	0	20	60	30	0
-0.6099	40	10	20	0	20	60	30	0
-0.6098	50	10	20	0	20	60	30	0
-0.6097	50	10	20	0	20	60	30	0
-0.6096	50	10	20	0	20	60	30	0
-0.6095	40	10	20	0	20	50	30	0
-0.6094	40	10	20	0	20	50	30	0
-0.6093	30	20	20	0	20	50	30	0
-0.6092	30	20	20	0	20	50	30	0
-0.6091	30	20	20	0	20	50	30	0
-0.609	30	20	20	0	30	50	40	0
-0.6089	30	20	30	0	30	50	40	0
-0.6088	30	20	20	0	30	50	40	0
-0.6087	30	20	20	0	30	60	40	0
-0.6086	30	20	20	0	30	60	40	0
-0.6085	30	20	20	0	30	70	40	0
-0.6084	30	30	20	0	30	70	30	0
-0.6083	30	30	20	0	30	70	30	0
-0.6082	20	30	30	0	30	70	30	0
-0.6081	20	30	30	0	30	80	30	0
-0.608	20	30	30	0	30	90	30	0
-0.6079	20	30	30	0	20	100	30	0
-0.6078	30	30	30	0	20	100	20	0
-0.6077	30	30	30	0	20	100	20	0
-0.6076	30	30	30	0	20	100	20	0
-0.6075	30	30	30	0	20	100	20	0
-0.6074	40	30	30	0	20	100	20	0
-0.6073	40	30	30	0	20	100	20	0
-0.6072	40	30	30	0	20	100	20	0
-0.6071	40	30	30	0	20	100	20	0
-0.607	40	30	30	0	20	100	20	0
-0.6069	40	30	30	0	20	90	10	0
-0.6068	40	30	30	0	20	80	10	0
-0.6067	40	30	30	0	20	80	10	0
-0.6066	40	30	30	0	20	90	10	0
-0.6065	40	30	30	0	20	90	10	0
-0.6064	40	30	20	0	20	90	10	0
-0.6063	40	40	20	0	20	90	10	0
-0.6062	40	40	20	0	20	90	10	0
-0.6061	40	40	20	0	20	90	10	0
-0.606	40	40	20	0	20	90	10	0
-0.6059	40	40	20	0	20	80	10	0
-0.6058	40	40	20	0	20	80	10	0
-0.6057	40	40	30	0	20	80	10	0
-0.6056	40	40	30	0	20	90	10	0
-0.6055	40	40	30	0	20	90	10	0
-0.6054	30	40	40	0	30	90	10	0
-0.6053	30	40	50	0	30	90	10	0
-0.6052	30	30	50	0	30	100	10	0
-0.6051	30	30	60	0	30	90	10	0
-0.605	40	30	60	0	30	90	10	0
-0.6049	40	30	60	0	30	90	10	0
-0.6048	30	30	60	0	30	90	10	0
-0.6047	30	30	60	0	30	90	10	0
-0.6046	30	30	60	0	30	90	10	0
-0.6045	30	40	60	0	30	90	10	0
-0.6044	30	40	60	0	40	90	10	0
-0.6043	30	30	60	0	40	90	10	0
-0.6042	30	30	60	0	40	100	10	0
-0.6041	30	30	70	0	40	100	10	0
-0.604	30	30	70	0	30	100	0	0
-0.6039	30	30	60	0	30	100	0	0
-0.6038	30	30	60	0	30	100	0	0
-0.6037	30	30	60	0	30	90	0	0
-0.6036	40	30	60	0	30	90	0	0
-0.6035	40	30	60	0	30	80	0	0
-0.6034	50	20	60	0	30	80	0	0
-0.6033	50	20	60	0	30	80	0	0
-0.6032	50	20	50	0	30	80	0	0
-0.6031	50	20	60	0	30	80	0	0
-0.603	50	20	60	0	40	70	0	0
-0.6029	50	20	60	0	40	60	0	0
-0.6028	40	20	60	0	40	50	0	0
-0.6027	40	20	60	0	40	50	0	0
-0.6026	40	20	60	0	40	50	0	0
-0.6025	50	20	60	0	40	50	0	0
-0.6024	40	20	60	0	40	50	0	0
-0.6023	40	20	60	0	40	50	0	0
-0.6022	40	20	60	0	40	50	0	0
-0.6021	40	20	60	0	40	50	0	0
-0.602	40	20	60	0	40	50	0	0
-0.6019	40	20	60	0	50	50	0	0
-0.6018	40	20	60	0	50	50	0	0
-0.6017	40	20	60	0	50	50	0	0
-0.6016	40	20	70	0	50	50	0	0
-0.6015	40	20	70	0	50	50	0	0
-0.6014	40	20	70	0	50	50	0	0
-0.6013	40	10	70	0	60	50	0	0
-0.6012	40	10	70	0	60	50	0	0
-0.6011	40	10	70	0	60	50	0	0
-0.601	40	10	70	0	60	50	0	0
-0.6009	40	10	70	0	60	50	0	0
-0.6008	40	10	80	0	50	60	0	0
-0.6007	40	10	70	0	50	60	0	0
-0.6006	40	10	70	0	60	50	0	0
-0.6005	40	10	70	0	60	50	0	0
-0.6004	40	10	60	0	60	50	0	0
-0.6003	40	10	60	0	60	50	0	0
-0.6002	40	10	60	0	60	40	0	0
-0.6001	40	10	50	0	60	40	10	0
-0.6	40	10	50	0	60	40	10	0
-0.5999	40	10	50	0	60	50	10	10
-0.5998	40	10	50	0	60	50	10	10
-0.5997	40	20	50	0	60	50	10	10
-0.5996	40	20	50	0	60	50	10	10
-0.5995	40	10	50	0	60	50	10	10
-0.5994	40	10	60	0	50	50	10	10
-0.5993	40	10	60	0	50	60	10	10
-0.5992	50	10	60	0	50	50	10	10
-0.5991	50	10	50	0	50	60	20	10
-0.599	70	10	50	0	50	60	20	10
-0.5989	70	10	50	0	50	60	20	10
-0.5988	70	10	50	0	50	60	20	10
-0.5987	80	10	50	0	50	60	20	20
-0.5986	70	10	50	0	50	60	20	20
-0.5985	80	10	50	0	50	60	20	20
-0.5984	70	10	50	0	50	60	20	20
-0.5983	70	10	50	0	50	60	20	20
-0.5982	70	10	50	0	50	60	20	20
-0.5981	70	10	40	0	50	50	20	20
-0.598	70	10	40	0	40	50	20	20
-0.5979	70	10	40	0	40	50	20	20
-0.5978	70	10	40	0	40	50	20	20
-0.5977	70	10	40	0	40	50	20	20
-0.5976	70	10	40	0	40	50	20	20
-0.5975	60	10	50	0	50	50	20	20
-0.5974	60	10	50	0	60	50	20	20
-0.5973	60	10	50	0	60	50	20	20
-0.5972	60	10	50	0	60	50	20	20
-0.5971	60	10	50	0	70	60	20	20
-0.597	60	10	60	0	70	60	20	20
-0.5969	60	10	60	0	60	60	20	20
-0.5968	60	10	60	0	60	60	20	20
-0.5967	60	10	60	0	60	60	20	20
-0.5966	60	10	50	0	60	50	20	20
-0.5965	60	10	50	0	60	50	20	20
-0.5964	60	10	50	0	60	50	20	20
-0.5963	60	10	50	0	50	50	20	20
-0.5962	60	10	50	0	50	50	20	20
-0.5961	60	10	50	0	50	50	20	20
-0.596	60	10	50	0	50	50	20	20
-0.5959	60	10	50	0	50	50	20	20
-0.5958	60	10	40	0	50	40	20	20
-0.5957	60	10	40	0	50	40	20	20
-0.5956	70	10	40	0	40	40	20	30
-0.5955	70	10	40	0	40	40	20	30
-0.5954	70	10	40	0	30	40	20	30
-0.5953	70	10	40	0	30	50	20	30
-0.5952	70	10	40	0	30	50	20	30
-0.5951	70	30	40	0	30	50	10	30
-0.595	70	30	40	0	30	50	10	30
-0.5949	70	30	40	0	30	40	10	20
-0.5948	70	30	40	0	30	50	10	20
-0.5947	70	20	40	0	30	50	10	20
-0.5946	70	20	40	0	30	50	10	20
-0.5945	70	30	40	0	30	70	10	20
-0.5944	70	30	30	0	30	70	10	20
-0.5943	70	30	30	0	30	60	10	20
-0.5942	60	30	30	0	50	60	10	20
-0.5941	60	30	30	0	50	50	0	20
-0.594	40	30	30	0	50	50	0	30
-0.5939	40	40	30	0	50	50	0	30
-0.5938	40	40	30	0	50	50	0	30
-0.5937	30	40	30	0	50	50	0	20
-0.5936	40	40	30	0	50	50	0	20
-0.5935	30	40	30	0	50	50	0	20
-0.5934	30	40	30	0	60	50	0	20
-0.5933	30	40	30	0	60	50	0	20
-0.5932	30	40	30	0	60	50	0	30
-0.5931	30	40	30	0	60	50	0	30
-0.593	30	40	30	0	60	50	0	30
-0.5929	30	40	30	0	60	50	0	30
-0.5928	30	40	30	0	60	50	0	30
-0.5927	40	40	30	0	60	50	0	30
-0.5926	50	40	30	0	60	50	0	30
-0.5925	50	40	20	0	50	60	0	30
-0.5924	50	40	20	0	40	60	0	30
-0.5923	50	40	20	0	40	60	0	30
-0.5922	50	40	20	0	40	60	0	30
-0.5921	50	40	20	0	30	50	0	30
-0.592	50	40	20	0	30	50	0	30
-0.5919	50	40	20	0	30	50	0	30
-0.5918	50	40	20	0	30	50	0	30
-0.5917	50	40	20	0	30	50	0	30
-0.5916	50	40	20	0	30	50	0	30
-0.5915	50	40	20	0	30	50	0	30
-0.5914	50	40	20	0	30	50	0	30
-0.5913	50	40	20	0	30	50	0	40
-0.5912	50	40	20	0	30	50	0	40
-0.5911	50	40	20	0	30	50	0	40
-0.591	50	40	20	0	30	50	0	40
-0.5909	50	40	20	0	30	50	0	40
-0.5908	50	40	20	0	30	50	0	40
-0.5907	50	40	30	0	40	50	0	40
-0.5906	40	40	30	0	40	50	0	30
-0.5905	40	40	30	0	40	50	0	30
-0.5904	40	40	30	0	40	50	0	40
-0.5903	40	40	20	0	40	40	0	40
-0.5902	50	40	20	0	40	60	0	40
-0.5901	50	20	20	0	50	60	0	40
-0.59	40	20	20	0	50	60	0	40
-0.5899	50	20	20	0	50	60	0	40
-0.5898	50	20	20	0	50	50	0	40
-0.5897	50	20	20	0	50	50	0	40
-0.5896	50	20	20	0	50	50	0	40
-0.5895	50	10	20	0	50	30	0	40
-0.5894	50	10	20	0	50	30	0	40
-0.5893	50	10	20	0	50	30	0	40
-0.5892	50	10	20	0	30	30	0	40
-0.5891	50	10	20	0	30	30	0	40
-0.589	50	10	20	0	30	30	0	30
-0.5889	50	0	20	0	40	30	0	30
-0.5888	60	0	20	0	40	30	0	30
-0.5887	60	0	20	0	40	30	0	30
-0.5886	50	0	20	0	40	30	0	30
-0.5885	50	0	20	0	40	30	0	30
-0.5884	50	0	20	0	30	30	0	30
-0.5883	50	0	20	0	40	30	0	30
-0.5882	50	0	20	0	40	30	0	20
-0.5881	60	0	20	0	40	30	0	30
-0.588	70	0	30	0	40	30	0	30
-0.5879	70	0	30	0	40	30	0	30
-0.5878	70	0	30	0	40	30	0	30
-0.5877	60	0	30	0	40	30	0	30
-0.5876	50	0	30	0	40	30	0	30
-0.5875	50	0	30	0	40	30	0	30
-0.5874	50	0	30	0	40	30	0	30
-0.5873	50	0	30	0	40	30	0	30
-0.5872	50	0	30	0	40	30	0	30
-0.5871	50	0	30	0	40	30	0	30
-0.587	50	0	20	0	40	30	0	30
-0.5869	50	0	20	0	40	30	0	30
-0.5868	50	0	20	0	40	30	0	40
-0.5867	50	0	20	0	50	30	0	40
-0.5866	50	0	20	0	50	30	0	40
-0.5865	50	0	20	0	50	40	0	50
-0.5864	50	0	20	0	50	40	0	50
-0.5863	50	0	20	0	50	40	0	40
-0.5862	50	0	30	0	50	40	0	40
-0.5861	50	0	30	0	50	40	0	40
-0.586	50	0	30	0	60	40	0	40
-0.5859	50	0	40	0	60	40	0	40
-0.5858	50	0	40	0	60	40	0	40
-0.5857	50	0	30	0	50	40	0	40
-0.5856	50	0	30	10	50	40	0	40
-0.5855	50	0	30	10	50	40	0	40
-0.5854	50	0	30	10	50	40	0	30
-0.5853	50	0	40	10	50	40	0	30
-0.5852	40	0	40	10	60	20	0	30
-0.5851	40	0	40	10	50	20	0	30
-0.585	40	0	40	10	50	20	0	30
-0.5849	30	0	40	10	50	20	0	40
-0.5848	30	0	40	10	50	20	0	40
-0.5847	30	0	40	10	50	20	0	40
-0.5846	30	0	40	10	50	20	0	40
-0.5845	40	0	40	10	70	20	0	40
-0.5844	40	0	40	10	70	20	0	40
-0.5843	40	0	50	10	70	20	0	40
-0.5842	40	0	50	10	70	20	0	40
-0.5841	40	0	50	10	70	20	0	40
-0.584	40	0	50	10	70	20	0	40
-0.5839	40	0	50	10	60	20	0	40
-0.5838	30	0	60	10	60	20	0	40
-0.5837	30	0	60	10	60	20	0	40
-0.5836	40	0	60	10	60	20	0	40
-0.5835	40	0	60	10	60	20	0	40
-0.5834	40	0	60	10	60	20	0	40
-0.5833	40	0	60	10	60	20	0	40
-0.5832	40	0	60	10	60	20	0	40
-0.5831	30	0	60	10	60	20	0	30
-0.583	20	0	50	10	60	30	0	30
-0.5829	20	0	50	10	70	30	0	40
-0.5828	20	0	50	10	70	30	0	40
-0.5827	30	0	50	10	70	30	0	40
-0.5826	30	0	50	10	70	30	0	40
-0.5825	30	0	60	10	70	20	0	40
-0.5824	30	0	60	10	70	20	0	40
-0.5823	30	0	60	10	70	20	0	40
-0.5822	30	0	60	10	70	20	0	40
-0.5821	30	0	60	10	70	20	0	40
-0.582	30	0	70	10	70	20	0	40
-0.5819	30	0	70	10	70	20	0	40
-0.5818	30	0	70	10	70	30	0	30
-0.5817	30	10	70	10	70	30	0	40
-0.5816	30	10	70	10	70	30	0	40
-0.5815	30	10	70	10	70	20	0	30
-0.5814	30	10	70	10	70	20	0	30
-0.5813	30	10	70	10	70	30	0	30
-0.5812	30	10	60	10	70	30	0	30
-0.5811	30	10	60	10	70	30	0	30
-0.581	30	10	60	10	60	30	0	30
-0.5809	30	10	50	10	70	30	0	30
-0.5808	30	10	50	10	70	30	0	30
-0.5807	30	20	50	10	70	30	0	30
-0.5806	30	20	50	0	70	30	0	30
-0.5805	30	20	50	0	70	30	0	30
-0.5804	30	20	50	0	70	30	0	40
-0.5803	30	20	40	0	70	30	0	60
-0.5802	30	20	40	0	60	30	0	70
-0.5801	30	20	40	0	60	30	0	70
-0.58	30	20	40	0	60	30	0	70
-0.5799	30	20	40	0	60	30	0	60
-0.5798	30	20	40	0	60	30	0	60
-0.5797	30	20	40	0	60	30	0	60
-0.5796	30	20	40	0	60	30	0	60
-0.5795	20	20	40	0	40	30	0	60
-0.5794	20	20	40	0	40	30	0	70
-0.5793	20	20	30	0	40	30	0	70
-0.5792	20	20	30	0	40	30	0	70
-0.5791	20	20	30	0	40	30	0	70
-0.579	20	20	30	0	40	30	0	70
-0.5789	20	20	30	0	40	30	0	70
-0.5788	20	20	20	0	50	30	0	80
-0.5787	20	20	20	0	50	30	0	80
-0.5786	10	20	20	0	50	30	0	80
-0.5785	10	20	20	0	50	30	0	80
-0.5784	10	20	20	0	50	30	0	80
-0.5783	10	20	20	0	40	30	0	80
-0.5782	10	20	20	0	40	30	0	80
-0.5781	10	20	20	0	40	30	0	80
-0.578	10	20	20	0	40	20	0	80
-0.5779	20	20	20	0	30	20	0	70
-0.5778	20	20	20	0	30	20	0	70
-0.5777	10	20	20	0	30	20	0	70
-0.5776	10	20	20	0	40	20	0	70
-0.5775	10	20	10	0	50	20	0	80
-0.5774	20	20	10	0	60	20	0	80
-0.5773	20	20	20	0	60	20	0	80
-0.5772	20	20	20	0	60	20	0	80
-0.5771	20	20	20	0	60	20	0	80
-0.577	20	20	20	0	60	20	0	90
-0.5769	20	20	20	0	60	20	0	90
-0.5768	20	20	20	0	60	10	0	90
-0.5767	20	10	20	0	50	10	0	80
-0.5766	20	10	20	0	50	10	0	80
-0.5765	20	10	20	0	50	10	0	90
-0.5764	20	10	20	0	60	10	0	90
-0.5763	20	10	20	10	60	0	0	90
-0.5762	20	10	20	10	80	0	0	90
-0.5761	20	10	20	10	80	0	0	90
-0.576	20	10	20	10	80	0	0	90
-0.5759	20	10	20	10	70	0	0	90
-0.5758	20	10	20	10	70	0	0	90
-0.5757	30	0	20	10	70	0	0	90
-0.5756	30	0	20	10	70	0	0	90
-0.5755	30	0	20	10	70	0	0	90
-0.5754	30	0	20	10	70	0	0	80
-0.5753	30	0	20	10	70	0	0	60
-0.5752	30	0	20	10	70	0	0	50
-0.5751	30	0	20	10	70	0	0	50
-0.575	30	0	30	10	80	0	0	50
-0.5749	30	0	30	10	80	0	0	50
-0.5748	30	0	30	10	80	0	0	50
-0.5747	30	0	30	10	80	0	0	60
-0.5746	30	0	30	10	90	0	0	60
-0.5745	30	0	30	10	90	0	0	60
-0.5744	30	0	30	10	90	0	0	50
-0.5743	30	0	30	10	90	0	0	50
-0.5742	30	0	30	10	90	10	0	50
-0.5741	30	0	30	10	90	10	0	50
-0.574	30	0	30	20	100	10	0	50
-0.5739	30	0	40	20	100	10	0	50
-0.5738	30	0	40	20	100	10	0	40
-0.5737	30	0	50	20	100	10	0	40
-0.5736	30	0	50	20	100	10	0	40
-0.5735	30	0	60	20	100	10	0	40
-0.5734	30	0	60	20	100	10	0	40
-0.5733	30	0	60	20	100	10	0	40
-0.5732	30	0	60	20	100	10	0	40
-0.5731	30	0	60	20	100	10	0	40
-0.573	30	0	60	20	100	10	0	40
-0.5729	20	0	60	20	100	10	0	40
-0.5728	20	0	70	20	100	10	0	40
-0.5727	20	0	70	20	100	10	0	50
-0.5726	20	0	70	20	100	10	0	50
-0.5725	20	0	80	30	90	10	0	40
-0.5724	10	0	80	30	80	10	0	40
-0.5723	10	0	70	30	90	10	0	40
-0.5722	20	0	70	30	90	10	0	50
-0.5721	20	0	70	30	100	10	0	50
-0.572	30	0	60	30	100	10	0	40
-0.5719	30	0	60	30	100	10	0	40
-0.5718	30	0	60	30	100	10	0	40
-0.5717	30	0	60	30	100	10	0	40
-0.5716	30	0	60	30	110	10	0	40
-0.5715	30	0	60	30	110	10	0	30
-0.5714	30	0	60	30	100	10	0	30
-0.5713	30	0	60	20	100	10	0	30
-0.5712	30	0	60	20	80	20	0	30
-0.5711	30	0	60	20	80	20	0	30
-0.571	30	0	60	20	80	20	0	30
-0.5709	30	0	60	20	80	20	0	30
-0.5708	30	0	60	20	80	20	0	30
-0.5707	20	0	60	20	80	20	0	30
-0.5706	20	0	60	20	80	20	0	30
-0.5705	20	0	60	20	80	20	0	30
-0.5704	20	0	60	20	80	20	0	30
-0.5703	20	0	70	20	80	20	0	30
-0.5702	20	0	70	20	80	20	0	30
-0.5701	20	0	70	20	80	20	0	30
-0.57	20	0	60	20	70	20	0	30
-0.5699	20	0	60	30	70	20	0	30
-0.5698	20	0	60	30	70	20	0	30
-0.5697	20	10	60	30	70	20	0	20
-0.5696	20	10	60	30	60	20	0	20
-0.5695	20	10	60	30	60	20	0	20
-0.5694	20	10	70	30	60	20	0	20
-0.5693	20	10	70	30	60	20	0	20
-0.5692	20	20	70	30	60	10	0	20
-0.5691	20	20	70	30	60	10	0	20
-0.569	20	20	70	30	60	10	0	20
-0.5689	20	20	60	30	60	10	0	20
-0.5688	20	20	60	30	50	10	0	20
-0.5687	20	20	50	30	50	10	0	20
-0.5686	20	20	50	30	50	10	0	20
-0.5685	20	20	40	30	50	10	0	20
-0.5684	20	20	40	30	50	10	0	20
-0.5683	20	20	40	30	50	10	0	20
-0.5682	20	20	50	30	50	10	0	20
-0.5681	20	20	50	30	50	10	0	20
-0.568	20	20	50	30	60	10	0	20
-0.5679	20	20	50	30	60	10	0	20
-0.5678	20	20	40	30	60	10	0	20
-0.5677	20	20	40	30	60	10	0	10
-0.5676	20	20	40	30	60	20	0	20
-0.5675	20	20	30	20	60	20	0	20
-0.5674	20	20	30	20	60	20	0	20
-0.5673	20	20	40	20	50	20	0	20
-0.5672	10	20	40	20	50	20	0	10
-0.5671	10	20	40	20	40	20	0	10
-0.567	0	30	40	20	40	20	0	10
-0.5669	0	30	40	20	40	20	0	10
-0.5668	0	30	40	20	40	20	0	10
-0.5667	0	30	40	20	40	20	10	10
-0.5666	0	30	40	20	30	20	10	10
-0.5665	0	30	40	20	30	20	10	10
-0.5664	0	30	40	20	30	20	10	10
-0.5663	10	30	40	20	30	20	10	10
-0.5662	10	30	40	30	30	10	10	10
-0.5661	10	30	40	30	30	10	10	10
-0.566	10	30	40	30	30	10	10	20
-0.5659	10	30	40	30	30	10	10	20
-0.5658	10	30	40	30	30	10	10	20
-0.5657	10	30	50	30	30	10	10	30
-0.5656	10	30	50	30	30	10	10	30
-0.5655	10	30	50	30	30	10	10	30
-0.5654	10	30	50	30	30	10	10	30
-0.5653	10	30	40	30	30	10	10	30
-0.5652	10	30	40	30	40	10	10	30
-0.5651	10	30	40	30	40	10	10	30
-0.565	10	30	40	40	40	10	10	30
-0.5649	10	30	40	30	40	10	10	30
-0.5648	10	30	40	30	40	10	10	30
-0.5647	10	20	40	30	40	10	10	30
-0.5646	10	20	40	40	40	10	10	30
-0.5645	10	20	40	40	40	10	10	30
-0.5644	10	20	30	40	50	10	10	40
-0.5643	10	20	30	40	50	10	10	40
-0.5642	10	10	30	40	50	10	10	40
-0.5641	10	10	30	40	50	10	10	40
-0.564	10	10	30	30	40	10	10	40
-0.5639	10	10	30	30	40	10	10	40
-0.5638	10	10	30	30	40	10	10	40
-0.5637	10	10	30	30	50	10	10	40
-0.5636	10	10	30	30	50	10	10	40
-0.5635	10	10	30	30	50	10	10	40
-0.5634	10	10	30	30	50	10	10	40
-0.5633	10	10	30	30	50	10	10	40
-0.5632	10	10	20	30	60	10	10	40
-0.5631	10	10	20	30	60	10	10	40
-0.563	10	10	20	30	50	10	10	40
-0.5629	10	10	20	30	50	10	10	40
-0.5628	10	10	20	40	50	10	10	40
-0.5627	10	10	20	40	60	10	10	40
-0.5626	10	10	30	40	50	0	10	30
-0.5625	10	10	30	40	60	0	10	30
-0.5624	10	10	30	40	60	0	10	30
-0.5623	10	10	20	40	60	0	10	30
-0.5622	10	10	20	40	60	0	10	30
-0.5621	10	10	20	40	60	0	10	30
-0.562	10	0	20	40	60	0	10	30
-0.5619	10	0	20	40	60	0	10	30
-0.5618	10	0	20	40	60	0	10	30
-0.5617	10	0	20	40	60	0	0	30
-0.5616	10	0	20	50	70	0	0	30
-0.5615	10	0	20	50	70	0	0	30
-0.5614	10	0	20	50	70	0	0	30
-0.5613	0	0	20	50	70	0	0	30
-0.5612	0	0	20	40	70	0	0	30
-0.5611	0	0	20	50	70	0	0	40
-0.561	0	0	20	50	70	0	0	30
-0.5609	0	0	20	50	70	0	0	30
-0.5608	0	0	30	50	70	0	0	30
-0.5607	0	0	20	50	70	0	0	30
-0.5606	0	0	30	60	70	0	0	30
-0.5605	0	0	30	60	70	0	0	30
-0.5604	0	0	30	60	70	0	0	30
-0.5603	0	0	40	60	70	0	0	30
-0.5602	0	0	40	70	60	0	0	30
-0.5601	0	0	40	80	60	0	0	30
-0.56	0	0	40	70	60	0	0	30
-0.5599	0	0	40	70	60	0	0	40
-0.5598	0	0	40	70	60	0	0	40
-0.5597	0	0	40	70	60	0	10	40
-0.5596	0	0	40	60	60	0	10	40
-0.5595	0	0	50	60	70	0	10	40
-0.5594	0	0	50	60	60	0	10	30
-0.5593	0	0	50	60	60	0	10	30
-0.5592	0	0	50	60	70	0	10	30
-0.5591	0	0	50	60	70	0	10	30
-0.559	0	0	50	70	70	0	10	30
-0.5589	0	0	50	70	70	0	10	40
-0.5588	10	0	50	70	70	0	10	40
-0.5587	10	0	50	70	60	0	10	40
-0.5586	10	0	60	70	60	0	10	40
-0.5585	10	0	60	70	60	0	10	40
-0.5584	10	0	60	70	60	0	10	40
-0.5583	10	0	60	70	60	0	10	40
-0.5582	10	0	60	70	50	0	10	50
-0.5581	10	0	60	70	50	0	10	50
-0.558	10	0	60	70	70	0	10	50
-0.5579	10	0	60	70	70	0	10	50
-0.5578	10	0	60	60	70	0	10	60
-0.5577	10	0	60	60	60	0	10	60
-0.5576	10	0	50	60	60	0	10	60
-0.5575	10	0	50	80	50	0	10	60
-0.5574	10	0	50	80	50	0	10	60
-0.5573	10	0	50	80	50	0	10	60
-0.5572	10	0	50	80	50	0	10	60
-0.5571	10	0	60	80	50	0	10	60
-0.557	10	0	60	80	50	0	10	60
-0.5569	10	0	60	80	50	0	10	60
-0.5568	10	0	60	80	50	0	10	60
-0.5567	10	0	60	80	50	0	10	60
-0.5566	10	0	60	70	40	0	10	60
-0.5565	10	0	60	70	40	0	10	60
-0.5564	10	0	60	80	40	0	10	60
-0.5563	10	10	60	80	40	0	10	60
-0.5562	10	10	60	80	40	0	10	60
-0.5561	10	10	60	70	40	0	10	50
-0.556	10	10	60	70	40	0	10	50
-0.5559	10	10	60	70	40	0	10	50
-0.5558	10	10	50	70	40	0	10	50
-0.5557	10	10	50	70	40	0	10	40
-0.5556	10	10	40	60	50	0	10	40
-0.5555	10	10	40	60	50	0	10	40
-0.5554	10	10	40	60	50	0	10	60
-0.5553	10	10	30	60	50	0	10	60
-0.5552	10	10	30	50	60	0	20	70
-0.5551	10	10	30	40	60	0	20	70
-0.555	10	10	30	40	60	0	20	70
-0.5549	10	10	30	40	60	0	20	70
-0.5548	10	10	30	40	60	0	20	70
-0.5547	10	10	30	40	60	0	10	70
-0.5546	10	10	30	40	60	0	10	70
-0.5545	10	10	20	40	50	0	10	70
-0.5544	10	20	20	40	50	0	10	70
-0.5543	10	20	20	40	50	0	10	70
-0.5542	10	20	20	40	40	0	10	70
-0.5541	10	20	20	40	40	0	10	70
-0.554	10	20	20	30	40	0	10	70
-0.5539	10	20	20	30	40	0	20	60
-0.5538	0	20	30	30	40	0	20	60
-0.5537	0	20	30	30	40	0	20	60
-0.5536	0	20	20	30	40	0	30	60
-0.5535	0	20	20	30	40	0	30	60
-0.5534	0	20	20	30	40	0	30	60
-0.5533	0	20	20	30	40	0	30	60
-0.5532	0	20	20	30	40	0	30	50
-0.5531	0	20	20	30	40	0	30	50
-0.553	0	20	20	30	20	0	30	50
-0.5529	0	20	20	30	20	0	30	50
-0.5528	0	20	20	40	20	0	30	40
-0.5527	0	20	20	50	20	0	30	40
-0.5526	0	20	20	50	20	0	30	40
-0.5525	0	20	20	30	20	0	30	50
-0.5524	0	20	30	30	20	0	30	50
-0.5523	0	20	30	30	20	0	30	50
-0.5522	0	20	30	30	20	0	30	50
-0.5521	0	20	20	30	20	0	30	50
-0.552	0	20	20	30	20	0	30	50
-0.5519	0	20	30	30	20	0	30	50
-0.5518	0	20	30	30	20	0	30	50
-0.5517	0	20	30	30	20	0	30	50
-0.5516	0	20	30	30	20	0	30	50
-0.5515	0	20	30	30	20	0	30	50
-0.5514	0	20	30	20	20	0	30	50
-0.5513	0	10	30	30	20	0	30	50
-0.5512	0	10	30	30	30	0	30	50
-0.5511	0	10	30	30	30	0	30	50
-0.551	0	10	30	30	30	0	30	50
-0.5509	0	10	30	30	40	0	30	50
-0.5508	0	10	30	30	40	0	30	50
-0.5507	0	10	30	40	40	0	30	50
-0.5506	10	10	30	40	30	0	30	50
-0.5505	20	10	30	40	30	0	30	50
-0.5504	20	10	40	40	40	0	30	40
-0.5503	20	10	40	40	40	0	30	40
-0.5502	20	10	40	40	30	0	20	30
-0.5501	20	10	50	40	30	0	20	30
-0.55	20	10	50	40	30	0	20	30
-0.5499	20	10	50	40	30	0	30	20
-0.5498	20	10	50	40	30	0	30	20
-0.5497	20	10	50	40	30	0	30	20
-0.5496	20	10	50	40	30	0	30	20
-0.5495	20	10	50	40	30	0	30	20
-0.5494	20	10	50	40	30	0	30	20
-0.5493	20	10	50	40	30	0	30	20
-0.5492	20	10	50	40	30	0	30	20
-0.5491	20	10	50	50	30	0	30	20
-0.549	20	10	50	60	30	0	30	20
-0.5489	20	10	60	60	30	0	20	20
-0.5488	20	10	50	60	30	0	20	30
-0.5487	20	10	50	60	30	0	20	30
-0.5486	20	10	50	60	30	0	10	30
-0.5485	20	10	50	60	30	0	10	30
-0.5484	20	10	60	60	30	0	10	30
-0.5483	20	10	60	60	30	0	10	30
-0.5482	20	10	70	70	30	0	10	30
-0.5481	20	10	70	70	30	0	10	30
-0.548	20	10	80	70	30	0	10	30
-0.5479	20	10	80	70	30	0	10	30
-0.5478	20	10	80	70	30	0	10	30
-0.5477	20	10	80	60	30	0	10	30
-0.5476	20	10	80	60	30	0	10	30
-0.5475	20	10	80	60	30	0	10	20
-0.5474	20	10	70	60	30	0	10	20
-0.5473	20	10	70	60	30	0	10	30
-0.5472	20	10	70	60	30	0	10	30
-0.5471	20	10	70	70	30	0	10	30
-0.547	20	10	70	70	30	0	10	30
-0.5469	20	10	70	70	30	0	10	30
-0.5468	20	10	70	70	40	0	10	30
-0.5467	20	10	70	70	40	0	20	30
-0.5466	20	10	70	70	40	0	20	30
-0.5465	20	10	70	70	40	0	20	30
-0.5464	20	10	70	70	40	0	20	30
-0.5463	20	10	70	70	40	0	20	30
-0.5462	20	10	70	70	30	0	20	30
-0.5461	20	10	70	70	30	0	20	30
-0.546	20	10	70	80	30	0	20	30
-0.5459	20	10	70	80	30	0	30	30
-0.5458	20	10	70	80	30	0	30	30
-0.5457	20	10	70	70	30	0	30	30
-0.5456	10	10	70	70	30	0	30	30
-0.5455	0	10	70	70	30	0	30	40
-0.5454	0	10	60	70	20	0	30	30
-0.5453	0	10	60	70	20	0	30	30
-0.5452	0	10	60	70	20	0	30	30
-0.5451	0	10	50	70	20	0	30	30
-0.545	0	10	50	90	20	0	30	30
-0.5449	0	10	50	90	20	0	20	30
-0.5448	0	10	50	90	20	0	20	30
-0.5447	0	10	60	90	20	0	20	30
-0.5446	0	10	60	90	20	0	30	30
-0.5445	0	10	60	90	20	0	30	30
-0.5444	0	0	60	90	20	0	30	30
-0.5443	0	0	60	100	20	0	30	30
-0.5442	0	0	70	100	20	0	30	30
-0.5441	0	0	70	90	20	0	30	30
-0.544	0	0	70	80	20	0	40	30
-0.5439	0	0	60	80	20	0	40	30
-0.5438	0	0	60	80	20	0	40	20
-0.5437	0	0	60	80	20	0	40	20
-0.5436	0	0	60	80	20	0	40	20
-0.5435	0	0	60	80	20	0	50	20
-0.5434	0	0	50	80	20	0	50	20
-0.5433	0	0	50	80	20	0	50	20
-0.5432	0	0	40	70	20	0	50	20
-0.5431	0	0	40	70	20	0	60	20
-0.543	0	0	30	70	20	0	60	20
-0.5429	0	0	30	70	20	0	60	20
-0.5428	0	0	30	60	20	0	60	20
-0.5427	0	10	30	60	20	0	60	20
-0.5426	0	10	30	70	20	0	60	20
-0.5425	0	10	30	70	20	0	60	20
-0.5424	0	10	30	70	20	0	60	30
-0.5423	0	20	30	70	20	0	60	20
-0.5422	0	20	30	70	30	0	60	20
-0.5421	0	20	30	60	30	0	60	20
-0.542	0	20	30	60	30	0	60	30
-0.5419	0	20	20	60	30	0	60	30
-0.5418	0	20	20	60	20	0	60	30
-0.5417	0	20	20	60	20	0	50	30
-0.5416	0	20	20	60	20	0	50	30
-0.5415	0	20	20	60	20	0	50	30
-0.5414	0	20	20	60	30	0	50	30
-0.5413	0	20	20	50	30	0	60	30
-0.5412	0	20	20	50	30	0	60	30
-0.5411	0	20	20	60	30	0	60	30
-0.541	0	20	20	50	30	0	60	30
-0.5409	0	20	20	50	20	0	50	30
-0.5408	0	20	20	50	20	0	50	30
-0.5407	0	20	20	50	20	0	60	30
-0.5406	0	20	20	50	20	0	60	30
-0.5405	0	20	20	50	20	0	60	20
-0.5404	0	20	30	50	20	0	60	20
-0.5403	0	20	30	50	20	0	60	20
-0.5402	0	20	30	50	20	0	70	20
-0.5401	0	20	50	50	20	0	70	20
-0.54	0	20	50	30	20	0	70	20
-0.5399	0	20	70	30	20	0	70	20
-0.5398	0	20	70	30	20	0	70	20
-0.5397	0	20	60	30	20	0	70	30
-0.5396	0	20	60	30	20	0	60	30
-0.5395	0	20	60	30	20	0	60	30
-0.5394	0	20	60	30	20	0	60	30
-0.5393	0	20	60	20	20	0	60	30
-0.5392	0	20	50	20	20	0	60	30
-0.5391	0	20	50	20	20	0	60	30
-0.539	0	20	50	20	20	0	50	30
-0.5389	0	20	50	30	20	0	50	30
-0.5388	0	20	50	30	20	0	50	30
-0.5387	0	20	50	30	20	0	50	30
-0.5386	0	20	50	30	20	0	50	30
-0.5385	0	20	50	30	20	0	40	30
-0.5384	0	20	50	30	20	0	40	30
-0.5383	0	20	50	30	20	0	40	30
-0.5382	0	20	50	30	20	0	40	30
-0.5381	0	20	50	30	20	0	30	30
-0.538	0	20	50	40	30	0	30	30
-0.5379	0	30	50	40	30	0	30	30
-0.5378	0	30	50	40	30	0	40	30
-0.5377	0	20	50	40	30	0	40	30
-0.5376	0	20	50	30	30	0	40	30
-0.5375	0	20	50	30	30	0	40	30
-0.5374	0	20	50	30	30	0	40	20
-0.5373	0	10	50	30	30	0	40	20
-0.5372	0	10	50	30	20	0	40	20
-0.5371	0	10	50	30	30	0	60	20
-0.537	0	10	60	30	30	0	60	20
-0.5369	0	10	60	30	30	0	60	20
-0.5368	0	10	70	30	30	0	60	20
-0.5367	0	10	70	40	30	0	60	20
-0.5366	0	10	70	40	30	0	60	20
-0.5365	0	10	70	40	30	0	60	20
-0.5364	0	10	70	40	20	0	60	20
-0.5363	0	10	70	40	20	0	50	20
-0.5362	0	10	70	40	20	0	50	20
-0.5361	0	10	70	40	20	0	50	20
-0.536	0	10	70	40	20	0	50	20
-0.5359	0	10	80	40	20	0	50	20
-0.5358	0	10	80	50	20	0	50	20
-0.5357	0	10	80	50	20	0	40	20
-0.5356	0	10	80	50	20	0	40	20
-0.5355	0	10	80	50	20	0	40	20
-0.5354	0	10	70	50	20	0	40	20
-0.5353	0	10	80	50	20	0	40	20
-0.5352	0	10	80	50	20	0	30	20
-0.5351	0	10	70	50	20	0	30	20
-0.535	0	10	70	50	20	0	30	20
-0.5349	0	10	60	50	20	0	40	20
-0.5348	0	10	60	50	20	0	40	20
-0.5347	0	10	60	50	20	0	40	10
-0.5346	0	10	60	50	20	0	40	10
-0.5345	0	10	60	50	20	0	50	10
-0.5344	0	10	60	60	20	0	50	10
-0.5343	0	10	60	70	20	0	50	10
-0.5342	0	10	60	70	20	0	50	10
-0.5341	0	10	60	70	20	0	50	10
-0.534	0	10	70	70	20	0	50	10
-0.5339	0	10	70	60	20	0	50	10
-0.5338	0	10	70	60	20	0	50	20
-0.5337	0	10	70	60	20	0	50	20
-0.5336	0	10	70	60	20	0	50	20
-0.5335	0	10	70	70	20	0	50	20
-0.5334	0	10	70	70	20	0	50	20
-0.5333	0	10	70	70	20	0	50	20
-0.5332	0	10	70	70	20	0	50	20
-0.5331	0	10	70	80	20	0	50	20
-0.533	0	10	70	70	10	0	50	20
-0.5329	0	0	70	70	10	0	50	20
-0.5328	0	0	70	70	10	0	40	20
-0.5327	0	0	80	70	10	0	50	20
-0.5326	0	0	80	70	10	0	50	20
-0.5325	0	0	80	70	10	0	50	20
-0.5324	0	0	80	70	10	0	50	20
-0.5323	0	0	80	70	10	0	50	20
-0.5322	0	0	80	80	10	0	50	20
-0.5321	0	0	80	80	0	0	30	20
-0.532	0	0	70	80	0	0	30	10
-0.5319	0	0	70	80	0	0	40	10
-0.5318	0	0	60	80	0	0	40	20
-0.5317	0	0	60	70	10	0	40	20
-0.5316	0	0	70	70	10	0	40	20
-0.5315	0	0	70	70	10	0	40	20
-0.5314	0	0	80	70	10	10	40	20
-0.5313	0	0	80	70	10	10	40	20
-0.5312	0	0	90	70	10	10	40	20
-0.5311	0	0	90	60	10	10	40	20
-0.531	0	0	90	60	10	10	40	20
-0.5309	0	0	80	60	10	10	50	20
-0.5308	0	0	80	50	10	10	50	20
-0.5307	0	0	80	50	10	10	50	20
-0.5306	0	0	80	60	10	10	50	20
-0.5305	0	0	80	60	10	10	50	20
-0.5304	0	0	90	60	10	10	50	20
-0.5303	0	0	80	60	10	10	50	20
-0.5302	0	0	80	70	10	10	50	20
-0.5301	0	0	70	70	10	10	50	20
-0.53	0	0	70	70	10	10	50	20
-0.5299	0	0	60	70	10	10	40	20
-0.5298	0	0	60	70	10	10	40	20
-0.5297	0	0	60	70	10	10	40	20
-0.5296	0	0	60	70	10	10	40	20
-0.5295	0	0	60	70	10	10	30	30
-0.5294	0	20	60	60	10	10	30	30
-0.5293	0	20	60	50	10	10	30	30
-0.5292	0	20	60	50	10	10	30	30
-0.5291	0	20	60	50	10	10	30	30
-0.529	0	20	50	50	10	10	30	30
-0.5289	0	20	50	50	10	10	30	30
-0.5288	0	20	50	50	10	10	30	20
-0.5287	0	20	50	50	10	10	30	20
-0.5286	0	20	60	50	10	10	30	40
-0.5285	0	20	70	40	10	10	30	40
-0.5284	0	20	70	50	10	10	30	40
-0.5283	0	30	70	50	10	10	30	40
-0.5282	0	30	70	50	10	10	30	40
-0.5281	0	30	70	40	10	10	30	40
-0.528	0	30	70	40	10	10	30	40
-0.5279	0	30	70	40	10	10	30	40
-0.5278	0	30	70	40	10	10	30	40
-0.5277	0	30	60	40	10	10	20	40
-0.5276	0	30	60	50	10	10	20	40
-0.5275	0	30	60	50	10	10	20	40
-0.5274	0	30	60	50	10	10	30	40
-0.5273	0	30	60	50	10	10	30	40
-0.5272	0	30	60	40	10	10	30	40
-0.5271	0	30	60	40	10	10	30	40
-0.527	0	30	60	40	10	10	30	40
-0.5269	0	30	70	40	10	10	20	40
-0.5268	0	30	70	40	10	10	20	30
-0.5267	0	30	70	40	0	10	20	30
-0.5266	0	30	60	40	0	10	30	30
-0.5265	0	30	60	40	0	10	30	30
-0.5264	0	30	50	40	0	0	30	30
-0.5263	0	30	50	40	0	0	30	30
-0.5262	0	30	40	40	0	0	30	30
-0.5261	0	30	40	40	0	0	30	30
-0.526	0	40	40	40	0	0	30	30
-0.5259	0	40	40	40	0	0	20	30
-0.5258	0	40	40	40	0	0	20	30
-0.5257	0	40	50	50	0	0	20	30
-0.5256	0	50	50	40	0	0	20	30
-0.5255	0	50	50	40	0	0	20	30
-0.5254	0	50	50	40	0	0	20	30
-0.5253	0	50	50	40	0	0	20	30
-0.5252	0	50	50	30	0	0	20	30
-0.5251	0	50	50	30	0	0	20	30
-0.525	0	50	50	30	0	0	20	30
-0.5249	0	50	50	40	0	0	20	30
-0.5248	0	60	50	40	0	0	20	30
-0.5247	0	60	50	40	0	0	20	30
-0.5246	0	60	50	40	0	0	20	30
-0.5245	0	60	50	40	0	0	20	20
-0.5244	0	40	60	40	0	0	20	20
-0.5243	0	40	60	40	0	0	20	30
-0.5242	0	40	60	40	0	0	20	30
-0.5241	0	40	60	40	0	0	30	30
-0.524	0	40	70	40	0	0	30	30
-0.5239	0	40	80	50	0	0	30	40
-0.5238	0	40	80	50	0	0	30	40
-0.5237	0	40	80	50	0	0	30	50
-0.5236	0	40	70	50	0	0	30	30
-0.5235	0	50	60	50	0	0	30	30
-0.5234	0	50	60	40	0	10	30	30
-0.5233	0	40	60	40	0	10	30	30
-0.5232	0	40	60	40	0	10	30	30
-0.5231	0	40	60	40	0	10	30	30
-0.523	0	40	60	40	0	10	30	30
-0.5229	0	40	60	40	0	10	30	30
-0.5228	0	40	60	40	0	10	30	30
-0.5227	0	40	70	40	0	10	30	30
-0.5226	0	40	70	40	0	10	30	30
-0.5225	0	40	70	40	0	10	30	30
-0.5224	0	40	70	40	0	10	20	30
-0.5223	0	50	70	40	0	10	20	30
-0.5222	0	50	70	40	0	10	20	30
-0.5221	0	50	70	40	0	10	30	30
-0.522	0	50	70	40	0	10	40	30
-0.5219	0	50	60	40	0	10	40	30
-0.5218	0	50	60	40	0	10	40	30
-0.5217	0	50	60	40	0	10	40	30
-0.5216	0	50	60	40	0	10	30	30
-0.5215	0	50	60	50	0	10	30	30
-0.5214	0	50	60	50	0	10	30	30
-0.5213	0	50	60	50	0	10	30	30
-0.5212	0	50	60	50	0	10	30	30
-0.5211	0	50	60	50	0	10	30	30
-0.521	0	40	60	60	0	10	30	30
-0.5209	0	40	70	70	0	10	30	30
-0.5208	0	50	80	70	0	10	30	30
-0.5207	0	50	70	60	0	10	30	30
-0.5206	0	40	80	60	0	20	30	30
-0.5205	0	40	80	60	0	20	30	30
-0.5204	0	40	70	60	0	20	30	30
-0.5203	0	40	70	70	0	20	40	30
-0.5202	0	40	70	70	0	20	40	30
-0.5201	0	40	70	70	0	20	40	30
-0.52	0	40	70	70	0	20	40	30
-0.5199	0	40	70	60	10	20	40	30
-0.5198	0	30	70	60	10	20	40	30
-0.5197	0	30	70	60	10	20	40	30
-0.5196	0	30	80	60	10	20	40	30
-0.5195	0	30	80	60	10	20	40	30
-0.5194	0	30	70	60	10	20	40	30
-0.5193	0	30	70	60	10	20	40	20
-0.5192	0	30	70	60	10	20	40	20
-0.5191	0	30	70	60	10	20	30	20
-0.519	0	30	60	60	10	20	30	20
-0.5189	0	30	50	60	10	20	30	10
-0.5188	0	30	50	60	10	20	30	10
-0.5187	0	30	50	60	10	20	30	0
-0.5186	0	30	50	60	10	30	30	0
-0.5185	0	20	50	60	10	30	30	0
-0.5184	0	20	70	60	10	20	30	0
-0.5183	0	20	70	60	10	20	30	0
-0.5182	0	20	70	60	10	20	30	0
-0.5181	0	20	70	60	10	20	30	0
-0.518	0	20	70	60	10	20	30	10
-0.5179	0	20	70	60	10	20	30	10
-0.5178	0	20	70	60	10	20	30	10
-0.5177	0	20	60	60	10	20	30	10
-0.5176	0	20	60	50	10	20	30	10
-0.5175	0	20	60	50	10	20	30	10
-0.5174	0	20	60	50	10	20	30	10
-0.5173	0	10	70	50	10	20	30	10
-0.5172	0	10	70	50	10	20	30	10
-0.5171	0	10	70	50	10	20	20	10
-0.517	0	10	70	50	10	20	10	10
-0.5169	0	10	70	50	10	20	10	10
-0.5168	0	10	70	50	10	20	10	10
-0.5167	0	10	70	50	10	20	10	10
-0.5166	0	10	70	50	10	30	10	10
-0.5165	0	20	70	40	10	30	10	10
-0.5164	0	20	70	40	10	30	10	10
-0.5163	0	30	70	40	10	30	10	20
-0.5162	0	30	80	50	10	30	20	20
-0.5161	0	30	80	50	10	30	20	20
-0.516	0	30	80	40	10	30	20	20
-0.5159	0	30	70	30	10	30	20	20
-0.5158	0	20	60	30	10	30	20	20
-0.5157	0	30	60	30	10	30	20	20
-0.5156	0	30	60	30	10	20	20	20
-0.5155	0	30	60	30	10	20	20	20
-0.5154	0	30	60	30	10	20	20	20
-0.5153	0	30	60	20	10	20	10	20
-0.5152	0	30	60	20	10	20	10	20
-0.5151	0	30	60	20	10	20	10	20
-0.515	0	30	60	20	10	20	10	20
-0.5149	0	30	60	20	10	20	10	20
-0.5148	0	30	60	20	10	20	10	20
-0.5147	0	30	60	20	10	20	10	20
-0.5146	0	30	50	20	10	20	10	20
-0.5145	0	30	50	20	10	30	10	20
-0.5144	0	30	50	20	10	30	10	20
-0.5143	0	30	50	20	10	30	10	20
-0.5142	0	30	50	30	10	30	10	20
-0.5141	0	30	50	30	10	30	10	20
-0.514	0	30	60	30	10	30	10	20
-0.5139	0	30	60	20	10	30	10	20
-0.5138	0	30	60	20	10	30	10	20
-0.5137	0	30	60	20	10	30	10	20
-0.5136	0	30	60	20	10	20	10	20
-0.5135	0	30	60	20	10	30	10	20
-0.5134	0	30	50	20	10	30	10	20
-0.5133	0	30	50	20	10	40	10	30
-0.5132	0	30	50	20	10	40	10	40
-0.5131	0	30	50	20	10	40	10	40
-0.513	0	30	50	20	10	40	10	30
-0.5129	0	30	50	20	10	40	10	30
-0.5128	0	30	60	20	10	40	10	30
-0.5127	0	30	60	20	10	40	10	30
-0.5126	0	30	60	20	10	40	10	30
-0.5125	0	30	60	20	10	40	10	30
-0.5124	0	30	60	20	10	40	10	30
-0.5123	0	40	50	20	10	40	10	30
-0.5122	0	40	50	20	10	40	10	30
-0.5121	0	40	50	20	10	40	10	30
-0.512	0	40	50	20	10	40	10	30
-0.5119	0	40	60	20	10	40	10	30
-0.5118	0	40	60	20	10	40	10	30
-0.5117	0	40	60	30	10	40	10	30
-0.5116	0	40	70	30	10	30	10	30
-0.5115	0	30	70	30	10	30	10	30
-0.5114	0	30	70	30	10	40	10	30
-0.5113	0	20	70	30	10	40	10	20
-0.5112	0	20	60	20	10	40	0	20
-0.5111	0	20	60	20	10	40	0	20
-0.511	0	20	60	20	10	40	0	20
-0.5109	0	20	60	20	10	40	0	20
-0.5108	0	20	60	20	10	40	0	20
-0.5107	0	10	60	20	10	40	0	20
-0.5106	0	10	50	20	10	40	0	20
-0.5105	0	10	60	20	10	40	0	20
-0.5104	0	10	60	20	20	40	0	20
-0.5103	0	10	60	20	20	40	0	20
-0.5102	0	10	70	20	20	40	0	20
-0.5101	0	10	70	20	20	40	0	20
-0.51	0	10	70	20	20	40	0	20
-0.5099	0	10	70	20	10	40	0	20
-0.5098	0	10	70	20	10	40	0	20
-0.5097	0	30	70	20	10	50	0	30
-0.5096	0	30	70	20	10	50	0	30
-0.5095	0	30	70	20	10	40	0	30
-0.5094	0	30	70	20	10	40	0	30
-0.5093	0	30	70	20	10	40	10	40
-0.5092	0	30	70	10	10	40	10	40
-0.5091	0	30	70	10	10	40	10	40
-0.509	0	30	60	10	10	40	10	40
-0.5089	0	30	60	10	10	40	10	40
-0.5088	0	30	60	10	10	40	10	40
-0.5087	0	30	60	10	10	40	10	40
-0.5086	0	30	70	10	10	50	10	40
-0.5085	0	30	70	10	10	40	10	40
-0.5084	0	30	60	10	10	40	10	40
-0.5083	0	30	70	10	10	30	10	30
-0.5082	0	30	70	10	20	30	10	20
-0.5081	0	30	70	10	20	30	10	20
-0.508	0	30	70	10	20	30	10	20
-0.5079	0	30	70	10	20	30	10	20
-0.5078	0	30	60	10	20	30	10	20
-0.5077	0	30	70	10	30	30	10	20
-0.5076	0	30	80	10	30	30	10	20
-0.5075	0	30	80	10	30	30	10	20
-0.5074	0	30	80	10	30	30	10	20
-0.5073	0	30	80	10	30	30	10	20
-0.5072	0	30	80	10	30	30	10	20
-0.5071	0	30	80	20	30	30	10	20
-0.507	10	30	80	20	30	30	10	20
-0.5069	10	30	80	20	30	30	10	20
-0.5068	10	30	80	20	30	30	10	20
-0.5067	10	30	80	10	30	30	10	20
-0.5066	10	30	70	10	30	30	10	20
-0.5065	10	30	70	10	30	30	10	20
-0.5064	10	30	70	10	30	20	10	20
-0.5063	10	30	70	10	30	20	10	20
-0.5062	10	30	70	10	30	20	10	20
-0.5061	10	30	70	10	30	20	10	20
-0.506	10	30	70	10	30	20	10	20
-0.5059	10	30	70	10	40	20	10	20
-0.5058	10	30	70	10	40	20	10	20
-0.5057	10	30	70	10	40	20	10	20
-0.5056	10	30	70	10	40	20	10	20
-0.5055	10	30	60	10	40	20	10	20
-0.5054	10	30	60	10	30	20	10	20
-0.5053	10	30	60	10	40	20	10	20
-0.5052	10	30	50	10	40	20	10	20
-0.5051	10	30	60	10	40	20	10	20
-0.505	10	30	60	10	40	20	10	20
-0.5049	10	40	60	10	40	20	10	20
-0.5048	10	40	60	10	40	20	10	20
-0.5047	10	20	70	10	40	10	10	10
-0.5046	10	20	70	10	40	10	10	10
-0.5045	10	20	70	10	40	20	10	10
-0.5044	10	20	70	10	40	20	10	10
-0.5043	10	20	80	10	40	20	0	0
-0.5042	10	20	80	10	40	20	0	0
-0.5041	10	20	80	10	40	20	0	0
-0.504	10	20	80	10	40	20	0	0
-0.5039	10	20	80	10	40	20	0	0
-0.5038	10	20	80	10	40	20	0	0
-0.5037	10	20	80	10	40	30	0	0
-0.5036	10	20	70	10	40	20	0	0
-0.5035	10	20	80	10	40	20	0	0
-0.5034	10	20	80	10	40	20	0	0
-0.5033	10	20	70	10	40	20	0	0
-0.5032	10	20	70	10	30	20	0	0
-0.5031	10	20	70	10	40	20	0	0
-0.503	10	20	70	10	40	20	0	0
-0.5029	10	20	70	10	40	20	0	0
-0.5028	10	20	70	10	40	20	0	0
-0.5027	10	20	60	10	30	20	0	0
-0.5026	10	20	50	10	30	20	0	0
-0.5025	10	20	50	10	30	20	0	0
-0.5024	10	20	50	10	30	20	0	0
-0.5023	10	10	50	10	30	20	0	0
-0.5022	10	10	50	10	30	20	0	0
-0.5021	10	10	60	0	30	20	0	0
-0.502	0	10	60	0	30	20	0	10
-0.5019	0	10	50	0	30	30	0	10
-0.5018	0	20	50	0	30	40	0	20
-0.5017	0	20	50	0	30	40	0	20
-0.5016	0	20	50	0	30	40	0	20
-0.5015	0	20	50	0	30	40	0	20
-0.5014	0	20	50	0	30	50	0	30
-0.5013	0	20	50	0	30	50	0	30
-0.5012	0	20	50	0	30	50	0	40
-0.5011	0	20	50	0	30	60	0	40
-0.501	0	20	50	0	30	60	0	40
-0.5009	0	30	50	0	30	60	0	40
-0.5008	0	30	50	0	30	60	0	40
-0.5007	0	30	50	0	30	60	0	40
-0.5006	0	30	50	0	40	60	0	40
-0.5005	0	30	50	0	40	60	0	40
-0.5004	0	40	50	0	40	60	0	40
-0.5003	0	40	50	0	30	60	0	40
-0.5002	0	40	50	0	30	60	0	40
-0.5001	0	40	40	0	40	60	0	40
-0.5	0	40	40	0	40	60	0	40
-0.4999	0	30	40	0	40	60	0	40
-0.4998	0	30	50	0	40	60	0	40
-0.4997	0	30	50	0	40	60	0	40
-0.4996	0	30	50	0	40	60	0	40
-0.4995	0	30	50	0	40	50	0	40
-0.4994	0	30	60	0	50	50	0	40
-0.4993	0	30	50	0	50	60	0	40
-0.4992	0	30	50	0	50	60	0	40
-0.4991	0	30	50	0	50	60	0	40
-0.499	0	30	50	0	50	60	0	40
-0.4989	0	30	50	0	50	60	0	40
-0.4988	0	30	50	0	50	60	0	40
-0.4987	0	30	50	0	50	50	0	40
-0.4986	0	30	50	0	50	50	0	40
-0.4985	0	30	40	0	60	50	0	40
-0.4984	0	30	40	0	60	50	0	40
-0.4983	0	30	40	0	60	50	0	40
-0.4982	0	30	40	0	60	50	0	40
-0.4981	0	30	40	0	60	50	0	40
-0.498	0	30	40	0	60	50	0	40
-0.4979	0	30	40	0	70	50	0	40
-0.4978	0	30	50	0	70	50	0	40
-0.4977	0	30	50	0	70	50	0	40
-0.4976	0	40	50	0	70	50	0	40
-0.4975	0	40	50	0	70	50	0	40
-0.4974	0	40	50	0	70	50	0	40
-0.4973	0	50	50	0	70	50	0	40
-0.4972	0	50	50	0	70	60	0	40
-0.4971	0	50	40	0	70	60	0	40
-0.497	0	50	40	0	70	60	0	30
-0.4969	0	50	40	0	70	50	0	30
-0.4968	0	40	40	0	70	40	0	20
-0.4967	0	40	40	0	70	40	0	20
-0.4966	0	40	40	0	80	40	0	20
-0.4965	0	40	40	0	80	40	0	20
-0.4964	0	40	40	0	80	40	0	10
-0.4963	0	40	40	0	80	40	0	10
-0.4962	0	40	40	0	80	40	0	0
-0.4961	0	40	40	0	80	30	0	0
-0.496	0	40	40	0	80	30	0	0
-0.4959	0	30	40	0	70	30	0	0
-0.4958	0	40	40	0	70	30	0	0
-0.4957	0	40	40	0	70	30	0	0
-0.4956	10	40	40	0	60	30	0	0
-0.4955	10	40	40	0	60	30	0	0
-0.4954	10	30	40	0	60	30	0	0
-0.4953	10	30	40	0	70	40	0	0
-0.4952	10	30	40	0	80	40	0	0
-0.4951	10	30	40	0	70	40	0	0
-0.495	10	30	40	0	70	40	0	0
-0.4949	10	30	40	0	70	40	0	0
[truncated: 11,838 more rows]
[truncated: 110 more columns]

## Sheet: Fig03_PanelC
Panel C
ON
Time	plus Chirps - firing Rate				minus Chirps - firing Rate
1.11022e-16	5.09955	7.28474	5.55794	9.90056	77.4899	56.9326	47.0728	13.0236
0.0001	5.04439	7.42386	5.59686	9.74517	78.7089	57.1884	46.8309	12.7997
0.0002	5.0055	7.57854	5.65043	9.58695	80.0054	57.3771	46.4382	12.6067
0.0003	5.00225	7.7413	5.72415	9.44469	81.3026	57.5064	45.8778	12.4363
0.0004	5.03433	7.89382	5.81394	9.31546	82.5467	57.6597	45.1737	12.2477
0.0005	5.08164	8.04008	5.90562	9.19763	83.7254	57.9114	44.3706	12.0215
0.0006	5.13735	8.18344	5.99694	9.10249	84.8548	58.2638	43.5612	11.7694
0.0007	5.20719	8.32698	6.09731	9.05533	85.9809	58.7066	42.8493	11.5122
0.0008	5.28666	8.48545	6.20535	9.08637	87.1262	59.2618	42.2553	11.2704
0.0009	5.37225	8.65179	6.3088	9.21052	88.268	59.8931	41.7296	11.0657
0.001	5.47276	8.79632	6.4066	9.41715	89.3369	60.5134	41.2299	10.9122
0.0011	5.58684	8.89883	6.50883	9.68075	90.3024	61.0813	40.7399	10.7825
0.0012	5.71453	8.95818	6.626	9.98167	91.2288	61.5968	40.2792	10.6163
0.0013	5.86899	8.99218	6.77017	10.3158	92.1765	62.0895	39.8706	10.3966
0.0014	6.04271	9.01601	6.95619	10.7175	93.1493	62.5867	39.4955	10.1476
0.0015	6.20679	9.04383	7.19149	11.2281	94.0954	63.0694	39.1152	9.87863
0.0016	6.35472	9.1019	7.47692	11.8652	94.9484	63.4938	38.6907	9.5972
0.0017	6.49004	9.20788	7.80676	12.6123	95.7025	63.845	38.2133	9.30939
0.0018	6.60329	9.36098	8.17986	13.4178	96.3769	64.1241	37.7274	9.00898
0.0019	6.69442	9.54189	8.62294	14.2476	96.9825	64.2897	37.2533	8.68845
0.002	6.7728	9.73412	9.1465	15.1053	97.5231	64.3237	36.7421	8.33818
0.0021	6.84652	9.94577	9.69918	15.9971	97.9725	64.288	36.1411	7.95723
0.0022	6.92316	10.1869	10.2092	16.9331	98.2834	64.2025	35.412	7.56486
0.0023	6.9989	10.459	10.6589	17.9277	98.406	64.0232	34.5381	7.17916
0.0024	7.05816	10.755	11.0828	18.9312	98.3294	63.7434	33.5466	6.79553
0.0025	7.09533	11.0467	11.5246	19.8598	98.0691	63.3577	32.4756	6.42126
0.0026	7.12593	11.3293	12.0064	20.7038	97.6452	62.8497	31.367	6.07632
0.0027	7.16483	11.6317	12.5193	21.515	97.0608	62.2256	30.2705	5.76028
0.0028	7.20431	11.9734	13.0575	22.3418	96.3025	61.5265	29.2369	5.46402
0.0029	7.22505	12.3661	13.6414	23.2108	95.3976	60.7974	28.2768	5.19212
0.003	7.22919	12.8269	14.3077	24.1412	94.3816	60.0451	27.3499	4.96339
0.0031	7.25224	13.3799	15.0899	25.1587	93.2551	59.274	26.4426	4.77768
0.0032	7.31997	14.0585	16.0216	26.2978	92.0192	58.5218	25.5551	4.61587
0.0033	7.42765	14.8975	17.1053	27.5939	90.7105	57.8396	24.6429	4.4613
0.0034	7.55127	15.8897	18.3005	29.0399	89.3579	57.2158	23.6589	4.29808
0.0035	7.66848	16.9852	19.578	30.586	88.0094	56.6095	22.5953	4.12109
0.0036	7.77963	18.1447	20.9174	32.2041	86.7133	56.0052	21.5064	3.93551
0.0037	7.89617	19.3588	22.2926	33.9087	85.4299	55.3873	20.4673	3.74563
0.0038	8.0184	20.659	23.7051	35.7349	84.0971	54.7391	19.488	3.567
0.0039	8.1355	22.0738	25.1948	37.6718	82.6362	54.0173	18.5496	3.41631
0.004	8.24784	23.5734	26.7863	39.6264	81.014	53.1943	17.6607	3.28976
0.0041	8.37867	25.0898	28.4448	41.5309	79.3675	52.3025	16.8352	3.17432
0.0042	8.56485	26.5571	30.1187	43.3823	77.8313	51.3552	16.0815	3.05811
0.0043	8.82553	27.9507	31.7931	45.1726	76.3643	50.3486	15.4041	2.94087
0.0044	9.15248	29.3088	33.4532	46.9221	74.8505	49.296	14.7917	2.83391
0.0045	9.54423	30.701	35.0828	48.6941	73.2279	48.171	14.228	2.73793
0.0046	10.0177	32.1654	36.7092	50.507	71.5047	46.9279	13.6784	2.64304
0.0047	10.5983	33.6655	38.3478	52.3254	69.7141	45.5674	13.1098	2.55118
0.0048	11.2873	35.1335	39.98	54.1258	67.8824	44.1484	12.5337	2.46459
0.0049	12.0503	36.5334	41.6219	55.883	66.055	42.7235	11.9728	2.37436
0.005	12.8956	37.8455	43.3489	57.544	64.2426	41.2866	11.4279	2.28289
0.0051	13.8635	39.0879	45.2334	59.1159	62.3874	39.8418	10.9012	2.19246
0.0052	14.9367	40.3183	47.2822	60.6436	60.4854	38.4157	10.3971	2.09378
0.0053	16.0385	41.5932	49.4724	62.1323	58.575	37.0255	9.89885	1.98837
0.0054	17.1068	42.9502	51.7954	63.5948	56.6465	35.6799	9.40185	1.88878
0.0055	18.1697	44.412	54.2097	65.0297	54.7003	34.3693	8.91346	1.79646
0.0056	19.2782	45.977	56.6362	66.4326	52.7701	33.0756	8.43019	1.7019
0.0057	20.4293	47.5841	59.0439	67.8542	50.8677	31.771	7.9491	1.59537
0.0058	21.6246	49.1764	61.4819	69.3123	48.9728	30.4265	7.46745	1.46591
0.0059	22.8585	50.7542	64.014	70.7815	47.0773	29.0556	6.99414	1.31189
0.006	24.0825	52.3628	66.6317	72.2609	45.2086	27.6929	6.53894	1.14084
0.0061	25.2705	54.0625	69.2419	73.7742	43.3613	26.35	6.09009	0.970259
0.0062	26.4396	55.9114	71.7858	75.3485	41.474	25.029	5.61309	0.829364
0.0063	27.6048	57.9593	74.3029	76.9352	39.5279	23.6994	5.09393	0.727046
0.0064	28.7925	60.2182	76.8185	78.4521	37.5565	22.3178	4.56104	0.652775
0.0065	30.0313	62.6868	79.3224	79.915	35.6027	20.894	4.05314	0.598908
0.0066	31.3318	65.3734	81.7683	81.4159	33.711	19.4686	3.61154	0.559898
0.0067	32.6876	68.3089	84.1038	83.0158	31.8854	18.0588	3.24925	0.531732
0.0068	34.0275	71.5266	86.3236	84.6571	30.1135	16.648	2.94069	0.51151
0.0069	35.2791	75.0066	88.434	86.263	28.4	15.2664	2.66578	0.497151
0.007	36.4307	78.6862	90.4535	87.882	26.7675	13.9942	2.41964	0.487178
0.0071	37.5073	82.3942	92.4143	89.6222	25.2233	12.8406	2.20032	0.480563
0.0072	38.5497	85.9276	94.3664	91.5223	23.7606	11.7806	2.00862	0.476625
0.0073	39.6064	89.2641	96.3351	93.5324	22.3926	10.8219	1.83653	0.474961
0.0074	40.7397	92.4898	98.3359	95.6019	21.0954	9.95957	1.67803	0.475397
0.0075	41.9724	95.6326	100.364	97.6749	19.8408	9.17493	1.54019	0.47798
0.0076	43.2445	98.6533	102.372	99.684	18.6399	8.44572	1.42052	0.482975
0.0077	44.4996	101.559	104.331	101.625	17.5096	7.75537	1.3067	0.490896
0.0078	45.7733	104.426	106.256	103.535	16.4621	7.1147	1.19872	0.502558
0.0079	47.1033	107.304	108.159	105.412	15.4833	6.53963	1.10885	0.519161
0.008	48.4626	110.162	110	107.19	14.5542	6.02947	1.03954	0.542416
0.0081	49.8391	112.932	111.76	108.831	13.6611	5.57847	0.98366	0.574714
0.0082	51.2809	115.512	113.467	110.34	12.7822	5.17532	0.935453	0.61938
0.0083	52.8312	117.758	115.169	111.685	11.8973	4.79021	0.88996	0.681012
0.0084	54.4974	119.599	116.864	112.876	10.9971	4.4069	0.842498	0.765954
0.0085	56.2639	121.071	118.494	114.024	10.0943	4.03273	0.788182	0.882946
0.0086	58.102	122.279	120.028	115.235	9.20126	3.66426	0.721421	1.03234
0.0087	60.0138	123.265	121.47	116.517	8.33123	3.28697	0.647041	1.19441
0.0088	62.0323	123.955	122.819	117.814	7.49997	2.8971	0.580777	1.35076
0.0089	64.1547	124.328	124.025	119.098	6.72719	2.52472	0.527505	1.50579
0.009	66.3188	124.444	125.048	120.358	6.0503	2.20166	0.481743	1.66375
0.0091	68.4899	124.386	125.925	121.586	5.46983	1.91808	0.438779	1.81752
0.0092	70.646	124.23	126.698	122.766	4.9377	1.64477	0.394194	1.95952
0.0093	72.7165	124.042	127.423	123.914	4.43426	1.36532	0.343396	2.08098
0.0094	74.6455	123.895	128.2	124.998	3.98954	1.09773	0.281159	2.1827
0.0095	76.4094	123.821	129.001	125.895	3.61627	0.872948	0.212771	2.27516
0.0096	77.9909	123.814	129.711	126.591	3.28771	0.691232	0.154587	2.35617
0.0097	79.3656	123.871	130.345	127.217	2.98174	0.533876	0.112314	2.41069
0.0098	80.5581	124.011	130.99	127.873	2.69027	0.396382	0.0816011	2.44431
0.0099	81.691	124.283	131.633	128.578	2.39499	0.287988	0.0592867	2.4839
0.01	82.8109	124.715	132.174	129.348	2.08891	0.209236	0.0430743	2.54522
0.0101	83.8341	125.259	132.53	130.167	1.78729	0.15202	0.0312953	2.6229
0.0102	84.7021	125.852	132.69	131.004	1.49419	0.110449	0.0227374	2.70153
0.0103	85.4109	126.486	132.706	131.827	1.21453	0.0802474	0.0165197	2.7775
0.0104	85.9983	127.145	132.602	132.57	0.966309	0.0583046	0.0120022	2.85865
0.0105	86.4895	127.767	132.416	133.214	0.759063	0.0423629	0.00872014	2.94163
0.0106	86.8884	128.346	132.256	133.791	0.583159	0.0307813	0.00633555	3.01157
0.0107	87.2127	128.942	132.199	134.268	0.432189	0.0223679	0.00460305	3.064
0.0108	87.449	129.57	132.17	134.575	0.314005	0.0162566	0.00334431	3.1043
0.0109	87.563	130.2	132.072	134.675	0.228141	0.0118186	0.00242978	3.13662
0.011	87.5549	130.792	131.942	134.542	0.165757	0.00859699	0.00176534	3.16429
0.0111	87.4472	131.29	131.859	134.176	0.120434	0.00626022	0.0012826	3.19015
0.0112	87.2404	131.652	131.828	133.595	0.0875071	0.00456778	0.000931861	3.21688
0.0113	86.9251	131.88	131.797	132.882	0.0635865	0.00334548	0.000677037	3.24721
0.0114	86.5038	131.997	131.729	132.15	0.0462104	0.00246751	0.000491897	3.28427
0.0115	86.0151	132.027	131.594	131.37	0.0335906	0.0018435	0.000357386	3.33187
0.0116	85.5022	132.009	131.436	130.404	0.024428	0.00140924	0.000259658	3.39492
0.0117	85.0292	131.847	131.331	129.21	0.0177796	0.00112002	0.000188655	3.47991
0.0118	84.7114	131.313	131.306	127.912	0.0129613	0.000946084	0.000137069	3.58388
0.0119	84.6211	130.353	131.368	126.621	0.00947691	0.000869519	9.9591e-05	3.69414
0.012	84.7374	129.114	131.453	125.274	0.00696797	0.00088245	7.23634e-05	3.81035
0.0121	84.9203	127.831	131.455	123.733	0.0051762	0.000986206	5.25838e-05	3.93277
0.0122	85.0132	126.698	131.348	121.957	0.00391719	0.00119147	3.82163e-05	4.05061
0.0123	84.9787	125.728	131.194	120.008	0.00306135	0.00151936	2.77822e-05	4.1643
0.0124	84.8601	124.869	130.986	117.943	0.0025206	0.00200363	2.02075e-05	4.28555
0.0125	84.7155	124.148	130.67	115.818	0.00223929	0.00269412	1.47127e-05	4.41514
0.0126	84.6001	123.631	130.259	113.731	0.00218845	0.00366191	1.07322e-05	4.543
0.0127	84.5254	123.278	129.781	111.723	0.00236285	0.00500659	7.85636e-06	4.67062
0.0128	84.4252	122.946	129.188	109.753	0.00278045	0.00686658	5.78909e-06	4.79942
0.0129	84.2658	122.52	128.428	107.815	0.00348422	0.0094333	4.31765e-06	4.91927
0.013	84.1128	121.944	127.554	105.969	0.00454661	0.0129709	3.29061e-06	5.03082
0.0131	84.0088	121.241	126.603	104.21	0.00607696	0.0178436	2.60226e-06	5.13384
0.0132	83.9314	120.525	125.536	102.464	0.00823277	0.0245528	2.18174e-06	5.21554
0.0133	83.8727	119.922	124.303	100.69	0.0112359	0.0337891	1.98577e-06	5.27265
0.0134	83.7799	119.509	122.904	98.8827	0.0153956	0.0465032	1.99419e-06	5.31104
0.0135	83.5614	119.28	121.43	97.0068	0.0211398	0.0640035	2.20786e-06	5.33466
0.0136	83.2183	119.129	120.009	95.01	0.0290597	0.0880914	2.64877e-06	5.34593
0.0137	82.7854	119.016	118.707	92.8505	0.0399707	0.121246	3.3623e-06	5.34603
0.0138	82.2532	118.978	117.505	90.5049	0.0549956	0.16688	4.4219e-06	5.33496
0.0139	81.6255	118.999	116.409	88.0124	0.0756809	0.22969	5.93662e-06	5.31159
0.014	80.9779	119.056	115.399	85.4907	0.104156	0.304444	8.06237e-06	5.27349
0.0141	80.3725	119.169	114.36	83.0313	0.143351	0.375446	1.10179e-05	5.21677
0.0142	79.8171	119.383	113.221	80.6733	0.1973	0.438306	1.51075e-05	5.14727
0.0143	79.3598	119.721	111.956	78.4081	0.25986	0.499494	2.0752e-05	5.08122
0.0144	79.0472	120.077	110.542	76.2479	0.314078	0.565309	2.85324e-05	5.02354
0.0145	78.8704	120.301	109.067	74.2514	0.353839	0.642524	3.92495e-05	4.96828
0.0146	78.7996	120.334	107.637	72.3765	0.383234	0.727391	5.40063e-05	4.92146
0.0147	78.7924	120.167	106.244	70.5241	0.40529	0.805253	7.43216e-05	4.90163
0.0148	78.7779	119.818	104.862	68.6554	0.422276	0.872427	0.000102286	4.91847
0.0149	78.6609	119.31	103.524	66.7771	0.435941	0.935827	0.000140779	4.962
0.015	78.3945	118.684	102.244	64.8944	0.447692	1.00198	0.000193761	5.01332
0.0151	77.9744	118.04	100.986	62.9892	0.458736	1.07769	0.000266686	5.0777
0.0152	77.4278	117.428	99.723	61.0291	0.470212	1.17076	0.00036706	5.18517
0.0153	76.8387	116.774	98.4436	59.0346	0.483301	1.27906	0.000505213	5.3351
0.0154	76.2633	115.998	97.1443	57.0811	0.499349	1.39035	0.000695365	5.49611
0.0155	75.6894	115.091	95.8319	55.2014	0.520009	1.50439	0.000957087	5.64972
0.0156	75.0811	114.041	94.4997	53.3775	0.547406	1.63292	0.00131732	5.78832
0.0157	74.4344	112.881	93.1278	51.6089	0.584362	1.78917	0.00181313	5.91449
0.0158	73.7879	111.713	91.7269	49.9357	0.634678	1.98921	0.00249556	6.02952
0.0159	73.2273	110.592	90.305	48.3845	0.703534	2.23025	0.00343484	6.12185
0.016	72.8116	109.475	88.8442	46.9594	0.798018	2.47861	0.00472765	6.1893
0.0161	72.5099	108.314	87.3815	45.6541	0.916157	2.71307	0.00650706	6.23881
0.0162	72.3028	107.121	85.965	44.463	1.04672	2.94607	0.0089562	6.27547
0.0163	72.204	105.877	84.5894	43.392	1.19145	3.1899	0.0123271	6.30306
0.0164	72.1918	104.559	83.2534	42.3894	1.35354	3.43456	0.0169669	6.32441
0.0165	72.218	103.185	81.9715	41.4105	1.52629	3.65845	0.0233529	6.34172
0.0166	72.2386	101.752	80.7288	40.4832	1.71578	3.84952	0.0321425	6.35678
0.0167	72.1737	100.324	79.5027	39.6174	1.92982	4.01575	0.0442403	6.35943
0.0168	71.9701	99.0702	78.2838	38.7706	2.14366	4.16254	0.0608916	6.33826
0.0169	71.6417	98.0245	77.052	37.8792	2.32081	4.28162	0.0838101	6.30278
0.017	71.2366	97.0444	75.8443	36.9333	2.45614	4.37355	0.115355	6.26104
0.0171	70.877	96.0058	74.7703	35.9758	2.56355	4.44778	0.158772	6.22044
0.0172	70.6778	94.8836	73.8248	35.0017	2.65412	4.51196	0.218531	6.18849
0.0173	70.6303	93.7026	72.8635	33.9811	2.73715	4.57269	0.300782	6.15021
0.0174	70.6242	92.4699	71.7875	32.9609	2.82121	4.63622	0.413991	6.08996
0.0175	70.5537	91.1757	70.5915	32.0115	2.91493	4.7091	0.558114	6.01324
0.0176	70.3765	89.8036	69.3277	31.117	3.02796	4.79882	0.712897	5.93555
0.0177	70.0859	88.3528	68.0648	30.2323	3.17195	4.90292	0.859182	5.86058
0.0178	69.6756	86.8378	66.8601	29.3481	3.3617	5.00873	0.988635	5.79231
0.0179	69.1383	85.278	65.7299	28.4436	3.60505	5.11544	1.09119	5.7471
0.018	68.4772	83.7118	64.6164	27.4842	3.89197	5.23402	1.1657	5.72032
0.0181	67.6944	82.1416	63.475	26.4764	4.21688	5.365	1.21983	5.69749
0.0182	66.7563	80.5462	62.317	25.4684	4.58986	5.49846	1.25917	5.68798
0.0183	65.6246	78.9602	61.187	24.497	5.01418	5.63643	1.28775	5.70249
0.0184	64.3818	77.4076	60.1441	23.5674	5.48675	5.79313	1.30853	5.74252
0.0185	63.1923	75.9156	59.1745	22.6658	5.99773	5.96129	1.32363	5.8122
0.0186	62.1091	74.5179	58.1784	21.7812	6.51782	6.11142	1.33461	5.91868
0.0187	61.091	73.1875	57.1001	20.9397	7.0187	6.2356	1.34261	6.07293
0.0188	60.1384	71.9395	55.9572	20.1714	7.49343	6.34659	1.34845	6.25574
0.0189	59.2468	70.8094	54.7491	19.4559	7.94409	6.45584	1.35272	6.41576
0.019	58.3479	69.7859	53.5269	18.7545	8.38198	6.57457	1.35586	6.54604
0.0191	57.4076	68.8573	52.4338	18.0537	8.82878	6.71501	1.35821	6.67171
0.0192	56.4461	67.9632	51.5327	17.3513	9.28368	6.87992	1.36	6.79401
0.0193	55.4697	67.0115	50.766	16.657	9.74673	7.06288	1.36141	6.91381
0.0194	54.4714	66.0445	50.0781	15.9695	10.2539	7.24764	1.36259	7.04346
0.0195	53.4304	65.1851	49.445	15.2882	10.8223	7.40642	1.36367	7.19629
0.0196	52.3683	64.4501	48.8601	14.6483	11.4285	7.54387	1.36475	7.37634
0.0197	51.3744	63.8221	48.3099	14.0424	12.0414	7.68584	1.36594	7.56706
0.0198	50.5337	63.3069	47.7494	13.4197	12.6305	7.83525	1.36737	7.74128
0.0199	49.8649	62.8629	47.1445	12.7865	13.1745	7.99576	1.36919	7.89356
0.02	49.3343	62.4213	46.5147	12.1828	13.671	8.17221	1.37157	8.03956
0.0201	48.9339	61.9131	45.9004	11.6283	14.1243	8.35937	1.37478	8.18261
0.0202	48.6461	61.2977	45.3086	11.1361	14.5459	8.56481	1.37913	8.32575
0.0203	48.4177	60.617	44.7252	10.714	14.9442	8.80966	1.38507	8.48369
0.0204	48.237	59.9764	44.1369	10.3537	15.3016	9.09574	1.39322	8.66102
0.0205	48.1439	59.4504	43.53	10.0416	15.6082	9.39402	1.40442	8.86427
0.0206	48.1404	59.0316	42.877	9.75712	15.8722	9.6884	1.41981	9.09098
0.0207	48.1444	58.6417	42.1575	9.47103	16.0972	9.9858	1.44099	9.306
0.0208	48.086	58.1822	41.4028	9.17729	16.2949	10.2934	1.47013	9.49637
0.0209	47.9476	57.6291	40.6639	8.88074	16.4854	10.6313	1.51023	9.6817
0.021	47.7617	57.0543	39.9464	8.57425	16.6885	11.0224	1.56541	9.88104
0.0211	47.6027	56.5389	39.2352	8.26137	16.9251	11.4836	1.64136	10.1032
0.0212	47.5011	56.1	38.5388	7.94498	17.2077	12.0274	1.73421	10.3477
0.0213	47.4698	55.7041	37.844	7.60421	17.5304	12.6278	1.8301	10.6281
0.0214	47.5406	55.3222	37.1262	7.22739	17.8913	13.2414	1.92722	10.9613
0.0215	47.7209	54.8916	36.3933	6.83421	18.3042	13.8728	2.03557	11.3467
0.0216	47.9707	54.3328	35.6401	6.43098	18.7531	14.5285	2.15459	11.7772
0.0217	48.2104	53.6353	34.8358	5.99959	19.2023	15.1591	2.27315	12.2385
0.0218	48.3946	52.8206	33.9444	5.55412	19.663	15.7359	2.39176	12.6963
0.0219	48.5306	51.9454	32.9561	5.1423	20.1708	16.2714	2.52261	13.1275
0.022	48.6322	51.0833	31.9094	4.7802	20.743	16.7624	2.66749	13.5531
0.0221	48.7334	50.2625	30.8488	4.45397	21.3683	17.2126	2.81791	14.0169
0.0222	48.833	49.4921	29.8404	4.1651	22.0292	17.6449	2.97766	14.555
0.0223	48.8825	48.7631	28.991	3.91896	22.7118	18.0687	3.15148	15.1525
0.0224	48.8756	48.0353	28.377	3.7019	23.3577	18.4808	3.33388	15.754
0.0225	48.8231	47.2574	27.9936	3.50329	23.9047	18.8653	3.53193	16.3396
0.0226	48.743	46.4078	27.7311	3.32607	24.3508	19.2031	3.76601	16.9227
0.0227	48.6739	45.5276	27.4808	3.16369	24.7183	19.5174	4.03683	17.5165
0.0228	48.6554	44.6666	27.2284	2.99945	25.0217	19.8522	4.32548	18.1238
0.0229	48.7325	43.8298	26.9715	2.82813	25.2805	20.2186	4.63826	18.7251
0.023	48.9248	43.0363	26.6953	2.66719	25.5098	20.5841	4.9723	19.3004
0.0231	49.2285	42.3565	26.4065	2.53516	25.6863	20.9045	5.28009	19.8622
0.0232	49.6167	41.8256	26.1103	2.43014	25.7696	21.1776	5.53484	20.4215
0.0233	50.0355	41.4125	25.7998	2.34131	25.7567	21.4081	5.75107	20.9423
0.0234	50.4697	41.1097	25.4898	2.25955	25.6814	21.573	5.95104	21.3846
0.0235	50.8938	40.9328	25.2184	2.17643	25.5709	21.6777	6.15532	21.7356
0.0236	51.2461	40.8869	25.0164	2.0834	25.449	21.7561	6.37325	22.0079
0.0237	51.4928	40.9792	24.8978	1.98259	25.3499	21.8282	6.59217	22.2295
0.0238	51.6007	41.1605	24.8624	1.88699	25.2752	21.8896	6.78783	22.4467
0.0239	51.5692	41.356	24.8829	1.81018	25.1937	21.9233	6.94528	22.7169
0.024	51.4654	41.5391	24.9148	1.76762	25.0736	21.9327	7.06902	23.0444
0.0241	51.3252	41.6934	24.9262	1.75496	24.8793	21.9422	7.1718	23.4046
0.0242	51.146	41.8232	24.9183	1.74748	24.6023	21.9645	7.26419	23.7878
0.0243	50.9211	41.9418	24.9255	1.73272	24.261	22.0019	7.3557	24.1865
0.0244	50.6622	42.0146	24.96	1.70917	23.8554	22.0815	7.45575	24.5951
0.0245	50.4131	42.0141	25.0021	1.67439	23.3904	22.2233	7.57464	24.9971
0.0246	50.1596	41.9518	25.0327	1.62482	22.8884	22.3834	7.7246	25.3871
0.0247	49.8525	41.8565	25.0433	1.56705	22.3679	22.5199	7.90938	25.7819
0.0248	49.4482	41.7652	25.035	1.51851	21.8572	22.6233	8.1129	26.1636
0.0249	48.917	41.7152	24.9952	1.48591	21.3857	22.6809	8.30932	26.4779
0.025	48.3095	41.7248	24.9198	1.4659	20.9631	22.6869	8.48378	26.6987
0.0251	47.7268	41.7833	24.8479	1.45641	20.5929	22.642	8.64254	26.8487
0.0252	47.2375	41.8966	24.807	1.45647	20.2721	22.5416	8.79023	26.9434
0.0253	46.85	42.0766	24.7698	1.46609	20.0026	22.3869	8.91867	26.9925
0.0254	46.5475	42.2831	24.7322	1.47455	19.8153	22.2089	9.02939	27.0361
0.0255	46.2874	42.4438	24.7138	1.45934	19.7142	22.0361	9.13377	27.1022
0.0256	46.0311	42.5287	24.701	1.4189	19.6656	21.8506	9.24257	27.2209
0.0257	45.8108	42.5814	24.7043	1.37245	19.6528	21.6333	9.36697	27.4044
0.0258	45.6506	42.6424	24.7356	1.3269	19.6627	21.3619	9.50809	27.6132
0.0259	45.5456	42.7064	24.7397	1.28927	19.6847	20.9968	9.64537	27.8336
0.026	45.4851	42.7683	24.6469	1.27907	19.7093	20.5471	9.75784	28.0532
0.0261	45.4043	42.7876	24.4358	1.29526	19.704	20.0368	9.84539	28.248
0.0262	45.2365	42.6962	24.1198	1.3161	19.6331	19.4485	9.91703	28.4378
0.0263	44.9292	42.4846	23.725	1.33205	19.4777	18.7916	9.98013	28.6306
0.0264	44.4393	42.1779	23.2808	1.34475	19.2334	18.1273	10.0412	28.7878
0.0265	43.7864	41.8263	22.8234	1.35551	18.9102	17.4925	10.0948	28.8669
0.0266	43.0553	41.4873	22.3759	1.36542	18.545	16.8921	10.1347	28.8411
0.0267	42.3697	41.1727	21.939	1.37553	18.1705	16.3343	10.1769	28.7311
0.0268	41.7994	40.8618	21.5379	1.38686	17.7713	15.8203	10.2372	28.6075
0.0269	41.3323	40.511	21.1899	1.40057	17.33	15.3439	10.2985	28.5044
0.027	40.9089	40.1074	20.8708	1.41809	16.8477	14.903	10.3321	28.3993
0.0271	40.4269	39.7033	20.5594	1.44121	16.3334	14.4871	10.3414	28.2581
0.0272	39.8602	39.3505	20.2354	1.47232	15.7809	14.077	10.3274	28.0429
0.0273	39.2792	39.0595	19.8655	1.51462	15.1801	13.6654	10.2769	27.7666
0.0274	38.7292	38.812	19.4349	1.57245	14.5861	13.2568	10.1847	27.4944
0.0275	38.2356	38.606	18.9696	1.65178	14.0665	12.8675	10.0297	27.2333
0.0276	37.8059	38.4671	18.5385	1.74906	13.6262	12.5162	9.7958	26.9447
0.0277	37.4312	38.3926	18.191	1.85093	13.2434	12.1898	9.50583	26.6224
0.0278	37.1312	38.3515	17.9146	1.95617	12.902	11.855	9.20009	26.2917
0.0279	36.8985	38.3513	17.7042	2.07561	12.5903	11.4888	8.89389	25.9769
0.028	36.6858	38.4386	17.5617	2.20985	12.2996	11.1122	8.5908	25.6808
0.0281	36.4595	38.6343	17.4606	2.33763	12.035	10.7798	8.31811	25.3963
0.0282	36.2314	38.9233	17.3671	2.43699	11.8162	10.5043	8.09454	25.1175
0.0283	36.0364	39.2653	17.2483	2.50647	11.6322	10.2691	7.90877	24.8507
0.0284	35.8779	39.5667	17.0801	2.55323	11.4408	10.0849	7.74167	24.6037
0.0285	35.7396	39.73	16.857	2.58208	11.234	9.9562	7.57606	24.3744
0.0286	35.6072	39.7134	16.5795	2.59598	11.0372	9.86981	7.40659	24.1509
0.0287	35.4788	39.5269	16.2423	2.59637	10.8536	9.8168	7.25089	23.9218
0.0288	35.353	39.2333	15.8575	2.58328	10.676	9.80341	7.13972	23.6754
0.0289	35.2167	38.9193	15.4558	2.55538	10.5094	9.83996	7.09674	23.3862
0.029	35.0559	38.6344	15.0424	2.50978	10.3602	9.90683	7.11752	23.0478
0.0291	34.8658	38.3727	14.61	2.45349	10.2481	9.9758	7.16911	22.6722
0.0292	34.6618	38.1423	14.1726	2.40412	10.1966	10.0306	7.22172	22.2793
0.0293	34.4815	37.978	13.7553	2.36826	10.2005	10.0417	7.26909	21.8871
0.0294	34.3649	37.8747	13.3736	2.34224	10.2249	9.97532	7.31608	21.502
0.0295	34.3115	37.7864	13.0234	2.32338	10.2375	9.84788	7.36754	21.1428
0.0296	34.2808	37.6809	12.7036	2.30972	10.2394	9.71647	7.40536	20.8193
0.0297	34.2346	37.559	12.4165	2.29988	10.2542	9.61436	7.39836	20.4983
0.0298	34.1797	37.408	12.1559	2.29283	10.2952	9.56613	7.3575	20.1584
0.0299	34.1574	37.2124	11.93	2.28784	10.3548	9.5902	7.32536	19.8348
0.03	34.177	36.999	11.7507	2.28442	10.4159	9.66567	7.32203	19.5644

## Sheet: Fig03_PanelD
Panel D
OFF
Time	plus Chirps - firing Rate				minus Chirps - firing Rate
1.11022e-16	49.205	56.774	34.3404	24.3051	6.54467	6.52512	2.24521	3.33785
0.0001	49.5776	57.0409	34.5896	24.2526	6.33424	6.30734	2.25387	3.33955
0.0002	50.1356	57.3177	34.7966	24.1804	6.0896	6.05257	2.26578	3.34189
0.0003	50.9647	57.5757	34.8968	24.081	5.81415	5.76318	2.28217	3.3451
0.0004	52.0933	57.7843	34.9006	23.9442	5.53672	5.49516	2.30474	3.34953
0.0005	53.4088	57.9078	34.8657	23.7559	5.22877	5.3067	2.3358	3.35563
0.0006	54.7892	57.9304	34.8169	23.4968	4.85859	5.20698	2.37855	3.36402
0.0007	56.2051	57.8543	34.7207	23.1687	4.47386	5.18574	2.43738	3.37558
0.0008	57.6878	57.7003	34.5385	22.7951	4.12074	5.24081	2.51837	3.39148
0.0009	59.1613	57.5383	34.2803	22.3947	3.82008	5.37784	2.62983	3.41336
0.001	60.4913	57.466	33.9765	21.9548	3.56952	5.58234	2.78325	3.44348
0.0011	61.6431	57.5618	33.6532	21.4302	3.34326	5.8182	2.96581	3.48494
0.0012	62.5924	57.8355	33.3342	20.8242	3.11803	6.0525	3.13915	3.542
0.0013	63.2938	58.2295	33.0154	20.1314	2.89922	6.25217	3.29249	3.62054
0.0014	63.7911	58.67	32.6638	19.3664	2.72151	6.40918	3.44164	3.72863
0.0015	64.2211	59.0879	32.2432	18.679	2.59518	6.5397	3.60192	3.87742
0.0016	64.7425	59.412	31.7105	18.1703	2.50725	6.65714	3.78986	4.0822
0.0017	65.4376	59.5897	31.0394	17.8163	2.44864	6.7736	4.02478	4.33547
0.0018	66.2634	59.6395	30.275	17.5806	2.41335	6.90107	4.30228	4.60612
0.0019	67.2193	59.6522	29.5104	17.439	2.39772	7.05267	4.59373	4.86481
0.002	68.4036	59.6862	28.8098	17.3482	2.40015	7.24399	4.87196	5.10959
0.0021	69.8238	59.7166	28.2154	17.2419	2.4209	7.46614	5.10843	5.33706
0.0022	71.3403	59.7463	27.7518	17.109	2.4621	7.68481	5.29887	5.51345
0.0023	72.8517	59.8071	27.3713	16.993	2.52799	7.89392	5.46289	5.65691
0.0024	74.3994	59.9053	26.949	16.9106	2.62535	8.11497	5.61738	5.81081
0.0025	76.0567	60.0509	26.3842	16.8533	2.7642	8.37073	5.77823	5.99098
0.0026	77.8515	60.2303	25.6474	16.8152	2.95884	8.68752	5.96199	6.21597
0.0027	79.7681	60.3762	24.777	16.7924	3.22929	9.06936	6.18759	6.50892
0.0028	81.7181	60.4465	23.8552	16.7825	3.5748	9.49836	6.47825	6.87142
0.0029	83.5305	60.5056	22.9298	16.756	3.94516	10.0187	6.86386	7.28357
0.003	85.0772	60.5596	22.0487	16.6529	4.29272	10.7125	7.35555	7.75922
0.0031	86.3173	60.5282	21.2641	16.4341	4.62467	11.5939	7.94673	8.34732
0.0032	87.2643	60.4081	20.6096	16.0769	4.97517	12.6395	8.64107	9.07981
0.0033	87.9868	60.2158	20.1037	15.5732	5.3803	13.7851	9.39567	9.97491
0.0034	88.5878	59.9027	19.7227	14.9571	5.88174	14.9487	10.1453	11.0675
0.0035	89.1293	59.4366	19.4276	14.3079	6.53112	16.1069	10.9098	12.3272
0.0036	89.5812	58.8554	19.1879	13.7018	7.39527	17.2648	11.7394	13.6549
0.0037	90.0186	58.185	18.979	13.1337	8.44878	18.4842	12.6336	15.0157
0.0038	90.6294	57.4992	18.7794	12.545	9.57134	19.8335	13.5988	16.4639
0.0039	91.448	56.8992	18.5685	11.8751	10.7356	21.28	14.6771	18.0913
0.004	92.3584	56.3517	18.3247	11.1124	12.0041	22.7439	15.865	19.8368
0.0041	93.2543	55.7718	18.0227	10.3212	13.4503	24.1472	17.1421	21.5083
0.0042	94.0562	55.1284	17.6603	9.56305	15.1372	25.4626	18.5538	23.0778
0.0043	94.7038	54.441	17.2571	8.8743	17.1242	26.7685	20.1597	24.6209
0.0044	95.178	53.7532	16.8003	8.2984	19.4155	28.1993	21.925	26.1536
0.0045	95.5276	53.0801	16.2715	7.86186	21.8755	29.8163	23.717	27.6336
0.0046	95.8171	52.4095	15.6735	7.54834	24.3855	31.586	25.4626	29.0415
0.0047	96.0478	51.701	15.0018	7.32556	26.918	33.4904	27.1987	30.3793
0.0048	96.2148	50.8531	14.3018	7.1706	29.3906	35.4967	28.9609	31.6132
0.0049	96.278	49.7785	13.6442	7.0675	31.772	37.5255	30.7592	32.7844
0.005	96.1298	48.5095	13.0186	7.00567	34.1355	39.557	32.5784	34.0135
0.0051	95.6975	47.1444	12.3606	6.97872	36.4673	41.6286	34.3771	35.3984
0.0052	94.9654	45.7712	11.6883	6.98389	38.6642	43.7535	36.1116	36.9386
0.0053	93.9438	44.506	11.104	6.99312	40.695	45.893	37.7605	38.564
0.0054	92.6991	43.4472	10.6333	6.97877	42.683	48.0387	39.379	40.1845
0.0055	91.3034	42.6003	10.1992	6.96795	44.8328	50.2399	40.9907	41.6811
0.0056	89.7559	41.8781	9.75704	6.98814	47.3085	52.4657	42.5615	43.0076
0.0057	88.069	41.1777	9.34704	7.01283	50.0789	54.6308	44.11	44.1862
0.0058	86.3262	40.4841	8.98419	6.98738	53.029	56.6721	45.6241	45.2525
0.0059	84.6628	39.8117	8.65974	6.88057	56.0907	58.5425	47.0309	46.2876
0.006	83.1934	39.1199	8.39747	6.71002	59.0932	60.2914	48.275	47.3409
0.0061	81.9383	38.3376	8.19899	6.51533	61.9737	62.0418	49.3988	48.4063
0.0062	80.9399	37.4127	8.04385	6.30507	64.8287	63.8879	50.5179	49.4793
0.0063	80.2384	36.336	7.91611	6.08618	67.6374	65.8769	51.7188	50.5273
0.0064	79.7044	35.1394	7.8026	5.89331	70.3745	68.0133	53.0395	51.5438
0.0065	79.1399	33.8999	7.69165	5.73521	73.093	70.2884	54.4444	52.519
0.0066	78.4011	32.7188	7.57183	5.5956	75.7582	72.6789	55.8778	53.3818
0.0067	77.4406	31.6746	7.43081	5.46011	78.2726	75.1163	57.3443	54.1353
0.0068	76.2739	30.7742	7.25408	5.3148	80.5807	77.5086	58.8806	54.8569
0.0069	74.8665	29.982	7.02345	5.1447	82.6341	79.816	60.4447	55.5924
0.007	73.1882	29.3023	6.74377	4.96092	84.4439	82.0759	61.9688	56.3603
0.0071	71.2947	28.7223	6.44344	4.80169	86.0822	84.3493	63.5239	57.2396
0.0072	69.3344	28.1538	6.12014	4.67924	87.5459	86.6987	65.213	58.3494
0.0073	67.42	27.5097	5.76917	4.58095	88.7856	89.1085	67.0384	59.7182
0.0074	65.5545	26.7235	5.44018	4.49672	89.8146	91.5124	68.9307	61.2867
0.0075	63.7461	25.7717	5.1851	4.41786	90.7101	93.9575	70.8558	62.9876
0.0076	61.923	24.6992	5.00624	4.33627	91.5358	96.4955	72.7833	64.7673
0.0077	59.9261	23.5958	4.88521	4.24355	92.2908	99.0445	74.597	66.6374
0.0078	57.7501	22.5479	4.80954	4.13014	92.9385	101.438	76.2262	68.6475
0.0079	55.5426	21.5336	4.74286	4.01298	93.4883	103.522	77.6958	70.7471
0.008	53.4482	20.5341	4.62113	3.93718	93.997	105.282	79.0711	72.8092
0.0081	51.5371	19.6182	4.43181	3.92353	94.4882	106.786	80.3794	74.7315
0.0082	49.8128	18.7774	4.21259	3.97063	94.9839	108.044	81.5838	76.4833
0.0083	48.298	17.9537	3.99811	4.05473	95.5351	109.102	82.7225	77.959
0.0084	47.0083	17.1481	3.82346	4.12731	96.1699	110.095	83.827	78.9672
0.0085	45.9252	16.3634	3.69925	4.16725	96.8394	111.098	84.8393	79.5832
0.0086	45.0518	15.5761	3.6127	4.17867	97.3838	112.071	85.7493	80.042
0.0087	44.298	14.791	3.55491	4.16272	97.716	112.886	86.5648	80.4479
0.0088	43.472	14.0129	3.51993	4.11778	97.9275	113.397	87.227	80.8142
0.0089	42.4887	13.2475	3.50415	4.03922	98.0973	113.6	87.6895	81.1213
0.009	41.3899	12.5592	3.50595	3.94754	98.1855	113.631	87.9999	81.458
0.0091	40.234	11.9912	3.52551	3.89048	98.0871	113.664	88.1903	81.9162
0.0092	39.0736	11.5139	3.56486	3.89078	97.7917	113.759	88.2229	82.4287
0.0093	37.9893	11.078	3.62804	3.94844	97.3834	113.841	88.1013	82.9338
0.0094	37.0698	10.6387	3.72155	4.04083	96.8774	113.803	87.9272	83.3978
0.0095	36.3062	10.1793	3.82642	4.12026	96.1929	113.614	87.7399	83.8112
0.0096	35.6198	9.70982	3.89628	4.16633	95.2595	113.368	87.4343	84.1881
0.0097	34.9687	9.26765	3.9383	4.18377	94.1241	113.097	87.0076	84.51
0.0098	34.3428	8.92165	4.014	4.17438	92.9557	112.744	86.5588	84.8101
0.0099	33.7638	8.69338	4.13117	4.13719	91.8914	112.359	86.1275	85.1192
0.01	33.2862	8.55934	4.24469	4.06838	90.9645	111.989	85.7837	85.412
0.0101	32.9181	8.47716	4.33764	3.96087	90.2228	111.594	85.6349	85.6614
0.0102	32.593	8.38119	4.4196	3.80358	89.7898	111.192	85.7515	85.8645
0.0103	32.2203	8.23297	4.49901	3.60892	89.7355	110.827	86.1171	86.0423
0.0104	31.7617	8.01723	4.58403	3.41404	89.8255	110.432	86.6262	86.2415
0.0105	31.2556	7.74037	4.68342	3.22746	89.6403	109.91	87.3027	86.5685
0.0106	30.7644	7.45966	4.80741	3.02999	88.9605	109.351	88.159	87.0856
0.0107	30.3234	7.23198	4.96875	2.82988	87.8879	108.925	88.9687	87.7601
0.0108	29.9155	7.06249	5.15547	2.66373	86.5979	108.731	89.6152	88.5472
0.0109	29.499	6.93373	5.3296	2.54302	85.2436	108.778	90.222	89.4421
0.011	29.031	6.80387	5.48047	2.45533	84.0574	108.986	90.8803	90.4797
0.0111	28.4632	6.63095	5.62361	2.39163	83.0886	109.232	91.572	91.6524
0.0112	27.7372	6.45436	5.77376	2.34536	82.209	109.399	92.254	92.938
0.0113	26.8641	6.34169	5.94637	2.31177	81.3852	109.39	92.8248	94.383
0.0114	25.9542	6.28134	6.13061	2.28739	80.5897	109.118	93.2004	95.9361
0.0115	25.1138	6.20991	6.28826	2.26973	79.7118	108.612	93.448	97.4712
0.0116	24.371	6.09148	6.40697	2.25695	78.7186	107.992	93.6787	98.9747
0.0117	23.6778	5.91385	6.49895	2.24775	77.7364	107.337	93.8879	100.373
0.0118	23.02	5.68732	6.57367	2.24117	76.8929	106.694	94.0397	101.552
0.0119	22.4157	5.44577	6.63882	2.23655	76.2728	106.111	94.2356	102.576
0.012	21.8314	5.19291	6.7011	2.2334	75.8981	105.614	94.5531	103.579
0.0121	21.2354	4.93133	6.76693	2.2314	75.673	105.151	94.9388	104.551
0.0122	20.6236	4.69126	6.84308	2.23034	75.5172	104.646	95.3183	105.362
0.0123	19.9903	4.50519	6.93738	2.23012	75.4432	104.134	95.6162	105.924
0.0124	19.3273	4.41114	7.05955	2.23071	75.472	103.647	95.8345	106.268
0.0125	18.5952	4.39943	7.19356	2.23218	75.6065	103.107	96.0244	106.484
0.0126	17.8042	4.41167	7.29603	2.23467	75.8893	102.428	96.2339	106.567
0.0127	17.0445	4.42055	7.34892	2.23845	76.3493	101.6	96.5418	106.439
0.0128	16.3522	4.42697	7.35767	2.24389	76.9482	100.679	96.9227	106.146
0.0129	15.7134	4.43158	7.35177	2.25156	77.6619	99.7132	97.3013	105.827
0.013	15.0909	4.43487	7.38779	2.26226	78.5066	98.7181	97.6595	105.565
0.0131	14.4776	4.43718	7.46944	2.27707	79.5121	97.6768	97.9484	105.418
0.0132	13.925	4.43874	7.54795	2.29753	80.6961	96.5964	98.169	105.4
0.0133	13.4047	4.43972	7.60281	2.32574	82.0089	95.5661	98.3441	105.48
0.0134	12.806	4.4402	7.63965	2.3646	83.3284	94.6226	98.4631	105.667
0.0135	12.0672	4.44025	7.66228	2.41812	84.5616	93.7546	98.5669	105.865
0.0136	11.2267	4.43987	7.67302	2.4918	85.721	93.0158	98.6376	105.981
0.0137	10.3981	4.43902	7.67298	2.59323	86.8403	92.5016	98.6538	105.997
0.0138	9.66766	4.43761	7.66215	2.73284	87.8917	92.3306	98.7601	105.83
0.0139	9.04595	4.4355	7.63942	2.92501	88.8405	92.5138	99.1106	105.378
0.014	8.52618	4.43247	7.60245	3.16092	89.7271	92.8701	99.6268	104.62
0.0141	8.08344	4.4282	7.54744	3.40767	90.6142	93.2644	100.076	103.767
0.0142	7.67216	4.42226	7.46871	3.66208	91.4502	93.7088	100.361	103.073
0.0143	7.25001	4.41404	7.35818	3.95033	92.0924	94.2204	100.513	102.551
0.0144	6.80213	4.4027	7.20446	4.30207	92.4925	94.7947	100.573	102.121
0.0145	6.3396	4.38705	7.02032	4.75353	92.806	95.3765	100.722	101.795
0.0146	5.872	4.3655	6.84399	5.29397	93.2082	95.8541	101.116	101.597
0.0147	5.40838	4.33582	6.68592	5.86468	93.7405	96.2481	101.654	101.534
0.0148	4.9582	4.29496	6.52982	6.4672	94.3719	96.7419	102.191	101.658
0.0149	4.53231	4.23871	6.38823	7.13496	94.9958	97.3864	102.696	101.952
0.015	4.11547	4.16129	6.30375	7.87951	95.4477	98.0479	103.106	102.333
0.0151	3.69335	4.08332	6.29628	8.72029	95.6313	98.6228	103.322	102.754
0.0152	3.30829	4.05395	6.33646	9.65809	95.5081	99.0845	103.336	103.173
0.0153	3.00643	4.09874	6.37125	10.6465	95.0655	99.5091	103.236	103.575
0.0154	2.78527	4.22232	6.37563	11.6442	94.4296	100.055	103.069	104.002
0.0155	2.62207	4.4088	6.35005	12.6968	93.7921	100.749	102.789	104.412
0.0156	2.50002	4.59162	6.29188	13.884	93.259	101.52	102.453	104.762
0.0157	2.40657	4.70381	6.19514	15.2423	92.8327	102.363	102.283	105.087
0.0158	2.33209	4.72834	6.07846	16.797	92.4691	103.219	102.377	105.393
0.0159	2.26891	4.66773	5.98701	18.4509	92.1024	104.007	102.688	105.624
0.016	2.21054	4.54433	5.93997	20.0026	91.6662	104.663	103.218	105.691
0.0161	2.15097	4.40262	5.93249	21.4116	91.1442	105.114	103.993	105.544
0.0162	2.08407	4.2566	5.9638	22.7085	90.5684	105.319	104.979	105.166
0.0163	2.00294	4.09125	6.03714	23.884	90.0225	105.356	106.048	104.548
0.0164	1.89925	3.91814	6.16004	24.9446	89.5361	105.402	107.054	103.741
0.0165	1.76232	3.77663	6.31657	25.8852	89.1449	105.489	107.928	102.833
0.0166	1.60664	3.68074	6.46565	26.7453	88.9802	105.541	108.675	101.844
0.0167	1.47337	3.62061	6.59405	27.5563	89.0535	105.591	109.342	100.789
0.0168	1.37738	3.59005	6.71497	28.2873	89.2296	105.702	109.999	99.7283
0.0169	1.3088	3.58591	6.84086	28.9564	89.4122	105.829	110.627	98.6399
0.017	1.26057	3.60776	6.98468	29.5753	89.5915	105.954	111.12	97.4402
0.0171	1.22773	3.65787	7.13265	30.0933	89.8145	106.093	111.385	96.1199
0.0172	1.20688	3.74137	7.2428	30.5066	90.1614	106.143	111.392	94.7433
0.0173	1.19589	3.86687	7.29789	30.8576	90.6678	105.968	111.228	93.3975
0.0174	1.19363	4.04729	7.30359	31.1825	91.3001	105.521	111.019	92.0869
0.0175	1.19986	4.32978	7.28907	31.5148	91.9233	104.842	110.801	90.7624
0.0176	1.21523	4.71482	7.31003	31.8887	92.3728	104.061	110.493	89.4877
0.0177	1.24131	5.09911	7.3972	32.314	92.6662	103.383	110.008	88.2747
0.0178	1.28079	5.43642	7.55956	32.7773	92.9768	102.939	109.409	86.9699
0.0179	1.33774	5.76146	7.78523	33.2691	93.365	102.74	108.806	85.5247
0.018	1.41801	6.07911	8.04025	33.7544	93.6993	102.766	108.223	84.0478
0.0181	1.50128	6.36487	8.3223	34.1972	93.8997	103.106	107.657	82.5873
0.0182	1.53894	6.61957	8.66038	34.6145	93.9582	103.793	107.051	81.1357
0.0183	1.53486	6.86942	9.03213	35.0494	93.7666	104.643	106.37	79.8296
0.0184	1.5458	7.11155	9.36144	35.5465	93.2194	105.513	105.715	78.8491
0.0185	1.60148	7.3137	9.62503	36.1285	92.3745	106.321	105.162	78.2075
0.0186	1.70764	7.46808	9.85003	36.7695	91.4023	106.951	104.712	77.7817
0.0187	1.8466	7.59059	10.0596	37.421	90.4601	107.381	104.318	77.4135
0.0188	1.97549	7.69383	10.2753	38.0644	89.6224	107.656	103.826	76.9792
0.0189	2.07898	7.78843	10.4907	38.7087	88.8602	107.832	103.126	76.4341
0.019	2.16774	7.88413	10.6709	39.3345	88.095	107.986	102.377	75.8079
0.0191	2.25088	7.99078	10.8057	39.8917	87.3054	108.132	101.816	75.0933
0.0192	2.33697	8.11935	10.9092	40.3521	86.5529	108.258	101.469	74.2168
0.0193	2.43488	8.28307	10.9918	40.6771	85.903	108.319	101.246	73.1739
0.0194	2.55467	8.4988	11.0622	40.8145	85.3746	108.207	101.065	72.0861
0.0195	2.70868	8.76015	11.1275	40.7785	84.942	107.91	100.879	71.0127
0.0196	2.91276	9.03685	11.1946	40.651	84.532	107.542	100.669	69.9293
0.0197	3.18791	9.30018	11.2702	40.5048	84.0453	107.206	100.414	68.8672
0.0198	3.53386	9.52007	11.3621	40.3248	83.4031	106.897	100.116	67.8028
0.0199	3.90046	9.69057	11.48	40.0924	82.5966	106.583	99.8007	66.6839
0.02	4.23965	9.82921	11.6072	39.8123	81.7142	106.317	99.5223	65.5381
0.0201	4.55777	9.95028	11.6996	39.4557	80.8367	106.13	99.3092	64.3905
0.0202	4.85896	10.0662	11.7383	39.0432	79.9881	105.974	99.1107	63.2374
0.0203	5.11704	10.1604	11.7272	38.6465	79.1955	105.746	98.9064	62.0458
0.0204	5.32999	10.1853	11.6652	38.282	78.5203	105.338	98.7326	60.836
0.0205	5.51973	10.1436	11.5744	37.8836	78.0644	104.707	98.5426	59.6837
0.0206	5.70577	10.1166	11.5026	37.4104	77.8381	103.817	98.2026	58.5275
0.0207	5.90728	10.1873	11.4712	36.8708	77.7896	102.606	97.6491	57.2768
0.0208	6.14499	10.3631	11.4769	36.2092	77.8853	101.119	96.8822	55.9174
0.0209	6.44337	10.5763	11.5202	35.4434	78.0206	99.4906	95.8801	54.4237
0.021	6.80453	10.7631	11.6056	34.7232	78.1238	97.8381	94.6256	52.8421
0.0211	7.17988	10.914	11.7133	34.0603	78.2339	96.3062	93.1038	51.2958
0.0212	7.52229	11.0446	11.7972	33.415	78.3339	95.0231	91.3583	49.8542
0.0213	7.8384	11.1684	11.8088	32.8353	78.3481	93.9425	89.6096	48.5119
0.0214	8.16075	11.2981	11.7206	32.3474	78.2781	92.9246	88.0494	47.2453
0.0215	8.49392	11.4471	11.5809	31.958	78.1166	91.9218	86.6316	46.0095
0.0216	8.81503	11.602	11.4608	31.6558	77.7613	90.9453	85.2387	44.7919
0.0217	9.12855	11.7217	11.3768	31.4669	77.1469	89.9517	83.7847	43.6673
0.0218	9.46672	11.7899	11.3201	31.4576	76.3819	88.8674	82.1769	42.6628
0.0219	9.86437	11.8135	11.285	31.5697	75.6161	87.6951	80.4216	41.7323
0.022	10.3338	11.7951	11.2677	31.7003	74.8851	86.3999	78.681	40.837
0.0221	10.8377	11.7328	11.2951	31.8631	74.1709	84.9915	77.0907	39.9708
0.0222	11.3133	11.62	11.4273	32.0746	73.4286	83.668	75.6297	39.1587
0.0223	11.7241	11.4453	11.6777	32.2996	72.6103	82.6363	74.2049	38.403
0.0224	12.0835	11.1906	11.9579	32.5039	71.7462	81.9902	72.7555	37.7116
0.0225	12.4287	10.8298	12.1537	32.6514	70.9188	81.6348	71.2752	37.0992
0.0226	12.7951	10.4114	12.2281	32.7002	70.1288	81.3618	69.8403	36.56
0.0227	13.1919	10.0639	12.1887	32.6266	69.2949	81.0575	68.5606	36.124
0.0228	13.6027	9.83742	12.0316	32.4517	68.3313	80.7762	67.4758	35.8324
0.0229	14.0127	9.67993	11.769	32.2147	67.2244	80.6034	66.5315	35.6551
0.023	14.3782	9.54669	11.4312	31.9769	66.0893	80.4356	65.6304	35.4593
0.0231	14.6797	9.45255	11.0405	31.7996	64.9804	80.0553	64.7943	35.1108
0.0232	14.9769	9.41643	10.614	31.6645	63.8982	79.4519	64.1656	34.6021
0.0233	15.3289	9.40602	10.1936	31.5293	62.9598	78.7636	63.7942	33.9381
0.0234	15.7433	9.39165	9.85019	31.4085	62.2689	77.9765	63.5846	33.0504
0.0235	16.177	9.40044	9.60575	31.2897	61.7829	77.0956	63.3722	31.9334
0.0236	16.5889	9.46189	9.43511	31.1035	61.3947	76.2588	63.0209	30.6724
0.0237	17.0214	9.55371	9.32067	30.8307	61.0642	75.4659	62.5516	29.3948
0.0238	17.519	9.6282	9.25069	30.5005	60.8147	74.5779	62.0591	28.2551
0.0239	18.0185	9.66441	9.21794	30.1361	60.6204	73.5607	61.5498	27.336
0.024	18.457	9.66609	9.21905	29.7857	60.4043	72.5097	60.9999	26.6002
0.0241	18.8511	9.6334	9.25415	29.5275	60.1154	71.4883	60.4671	25.9719
0.0242	19.2128	9.56297	9.32684	29.3923	59.7525	70.4771	59.9823	25.415
0.0243	19.522	9.44757	9.44461	29.3946	59.3357	69.4865	59.4672	24.9295
0.0244	19.782	9.2753	9.59098	29.592	58.9076	68.6431	58.8115	24.4939
0.0245	19.9909	9.05704	9.72385	29.9475	58.5386	68.0317	57.9191	24.0919
0.0246	20.1132	8.82749	9.82829	30.3262	58.3052	67.5608	56.841	23.7395
0.0247	20.1327	8.62022	9.91507	30.6527	58.2689	67.0676	55.7238	23.4288
0.0248	20.0801	8.47106	9.9645	30.9034	58.4833	66.4728	54.6239	23.1566
0.0249	20.0358	8.39326	9.92452	31.0469	58.9991	65.7722	53.5424	22.9233
0.025	20.0809	8.3788	9.791	31.0981	59.755	64.9509	52.4825	22.6765
0.0251	20.2201	8.39762	9.60737	31.1194	60.6571	64.0102	51.4779	22.362
0.0252	20.4106	8.39446	9.41193	31.1129	61.5983	62.9677	50.5683	21.9762
0.0253	20.6433	8.369	9.24172	31.0208	62.3895	61.8589	49.7171	21.5364
0.0254	20.9423	8.34721	9.10784	30.8337	62.9693	60.7699	48.8083	21.0261
0.0255	21.3382	8.29827	8.99648	30.5894	63.3686	59.8174	47.8054	20.4499
0.0256	21.8146	8.18853	8.89621	30.2914	63.5713	59.0462	46.8339	19.8913
0.0257	22.3064	8.00671	8.79668	29.9377	63.5413	58.4341	45.994	19.4359
0.0258	22.7781	7.76268	8.68767	29.5775	63.2754	57.9468	45.3421	19.1512
0.0259	23.1927	7.5171	8.55794	29.2596	62.8891	57.5054	44.8971	19.0365
0.026	23.5071	7.33045	8.39415	28.9799	62.4286	57.036	44.5843	18.9655
0.0261	23.7536	7.21213	8.20803	28.7381	61.7891	56.4903	44.3718	18.8166
0.0262	24.0148	7.14995	8.03761	28.5666	60.9907	55.8692	44.2089	18.5745
0.0263	24.3175	7.13751	7.92251	28.4477	60.1513	55.2804	43.936	18.2715
0.0264	24.5786	7.14494	7.90809	28.3406	59.3561	54.8349	43.4965	17.9335
0.0265	24.7105	7.11583	8.02143	28.2628	58.6948	54.5438	42.9879	17.6115
0.0266	24.7269	7.04718	8.24563	28.1777	58.2708	54.3774	42.4724	17.3582
0.0267	24.658	6.9891	8.54656	27.9623	58.1548	54.347	42.0113	17.1761
0.0268	24.4967	6.96421	8.86945	27.5657	58.3064	54.5353	41.6999	17.0464
0.0269	24.2264	6.96994	9.13315	27.0615	58.5981	54.9903	41.5636	16.9558
0.027	23.8479	7.00689	9.30764	26.5693	58.9457	55.6159	41.531	16.895
0.0271	23.408	7.07885	9.41086	26.1529	59.4135	56.219	41.513	16.8577
0.0272	22.9757	7.19324	9.42485	25.798	60.1354	56.6045	41.5077	16.84
0.0273	22.5925	7.33324	9.32247	25.4681	61.1286	56.6692	41.5433	16.8402
0.0274	22.2473	7.45607	9.17895	25.1577	62.2379	56.4482	41.6234	16.8297
0.0275	21.9047	7.54579	9.09387	24.8922	63.3203	56.0903	41.7276	16.7501
0.0276	21.5295	7.61163	9.05847	24.7013	64.3441	55.7303	41.8381	16.5648
0.0277	21.1115	7.66037	9.04053	24.6226	65.3004	55.3597	41.9377	16.2832
0.0278	20.665	7.66844	9.0382	24.6481	66.2305	54.9118	41.9507	15.9336
0.0279	20.2011	7.60807	9.05124	24.6945	67.2014	54.369	41.8501	15.5371
0.028	19.758	7.50165	9.08098	24.6808	68.1988	53.7898	41.7112	15.1387
0.0281	19.3757	7.36681	9.1305	24.5771	69.1251	53.2576	41.6054	14.7832
0.0282	19.0435	7.18966	9.20488	24.4013	69.847	52.7462	41.4933	14.4625
0.0283	18.7273	6.98058	9.31179	24.1925	70.2959	52.2316	41.2776	14.1723
0.0284	18.3944	6.77522	9.43364	23.9292	70.5179	51.8323	40.9361	13.9398
0.0285	18.0392	6.58102	9.52578	23.5842	70.5645	51.6788	40.5481	13.7698
0.0286	17.6823	6.37802	9.56911	23.2365	70.4691	51.7838	40.2735	13.6446
0.0287	17.287	6.17389	9.5681	22.9646	70.279	52.0439	40.1987	13.5516
0.0288	16.8126	6.00482	9.52263	22.7691	70.0319	52.3142	40.2587	13.4809
0.0289	16.3246	5.88198	9.45662	22.6299	69.8166	52.4796	40.3454	13.4255
0.029	15.8872	5.79275	9.42045	22.5326	69.7826	52.4713	40.3532	13.3796
0.0291	15.4839	5.72792	9.43899	22.4387	69.9835	52.26	40.1973	13.3384
0.0292	15.1018	5.68084	9.51415	22.2813	70.2971	51.881	39.8901	13.2977
0.0293	14.7587	5.64665	9.62508	22.0157	70.6127	51.4097	39.543	13.2534
0.0294	14.4481	5.62184	9.75459	21.643	70.9341	50.8547	39.2632	13.2008
0.0295	14.1664	5.60385	9.94462	21.2392	71.2945	50.2162	39.1077	13.1347
0.0296	13.9418	5.59083	10.2433	20.9345	71.6738	49.5714	39.0605	13.048
0.0297	13.7799	5.58144	10.6242	20.8116	72.0252	48.9682	39.0882	12.932
0.0298	13.6639	5.57472	11.0122	20.8581	72.3564	48.4018	39.2222	12.7747
0.0299	13.582	5.56997	11.3614	20.9929	72.6442	47.8996	39.5048	12.5885
0.03	13.5256	5.5667	11.6506	21.1442	72.861	47.4957	39.908	12.4113

## Sheet: Fig03_PanelE
Panel E
ON-Cells									OFF-Cells
Chirp Phase	1.5168 1.8925 1.7639 1.2616 -2.1001 -1.5463 -4.8008 -1.9139	0.7854	1.5708	2.3562	3.1416	3.927	4.7124	5.4978	Chirp Phase	1.5168 1.8925 1.7639 1.2616 -2.1001 -1.5463 -4.8008 -1.9139	0.7854	1.5708	2.3562	3.1416	3.927	4.7124	5.4978
Cell #1	-4.80078	-1.54631	-2.10006	1.26161	1.76391	1.89245	1.5168	-1.91392	Cell #1	NaN	-1.38774	0.370225	0.326301	0.47974	-0.360783	-0.982762	-1.52086
Cell #2	-2.40534	0.331499	0.810998	1.48111	1.51054	1.14268	-0.216408	-0.0820293	Cell #2	1.84852	2.04428	1.59313	-2.77732	-1.50644	-0.460522	1.0353	2.37161
Cell #3	-2.84012	0.880011	0.900996	1.43292	1.51	1.52747	0.785016	0.73992	Cell #3	1.0074	0.991379	0.20486	-1.88185	-1.22509	-0.32523	0.0651148	1.12684
Cell #4	-2.75659	-0.678621	-3.30982	0.106844	1.43853	1.31349	0.578306	-5.88837	Cell #4	2.00627	1.91061	-1.27288	NaN	-4.91506	-1.66815	-0.238798	1.78042
Cell #5	NaN	-0.760476	-0.185018	1.27845	1.62089	1.67147	1.20697	-2.83786	Cell #5	1.83121	1.74857	1.3623	-2.62885	NaN	-3.17225	-3.29325	1.42896
Cell #6	NaN	NaN	NaN	0.282098	0.397812	0.91863	1.30579	NaN	Cell #6	1.01855	1.51321	2.02609	0.966051	NaN	-2.37349	NaN	0.837177
Cell #7	NaN	NaN	-2.37724	1.55146	1.77696	2.03308	1.89555	-0.661055	Cell #7	1.36686	1.64704	1.93162	-0.423249	-1.55975	-1.12329	-0.841975	0.778066
Cell #8	NaN	NaN	NaN	1.71865	2.2097	2.25048	2.26046	-0.993782	Cell #8	1.03637	1.53605	1.96924	1.30177	0.241925	-0.736074	-1.31106	0.605537
Cell #9	NaN	-2.86065	-0.789372	1.28034	1.4179	1.71143	1.50448	-0.825061	Cell #9	2.1447	1.64757	1.96193	-0.356672	NaN	NaN	-1.41714	0.647961
Cell #10	NaN	NaN	-4.41881	1.90399	2.03073	2.21042	2.05601	-0.0904436	mean	-0.873072	-1.27747	-1.41411	-0.684227	1.12739	1.29455	1.53248	0.895077
Cell #11	NaN	NaN	-2.53498	1.13045	1.3224	1.44999	1.04641	-4.41084	SEM	0.423187	0.349045	0.643795	0.52646	0.378546	0.349391	0.159453	0.359425
Cell #12	-0.415516	-1.81853	-1.4355	0.599183	1.79361	2.02041	1.35851	0.0891762
Cell #13	NaN	NaN	-5.54363	2.03947	2.34665	2.40081	2.30664	-3.67466
Cell #14	NaN	NaN	NaN	1.98966	2.23857	2.40633	2.18277	-1.58311
Cell #15	NaN	-1.77504	-0.87943	1.61997	1.95686	1.36542	-0.19013	-1.40701
Cell #16	NaN	NaN	NaN	1.21201	1.58381	1.95997	2.01751	-0.613936
Cell #17	NaN	-2.80862	-1.16814	1.63715	1.84709	1.71147	-0.0773203	NaN
Cell #18	NaN	-1.06915	-4.06606	1.34185	1.25043	1.42631	0.796173	NaN
Cell #19	-3.05123	-1.97315	-0.615688	2.6018	2.84897	2.92002	2.34077	NaN
Cell #20	NaN	-1.79646	-0.519727	1.73993	1.78624	1.52818	0.211469	-0.611809
Cell #21	NaN	NaN	0.302552	2.69922	2.70208	2.81908	0.232081	NaN
Cell #22	NaN	NaN	-4.2404	1.41738	1.87162	2.0244	0.878089	NaN
mean	1.18163	1.85018	1.78297	1.46934	-1.78719	-1.32296	-2.7116	-1.5478
SEM	0.180527	0.110115	0.110818	0.132514	0.406458	0.241421	0.29946	0.385062
Responses with a mean FR below 0.5 Hz were not considered for the tuning analysis and set to NaN

## Sheet: Fig03_PanelF
Panel F
ON					OFF
	All Chirps	"++"	"--"	"+-"		All Chirps	"++"	"--"	"+-"
	FI-score	FI-score		FI-score		FI-score	FI-score		FI-score
Cell #1	0.230705	0.245121	0.481324	0.131318	Cell #1	0.144962	0.111483	0.130711	0.162861
Cell #2	0.250287	0.175963	0.0191061	0.364852	Cell #2	0.170235	0.0499623	0.574806	0.0636234
Cell #3	0.202136	0.128673	0.0023262	0.304614	Cell #3	0.186857	0.31628	0.293348	0.0983893
Cell #4	0.152624	0.231127	0.138833	0.128357	Cell #4	0.173937	0.334298	0.263767	0.0801155
Cell #5	0.158317	0.34054	0.203412	0.0730719	Cell #5	0.171738	0.193141	0.435068	0.0649631
Cell #6	0.320181	0.310538	0.688662	0.185616	Cell #6	0.206859	0.075171	0.429565	0.172727
Cell #7	0.230894	0.426972	0.214983	0.163332	Cell #7	0.202107	0.213023	0.430826	0.112244
Cell #8	0.129562	0.221294	0.177828	0.0770631	Cell #8	0.157558	0.161397	0.272721	0.112932
Cell #9	0.2272	0.4413	0.32274	0.111085	Cell #9	0.0695779	0.0555795	0.0303332	0.089544
Cell #10	0.168166	0.308916	0.265371	0.0789331	Mean	0.1649	0.1678	0.3179	0.1064
Cell #11	0.257151	0.532951	0.402878	0.0990775	SEM	0.0136	0.0355	0.0563	0.013
Cell #12	0.115869	0.181178	0.087577	0.101987
Cell #13	0.0641468	0.0588377	0.1961	0.0166553
Cell #14	0.102972	0.0717014	0.368044	0.0152973
Cell #15	0.178383	0.214381	0.245539	0.139699
Cell #16	0.290382	0.181405	0.63601	0.201637
Cell #17	0.228706	0.207742	0.321055	0.201937
Cell #18	0.23058	0.188978	0.393794	0.184975
Cell #19	0.266254	0.458065	0.373314	0.154178
Cell #20	0.248064	0.28702	0.0679876	0.300985
Cell #21	0.189116	0.205249	0.239941	0.164007
Cell #22	0.217524	0.184747	0.472888	0.134055
Mean	0.2027	0.2547	0.2873	0.1515
SEM	0.0136	0.0263	0.0388	0.0187
after calculating the ratio between response and input waveform distances values that were greater than 1 were replaced by 1
