# Supplementary material for: Neural correlations enable invariant coding and perception of natural stimuli in weakly electric fish
Source: eLife. 2016 Apr 29;5:e12993. doi: 10.7554/eLife.12993 (PMC4851552; doi:10.7554/eLife.12993)
Supplement: Figure 3—figure supplement 1—source data 1. — DOI: http://dx.doi.org/10.7554/eLife.12993.013 [file elife-12993-fig3-figsupp1-data1.xlsx]

## Sheet: supplFig02_PanelA
Panel A
Population averaged PSTHs (solid lines)																								Mean Beat Firing Rate (dotted lines)
Chirp #1			Chirp #2			Chirp #3			Chirp #4			Chirp #5			Chirp #6			Chirp #7			Chirp #8			ON	OFF
Time	On Cells	Off Cells	Time	On Cells	Off Cells	Time	On Cells	Off Cells	Time	On Cells	Off Cells	Time	On Cells	Off Cells	Time	On Cells	Off Cells	Time	On Cells	Off Cells	Time	On Cells	Off Cells	9.3091	18.7
1.11022e-16	5.09955	49.205	1.11022e-16	7.28474	56.774	1.11022e-16	5.55794	34.3404	1.11022e-16	9.90056	24.3051	1.11022e-16	77.4899	6.54467	1.11022e-16	56.9326	6.52512	1.11022e-16	47.0728	2.24521	1.11022e-16	13.0236	3.33785
0.0001	5.04439	49.5776	0.0001	7.42386	57.0409	0.0001	5.59686	34.5896	0.0001	9.74517	24.2526	0.0001	78.7089	6.33424	0.0001	57.1884	6.30734	0.0001	46.8309	2.25387	0.0001	12.7997	3.33955
0.0002	5.0055	50.1356	0.0002	7.57854	57.3177	0.0002	5.65043	34.7966	0.0002	9.58695	24.1804	0.0002	80.0054	6.0896	0.0002	57.3771	6.05257	0.0002	46.4382	2.26578	0.0002	12.6067	3.34189
0.0003	5.00225	50.9647	0.0003	7.7413	57.5757	0.0003	5.72415	34.8968	0.0003	9.44469	24.081	0.0003	81.3026	5.81415	0.0003	57.5064	5.76318	0.0003	45.8778	2.28217	0.0003	12.4363	3.3451
0.0004	5.03433	52.0933	0.0004	7.89382	57.7843	0.0004	5.81394	34.9006	0.0004	9.31546	23.9442	0.0004	82.5467	5.53672	0.0004	57.6597	5.49516	0.0004	45.1737	2.30474	0.0004	12.2477	3.34953
0.0005	5.08164	53.4088	0.0005	8.04008	57.9078	0.0005	5.90562	34.8657	0.0005	9.19763	23.7559	0.0005	83.7254	5.22877	0.0005	57.9114	5.3067	0.0005	44.3706	2.3358	0.0005	12.0215	3.35563
0.0006	5.13735	54.7892	0.0006	8.18344	57.9304	0.0006	5.99694	34.8169	0.0006	9.10249	23.4968	0.0006	84.8548	4.85859	0.0006	58.2638	5.20698	0.0006	43.5612	2.37855	0.0006	11.7694	3.36402
0.0007	5.20719	56.2051	0.0007	8.32698	57.8543	0.0007	6.09731	34.7207	0.0007	9.05533	23.1687	0.0007	85.9809	4.47386	0.0007	58.7066	5.18574	0.0007	42.8493	2.43738	0.0007	11.5122	3.37558
0.0008	5.28666	57.6878	0.0008	8.48545	57.7003	0.0008	6.20535	34.5385	0.0008	9.08637	22.7951	0.0008	87.1262	4.12074	0.0008	59.2618	5.24081	0.0008	42.2553	2.51837	0.0008	11.2704	3.39148
0.0009	5.37225	59.1613	0.0009	8.65179	57.5383	0.0009	6.3088	34.2803	0.0009	9.21052	22.3947	0.0009	88.268	3.82008	0.0009	59.8931	5.37784	0.0009	41.7296	2.62983	0.0009	11.0657	3.41336
0.001	5.47276	60.4913	0.001	8.79632	57.466	0.001	6.4066	33.9765	0.001	9.41715	21.9548	0.001	89.3369	3.56952	0.001	60.5134	5.58234	0.001	41.2299	2.78325	0.001	10.9122	3.44348
0.0011	5.58684	61.6431	0.0011	8.89883	57.5618	0.0011	6.50883	33.6532	0.0011	9.68075	21.4302	0.0011	90.3024	3.34326	0.0011	61.0813	5.8182	0.0011	40.7399	2.96581	0.0011	10.7825	3.48494
0.0012	5.71453	62.5924	0.0012	8.95818	57.8355	0.0012	6.626	33.3342	0.0012	9.98167	20.8242	0.0012	91.2288	3.11803	0.0012	61.5968	6.0525	0.0012	40.2792	3.13915	0.0012	10.6163	3.542
0.0013	5.86899	63.2938	0.0013	8.99218	58.2295	0.0013	6.77017	33.0154	0.0013	10.3158	20.1314	0.0013	92.1765	2.89922	0.0013	62.0895	6.25217	0.0013	39.8706	3.29249	0.0013	10.3966	3.62054
0.0014	6.04271	63.7911	0.0014	9.01601	58.67	0.0014	6.95619	32.6638	0.0014	10.7175	19.3664	0.0014	93.1493	2.72151	0.0014	62.5867	6.40918	0.0014	39.4955	3.44164	0.0014	10.1476	3.72863
0.0015	6.20679	64.2211	0.0015	9.04383	59.0879	0.0015	7.19149	32.2432	0.0015	11.2281	18.679	0.0015	94.0954	2.59518	0.0015	63.0694	6.5397	0.0015	39.1152	3.60192	0.0015	9.87863	3.87742
0.0016	6.35472	64.7425	0.0016	9.1019	59.412	0.0016	7.47692	31.7105	0.0016	11.8652	18.1703	0.0016	94.9484	2.50725	0.0016	63.4938	6.65714	0.0016	38.6907	3.78986	0.0016	9.5972	4.0822
0.0017	6.49004	65.4376	0.0017	9.20788	59.5897	0.0017	7.80676	31.0394	0.0017	12.6123	17.8163	0.0017	95.7025	2.44864	0.0017	63.845	6.7736	0.0017	38.2133	4.02478	0.0017	9.30939	4.33547
0.0018	6.60329	66.2634	0.0018	9.36098	59.6395	0.0018	8.17986	30.275	0.0018	13.4178	17.5806	0.0018	96.3769	2.41335	0.0018	64.1241	6.90107	0.0018	37.7274	4.30228	0.0018	9.00898	4.60612
0.0019	6.69442	67.2193	0.0019	9.54189	59.6522	0.0019	8.62294	29.5104	0.0019	14.2476	17.439	0.0019	96.9825	2.39772	0.0019	64.2897	7.05267	0.0019	37.2533	4.59373	0.0019	8.68845	4.86481
0.002	6.7728	68.4036	0.002	9.73412	59.6862	0.002	9.1465	28.8098	0.002	15.1053	17.3482	0.002	97.5231	2.40015	0.002	64.3237	7.24399	0.002	36.7421	4.87196	0.002	8.33818	5.10959
0.0021	6.84652	69.8238	0.0021	9.94577	59.7166	0.0021	9.69918	28.2154	0.0021	15.9971	17.2419	0.0021	97.9725	2.4209	0.0021	64.288	7.46614	0.0021	36.1411	5.10843	0.0021	7.95723	5.33706
0.0022	6.92316	71.3403	0.0022	10.1869	59.7463	0.0022	10.2092	27.7518	0.0022	16.9331	17.109	0.0022	98.2834	2.4621	0.0022	64.2025	7.68481	0.0022	35.412	5.29887	0.0022	7.56486	5.51345
0.0023	6.9989	72.8517	0.0023	10.459	59.8071	0.0023	10.6589	27.3713	0.0023	17.9277	16.993	0.0023	98.406	2.52799	0.0023	64.0232	7.89392	0.0023	34.5381	5.46289	0.0023	7.17916	5.65691
0.0024	7.05816	74.3994	0.0024	10.755	59.9053	0.0024	11.0828	26.949	0.0024	18.9312	16.9106	0.0024	98.3294	2.62535	0.0024	63.7434	8.11497	0.0024	33.5466	5.61738	0.0024	6.79553	5.81081
0.0025	7.09533	76.0567	0.0025	11.0467	60.0509	0.0025	11.5246	26.3842	0.0025	19.8598	16.8533	0.0025	98.0691	2.7642	0.0025	63.3577	8.37073	0.0025	32.4756	5.77823	0.0025	6.42126	5.99098
0.0026	7.12593	77.8515	0.0026	11.3293	60.2303	0.0026	12.0064	25.6474	0.0026	20.7038	16.8152	0.0026	97.6452	2.95884	0.0026	62.8497	8.68752	0.0026	31.367	5.96199	0.0026	6.07632	6.21597
0.0027	7.16483	79.7681	0.0027	11.6317	60.3762	0.0027	12.5193	24.777	0.0027	21.515	16.7924	0.0027	97.0608	3.22929	0.0027	62.2256	9.06936	0.0027	30.2705	6.18759	0.0027	5.76028	6.50892
0.0028	7.20431	81.7181	0.0028	11.9734	60.4465	0.0028	13.0575	23.8552	0.0028	22.3418	16.7825	0.0028	96.3025	3.5748	0.0028	61.5265	9.49836	0.0028	29.2369	6.47825	0.0028	5.46402	6.87142
0.0029	7.22505	83.5305	0.0029	12.3661	60.5056	0.0029	13.6414	22.9298	0.0029	23.2108	16.756	0.0029	95.3976	3.94516	0.0029	60.7974	10.0187	0.0029	28.2768	6.86386	0.0029	5.19212	7.28357
0.003	7.22919	85.0772	0.003	12.8269	60.5596	0.003	14.3077	22.0487	0.003	24.1412	16.6529	0.003	94.3816	4.29272	0.003	60.0451	10.7125	0.003	27.3499	7.35555	0.003	4.96339	7.75922
0.0031	7.25224	86.3173	0.0031	13.3799	60.5282	0.0031	15.0899	21.2641	0.0031	25.1587	16.4341	0.0031	93.2551	4.62467	0.0031	59.274	11.5939	0.0031	26.4426	7.94673	0.0031	4.77768	8.34732
0.0032	7.31997	87.2643	0.0032	14.0585	60.4081	0.0032	16.0216	20.6096	0.0032	26.2978	16.0769	0.0032	92.0192	4.97517	0.0032	58.5218	12.6395	0.0032	25.5551	8.64107	0.0032	4.61587	9.07981
0.0033	7.42765	87.9868	0.0033	14.8975	60.2158	0.0033	17.1053	20.1037	0.0033	27.5939	15.5732	0.0033	90.7105	5.3803	0.0033	57.8396	13.7851	0.0033	24.6429	9.39567	0.0033	4.4613	9.97491
0.0034	7.55127	88.5878	0.0034	15.8897	59.9027	0.0034	18.3005	19.7227	0.0034	29.0399	14.9571	0.0034	89.3579	5.88174	0.0034	57.2158	14.9487	0.0034	23.6589	10.1453	0.0034	4.29808	11.0675
0.0035	7.66848	89.1293	0.0035	16.9852	59.4366	0.0035	19.578	19.4276	0.0035	30.586	14.3079	0.0035	88.0094	6.53112	0.0035	56.6095	16.1069	0.0035	22.5953	10.9098	0.0035	4.12109	12.3272
0.0036	7.77963	89.5812	0.0036	18.1447	58.8554	0.0036	20.9174	19.1879	0.0036	32.2041	13.7018	0.0036	86.7133	7.39527	0.0036	56.0052	17.2648	0.0036	21.5064	11.7394	0.0036	3.93551	13.6549
0.0037	7.89617	90.0186	0.0037	19.3588	58.185	0.0037	22.2926	18.979	0.0037	33.9087	13.1337	0.0037	85.4299	8.44878	0.0037	55.3873	18.4842	0.0037	20.4673	12.6336	0.0037	3.74563	15.0157
0.0038	8.0184	90.6294	0.0038	20.659	57.4992	0.0038	23.7051	18.7794	0.0038	35.7349	12.545	0.0038	84.0971	9.57134	0.0038	54.7391	19.8335	0.0038	19.488	13.5988	0.0038	3.567	16.4639
0.0039	8.1355	91.448	0.0039	22.0738	56.8992	0.0039	25.1948	18.5685	0.0039	37.6718	11.8751	0.0039	82.6362	10.7356	0.0039	54.0173	21.28	0.0039	18.5496	14.6771	0.0039	3.41631	18.0913
0.004	8.24784	92.3584	0.004	23.5734	56.3517	0.004	26.7863	18.3247	0.004	39.6264	11.1124	0.004	81.014	12.0041	0.004	53.1943	22.7439	0.004	17.6607	15.865	0.004	3.28976	19.8368
0.0041	8.37867	93.2543	0.0041	25.0898	55.7718	0.0041	28.4448	18.0227	0.0041	41.5309	10.3212	0.0041	79.3675	13.4503	0.0041	52.3025	24.1472	0.0041	16.8352	17.1421	0.0041	3.17432	21.5083
0.0042	8.56485	94.0562	0.0042	26.5571	55.1284	0.0042	30.1187	17.6603	0.0042	43.3823	9.56305	0.0042	77.8313	15.1372	0.0042	51.3552	25.4626	0.0042	16.0815	18.5538	0.0042	3.05811	23.0778
0.0043	8.82553	94.7038	0.0043	27.9507	54.441	0.0043	31.7931	17.2571	0.0043	45.1726	8.8743	0.0043	76.3643	17.1242	0.0043	50.3486	26.7685	0.0043	15.4041	20.1597	0.0043	2.94087	24.6209
0.0044	9.15248	95.178	0.0044	29.3088	53.7532	0.0044	33.4532	16.8003	0.0044	46.9221	8.2984	0.0044	74.8505	19.4155	0.0044	49.296	28.1993	0.0044	14.7917	21.925	0.0044	2.83391	26.1536
0.0045	9.54423	95.5276	0.0045	30.701	53.0801	0.0045	35.0828	16.2715	0.0045	48.6941	7.86186	0.0045	73.2279	21.8755	0.0045	48.171	29.8163	0.0045	14.228	23.717	0.0045	2.73793	27.6336
0.0046	10.0177	95.8171	0.0046	32.1654	52.4095	0.0046	36.7092	15.6735	0.0046	50.507	7.54834	0.0046	71.5047	24.3855	0.0046	46.9279	31.586	0.0046	13.6784	25.4626	0.0046	2.64304	29.0415
0.0047	10.5983	96.0478	0.0047	33.6655	51.701	0.0047	38.3478	15.0018	0.0047	52.3254	7.32556	0.0047	69.7141	26.918	0.0047	45.5674	33.4904	0.0047	13.1098	27.1987	0.0047	2.55118	30.3793
0.0048	11.2873	96.2148	0.0048	35.1335	50.8531	0.0048	39.98	14.3018	0.0048	54.1258	7.1706	0.0048	67.8824	29.3906	0.0048	44.1484	35.4967	0.0048	12.5337	28.9609	0.0048	2.46459	31.6132
0.0049	12.0503	96.278	0.0049	36.5334	49.7785	0.0049	41.6219	13.6442	0.0049	55.883	7.0675	0.0049	66.055	31.772	0.0049	42.7235	37.5255	0.0049	11.9728	30.7592	0.0049	2.37436	32.7844
0.005	12.8956	96.1298	0.005	37.8455	48.5095	0.005	43.3489	13.0186	0.005	57.544	7.00567	0.005	64.2426	34.1355	0.005	41.2866	39.557	0.005	11.4279	32.5784	0.005	2.28289	34.0135
0.0051	13.8635	95.6975	0.0051	39.0879	47.1444	0.0051	45.2334	12.3606	0.0051	59.1159	6.97872	0.0051	62.3874	36.4673	0.0051	39.8418	41.6286	0.0051	10.9012	34.3771	0.0051	2.19246	35.3984
0.0052	14.9367	94.9654	0.0052	40.3183	45.7712	0.0052	47.2822	11.6883	0.0052	60.6436	6.98389	0.0052	60.4854	38.6642	0.0052	38.4157	43.7535	0.0052	10.3971	36.1116	0.0052	2.09378	36.9386
0.0053	16.0385	93.9438	0.0053	41.5932	44.506	0.0053	49.4724	11.104	0.0053	62.1323	6.99312	0.0053	58.575	40.695	0.0053	37.0255	45.893	0.0053	9.89885	37.7605	0.0053	1.98837	38.564
0.0054	17.1068	92.6991	0.0054	42.9502	43.4472	0.0054	51.7954	10.6333	0.0054	63.5948	6.97877	0.0054	56.6465	42.683	0.0054	35.6799	48.0387	0.0054	9.40185	39.379	0.0054	1.88878	40.1845
0.0055	18.1697	91.3034	0.0055	44.412	42.6003	0.0055	54.2097	10.1992	0.0055	65.0297	6.96795	0.0055	54.7003	44.8328	0.0055	34.3693	50.2399	0.0055	8.91346	40.9907	0.0055	1.79646	41.6811
0.0056	19.2782	89.7559	0.0056	45.977	41.8781	0.0056	56.6362	9.75704	0.0056	66.4326	6.98814	0.0056	52.7701	47.3085	0.0056	33.0756	52.4657	0.0056	8.43019	42.5615	0.0056	1.7019	43.0076
0.0057	20.4293	88.069	0.0057	47.5841	41.1777	0.0057	59.0439	9.34704	0.0057	67.8542	7.01283	0.0057	50.8677	50.0789	0.0057	31.771	54.6308	0.0057	7.9491	44.11	0.0057	1.59537	44.1862
0.0058	21.6246	86.3262	0.0058	49.1764	40.4841	0.0058	61.4819	8.98419	0.0058	69.3123	6.98738	0.0058	48.9728	53.029	0.0058	30.4265	56.6721	0.0058	7.46745	45.6241	0.0058	1.46591	45.2525
0.0059	22.8585	84.6628	0.0059	50.7542	39.8117	0.0059	64.014	8.65974	0.0059	70.7815	6.88057	0.0059	47.0773	56.0907	0.0059	29.0556	58.5425	0.0059	6.99414	47.0309	0.0059	1.31189	46.2876
0.006	24.0825	83.1934	0.006	52.3628	39.1199	0.006	66.6317	8.39747	0.006	72.2609	6.71002	0.006	45.2086	59.0932	0.006	27.6929	60.2914	0.006	6.53894	48.275	0.006	1.14084	47.3409
0.0061	25.2705	81.9383	0.0061	54.0625	38.3376	0.0061	69.2419	8.19899	0.0061	73.7742	6.51533	0.0061	43.3613	61.9737	0.0061	26.35	62.0418	0.0061	6.09009	49.3988	0.0061	0.970259	48.4063
0.0062	26.4396	80.9399	0.0062	55.9114	37.4127	0.0062	71.7858	8.04385	0.0062	75.3485	6.30507	0.0062	41.474	64.8287	0.0062	25.029	63.8879	0.0062	5.61309	50.5179	0.0062	0.829364	49.4793
0.0063	27.6048	80.2384	0.0063	57.9593	36.336	0.0063	74.3029	7.91611	0.0063	76.9352	6.08618	0.0063	39.5279	67.6374	0.0063	23.6994	65.8769	0.0063	5.09393	51.7188	0.0063	0.727046	50.5273
0.0064	28.7925	79.7044	0.0064	60.2182	35.1394	0.0064	76.8185	7.8026	0.0064	78.4521	5.89331	0.0064	37.5565	70.3745	0.0064	22.3178	68.0133	0.0064	4.56104	53.0395	0.0064	0.652775	51.5438
0.0065	30.0313	79.1399	0.0065	62.6868	33.8999	0.0065	79.3224	7.69165	0.0065	79.915	5.73521	0.0065	35.6027	73.093	0.0065	20.894	70.2884	0.0065	4.05314	54.4444	0.0065	0.598908	52.519
0.0066	31.3318	78.4011	0.0066	65.3734	32.7188	0.0066	81.7683	7.57183	0.0066	81.4159	5.5956	0.0066	33.711	75.7582	0.0066	19.4686	72.6789	0.0066	3.61154	55.8778	0.0066	0.559898	53.3818
0.0067	32.6876	77.4406	0.0067	68.3089	31.6746	0.0067	84.1038	7.43081	0.0067	83.0158	5.46011	0.0067	31.8854	78.2726	0.0067	18.0588	75.1163	0.0067	3.24925	57.3443	0.0067	0.531732	54.1353
0.0068	34.0275	76.2739	0.0068	71.5266	30.7742	0.0068	86.3236	7.25408	0.0068	84.6571	5.3148	0.0068	30.1135	80.5807	0.0068	16.648	77.5086	0.0068	2.94069	58.8806	0.0068	0.51151	54.8569
0.0069	35.2791	74.8665	0.0069	75.0066	29.982	0.0069	88.434	7.02345	0.0069	86.263	5.1447	0.0069	28.4	82.6341	0.0069	15.2664	79.816	0.0069	2.66578	60.4447	0.0069	0.497151	55.5924
0.007	36.4307	73.1882	0.007	78.6862	29.3023	0.007	90.4535	6.74377	0.007	87.882	4.96092	0.007	26.7675	84.4439	0.007	13.9942	82.0759	0.007	2.41964	61.9688	0.007	0.487178	56.3603
0.0071	37.5073	71.2947	0.0071	82.3942	28.7223	0.0071	92.4143	6.44344	0.0071	89.6222	4.80169	0.0071	25.2233	86.0822	0.0071	12.8406	84.3493	0.0071	2.20032	63.5239	0.0071	0.480563	57.2396
0.0072	38.5497	69.3344	0.0072	85.9276	28.1538	0.0072	94.3664	6.12014	0.0072	91.5223	4.67924	0.0072	23.7606	87.5459	0.0072	11.7806	86.6987	0.0072	2.00862	65.213	0.0072	0.476625	58.3494
0.0073	39.6064	67.42	0.0073	89.2641	27.5097	0.0073	96.3351	5.76917	0.0073	93.5324	4.58095	0.0073	22.3926	88.7856	0.0073	10.8219	89.1085	0.0073	1.83653	67.0384	0.0073	0.474961	59.7182
0.0074	40.7397	65.5545	0.0074	92.4898	26.7235	0.0074	98.3359	5.44018	0.0074	95.6019	4.49672	0.0074	21.0954	89.8146	0.0074	9.95957	91.5124	0.0074	1.67803	68.9307	0.0074	0.475397	61.2867
0.0075	41.9724	63.7461	0.0075	95.6326	25.7717	0.0075	100.364	5.1851	0.0075	97.6749	4.41786	0.0075	19.8408	90.7101	0.0075	9.17493	93.9575	0.0075	1.54019	70.8558	0.0075	0.47798	62.9876
0.0076	43.2445	61.923	0.0076	98.6533	24.6992	0.0076	102.372	5.00624	0.0076	99.684	4.33627	0.0076	18.6399	91.5358	0.0076	8.44572	96.4955	0.0076	1.42052	72.7833	0.0076	0.482975	64.7673
0.0077	44.4996	59.9261	0.0077	101.559	23.5958	0.0077	104.331	4.88521	0.0077	101.625	4.24355	0.0077	17.5096	92.2908	0.0077	7.75537	99.0445	0.0077	1.3067	74.597	0.0077	0.490896	66.6374
0.0078	45.7733	57.7501	0.0078	104.426	22.5479	0.0078	106.256	4.80954	0.0078	103.535	4.13014	0.0078	16.4621	92.9385	0.0078	7.1147	101.438	0.0078	1.19872	76.2262	0.0078	0.502558	68.6475
0.0079	47.1033	55.5426	0.0079	107.304	21.5336	0.0079	108.159	4.74286	0.0079	105.412	4.01298	0.0079	15.4833	93.4883	0.0079	6.53963	103.522	0.0079	1.10885	77.6958	0.0079	0.519161	70.7471
0.008	48.4626	53.4482	0.008	110.162	20.5341	0.008	110	4.62113	0.008	107.19	3.93718	0.008	14.5542	93.997	0.008	6.02947	105.282	0.008	1.03954	79.0711	0.008	0.542416	72.8092
0.0081	49.8391	51.5371	0.0081	112.932	19.6182	0.0081	111.76	4.43181	0.0081	108.831	3.92353	0.0081	13.6611	94.4882	0.0081	5.57847	106.786	0.0081	0.98366	80.3794	0.0081	0.574714	74.7315
0.0082	51.2809	49.8128	0.0082	115.512	18.7774	0.0082	113.467	4.21259	0.0082	110.34	3.97063	0.0082	12.7822	94.9839	0.0082	5.17532	108.044	0.0082	0.935453	81.5838	0.0082	0.61938	76.4833
0.0083	52.8312	48.298	0.0083	117.758	17.9537	0.0083	115.169	3.99811	0.0083	111.685	4.05473	0.0083	11.8973	95.5351	0.0083	4.79021	109.102	0.0083	0.88996	82.7225	0.0083	0.681012	77.959
0.0084	54.4974	47.0083	0.0084	119.599	17.1481	0.0084	116.864	3.82346	0.0084	112.876	4.12731	0.0084	10.9971	96.1699	0.0084	4.4069	110.095	0.0084	0.842498	83.827	0.0084	0.765954	78.9672
0.0085	56.2639	45.9252	0.0085	121.071	16.3634	0.0085	118.494	3.69925	0.0085	114.024	4.16725	0.0085	10.0943	96.8394	0.0085	4.03273	111.098	0.0085	0.788182	84.8393	0.0085	0.882946	79.5832
0.0086	58.102	45.0518	0.0086	122.279	15.5761	0.0086	120.028	3.6127	0.0086	115.235	4.17867	0.0086	9.20126	97.3838	0.0086	3.66426	112.071	0.0086	0.721421	85.7493	0.0086	1.03234	80.042
0.0087	60.0138	44.298	0.0087	123.265	14.791	0.0087	121.47	3.55491	0.0087	116.517	4.16272	0.0087	8.33123	97.716	0.0087	3.28697	112.886	0.0087	0.647041	86.5648	0.0087	1.19441	80.4479
0.0088	62.0323	43.472	0.0088	123.955	14.0129	0.0088	122.819	3.51993	0.0088	117.814	4.11778	0.0088	7.49997	97.9275	0.0088	2.8971	113.397	0.0088	0.580777	87.227	0.0088	1.35076	80.8142
0.0089	64.1547	42.4887	0.0089	124.328	13.2475	0.0089	124.025	3.50415	0.0089	119.098	4.03922	0.0089	6.72719	98.0973	0.0089	2.52472	113.6	0.0089	0.527505	87.6895	0.0089	1.50579	81.1213
0.009	66.3188	41.3899	0.009	124.444	12.5592	0.009	125.048	3.50595	0.009	120.358	3.94754	0.009	6.0503	98.1855	0.009	2.20166	113.631	0.009	0.481743	87.9999	0.009	1.66375	81.458
0.0091	68.4899	40.234	0.0091	124.386	11.9912	0.0091	125.925	3.52551	0.0091	121.586	3.89048	0.0091	5.46983	98.0871	0.0091	1.91808	113.664	0.0091	0.438779	88.1903	0.0091	1.81752	81.9162
0.0092	70.646	39.0736	0.0092	124.23	11.5139	0.0092	126.698	3.56486	0.0092	122.766	3.89078	0.0092	4.9377	97.7917	0.0092	1.64477	113.759	0.0092	0.394194	88.2229	0.0092	1.95952	82.4287
0.0093	72.7165	37.9893	0.0093	124.042	11.078	0.0093	127.423	3.62804	0.0093	123.914	3.94844	0.0093	4.43426	97.3834	0.0093	1.36532	113.841	0.0093	0.343396	88.1013	0.0093	2.08098	82.9338
0.0094	74.6455	37.0698	0.0094	123.895	10.6387	0.0094	128.2	3.72155	0.0094	124.998	4.04083	0.0094	3.98954	96.8774	0.0094	1.09773	113.803	0.0094	0.281159	87.9272	0.0094	2.1827	83.3978
0.0095	76.4094	36.3062	0.0095	123.821	10.1793	0.0095	129.001	3.82642	0.0095	125.895	4.12026	0.0095	3.61627	96.1929	0.0095	0.872948	113.614	0.0095	0.212771	87.7399	0.0095	2.27516	83.8112
0.0096	77.9909	35.6198	0.0096	123.814	9.70982	0.0096	129.711	3.89628	0.0096	126.591	4.16633	0.0096	3.28771	95.2595	0.0096	0.691232	113.368	0.0096	0.154587	87.4343	0.0096	2.35617	84.1881
0.0097	79.3656	34.9687	0.0097	123.871	9.26765	0.0097	130.345	3.9383	0.0097	127.217	4.18377	0.0097	2.98174	94.1241	0.0097	0.533876	113.097	0.0097	0.112314	87.0076	0.0097	2.41069	84.51
0.0098	80.5581	34.3428	0.0098	124.011	8.92165	0.0098	130.99	4.014	0.0098	127.873	4.17438	0.0098	2.69027	92.9557	0.0098	0.396382	112.744	0.0098	0.0816011	86.5588	0.0098	2.44431	84.8101
0.0099	81.691	33.7638	0.0099	124.283	8.69338	0.0099	131.633	4.13117	0.0099	128.578	4.13719	0.0099	2.39499	91.8914	0.0099	0.287988	112.359	0.0099	0.0592867	86.1275	0.0099	2.4839	85.1192
0.01	82.8109	33.2862	0.01	124.715	8.55934	0.01	132.174	4.24469	0.01	129.348	4.06838	0.01	2.08891	90.9645	0.01	0.209236	111.989	0.01	0.0430743	85.7837	0.01	2.54522	85.412
0.0101	83.8341	32.9181	0.0101	125.259	8.47716	0.0101	132.53	4.33764	0.0101	130.167	3.96087	0.0101	1.78729	90.2228	0.0101	0.15202	111.594	0.0101	0.0312953	85.6349	0.0101	2.6229	85.6614
0.0102	84.7021	32.593	0.0102	125.852	8.38119	0.0102	132.69	4.4196	0.0102	131.004	3.80358	0.0102	1.49419	89.7898	0.0102	0.110449	111.192	0.0102	0.0227374	85.7515	0.0102	2.70153	85.8645
0.0103	85.4109	32.2203	0.0103	126.486	8.23297	0.0103	132.706	4.49901	0.0103	131.827	3.60892	0.0103	1.21453	89.7355	0.0103	0.0802474	110.827	0.0103	0.0165197	86.1171	0.0103	2.7775	86.0423
0.0104	85.9983	31.7617	0.0104	127.145	8.01723	0.0104	132.602	4.58403	0.0104	132.57	3.41404	0.0104	0.966309	89.8255	0.0104	0.0583046	110.432	0.0104	0.0120022	86.6262	0.0104	2.85865	86.2415
0.0105	86.4895	31.2556	0.0105	127.767	7.74037	0.0105	132.416	4.68342	0.0105	133.214	3.22746	0.0105	0.759063	89.6403	0.0105	0.0423629	109.91	0.0105	0.00872014	87.3027	0.0105	2.94163	86.5685
0.0106	86.8884	30.7644	0.0106	128.346	7.45966	0.0106	132.256	4.80741	0.0106	133.791	3.02999	0.0106	0.583159	88.9605	0.0106	0.0307813	109.351	0.0106	0.00633555	88.159	0.0106	3.01157	87.0856
0.0107	87.2127	30.3234	0.0107	128.942	7.23198	0.0107	132.199	4.96875	0.0107	134.268	2.82988	0.0107	0.432189	87.8879	0.0107	0.0223679	108.925	0.0107	0.00460305	88.9687	0.0107	3.064	87.7601
0.0108	87.449	29.9155	0.0108	129.57	7.06249	0.0108	132.17	5.15547	0.0108	134.575	2.66373	0.0108	0.314005	86.5979	0.0108	0.0162566	108.731	0.0108	0.00334431	89.6152	0.0108	3.1043	88.5472
0.0109	87.563	29.499	0.0109	130.2	6.93373	0.0109	132.072	5.3296	0.0109	134.675	2.54302	0.0109	0.228141	85.2436	0.0109	0.0118186	108.778	0.0109	0.00242978	90.222	0.0109	3.13662	89.4421
0.011	87.5549	29.031	0.011	130.792	6.80387	0.011	131.942	5.48047	0.011	134.542	2.45533	0.011	0.165757	84.0574	0.011	0.00859699	108.986	0.011	0.00176534	90.8803	0.011	3.16429	90.4797
0.0111	87.4472	28.4632	0.0111	131.29	6.63095	0.0111	131.859	5.62361	0.0111	134.176	2.39163	0.0111	0.120434	83.0886	0.0111	0.00626022	109.232	0.0111	0.0012826	91.572	0.0111	3.19015	91.6524
0.0112	87.2404	27.7372	0.0112	131.652	6.45436	0.0112	131.828	5.77376	0.0112	133.595	2.34536	0.0112	0.0875071	82.209	0.0112	0.00456778	109.399	0.0112	0.000931861	92.254	0.0112	3.21688	92.938
0.0113	86.9251	26.8641	0.0113	131.88	6.34169	0.0113	131.797	5.94637	0.0113	132.882	2.31177	0.0113	0.0635865	81.3852	0.0113	0.00334548	109.39	0.0113	0.000677037	92.8248	0.0113	3.24721	94.383
0.0114	86.5038	25.9542	0.0114	131.997	6.28134	0.0114	131.729	6.13061	0.0114	132.15	2.28739	0.0114	0.0462104	80.5897	0.0114	0.00246751	109.118	0.0114	0.000491897	93.2004	0.0114	3.28427	95.9361
0.0115	86.0151	25.1138	0.0115	132.027	6.20991	0.0115	131.594	6.28826	0.0115	131.37	2.26973	0.0115	0.0335906	79.7118	0.0115	0.0018435	108.612	0.0115	0.000357386	93.448	0.0115	3.33187	97.4712
0.0116	85.5022	24.371	0.0116	132.009	6.09148	0.0116	131.436	6.40697	0.0116	130.404	2.25695	0.0116	0.024428	78.7186	0.0116	0.00140924	107.992	0.0116	0.000259658	93.6787	0.0116	3.39492	98.9747
0.0117	85.0292	23.6778	0.0117	131.847	5.91385	0.0117	131.331	6.49895	0.0117	129.21	2.24775	0.0117	0.0177796	77.7364	0.0117	0.00112002	107.337	0.0117	0.000188655	93.8879	0.0117	3.47991	100.373
0.0118	84.7114	23.02	0.0118	131.313	5.68732	0.0118	131.306	6.57367	0.0118	127.912	2.24117	0.0118	0.0129613	76.8929	0.0118	0.000946084	106.694	0.0118	0.000137069	94.0397	0.0118	3.58388	101.552
0.0119	84.6211	22.4157	0.0119	130.353	5.44577	0.0119	131.368	6.63882	0.0119	126.621	2.23655	0.0119	0.00947691	76.2728	0.0119	0.000869519	106.111	0.0119	9.9591e-05	94.2356	0.0119	3.69414	102.576
0.012	84.7374	21.8314	0.012	129.114	5.19291	0.012	131.453	6.7011	0.012	125.274	2.2334	0.012	0.00696797	75.8981	0.012	0.00088245	105.614	0.012	7.23634e-05	94.5531	0.012	3.81035	103.579
0.0121	84.9203	21.2354	0.0121	127.831	4.93133	0.0121	131.455	6.76693	0.0121	123.733	2.2314	0.0121	0.0051762	75.673	0.0121	0.000986206	105.151	0.0121	5.25838e-05	94.9388	0.0121	3.93277	104.551
0.0122	85.0132	20.6236	0.0122	126.698	4.69126	0.0122	131.348	6.84308	0.0122	121.957	2.23034	0.0122	0.00391719	75.5172	0.0122	0.00119147	104.646	0.0122	3.82163e-05	95.3183	0.0122	4.05061	105.362
0.0123	84.9787	19.9903	0.0123	125.728	4.50519	0.0123	131.194	6.93738	0.0123	120.008	2.23012	0.0123	0.00306135	75.4432	0.0123	0.00151936	104.134	0.0123	2.77822e-05	95.6162	0.0123	4.1643	105.924
0.0124	84.8601	19.3273	0.0124	124.869	4.41114	0.0124	130.986	7.05955	0.0124	117.943	2.23071	0.0124	0.0025206	75.472	0.0124	0.00200363	103.647	0.0124	2.02075e-05	95.8345	0.0124	4.28555	106.268
0.0125	84.7155	18.5952	0.0125	124.148	4.39943	0.0125	130.67	7.19356	0.0125	115.818	2.23218	0.0125	0.00223929	75.6065	0.0125	0.00269412	103.107	0.0125	1.47127e-05	96.0244	0.0125	4.41514	106.484
0.0126	84.6001	17.8042	0.0126	123.631	4.41167	0.0126	130.259	7.29603	0.0126	113.731	2.23467	0.0126	0.00218845	75.8893	0.0126	0.00366191	102.428	0.0126	1.07322e-05	96.2339	0.0126	4.543	106.567
0.0127	84.5254	17.0445	0.0127	123.278	4.42055	0.0127	129.781	7.34892	0.0127	111.723	2.23845	0.0127	0.00236285	76.3493	0.0127	0.00500659	101.6	0.0127	7.85636e-06	96.5418	0.0127	4.67062	106.439
0.0128	84.4252	16.3522	0.0128	122.946	4.42697	0.0128	129.188	7.35767	0.0128	109.753	2.24389	0.0128	0.00278045	76.9482	0.0128	0.00686658	100.679	0.0128	5.78909e-06	96.9227	0.0128	4.79942	106.146
0.0129	84.2658	15.7134	0.0129	122.52	4.43158	0.0129	128.428	7.35177	0.0129	107.815	2.25156	0.0129	0.00348422	77.6619	0.0129	0.0094333	99.7132	0.0129	4.31765e-06	97.3013	0.0129	4.91927	105.827
0.013	84.1128	15.0909	0.013	121.944	4.43487	0.013	127.554	7.38779	0.013	105.969	2.26226	0.013	0.00454661	78.5066	0.013	0.0129709	98.7181	0.013	3.29061e-06	97.6595	0.013	5.03082	105.565
0.0131	84.0088	14.4776	0.0131	121.241	4.43718	0.0131	126.603	7.46944	0.0131	104.21	2.27707	0.0131	0.00607696	79.5121	0.0131	0.0178436	97.6768	0.0131	2.60226e-06	97.9484	0.0131	5.13384	105.418
0.0132	83.9314	13.925	0.0132	120.525	4.43874	0.0132	125.536	7.54795	0.0132	102.464	2.29753	0.0132	0.00823277	80.6961	0.0132	0.0245528	96.5964	0.0132	2.18174e-06	98.169	0.0132	5.21554	105.4
0.0133	83.8727	13.4047	0.0133	119.922	4.43972	0.0133	124.303	7.60281	0.0133	100.69	2.32574	0.0133	0.0112359	82.0089	0.0133	0.0337891	95.5661	0.0133	1.98577e-06	98.3441	0.0133	5.27265	105.48
0.0134	83.7799	12.806	0.0134	119.509	4.4402	0.0134	122.904	7.63965	0.0134	98.8827	2.3646	0.0134	0.0153956	83.3284	0.0134	0.0465032	94.6226	0.0134	1.99419e-06	98.4631	0.0134	5.31104	105.667
0.0135	83.5614	12.0672	0.0135	119.28	4.44025	0.0135	121.43	7.66228	0.0135	97.0068	2.41812	0.0135	0.0211398	84.5616	0.0135	0.0640035	93.7546	0.0135	2.20786e-06	98.5669	0.0135	5.33466	105.865
0.0136	83.2183	11.2267	0.0136	119.129	4.43987	0.0136	120.009	7.67302	0.0136	95.01	2.4918	0.0136	0.0290597	85.721	0.0136	0.0880914	93.0158	0.0136	2.64877e-06	98.6376	0.0136	5.34593	105.981
0.0137	82.7854	10.3981	0.0137	119.016	4.43902	0.0137	118.707	7.67298	0.0137	92.8505	2.59323	0.0137	0.0399707	86.8403	0.0137	0.121246	92.5016	0.0137	3.3623e-06	98.6538	0.0137	5.34603	105.997
0.0138	82.2532	9.66766	0.0138	118.978	4.43761	0.0138	117.505	7.66215	0.0138	90.5049	2.73284	0.0138	0.0549956	87.8917	0.0138	0.16688	92.3306	0.0138	4.4219e-06	98.7601	0.0138	5.33496	105.83
0.0139	81.6255	9.04595	0.0139	118.999	4.4355	0.0139	116.409	7.63942	0.0139	88.0124	2.92501	0.0139	0.0756809	88.8405	0.0139	0.22969	92.5138	0.0139	5.93662e-06	99.1106	0.0139	5.31159	105.378
0.014	80.9779	8.52618	0.014	119.056	4.43247	0.014	115.399	7.60245	0.014	85.4907	3.16092	0.014	0.104156	89.7271	0.014	0.304444	92.8701	0.014	8.06237e-06	99.6268	0.014	5.27349	104.62
0.0141	80.3725	8.08344	0.0141	119.169	4.4282	0.0141	114.36	7.54744	0.0141	83.0313	3.40767	0.0141	0.143351	90.6142	0.0141	0.375446	93.2644	0.0141	1.10179e-05	100.076	0.0141	5.21677	103.767
0.0142	79.8171	7.67216	0.0142	119.383	4.42226	0.0142	113.221	7.46871	0.0142	80.6733	3.66208	0.0142	0.1973	91.4502	0.0142	0.438306	93.7088	0.0142	1.51075e-05	100.361	0.0142	5.14727	103.073
0.0143	79.3598	7.25001	0.0143	119.721	4.41404	0.0143	111.956	7.35818	0.0143	78.4081	3.95033	0.0143	0.25986	92.0924	0.0143	0.499494	94.2204	0.0143	2.0752e-05	100.513	0.0143	5.08122	102.551
0.0144	79.0472	6.80213	0.0144	120.077	4.4027	0.0144	110.542	7.20446	0.0144	76.2479	4.30207	0.0144	0.314078	92.4925	0.0144	0.565309	94.7947	0.0144	2.85324e-05	100.573	0.0144	5.02354	102.121
0.0145	78.8704	6.3396	0.0145	120.301	4.38705	0.0145	109.067	7.02032	0.0145	74.2514	4.75353	0.0145	0.353839	92.806	0.0145	0.642524	95.3765	0.0145	3.92495e-05	100.722	0.0145	4.96828	101.795
0.0146	78.7996	5.872	0.0146	120.334	4.3655	0.0146	107.637	6.84399	0.0146	72.3765	5.29397	0.0146	0.383234	93.2082	0.0146	0.727391	95.8541	0.0146	5.40063e-05	101.116	0.0146	4.92146	101.597
0.0147	78.7924	5.40838	0.0147	120.167	4.33582	0.0147	106.244	6.68592	0.0147	70.5241	5.86468	0.0147	0.40529	93.7405	0.0147	0.805253	96.2481	0.0147	7.43216e-05	101.654	0.0147	4.90163	101.534
0.0148	78.7779	4.9582	0.0148	119.818	4.29496	0.0148	104.862	6.52982	0.0148	68.6554	6.4672	0.0148	0.422276	94.3719	0.0148	0.872427	96.7419	0.0148	0.000102286	102.191	0.0148	4.91847	101.658
0.0149	78.6609	4.53231	0.0149	119.31	4.23871	0.0149	103.524	6.38823	0.0149	66.7771	7.13496	0.0149	0.435941	94.9958	0.0149	0.935827	97.3864	0.0149	0.000140779	102.696	0.0149	4.962	101.952
0.015	78.3945	4.11547	0.015	118.684	4.16129	0.015	102.244	6.30375	0.015	64.8944	7.87951	0.015	0.447692	95.4477	0.015	1.00198	98.0479	0.015	0.000193761	103.106	0.015	5.01332	102.333
0.0151	77.9744	3.69335	0.0151	118.04	4.08332	0.0151	100.986	6.29628	0.0151	62.9892	8.72029	0.0151	0.458736	95.6313	0.0151	1.07769	98.6228	0.0151	0.000266686	103.322	0.0151	5.0777	102.754
0.0152	77.4278	3.30829	0.0152	117.428	4.05395	0.0152	99.723	6.33646	0.0152	61.0291	9.65809	0.0152	0.470212	95.5081	0.0152	1.17076	99.0845	0.0152	0.00036706	103.336	0.0152	5.18517	103.173
0.0153	76.8387	3.00643	0.0153	116.774	4.09874	0.0153	98.4436	6.37125	0.0153	59.0346	10.6465	0.0153	0.483301	95.0655	0.0153	1.27906	99.5091	0.0153	0.000505213	103.236	0.0153	5.3351	103.575
0.0154	76.2633	2.78527	0.0154	115.998	4.22232	0.0154	97.1443	6.37563	0.0154	57.0811	11.6442	0.0154	0.499349	94.4296	0.0154	1.39035	100.055	0.0154	0.000695365	103.069	0.0154	5.49611	104.002
0.0155	75.6894	2.62207	0.0155	115.091	4.4088	0.0155	95.8319	6.35005	0.0155	55.2014	12.6968	0.0155	0.520009	93.7921	0.0155	1.50439	100.749	0.0155	0.000957087	102.789	0.0155	5.64972	104.412
0.0156	75.0811	2.50002	0.0156	114.041	4.59162	0.0156	94.4997	6.29188	0.0156	53.3775	13.884	0.0156	0.547406	93.259	0.0156	1.63292	101.52	0.0156	0.00131732	102.453	0.0156	5.78832	104.762
0.0157	74.4344	2.40657	0.0157	112.881	4.70381	0.0157	93.1278	6.19514	0.0157	51.6089	15.2423	0.0157	0.584362	92.8327	0.0157	1.78917	102.363	0.0157	0.00181313	102.283	0.0157	5.91449	105.087
0.0158	73.7879	2.33209	0.0158	111.713	4.72834	0.0158	91.7269	6.07846	0.0158	49.9357	16.797	0.0158	0.634678	92.4691	0.0158	1.98921	103.219	0.0158	0.00249556	102.377	0.0158	6.02952	105.393
0.0159	73.2273	2.26891	0.0159	110.592	4.66773	0.0159	90.305	5.98701	0.0159	48.3845	18.4509	0.0159	0.703534	92.1024	0.0159	2.23025	104.007	0.0159	0.00343484	102.688	0.0159	6.12185	105.624
0.016	72.8116	2.21054	0.016	109.475	4.54433	0.016	88.8442	5.93997	0.016	46.9594	20.0026	0.016	0.798018	91.6662	0.016	2.47861	104.663	0.016	0.00472765	103.218	0.016	6.1893	105.691
0.0161	72.5099	2.15097	0.0161	108.314	4.40262	0.0161	87.3815	5.93249	0.0161	45.6541	21.4116	0.0161	0.916157	91.1442	0.0161	2.71307	105.114	0.0161	0.00650706	103.993	0.0161	6.23881	105.544
0.0162	72.3028	2.08407	0.0162	107.121	4.2566	0.0162	85.965	5.9638	0.0162	44.463	22.7085	0.0162	1.04672	90.5684	0.0162	2.94607	105.319	0.0162	0.0089562	104.979	0.0162	6.27547	105.166
0.0163	72.204	2.00294	0.0163	105.877	4.09125	0.0163	84.5894	6.03714	0.0163	43.392	23.884	0.0163	1.19145	90.0225	0.0163	3.1899	105.356	0.0163	0.0123271	106.048	0.0163	6.30306	104.548
0.0164	72.1918	1.89925	0.0164	104.559	3.91814	0.0164	83.2534	6.16004	0.0164	42.3894	24.9446	0.0164	1.35354	89.5361	0.0164	3.43456	105.402	0.0164	0.0169669	107.054	0.0164	6.32441	103.741
0.0165	72.218	1.76232	0.0165	103.185	3.77663	0.0165	81.9715	6.31657	0.0165	41.4105	25.8852	0.0165	1.52629	89.1449	0.0165	3.65845	105.489	0.0165	0.0233529	107.928	0.0165	6.34172	102.833
0.0166	72.2386	1.60664	0.0166	101.752	3.68074	0.0166	80.7288	6.46565	0.0166	40.4832	26.7453	0.0166	1.71578	88.9802	0.0166	3.84952	105.541	0.0166	0.0321425	108.675	0.0166	6.35678	101.844
0.0167	72.1737	1.47337	0.0167	100.324	3.62061	0.0167	79.5027	6.59405	0.0167	39.6174	27.5563	0.0167	1.92982	89.0535	0.0167	4.01575	105.591	0.0167	0.0442403	109.342	0.0167	6.35943	100.789
0.0168	71.9701	1.37738	0.0168	99.0702	3.59005	0.0168	78.2838	6.71497	0.0168	38.7706	28.2873	0.0168	2.14366	89.2296	0.0168	4.16254	105.702	0.0168	0.0608916	109.999	0.0168	6.33826	99.7283
0.0169	71.6417	1.3088	0.0169	98.0245	3.58591	0.0169	77.052	6.84086	0.0169	37.8792	28.9564	0.0169	2.32081	89.4122	0.0169	4.28162	105.829	0.0169	0.0838101	110.627	0.0169	6.30278	98.6399
0.017	71.2366	1.26057	0.017	97.0444	3.60776	0.017	75.8443	6.98468	0.017	36.9333	29.5753	0.017	2.45614	89.5915	0.017	4.37355	105.954	0.017	0.115355	111.12	0.017	6.26104	97.4402
0.0171	70.877	1.22773	0.0171	96.0058	3.65787	0.0171	74.7703	7.13265	0.0171	35.9758	30.0933	0.0171	2.56355	89.8145	0.0171	4.44778	106.093	0.0171	0.158772	111.385	0.0171	6.22044	96.1199
0.0172	70.6778	1.20688	0.0172	94.8836	3.74137	0.0172	73.8248	7.2428	0.0172	35.0017	30.5066	0.0172	2.65412	90.1614	0.0172	4.51196	106.143	0.0172	0.218531	111.392	0.0172	6.18849	94.7433
0.0173	70.6303	1.19589	0.0173	93.7026	3.86687	0.0173	72.8635	7.29789	0.0173	33.9811	30.8576	0.0173	2.73715	90.6678	0.0173	4.57269	105.968	0.0173	0.300782	111.228	0.0173	6.15021	93.3975
0.0174	70.6242	1.19363	0.0174	92.4699	4.04729	0.0174	71.7875	7.30359	0.0174	32.9609	31.1825	0.0174	2.82121	91.3001	0.0174	4.63622	105.521	0.0174	0.413991	111.019	0.0174	6.08996	92.0869
0.0175	70.5537	1.19986	0.0175	91.1757	4.32978	0.0175	70.5915	7.28907	0.0175	32.0115	31.5148	0.0175	2.91493	91.9233	0.0175	4.7091	104.842	0.0175	0.558114	110.801	0.0175	6.01324	90.7624
0.0176	70.3765	1.21523	0.0176	89.8036	4.71482	0.0176	69.3277	7.31003	0.0176	31.117	31.8887	0.0176	3.02796	92.3728	0.0176	4.79882	104.061	0.0176	0.712897	110.493	0.0176	5.93555	89.4877
0.0177	70.0859	1.24131	0.0177	88.3528	5.09911	0.0177	68.0648	7.3972	0.0177	30.2323	32.314	0.0177	3.17195	92.6662	0.0177	4.90292	103.383	0.0177	0.859182	110.008	0.0177	5.86058	88.2747
0.0178	69.6756	1.28079	0.0178	86.8378	5.43642	0.0178	66.8601	7.55956	0.0178	29.3481	32.7773	0.0178	3.3617	92.9768	0.0178	5.00873	102.939	0.0178	0.988635	109.409	0.0178	5.79231	86.9699
0.0179	69.1383	1.33774	0.0179	85.278	5.76146	0.0179	65.7299	7.78523	0.0179	28.4436	33.2691	0.0179	3.60505	93.365	0.0179	5.11544	102.74	0.0179	1.09119	108.806	0.0179	5.7471	85.5247
0.018	68.4772	1.41801	0.018	83.7118	6.07911	0.018	64.6164	8.04025	0.018	27.4842	33.7544	0.018	3.89197	93.6993	0.018	5.23402	102.766	0.018	1.1657	108.223	0.018	5.72032	84.0478
0.0181	67.6944	1.50128	0.0181	82.1416	6.36487	0.0181	63.475	8.3223	0.0181	26.4764	34.1972	0.0181	4.21688	93.8997	0.0181	5.365	103.106	0.0181	1.21983	107.657	0.0181	5.69749	82.5873
0.0182	66.7563	1.53894	0.0182	80.5462	6.61957	0.0182	62.317	8.66038	0.0182	25.4684	34.6145	0.0182	4.58986	93.9582	0.0182	5.49846	103.793	0.0182	1.25917	107.051	0.0182	5.68798	81.1357
0.0183	65.6246	1.53486	0.0183	78.9602	6.86942	0.0183	61.187	9.03213	0.0183	24.497	35.0494	0.0183	5.01418	93.7666	0.0183	5.63643	104.643	0.0183	1.28775	106.37	0.0183	5.70249	79.8296
0.0184	64.3818	1.5458	0.0184	77.4076	7.11155	0.0184	60.1441	9.36144	0.0184	23.5674	35.5465	0.0184	5.48675	93.2194	0.0184	5.79313	105.513	0.0184	1.30853	105.715	0.0184	5.74252	78.8491
0.0185	63.1923	1.60148	0.0185	75.9156	7.3137	0.0185	59.1745	9.62503	0.0185	22.6658	36.1285	0.0185	5.99773	92.3745	0.0185	5.96129	106.321	0.0185	1.32363	105.162	0.0185	5.8122	78.2075
0.0186	62.1091	1.70764	0.0186	74.5179	7.46808	0.0186	58.1784	9.85003	0.0186	21.7812	36.7695	0.0186	6.51782	91.4023	0.0186	6.11142	106.951	0.0186	1.33461	104.712	0.0186	5.91868	77.7817
0.0187	61.091	1.8466	0.0187	73.1875	7.59059	0.0187	57.1001	10.0596	0.0187	20.9397	37.421	0.0187	7.0187	90.4601	0.0187	6.2356	107.381	0.0187	1.34261	104.318	0.0187	6.07293	77.4135
0.0188	60.1384	1.97549	0.0188	71.9395	7.69383	0.0188	55.9572	10.2753	0.0188	20.1714	38.0644	0.0188	7.49343	89.6224	0.0188	6.34659	107.656	0.0188	1.34845	103.826	0.0188	6.25574	76.9792
0.0189	59.2468	2.07898	0.0189	70.8094	7.78843	0.0189	54.7491	10.4907	0.0189	19.4559	38.7087	0.0189	7.94409	88.8602	0.0189	6.45584	107.832	0.0189	1.35272	103.126	0.0189	6.41576	76.4341
0.019	58.3479	2.16774	0.019	69.7859	7.88413	0.019	53.5269	10.6709	0.019	18.7545	39.3345	0.019	8.38198	88.095	0.019	6.57457	107.986	0.019	1.35586	102.377	0.019	6.54604	75.8079
0.0191	57.4076	2.25088	0.0191	68.8573	7.99078	0.0191	52.4338	10.8057	0.0191	18.0537	39.8917	0.0191	8.82878	87.3054	0.0191	6.71501	108.132	0.0191	1.35821	101.816	0.0191	6.67171	75.0933
0.0192	56.4461	2.33697	0.0192	67.9632	8.11935	0.0192	51.5327	10.9092	0.0192	17.3513	40.3521	0.0192	9.28368	86.5529	0.0192	6.87992	108.258	0.0192	1.36	101.469	0.0192	6.79401	74.2168
0.0193	55.4697	2.43488	0.0193	67.0115	8.28307	0.0193	50.766	10.9918	0.0193	16.657	40.6771	0.0193	9.74673	85.903	0.0193	7.06288	108.319	0.0193	1.36141	101.246	0.0193	6.91381	73.1739
0.0194	54.4714	2.55467	0.0194	66.0445	8.4988	0.0194	50.0781	11.0622	0.0194	15.9695	40.8145	0.0194	10.2539	85.3746	0.0194	7.24764	108.207	0.0194	1.36259	101.065	0.0194	7.04346	72.0861
0.0195	53.4304	2.70868	0.0195	65.1851	8.76015	0.0195	49.445	11.1275	0.0195	15.2882	40.7785	0.0195	10.8223	84.942	0.0195	7.40642	107.91	0.0195	1.36367	100.879	0.0195	7.19629	71.0127
0.0196	52.3683	2.91276	0.0196	64.4501	9.03685	0.0196	48.8601	11.1946	0.0196	14.6483	40.651	0.0196	11.4285	84.532	0.0196	7.54387	107.542	0.0196	1.36475	100.669	0.0196	7.37634	69.9293
0.0197	51.3744	3.18791	0.0197	63.8221	9.30018	0.0197	48.3099	11.2702	0.0197	14.0424	40.5048	0.0197	12.0414	84.0453	0.0197	7.68584	107.206	0.0197	1.36594	100.414	0.0197	7.56706	68.8672
0.0198	50.5337	3.53386	0.0198	63.3069	9.52007	0.0198	47.7494	11.3621	0.0198	13.4197	40.3248	0.0198	12.6305	83.4031	0.0198	7.83525	106.897	0.0198	1.36737	100.116	0.0198	7.74128	67.8028
0.0199	49.8649	3.90046	0.0199	62.8629	9.69057	0.0199	47.1445	11.48	0.0199	12.7865	40.0924	0.0199	13.1745	82.5966	0.0199	7.99576	106.583	0.0199	1.36919	99.8007	0.0199	7.89356	66.6839
0.02	49.3343	4.23965	0.02	62.4213	9.82921	0.02	46.5147	11.6072	0.02	12.1828	39.8123	0.02	13.671	81.7142	0.02	8.17221	106.317	0.02	1.37157	99.5223	0.02	8.03956	65.5381
0.0201	48.9339	4.55777	0.0201	61.9131	9.95028	0.0201	45.9004	11.6996	0.0201	11.6283	39.4557	0.0201	14.1243	80.8367	0.0201	8.35937	106.13	0.0201	1.37478	99.3092	0.0201	8.18261	64.3905
0.0202	48.6461	4.85896	0.0202	61.2977	10.0662	0.0202	45.3086	11.7383	0.0202	11.1361	39.0432	0.0202	14.5459	79.9881	0.0202	8.56481	105.974	0.0202	1.37913	99.1107	0.0202	8.32575	63.2374
0.0203	48.4177	5.11704	0.0203	60.617	10.1604	0.0203	44.7252	11.7272	0.0203	10.714	38.6465	0.0203	14.9442	79.1955	0.0203	8.80966	105.746	0.0203	1.38507	98.9064	0.0203	8.48369	62.0458
0.0204	48.237	5.32999	0.0204	59.9764	10.1853	0.0204	44.1369	11.6652	0.0204	10.3537	38.282	0.0204	15.3016	78.5203	0.0204	9.09574	105.338	0.0204	1.39322	98.7326	0.0204	8.66102	60.836
0.0205	48.1439	5.51973	0.0205	59.4504	10.1436	0.0205	43.53	11.5744	0.0205	10.0416	37.8836	0.0205	15.6082	78.0644	0.0205	9.39402	104.707	0.0205	1.40442	98.5426	0.0205	8.86427	59.6837
0.0206	48.1404	5.70577	0.0206	59.0316	10.1166	0.0206	42.877	11.5026	0.0206	9.75712	37.4104	0.0206	15.8722	77.8381	0.0206	9.6884	103.817	0.0206	1.41981	98.2026	0.0206	9.09098	58.5275
0.0207	48.1444	5.90728	0.0207	58.6417	10.1873	0.0207	42.1575	11.4712	0.0207	9.47103	36.8708	0.0207	16.0972	77.7896	0.0207	9.9858	102.606	0.0207	1.44099	97.6491	0.0207	9.306	57.2768
0.0208	48.086	6.14499	0.0208	58.1822	10.3631	0.0208	41.4028	11.4769	0.0208	9.17729	36.2092	0.0208	16.2949	77.8853	0.0208	10.2934	101.119	0.0208	1.47013	96.8822	0.0208	9.49637	55.9174
0.0209	47.9476	6.44337	0.0209	57.6291	10.5763	0.0209	40.6639	11.5202	0.0209	8.88074	35.4434	0.0209	16.4854	78.0206	0.0209	10.6313	99.4906	0.0209	1.51023	95.8801	0.0209	9.6817	54.4237
0.021	47.7617	6.80453	0.021	57.0543	10.7631	0.021	39.9464	11.6056	0.021	8.57425	34.7232	0.021	16.6885	78.1238	0.021	11.0224	97.8381	0.021	1.56541	94.6256	0.021	9.88104	52.8421
0.0211	47.6027	7.17988	0.0211	56.5389	10.914	0.0211	39.2352	11.7133	0.0211	8.26137	34.0603	0.0211	16.9251	78.2339	0.0211	11.4836	96.3062	0.0211	1.64136	93.1038	0.0211	10.1032	51.2958
0.0212	47.5011	7.52229	0.0212	56.1	11.0446	0.0212	38.5388	11.7972	0.0212	7.94498	33.415	0.0212	17.2077	78.3339	0.0212	12.0274	95.0231	0.0212	1.73421	91.3583	0.0212	10.3477	49.8542
0.0213	47.4698	7.8384	0.0213	55.7041	11.1684	0.0213	37.844	11.8088	0.0213	7.60421	32.8353	0.0213	17.5304	78.3481	0.0213	12.6278	93.9425	0.0213	1.8301	89.6096	0.0213	10.6281	48.5119
0.0214	47.5406	8.16075	0.0214	55.3222	11.2981	0.0214	37.1262	11.7206	0.0214	7.22739	32.3474	0.0214	17.8913	78.2781	0.0214	13.2414	92.9246	0.0214	1.92722	88.0494	0.0214	10.9613	47.2453
0.0215	47.7209	8.49392	0.0215	54.8916	11.4471	0.0215	36.3933	11.5809	0.0215	6.83421	31.958	0.0215	18.3042	78.1166	0.0215	13.8728	91.9218	0.0215	2.03557	86.6316	0.0215	11.3467	46.0095
0.0216	47.9707	8.81503	0.0216	54.3328	11.602	0.0216	35.6401	11.4608	0.0216	6.43098	31.6558	0.0216	18.7531	77.7613	0.0216	14.5285	90.9453	0.0216	2.15459	85.2387	0.0216	11.7772	44.7919
0.0217	48.2104	9.12855	0.0217	53.6353	11.7217	0.0217	34.8358	11.3768	0.0217	5.99959	31.4669	0.0217	19.2023	77.1469	0.0217	15.1591	89.9517	0.0217	2.27315	83.7847	0.0217	12.2385	43.6673
0.0218	48.3946	9.46672	0.0218	52.8206	11.7899	0.0218	33.9444	11.3201	0.0218	5.55412	31.4576	0.0218	19.663	76.3819	0.0218	15.7359	88.8674	0.0218	2.39176	82.1769	0.0218	12.6963	42.6628
0.0219	48.5306	9.86437	0.0219	51.9454	11.8135	0.0219	32.9561	11.285	0.0219	5.1423	31.5697	0.0219	20.1708	75.6161	0.0219	16.2714	87.6951	0.0219	2.52261	80.4216	0.0219	13.1275	41.7323
0.022	48.6322	10.3338	0.022	51.0833	11.7951	0.022	31.9094	11.2677	0.022	4.7802	31.7003	0.022	20.743	74.8851	0.022	16.7624	86.3999	0.022	2.66749	78.681	0.022	13.5531	40.837
0.0221	48.7334	10.8377	0.0221	50.2625	11.7328	0.0221	30.8488	11.2951	0.0221	4.45397	31.8631	0.0221	21.3683	74.1709	0.0221	17.2126	84.9915	0.0221	2.81791	77.0907	0.0221	14.0169	39.9708
0.0222	48.833	11.3133	0.0222	49.4921	11.62	0.0222	29.8404	11.4273	0.0222	4.1651	32.0746	0.0222	22.0292	73.4286	0.0222	17.6449	83.668	0.0222	2.97766	75.6297	0.0222	14.555	39.1587
0.0223	48.8825	11.7241	0.0223	48.7631	11.4453	0.0223	28.991	11.6777	0.0223	3.91896	32.2996	0.0223	22.7118	72.6103	0.0223	18.0687	82.6363	0.0223	3.15148	74.2049	0.0223	15.1525	38.403
0.0224	48.8756	12.0835	0.0224	48.0353	11.1906	0.0224	28.377	11.9579	0.0224	3.7019	32.5039	0.0224	23.3577	71.7462	0.0224	18.4808	81.9902	0.0224	3.33388	72.7555	0.0224	15.754	37.7116
0.0225	48.8231	12.4287	0.0225	47.2574	10.8298	0.0225	27.9936	12.1537	0.0225	3.50329	32.6514	0.0225	23.9047	70.9188	0.0225	18.8653	81.6348	0.0225	3.53193	71.2752	0.0225	16.3396	37.0992
0.0226	48.743	12.7951	0.0226	46.4078	10.4114	0.0226	27.7311	12.2281	0.0226	3.32607	32.7002	0.0226	24.3508	70.1288	0.0226	19.2031	81.3618	0.0226	3.76601	69.8403	0.0226	16.9227	36.56
0.0227	48.6739	13.1919	0.0227	45.5276	10.0639	0.0227	27.4808	12.1887	0.0227	3.16369	32.6266	0.0227	24.7183	69.2949	0.0227	19.5174	81.0575	0.0227	4.03683	68.5606	0.0227	17.5165	36.124
0.0228	48.6554	13.6027	0.0228	44.6666	9.83742	0.0228	27.2284	12.0316	0.0228	2.99945	32.4517	0.0228	25.0217	68.3313	0.0228	19.8522	80.7762	0.0228	4.32548	67.4758	0.0228	18.1238	35.8324
0.0229	48.7325	14.0127	0.0229	43.8298	9.67993	0.0229	26.9715	11.769	0.0229	2.82813	32.2147	0.0229	25.2805	67.2244	0.0229	20.2186	80.6034	0.0229	4.63826	66.5315	0.0229	18.7251	35.6551
0.023	48.9248	14.3782	0.023	43.0363	9.54669	0.023	26.6953	11.4312	0.023	2.66719	31.9769	0.023	25.5098	66.0893	0.023	20.5841	80.4356	0.023	4.9723	65.6304	0.023	19.3004	35.4593
0.0231	49.2285	14.6797	0.0231	42.3565	9.45255	0.0231	26.4065	11.0405	0.0231	2.53516	31.7996	0.0231	25.6863	64.9804	0.0231	20.9045	80.0553	0.0231	5.28009	64.7943	0.0231	19.8622	35.1108
0.0232	49.6167	14.9769	0.0232	41.8256	9.41643	0.0232	26.1103	10.614	0.0232	2.43014	31.6645	0.0232	25.7696	63.8982	0.0232	21.1776	79.4519	0.0232	5.53484	64.1656	0.0232	20.4215	34.6021
0.0233	50.0355	15.3289	0.0233	41.4125	9.40602	0.0233	25.7998	10.1936	0.0233	2.34131	31.5293	0.0233	25.7567	62.9598	0.0233	21.4081	78.7636	0.0233	5.75107	63.7942	0.0233	20.9423	33.9381
0.0234	50.4697	15.7433	0.0234	41.1097	9.39165	0.0234	25.4898	9.85019	0.0234	2.25955	31.4085	0.0234	25.6814	62.2689	0.0234	21.573	77.9765	0.0234	5.95104	63.5846	0.0234	21.3846	33.0504
0.0235	50.8938	16.177	0.0235	40.9328	9.40044	0.0235	25.2184	9.60575	0.0235	2.17643	31.2897	0.0235	25.5709	61.7829	0.0235	21.6777	77.0956	0.0235	6.15532	63.3722	0.0235	21.7356	31.9334
0.0236	51.2461	16.5889	0.0236	40.8869	9.46189	0.0236	25.0164	9.43511	0.0236	2.0834	31.1035	0.0236	25.449	61.3947	0.0236	21.7561	76.2588	0.0236	6.37325	63.0209	0.0236	22.0079	30.6724
0.0237	51.4928	17.0214	0.0237	40.9792	9.55371	0.0237	24.8978	9.32067	0.0237	1.98259	30.8307	0.0237	25.3499	61.0642	0.0237	21.8282	75.4659	0.0237	6.59217	62.5516	0.0237	22.2295	29.3948
0.0238	51.6007	17.519	0.0238	41.1605	9.6282	0.0238	24.8624	9.25069	0.0238	1.88699	30.5005	0.0238	25.2752	60.8147	0.0238	21.8896	74.5779	0.0238	6.78783	62.0591	0.0238	22.4467	28.2551
0.0239	51.5692	18.0185	0.0239	41.356	9.66441	0.0239	24.8829	9.21794	0.0239	1.81018	30.1361	0.0239	25.1937	60.6204	0.0239	21.9233	73.5607	0.0239	6.94528	61.5498	0.0239	22.7169	27.336
0.024	51.4654	18.457	0.024	41.5391	9.66609	0.024	24.9148	9.21905	0.024	1.76762	29.7857	0.024	25.0736	60.4043	0.024	21.9327	72.5097	0.024	7.06902	60.9999	0.024	23.0444	26.6002
0.0241	51.3252	18.8511	0.0241	41.6934	9.6334	0.0241	24.9262	9.25415	0.0241	1.75496	29.5275	0.0241	24.8793	60.1154	0.0241	21.9422	71.4883	0.0241	7.1718	60.4671	0.0241	23.4046	25.9719
0.0242	51.146	19.2128	0.0242	41.8232	9.56297	0.0242	24.9183	9.32684	0.0242	1.74748	29.3923	0.0242	24.6023	59.7525	0.0242	21.9645	70.4771	0.0242	7.26419	59.9823	0.0242	23.7878	25.415
0.0243	50.9211	19.522	0.0243	41.9418	9.44757	0.0243	24.9255	9.44461	0.0243	1.73272	29.3946	0.0243	24.261	59.3357	0.0243	22.0019	69.4865	0.0243	7.3557	59.4672	0.0243	24.1865	24.9295
0.0244	50.6622	19.782	0.0244	42.0146	9.2753	0.0244	24.96	9.59098	0.0244	1.70917	29.592	0.0244	23.8554	58.9076	0.0244	22.0815	68.6431	0.0244	7.45575	58.8115	0.0244	24.5951	24.4939
0.0245	50.4131	19.9909	0.0245	42.0141	9.05704	0.0245	25.0021	9.72385	0.0245	1.67439	29.9475	0.0245	23.3904	58.5386	0.0245	22.2233	68.0317	0.0245	7.57464	57.9191	0.0245	24.9971	24.0919
0.0246	50.1596	20.1132	0.0246	41.9518	8.82749	0.0246	25.0327	9.82829	0.0246	1.62482	30.3262	0.0246	22.8884	58.3052	0.0246	22.3834	67.5608	0.0246	7.7246	56.841	0.0246	25.3871	23.7395
0.0247	49.8525	20.1327	0.0247	41.8565	8.62022	0.0247	25.0433	9.91507	0.0247	1.56705	30.6527	0.0247	22.3679	58.2689	0.0247	22.5199	67.0676	0.0247	7.90938	55.7238	0.0247	25.7819	23.4288
0.0248	49.4482	20.0801	0.0248	41.7652	8.47106	0.0248	25.035	9.9645	0.0248	1.51851	30.9034	0.0248	21.8572	58.4833	0.0248	22.6233	66.4728	0.0248	8.1129	54.6239	0.0248	26.1636	23.1566
0.0249	48.917	20.0358	0.0249	41.7152	8.39326	0.0249	24.9952	9.92452	0.0249	1.48591	31.0469	0.0249	21.3857	58.9991	0.0249	22.6809	65.7722	0.0249	8.30932	53.5424	0.0249	26.4779	22.9233
0.025	48.3095	20.0809	0.025	41.7248	8.3788	0.025	24.9198	9.791	0.025	1.4659	31.0981	0.025	20.9631	59.755	0.025	22.6869	64.9509	0.025	8.48378	52.4825	0.025	26.6987	22.6765
0.0251	47.7268	20.2201	0.0251	41.7833	8.39762	0.0251	24.8479	9.60737	0.0251	1.45641	31.1194	0.0251	20.5929	60.6571	0.0251	22.642	64.0102	0.0251	8.64254	51.4779	0.0251	26.8487	22.362
0.0252	47.2375	20.4106	0.0252	41.8966	8.39446	0.0252	24.807	9.41193	0.0252	1.45647	31.1129	0.0252	20.2721	61.5983	0.0252	22.5416	62.9677	0.0252	8.79023	50.5683	0.0252	26.9434	21.9762
0.0253	46.85	20.6433	0.0253	42.0766	8.369	0.0253	24.7698	9.24172	0.0253	1.46609	31.0208	0.0253	20.0026	62.3895	0.0253	22.3869	61.8589	0.0253	8.91867	49.7171	0.0253	26.9925	21.5364
0.0254	46.5475	20.9423	0.0254	42.2831	8.34721	0.0254	24.7322	9.10784	0.0254	1.47455	30.8337	0.0254	19.8153	62.9693	0.0254	22.2089	60.7699	0.0254	9.02939	48.8083	0.0254	27.0361	21.0261
0.0255	46.2874	21.3382	0.0255	42.4438	8.29827	0.0255	24.7138	8.99648	0.0255	1.45934	30.5894	0.0255	19.7142	63.3686	0.0255	22.0361	59.8174	0.0255	9.13377	47.8054	0.0255	27.1022	20.4499
0.0256	46.0311	21.8146	0.0256	42.5287	8.18853	0.0256	24.701	8.89621	0.0256	1.4189	30.2914	0.0256	19.6656	63.5713	0.0256	21.8506	59.0462	0.0256	9.24257	46.8339	0.0256	27.2209	19.8913
0.0257	45.8108	22.3064	0.0257	42.5814	8.00671	0.0257	24.7043	8.79668	0.0257	1.37245	29.9377	0.0257	19.6528	63.5413	0.0257	21.6333	58.4341	0.0257	9.36697	45.994	0.0257	27.4044	19.4359
0.0258	45.6506	22.7781	0.0258	42.6424	7.76268	0.0258	24.7356	8.68767	0.0258	1.3269	29.5775	0.0258	19.6627	63.2754	0.0258	21.3619	57.9468	0.0258	9.50809	45.3421	0.0258	27.6132	19.1512
0.0259	45.5456	23.1927	0.0259	42.7064	7.5171	0.0259	24.7397	8.55794	0.0259	1.28927	29.2596	0.0259	19.6847	62.8891	0.0259	20.9968	57.5054	0.0259	9.64537	44.8971	0.0259	27.8336	19.0365
0.026	45.4851	23.5071	0.026	42.7683	7.33045	0.026	24.6469	8.39415	0.026	1.27907	28.9799	0.026	19.7093	62.4286	0.026	20.5471	57.036	0.026	9.75784	44.5843	0.026	28.0532	18.9655
0.0261	45.4043	23.7536	0.0261	42.7876	7.21213	0.0261	24.4358	8.20803	0.0261	1.29526	28.7381	0.0261	19.704	61.7891	0.0261	20.0368	56.4903	0.0261	9.84539	44.3718	0.0261	28.248	18.8166
0.0262	45.2365	24.0148	0.0262	42.6962	7.14995	0.0262	24.1198	8.03761	0.0262	1.3161	28.5666	0.0262	19.6331	60.9907	0.0262	19.4485	55.8692	0.0262	9.91703	44.2089	0.0262	28.4378	18.5745
0.0263	44.9292	24.3175	0.0263	42.4846	7.13751	0.0263	23.725	7.92251	0.0263	1.33205	28.4477	0.0263	19.4777	60.1513	0.0263	18.7916	55.2804	0.0263	9.98013	43.936	0.0263	28.6306	18.2715
0.0264	44.4393	24.5786	0.0264	42.1779	7.14494	0.0264	23.2808	7.90809	0.0264	1.34475	28.3406	0.0264	19.2334	59.3561	0.0264	18.1273	54.8349	0.0264	10.0412	43.4965	0.0264	28.7878	17.9335
0.0265	43.7864	24.7105	0.0265	41.8263	7.11583	0.0265	22.8234	8.02143	0.0265	1.35551	28.2628	0.0265	18.9102	58.6948	0.0265	17.4925	54.5438	0.0265	10.0948	42.9879	0.0265	28.8669	17.6115
0.0266	43.0553	24.7269	0.0266	41.4873	7.04718	0.0266	22.3759	8.24563	0.0266	1.36542	28.1777	0.0266	18.545	58.2708	0.0266	16.8921	54.3774	0.0266	10.1347	42.4724	0.0266	28.8411	17.3582
0.0267	42.3697	24.658	0.0267	41.1727	6.9891	0.0267	21.939	8.54656	0.0267	1.37553	27.9623	0.0267	18.1705	58.1548	0.0267	16.3343	54.347	0.0267	10.1769	42.0113	0.0267	28.7311	17.1761
0.0268	41.7994	24.4967	0.0268	40.8618	6.96421	0.0268	21.5379	8.86945	0.0268	1.38686	27.5657	0.0268	17.7713	58.3064	0.0268	15.8203	54.5353	0.0268	10.2372	41.6999	0.0268	28.6075	17.0464
0.0269	41.3323	24.2264	0.0269	40.511	6.96994	0.0269	21.1899	9.13315	0.0269	1.40057	27.0615	0.0269	17.33	58.5981	0.0269	15.3439	54.9903	0.0269	10.2985	41.5636	0.0269	28.5044	16.9558
0.027	40.9089	23.8479	0.027	40.1074	7.00689	0.027	20.8708	9.30764	0.027	1.41809	26.5693	0.027	16.8477	58.9457	0.027	14.903	55.6159	0.027	10.3321	41.531	0.027	28.3993	16.895
0.0271	40.4269	23.408	0.0271	39.7033	7.07885	0.0271	20.5594	9.41086	0.0271	1.44121	26.1529	0.0271	16.3334	59.4135	0.0271	14.4871	56.219	0.0271	10.3414	41.513	0.0271	28.2581	16.8577
0.0272	39.8602	22.9757	0.0272	39.3505	7.19324	0.0272	20.2354	9.42485	0.0272	1.47232	25.798	0.0272	15.7809	60.1354	0.0272	14.077	56.6045	0.0272	10.3274	41.5077	0.0272	28.0429	16.84
0.0273	39.2792	22.5925	0.0273	39.0595	7.33324	0.0273	19.8655	9.32247	0.0273	1.51462	25.4681	0.0273	15.1801	61.1286	0.0273	13.6654	56.6692	0.0273	10.2769	41.5433	0.0273	27.7666	16.8402
0.0274	38.7292	22.2473	0.0274	38.812	7.45607	0.0274	19.4349	9.17895	0.0274	1.57245	25.1577	0.0274	14.5861	62.2379	0.0274	13.2568	56.4482	0.0274	10.1847	41.6234	0.0274	27.4944	16.8297
0.0275	38.2356	21.9047	0.0275	38.606	7.54579	0.0275	18.9696	9.09387	0.0275	1.65178	24.8922	0.0275	14.0665	63.3203	0.0275	12.8675	56.0903	0.0275	10.0297	41.7276	0.0275	27.2333	16.7501
0.0276	37.8059	21.5295	0.0276	38.4671	7.61163	0.0276	18.5385	9.05847	0.0276	1.74906	24.7013	0.0276	13.6262	64.3441	0.0276	12.5162	55.7303	0.0276	9.7958	41.8381	0.0276	26.9447	16.5648
0.0277	37.4312	21.1115	0.0277	38.3926	7.66037	0.0277	18.191	9.04053	0.0277	1.85093	24.6226	0.0277	13.2434	65.3004	0.0277	12.1898	55.3597	0.0277	9.50583	41.9377	0.0277	26.6224	16.2832
0.0278	37.1312	20.665	0.0278	38.3515	7.66844	0.0278	17.9146	9.0382	0.0278	1.95617	24.6481	0.0278	12.902	66.2305	0.0278	11.855	54.9118	0.0278	9.20009	41.9507	0.0278	26.2917	15.9336
0.0279	36.8985	20.2011	0.0279	38.3513	7.60807	0.0279	17.7042	9.05124	0.0279	2.07561	24.6945	0.0279	12.5903	67.2014	0.0279	11.4888	54.369	0.0279	8.89389	41.8501	0.0279	25.9769	15.5371
0.028	36.6858	19.758	0.028	38.4386	7.50165	0.028	17.5617	9.08098	0.028	2.20985	24.6808	0.028	12.2996	68.1988	0.028	11.1122	53.7898	0.028	8.5908	41.7112	0.028	25.6808	15.1387
0.0281	36.4595	19.3757	0.0281	38.6343	7.36681	0.0281	17.4606	9.1305	0.0281	2.33763	24.5771	0.0281	12.035	69.1251	0.0281	10.7798	53.2576	0.0281	8.31811	41.6054	0.0281	25.3963	14.7832
0.0282	36.2314	19.0435	0.0282	38.9233	7.18966	0.0282	17.3671	9.20488	0.0282	2.43699	24.4013	0.0282	11.8162	69.847	0.0282	10.5043	52.7462	0.0282	8.09454	41.4933	0.0282	25.1175	14.4625
0.0283	36.0364	18.7273	0.0283	39.2653	6.98058	0.0283	17.2483	9.31179	0.0283	2.50647	24.1925	0.0283	11.6322	70.2959	0.0283	10.2691	52.2316	0.0283	7.90877	41.2776	0.0283	24.8507	14.1723
0.0284	35.8779	18.3944	0.0284	39.5667	6.77522	0.0284	17.0801	9.43364	0.0284	2.55323	23.9292	0.0284	11.4408	70.5179	0.0284	10.0849	51.8323	0.0284	7.74167	40.9361	0.0284	24.6037	13.9398
0.0285	35.7396	18.0392	0.0285	39.73	6.58102	0.0285	16.857	9.52578	0.0285	2.58208	23.5842	0.0285	11.234	70.5645	0.0285	9.9562	51.6788	0.0285	7.57606	40.5481	0.0285	24.3744	13.7698
0.0286	35.6072	17.6823	0.0286	39.7134	6.37802	0.0286	16.5795	9.56911	0.0286	2.59598	23.2365	0.0286	11.0372	70.4691	0.0286	9.86981	51.7838	0.0286	7.40659	40.2735	0.0286	24.1509	13.6446
0.0287	35.4788	17.287	0.0287	39.5269	6.17389	0.0287	16.2423	9.5681	0.0287	2.59637	22.9646	0.0287	10.8536	70.279	0.0287	9.8168	52.0439	0.0287	7.25089	40.1987	0.0287	23.9218	13.5516
0.0288	35.353	16.8126	0.0288	39.2333	6.00482	0.0288	15.8575	9.52263	0.0288	2.58328	22.7691	0.0288	10.676	70.0319	0.0288	9.80341	52.3142	0.0288	7.13972	40.2587	0.0288	23.6754	13.4809
0.0289	35.2167	16.3246	0.0289	38.9193	5.88198	0.0289	15.4558	9.45662	0.0289	2.55538	22.6299	0.0289	10.5094	69.8166	0.0289	9.83996	52.4796	0.0289	7.09674	40.3454	0.0289	23.3862	13.4255
0.029	35.0559	15.8872	0.029	38.6344	5.79275	0.029	15.0424	9.42045	0.029	2.50978	22.5326	0.029	10.3602	69.7826	0.029	9.90683	52.4713	0.029	7.11752	40.3532	0.029	23.0478	13.3796
0.0291	34.8658	15.4839	0.0291	38.3727	5.72792	0.0291	14.61	9.43899	0.0291	2.45349	22.4387	0.0291	10.2481	69.9835	0.0291	9.9758	52.26	0.0291	7.16911	40.1973	0.0291	22.6722	13.3384
0.0292	34.6618	15.1018	0.0292	38.1423	5.68084	0.0292	14.1726	9.51415	0.0292	2.40412	22.2813	0.0292	10.1966	70.2971	0.0292	10.0306	51.881	0.0292	7.22172	39.8901	0.0292	22.2793	13.2977
0.0293	34.4815	14.7587	0.0293	37.978	5.64665	0.0293	13.7553	9.62508	0.0293	2.36826	22.0157	0.0293	10.2005	70.6127	0.0293	10.0417	51.4097	0.0293	7.26909	39.543	0.0293	21.8871	13.2534
0.0294	34.3649	14.4481	0.0294	37.8747	5.62184	0.0294	13.3736	9.75459	0.0294	2.34224	21.643	0.0294	10.2249	70.9341	0.0294	9.97532	50.8547	0.0294	7.31608	39.2632	0.0294	21.502	13.2008
0.0295	34.3115	14.1664	0.0295	37.7864	5.60385	0.0295	13.0234	9.94462	0.0295	2.32338	21.2392	0.0295	10.2375	71.2945	0.0295	9.84788	50.2162	0.0295	7.36754	39.1077	0.0295	21.1428	13.1347
0.0296	34.2808	13.9418	0.0296	37.6809	5.59083	0.0296	12.7036	10.2433	0.0296	2.30972	20.9345	0.0296	10.2394	71.6738	0.0296	9.71647	49.5714	0.0296	7.40536	39.0605	0.0296	20.8193	13.048
0.0297	34.2346	13.7799	0.0297	37.559	5.58144	0.0297	12.4165	10.6242	0.0297	2.29988	20.8116	0.0297	10.2542	72.0252	0.0297	9.61436	48.9682	0.0297	7.39836	39.0882	0.0297	20.4983	12.932
0.0298	34.1797	13.6639	0.0298	37.408	5.57472	0.0298	12.1559	11.0122	0.0298	2.29283	20.8581	0.0298	10.2952	72.3564	0.0298	9.56613	48.4018	0.0298	7.3575	39.2222	0.0298	20.1584	12.7747
0.0299	34.1574	13.582	0.0299	37.2124	5.56997	0.0299	11.93	11.3614	0.0299	2.28784	20.9929	0.0299	10.3548	72.6442	0.0299	9.5902	47.8996	0.0299	7.32536	39.5048	0.0299	19.8348	12.5885
0.03	34.177	13.5256	0.03	36.999	5.5667	0.03	11.7507	11.6506	0.03	2.28442	21.1442	0.03	10.4159	72.861	0.03	9.66567	47.4957	0.03	7.32203	39.908	0.03	19.5644	12.4113
Average error (vertical bars)
Chirp #1			Chirp #2			Chirp #3			Chirp #4			Chirp #5			Chirp #6			Chirp #7			Chirp #8
	On Cells	Off Cells		On Cells	Off Cells		On Cells	Off Cells		On Cells	Off Cells		On Cells	Off Cells		On Cells	Off Cells		On Cells	Off Cells		On Cells	Off Cells
STD	9.85559	11.4725	STD	10.8569	5.3852	STD	9.31126	4.88879	STD	8.55312	8.85888	STD	6.10207	17.2499	STD	5.24125	18.9758	STD	2.72987	14.6627	STD	3.91124	17.7596

## Sheet: supplFig02_PanelB
Panel B
Chirp Phase	Correlation Coefficient	p-Value (not plotted)
0	-0.860897	9.56542e-90
0.785398	-0.916144	9.83701e-121
1.5708	-0.95296	4.75059e-157
2.35619	-0.853489	1.24173e-86
3.14159	-0.637766	9.04746e-36
3.92699	-0.613384	1.6935e-32
4.71239	-0.706389	8.72767e-47
5.49779	-0.589176	1.61259e-29

## Sheet: supplFig02_PanelC
Panel B
Combination		Distance Stimulus	Distance Response ON	Distance Response OFF
Chrip #	Chirp #
7	6	0.245041	0.163796	0.146724
7	5	0.424838	0.451375	0.282894
7	8	0.696713	0.453433	0.29308
7	4	0.643207	0.617109	0.721628
7	3	1.04963	0.680941	0.620141
7	2	1.10284	0.727681	0.677934
7	1	0.843727	0.676262	0.651805
6	5	0.314824	0.337964	0.250792
6	8	0.877702	0.482971	0.384845
6	4	0.551988	0.620874	0.677687
6	3	1.1035	0.666467	0.599549
6	2	1.2049	0.732483	0.711327
6	1	0.984366	0.685608	0.676151
5	8	0.778876	0.654703	0.391159
5	4	0.296431	0.686743	0.615975
5	3	0.846566	0.674268	0.708628
5	2	0.986008	0.785076	0.76661
5	1	0.830355	0.760591	0.777424
8	4	0.833294	0.750068	0.739075
8	3	0.641695	0.78107	0.679944
8	2	0.550264	0.711602	0.684824
8	1	0.291612	0.664117	0.697914
4	3	0.696596	0.206463	0.655429
4	2	0.876551	0.341493	0.735832
4	1	0.777398	0.266863	0.731027
3	2	0.243939	0.319486	0.82113
3	1	0.426845	0.313248	0.353538
2	1	0.317757	0.214501	0.789886
