# Supplementary material for: Neural correlations enable invariant coding and perception of natural stimuli in weakly electric fish
Source: eLife. 2016 Apr 29;5:e12993. doi: 10.7554/eLife.12993 (PMC4851552; doi:10.7554/eLife.12993)
Supplement: Figure 4—source data 1. — DOI: http://dx.doi.org/10.7554/eLife.12993.015 [file elife-12993-fig4-data1.xlsx]

## Sheet: Fig04_PanelB
Panel B
Chirp #1																				Chirp #2																				Chirp #3
Spike Times for Trial #																				Spike Times for Trial #																				Spike Times for Trial #
#1	#2	#3	#4	#5	#6	#7	#8	#9	#10	#11	#12	#13	#14	#15	#16	#17	#18	#19	#20	#1	#2	#3	#4	#5	#6	#7	#8	#9	#10	#11	#12	#13	#14	#15	#16	#17	#18	#19	#20	#1	#2	#3	#4	#5	#6	#7	#8	#9	#10
0.0227	0.0467	0.111	0.1322	0.032	0.0151	0.0326	0.1819	0.0239	0.0498	0.0312	0.0279	0.0524	0.1305	0.0367	0.3066	0.2623	0.0247	0.0543	0.0274	0.0448	0.0022	0.0175	0.5133	0.1027	0.385	0.0878	0.0916	0.0018	0.0185	0.2827	0.2583	0.0336	0.0174	0.1087	0.0043	0.1058	0.0022	0.0358	0.1367	0.0676	0.265	0.047	0.095	0.0531	0.0443	0.1958	0.2244	0.3203	0.0543
0.0521	0.1074	0.1847	0.2703	0.2661	0.1199	0.055	0.2814	0.0394	0.0749	0.3682	0.5196	0.2737	0.1666	0.1305	0.3664	0.2948	0.1272	0.1619	0.3692	0.1049	0.104	0.2777	0.5165	0.5123	0.4769	0.3455	0.255	0.0906	0.2388	0.3546	0.5138	0.3768	0.0369	0.1156	0.0755	0.2448	0.0314	0.3602	0.4795	0.1259	0.4759	0.0853	0.1215	0.2243	0.1501	0.5119	0.2916	0.4485	0.1091
0.1305	0.4013	0.3664	0.319	0.2929	0.3103	0.0653	0.5201	0.1221	0.3929	0.5095	0.522	0.5187	0.2867	0.5195	0.4195	0.5189	0.2905	0.4678	0.5192	0.1546	0.1601	0.3605	0.5187	0.5161	0.5128	0.3777	0.3224	0.2754	0.2576	0.5124	0.5148	0.5093	0.1143	0.2292	0.2542	0.3592	0.0847	0.5074	0.5109	0.2309	0.51	0.4692	0.2027	0.4902	0.2224	0.514	0.3603	0.5115	0.2065
0.3399	0.5073	0.5076	0.3643	0.4315	0.5093	0.2408	0.5222	0.2843	0.426	0.5226	0.525	0.5213	0.4271	0.5226	0.5198	0.5214	0.4241	0.5204	0.5216	0.1592	0.2317	0.5188	0.5218	0.5182	0.5161	0.4874	0.51	0.5184	0.2894	0.513	0.517	0.5139	0.2709	0.48	0.3261	0.516	0.2475	0.5077	0.5145	0.2973	0.5125	0.5112	0.2251	0.5106	0.3304	0.5168	0.4955	0.5156	0.37
0.5198	0.5206	0.5204	0.4291	0.4348	0.521	0.313	0.5276	0.3162	0.5183	0.5268	0.5274	0.5238	0.5212	0.5304	0.5223	0.5236	0.5183	0.5229	0.5243	0.2517	0.2546	0.5226	0.5322	0.5224	0.5192	0.5148	0.5126	0.5205	0.5066	0.5153	0.52	0.5164	0.5104	0.4919	0.5124	0.5183	0.3875	0.513	0.5171	0.3676	0.52	0.5138	0.3099	0.5144	0.3653	0.5242	0.5138	0.5175	0.466
0.5264	0.523	0.5229	0.5172	0.5214	0.5246	0.4021	0.5396	0.5072	0.522	0.5307	0.5347	0.5299	0.5234	0.5383	0.5256	0.5299	0.5216	0.5333	0.5306	0.348	0.2984	0.5289	0.5356	0.5257	0.523	0.5176	0.515	0.5227	0.5138	0.5181	0.5267	0.5196	0.5198	0.5168	0.515	0.5206	0.4257	0.5163	0.5244	0.5129	0.5248	0.5228	0.3571	0.5206	0.5134	0.5291	0.5215	0.5222	0.5116
0.5345	0.5269	0.5268	0.5218	0.5299	0.5282	0.5095	0.5496	0.5212	0.5305	0.5338	0.5495	0.5333	0.5265	0.5417	0.533	0.5365	0.5246	0.5575	0.5369	0.502	0.5049	0.5384	0.5432	0.5302	0.5279	0.5203	0.52	0.5285	0.5161	0.5205	0.5307	0.5251	0.5222	0.5199	0.5182	0.5275	0.5141	0.5185	0.5275	0.5159	0.5321	0.5262	0.5137	0.5257	0.5155	0.5394	0.5267	0.5288	0.5146
0.539	0.5351	0.5295	0.5248	0.5354	0.5337	0.5192	0.5881	0.5241	0.5336	0.5425	0.5661	0.5431	0.5336	0.5561	0.5377	0.5496	0.5379	0.7326	0.5573	0.5167	0.5169	0.5407	0.5535	0.5399	0.5351	0.5303	0.5259	0.5345	0.5216	0.5259	0.5352	0.5303	0.5318	0.5326	0.5209	0.532	0.5186	0.5319	0.5334	0.5184	0.5358	0.5314	0.5161	0.5293	0.5182	0.5425	0.5311	0.5358	0.5172
0.574	0.5558	0.539	0.5324	0.542	0.5417	0.5245	0.6555	0.5363	0.562	0.5666	0.6726	0.5676	0.5524	0.7825	0.564	0.5743	0.5584	NaN	0.5936	0.5204	0.5188	0.5534	0.5592	0.5492	0.5419	0.5382	0.5284	0.5421	0.5265	0.5318	0.5432	0.537	0.5358	0.5354	0.5286	0.537	0.5323	0.5387	0.5464	0.5228	0.5631	0.5474	0.5195	0.5346	0.5246	0.5529	0.5377	0.5395	0.5291
0.6992	0.5759	0.5575	0.5398	0.5599	0.5677	0.5248	NaN	0.5435	0.5744	0.5867	0.7642	0.7513	0.5709	NaN	0.5859	0.6125	0.5609	NaN	0.9919	0.5317	0.5227	0.5565	0.5683	0.5563	0.5485	0.5521	0.5334	0.5468	0.5308	0.5351	0.5472	0.5399	0.549	0.5516	0.5336	0.54	0.5346	0.5416	0.5544	0.5309	0.5826	0.5517	0.5277	0.541	0.5337	0.5616	0.5522	0.5436	0.5335
0.734	0.7647	0.5845	0.5486	0.5782	0.5974	0.5307	NaN	0.556	0.7691	0.8117	0.9133	NaN	0.5785	NaN	0.6993	0.7345	0.5938	NaN	NaN	0.5401	0.5306	0.5791	0.6527	0.561	0.5668	0.5593	0.5365	0.5625	0.5344	0.5486	0.5559	0.5485	0.5589	0.5575	0.5502	0.5583	0.5415	0.5455	0.57	0.534	0.5993	0.5776	0.5337	0.5456	0.5438	0.5662	0.572	0.5577	0.5372
0.7938	0.9883	0.6219	0.5559	0.6491	0.6673	0.5405	NaN	0.5826	0.9094	0.9049	NaN	NaN	0.7522	NaN	0.7079	0.9011	0.6784	NaN	NaN	0.548	0.5364	0.6337	0.7542	0.5726	0.8235	0.5753	0.5431	0.6144	0.5439	0.5529	0.5804	0.552	0.5853	0.5713	0.602	0.5776	0.5481	0.5502	0.6336	0.5371	0.638	0.593	0.538	0.5609	0.5543	0.5791	0.6249	0.5626	0.5486
0.9319	0.9931	0.7398	0.5788	0.744	0.932	0.5488	NaN	0.6674	NaN	NaN	NaN	NaN	NaN	NaN	0.7514	NaN	0.7991	NaN	NaN	0.5558	0.5489	0.6516	NaN	0.582	0.8647	0.6062	0.5487	0.6673	0.55	0.5802	0.7045	0.561	0.6217	0.5946	0.6924	0.5954	0.5536	0.5783	0.773	0.5477	0.6684	0.6159	0.5413	0.5793	0.5909	0.5943	0.6425	0.6015	0.6174
NaN	NaN	0.9495	0.9039	0.9815	NaN	0.573	NaN	0.7487	NaN	NaN	NaN	NaN	NaN	NaN	0.8891	NaN	NaN	NaN	NaN	0.571	0.5568	0.6996	NaN	0.632	0.9084	0.6374	0.5622	NaN	0.5635	0.6514	NaN	0.5657	0.7086	0.6227	0.7731	0.6244	0.5733	0.5964	0.7912	0.5566	0.8263	0.6315	0.5516	0.6518	0.6582	0.6497	0.7545	0.6845	0.6279
NaN	NaN	NaN	NaN	NaN	NaN	0.7369	NaN	NaN	NaN	NaN	NaN	NaN	NaN	NaN	NaN	NaN	NaN	NaN	NaN	0.5996	0.5618	0.8805	NaN	0.7202	NaN	0.6692	0.5721	NaN	0.5887	0.9688	NaN	0.5894	0.8974	NaN	0.9091	0.7144	0.5943	0.6188	0.8852	0.5626	0.9319	0.6785	0.5998	0.6789	0.7272	0.9885	0.8206	0.7616	0.7145
																				0.6342	0.6283	NaN	NaN	NaN	NaN	NaN	0.5818	NaN	0.7316	NaN	NaN	0.6312	NaN	NaN	NaN	0.7703	0.6252	0.6502	NaN	0.6139	NaN	0.6788	0.6199	0.7318	0.9398	NaN	0.9163	0.8562	0.7608
																				0.6549	0.675	NaN	NaN	NaN	NaN	NaN	0.6349	NaN	0.9738	NaN	NaN	0.6576	NaN	NaN	NaN	0.8713	0.6411	0.6956	NaN	0.6739	NaN	0.8348	0.6742	0.8347	NaN	NaN	0.9888	0.9722	0.9451
																				0.6947	0.7122	NaN	NaN	NaN	NaN	NaN	0.6971	NaN	0.9863	NaN	NaN	0.7677	NaN	NaN	NaN	NaN	0.6858	0.7412	NaN	0.7365	NaN	0.8448	0.6955	0.9547	NaN	NaN	NaN	NaN	NaN
																				0.6988	0.7724	NaN	NaN	NaN	NaN	NaN	NaN	NaN	NaN	NaN	NaN	0.8891	NaN	NaN	NaN	NaN	0.9121	0.814	NaN	0.8643	NaN	0.9868	NaN	NaN	NaN	NaN	NaN	NaN	NaN
																				0.7428	0.8741	NaN	NaN	NaN	NaN	NaN	NaN	NaN	NaN	NaN	NaN	0.9818	NaN	NaN	NaN	NaN	0.9778	0.9227	NaN	NaN	NaN	NaN	NaN	NaN	NaN	NaN	NaN	NaN	NaN
																				0.7976	0.9201	NaN	NaN	NaN	NaN	NaN	NaN	NaN	NaN	NaN	NaN	NaN	NaN	NaN	NaN	NaN	NaN	NaN	NaN	NaN	NaN	NaN	NaN	NaN	NaN	NaN	NaN	NaN	NaN
																				0.913	NaN	NaN	NaN	NaN	NaN	NaN	NaN	NaN	NaN	NaN	NaN	NaN	NaN	NaN	NaN	NaN	NaN	NaN	NaN	NaN	NaN	NaN	NaN	NaN	NaN	NaN	NaN	NaN	NaN
																				0.9626	NaN	NaN	NaN	NaN	NaN	NaN	NaN	NaN	NaN	NaN	NaN	NaN	NaN	NaN	NaN	NaN	NaN	NaN	NaN	NaN	NaN	NaN	NaN	NaN	NaN	NaN	NaN	NaN	NaN
																				0.974	NaN	NaN	NaN	NaN	NaN	NaN	NaN	NaN	NaN	NaN	NaN	NaN	NaN	NaN	NaN	NaN	NaN	NaN	NaN
On - Example
Time	PSTH - Data
(s)	Chirp #1	Chirp #2	Chirp #3	Chirp #4	Chirp #5	Chirp #6	Chirp #7	Chirp #8
-0.4999	0	0	0	0	0	0	0	0
-0.4998	0	0	0	0	0	0	0	0
-0.4997	0	0	0	0	0	8.33333	0	0
-0.4996	0	0	0	0	0	8.33333	0	0
-0.4995	0	0	0	0	0	8.33333	0	0
-0.4994	0	0	0	0	0	8.33333	0	0
-0.4993	0	0	0	0	0	8.33333	0	0
-0.4992	0	0	0	0	0	8.33333	0	0
-0.4991	0	0	0	0	0	8.33333	0	0
-0.499	0	0	0	0	0	8.33333	0	0
-0.4989	0	0	0	0	0	8.33333	0	0
-0.4988	0	0	0	0	0	8.33333	0	0
-0.4987	0	0	0	0	0	8.33333	0	0
-0.4986	0	0	0	0	0	8.33333	0	0
-0.4985	0	0	0	0	0	8.33333	0	0
-0.4984	0	0	0	0	0	8.33333	0	0
-0.4983	0	0	0	0	0	8.33333	0	0
-0.4982	0	8.33333	0	0	0	8.33333	0	0
-0.4981	0	8.33333	0	0	0	8.33333	0	0
-0.498	0	8.33333	0	0	0	8.33333	0	0
-0.4979	0	8.33333	0	0	0	8.33333	0	0
-0.4978	0	25	0	0	0	8.33333	0	0
-0.4977	0	25	0	0	0	8.33333	0	0
-0.4976	0	25	0	0	0	8.33333	0	0
-0.4975	0	25	0	0	0	8.33333	0	0
-0.4974	0	25	0	0	0	8.33333	0	0
-0.4973	0	25	0	0	0	8.33333	0	0
-0.4972	0	25	0	0	0	8.33333	0	0
-0.4971	0	25	0	0	0	8.33333	0	0
-0.497	0	25	0	0	0	8.33333	0	0
-0.4969	0	25	0	0	0	8.33333	0	0
-0.4968	0	25	0	0	0	8.33333	0	0
-0.4967	0	25	0	0	0	8.33333	0	0
-0.4966	0	25	0	0	0	8.33333	0	0
-0.4965	0	25	0	0	0	8.33333	0	0
-0.4964	0	25	0	0	0	8.33333	8.33333	0
-0.4963	0	25	0	0	0	8.33333	8.33333	0
-0.4962	0	25	0	0	0	8.33333	8.33333	0
-0.4961	0	25	0	0	0	8.33333	8.33333	0
-0.496	0	25	0	0	0	8.33333	8.33333	0
-0.4959	0	25	0	0	0	8.33333	8.33333	0
-0.4958	0	25	0	0	0	8.33333	8.33333	0
-0.4957	0	33.3333	0	0	0	8.33333	8.33333	0
-0.4956	0	33.3333	0	0	0	8.33333	8.33333	0
-0.4955	0	33.3333	0	0	0	8.33333	8.33333	0
-0.4954	0	33.3333	0	0	0	8.33333	8.33333	0
-0.4953	0	33.3333	0	0	0	8.33333	8.33333	0
-0.4952	0	33.3333	0	0	0	8.33333	8.33333	0
-0.4951	0	33.3333	0	0	0	8.33333	8.33333	0
-0.495	0	33.3333	0	0	0	8.33333	8.33333	0
-0.4949	0	33.3333	0	0	0	8.33333	8.33333	0
-0.4948	0	33.3333	0	0	0	8.33333	8.33333	0
-0.4947	0	33.3333	0	0	0	8.33333	8.33333	0
-0.4946	0	33.3333	0	0	0	8.33333	8.33333	0
-0.4945	0	33.3333	0	0	0	8.33333	8.33333	0
-0.4944	0	33.3333	0	0	0	8.33333	8.33333	0
-0.4943	0	33.3333	0	0	0	8.33333	8.33333	0
-0.4942	0	33.3333	0	0	0	8.33333	8.33333	0
-0.4941	0	33.3333	0	0	0	8.33333	8.33333	0
-0.494	0	33.3333	0	0	0	8.33333	8.33333	0
-0.4939	0	33.3333	0	0	0	8.33333	8.33333	0
-0.4938	0	33.3333	0	0	0	8.33333	8.33333	0
-0.4937	0	33.3333	0	0	0	0	8.33333	0
-0.4936	0	33.3333	0	0	0	0	8.33333	0
-0.4935	0	33.3333	0	0	0	0	8.33333	0
-0.4934	0	33.3333	0	0	0	0	8.33333	0
-0.4933	0	33.3333	0	0	0	0	8.33333	0
-0.4932	0	33.3333	0	0	0	0	8.33333	0
-0.4931	0	33.3333	0	0	0	0	8.33333	0
-0.493	0	33.3333	0	0	0	0	8.33333	0
-0.4929	0	33.3333	0	0	0	0	8.33333	0
-0.4928	0	33.3333	0	0	0	0	8.33333	0
-0.4927	0	33.3333	0	0	0	0	8.33333	0
-0.4926	0	33.3333	0	0	0	0	8.33333	0
-0.4925	0	33.3333	0	0	0	0	8.33333	0
-0.4924	0	33.3333	0	0	0	0	8.33333	0
-0.4923	0	33.3333	0	0	0	0	8.33333	0
-0.4922	0	25	0	0	0	0	8.33333	0
-0.4921	0	25	0	0	0	0	8.33333	0
-0.492	0	25	0	0	0	0	8.33333	0
-0.4919	0	25	0	0	0	0	8.33333	0
-0.4918	0	8.33333	0	0	0	0	8.33333	0
-0.4917	0	8.33333	0	0	0	0	8.33333	0
-0.4916	0	8.33333	0	0	0	0	8.33333	0
-0.4915	0	8.33333	0	0	0	0	8.33333	0
-0.4914	0	8.33333	0	0	0	0	8.33333	0
-0.4913	0	8.33333	0	0	0	0	8.33333	0
-0.4912	0	8.33333	0	0	0	0	8.33333	0
-0.4911	0	8.33333	0	0	0	0	8.33333	0
-0.491	0	8.33333	0	0	0	0	8.33333	0
-0.4909	0	8.33333	0	0	0	0	8.33333	0
-0.4908	0	8.33333	0	8.33333	0	0	8.33333	0
-0.4907	0	8.33333	0	8.33333	0	0	8.33333	0
-0.4906	0	8.33333	0	8.33333	0	0	8.33333	0
-0.4905	0	8.33333	0	8.33333	0	0	8.33333	0
-0.4904	0	8.33333	0	8.33333	0	0	0	0
-0.4903	0	8.33333	0	8.33333	0	0	0	0
-0.4902	0	8.33333	0	8.33333	0	0	0	0
-0.4901	0	8.33333	0	8.33333	0	0	0	0
-0.49	0	8.33333	0	8.33333	0	0	0	0
-0.4899	0	8.33333	0	8.33333	0	0	0	0
-0.4898	0	8.33333	0	8.33333	0	0	0	0
-0.4897	0	0	0	8.33333	0	0	0	0
-0.4896	0	0	0	8.33333	0	0	0	0
-0.4895	0	0	0	8.33333	0	0	0	0
-0.4894	0	0	0	8.33333	0	0	0	0
-0.4893	0	0	0	8.33333	0	0	0	0
-0.4892	0	0	0	8.33333	0	0	0	0
-0.4891	0	0	0	8.33333	0	0	0	0
-0.489	0	0	0	8.33333	0	0	0	0
-0.4889	0	0	0	8.33333	0	0	0	0
-0.4888	0	0	0	8.33333	0	0	0	0
-0.4887	0	0	0	8.33333	0	8.33333	0	0
-0.4886	0	0	0	8.33333	0	8.33333	0	0
-0.4885	0	0	0	8.33333	0	8.33333	0	0
-0.4884	0	0	0	8.33333	0	8.33333	0	0
-0.4883	0	0	0	8.33333	0	8.33333	0	0
-0.4882	0	0	0	8.33333	0	8.33333	0	0
-0.4881	0	0	0	8.33333	0	8.33333	0	0
-0.488	0	0	0	8.33333	0	8.33333	0	0
-0.4879	0	0	0	8.33333	0	8.33333	0	0
-0.4878	0	0	0	8.33333	0	8.33333	0	0
-0.4877	0	0	0	8.33333	0	8.33333	0	0
-0.4876	0	0	0	8.33333	0	8.33333	0	0
-0.4875	0	0	0	8.33333	0	8.33333	0	0
-0.4874	0	0	0	8.33333	0	8.33333	0	0
-0.4873	0	0	0	8.33333	0	8.33333	0	0
-0.4872	0	0	0	8.33333	0	8.33333	0	0
-0.4871	0	0	0	8.33333	0	8.33333	0	0
-0.487	0	0	0	8.33333	0	8.33333	0	0
-0.4869	0	0	0	8.33333	0	8.33333	0	0
-0.4868	0	0	0	8.33333	0	8.33333	0	0
-0.4867	0	0	0	8.33333	0	8.33333	0	0
-0.4866	0	0	0	8.33333	0	16.6667	0	0
-0.4865	0	0	0	8.33333	0	16.6667	0	0
-0.4864	0	0	0	8.33333	0	16.6667	0	0
-0.4863	0	0	0	8.33333	0	16.6667	0	0
-0.4862	0	0	0	8.33333	0	16.6667	0	0
-0.4861	0	0	0	8.33333	0	16.6667	0	0
-0.486	0	0	0	8.33333	0	16.6667	0	0
-0.4859	0	0	0	8.33333	0	16.6667	0	0
-0.4858	0	0	0	8.33333	0	16.6667	0	0
-0.4857	0	0	0	8.33333	0	16.6667	0	8.33333
-0.4856	0	0	0	8.33333	0	16.6667	0	8.33333
-0.4855	0	0	0	8.33333	0	16.6667	0	8.33333
-0.4854	0	0	0	8.33333	0	16.6667	0	8.33333
-0.4853	0	0	0	8.33333	0	16.6667	0	8.33333
-0.4852	0	0	0	8.33333	0	16.6667	0	8.33333
-0.4851	0	0	0	8.33333	0	16.6667	0	8.33333
-0.485	0	0	0	8.33333	0	16.6667	0	8.33333
-0.4849	8.33333	0	0	8.33333	0	16.6667	0	8.33333
-0.4848	8.33333	0	0	0	0	16.6667	0	8.33333
-0.4847	8.33333	0	0	0	0	16.6667	0	8.33333
-0.4846	8.33333	0	0	0	0	16.6667	0	8.33333
-0.4845	8.33333	0	0	0	0	16.6667	0	8.33333
-0.4844	8.33333	0	0	0	0	16.6667	0	8.33333
-0.4843	8.33333	0	0	0	0	16.6667	0	8.33333
-0.4842	8.33333	0	0	0	0	16.6667	0	8.33333
-0.4841	8.33333	0	0	0	0	16.6667	0	8.33333
-0.484	8.33333	0	0	0	0	16.6667	0	8.33333
-0.4839	8.33333	0	0	0	0	16.6667	0	8.33333
-0.4838	8.33333	0	0	0	0	16.6667	0	8.33333
-0.4837	8.33333	0	0	0	0	16.6667	0	8.33333
-0.4836	8.33333	0	0	0	0	16.6667	0	8.33333
-0.4835	8.33333	0	0	0	0	16.6667	0	8.33333
-0.4834	8.33333	0	0	0	0	16.6667	0	8.33333
-0.4833	8.33333	0	0	0	0	16.6667	0	8.33333
-0.4832	8.33333	0	0	0	0	16.6667	0	8.33333
-0.4831	8.33333	0	0	0	0	16.6667	0	8.33333
-0.483	8.33333	0	0	0	0	16.6667	0	8.33333
-0.4829	8.33333	0	0	0	0	16.6667	0	8.33333
-0.4828	8.33333	0	0	0	0	16.6667	0	8.33333
-0.4827	8.33333	0	0	0	0	8.33333	0	8.33333
-0.4826	8.33333	8.33333	0	0	0	8.33333	0	8.33333
-0.4825	8.33333	16.6667	0	0	0	8.33333	0	8.33333
-0.4824	8.33333	16.6667	0	0	0	8.33333	0	8.33333
-0.4823	8.33333	16.6667	0	0	0	8.33333	0	8.33333
-0.4822	8.33333	16.6667	0	0	0	8.33333	0	8.33333
-0.4821	8.33333	16.6667	0	0	0	8.33333	0	8.33333
-0.482	8.33333	16.6667	0	0	0	8.33333	0	8.33333
-0.4819	8.33333	16.6667	0	0	0	8.33333	0	8.33333
-0.4818	8.33333	16.6667	0	0	0	8.33333	0	8.33333
-0.4817	8.33333	16.6667	0	0	0	8.33333	0	8.33333
-0.4816	8.33333	16.6667	0	0	0	8.33333	0	8.33333
-0.4815	8.33333	25	0	0	0	8.33333	0	8.33333
-0.4814	8.33333	25	0	0	0	8.33333	0	8.33333
-0.4813	8.33333	25	0	0	0	8.33333	0	8.33333
-0.4812	8.33333	25	0	0	0	8.33333	0	8.33333
-0.4811	8.33333	25	0	0	0	8.33333	0	8.33333
-0.481	8.33333	25	0	0	0	8.33333	0	8.33333
-0.4809	8.33333	25	0	0	0	8.33333	0	8.33333
-0.4808	8.33333	25	0	0	0	8.33333	0	8.33333
-0.4807	8.33333	25	0	0	0	8.33333	0	8.33333
-0.4806	8.33333	25	0	0	0	0	0	8.33333
-0.4805	8.33333	25	0	0	0	0	0	8.33333
-0.4804	8.33333	25	0	0	0	0	0	8.33333
-0.4803	8.33333	25	0	0	0	0	0	8.33333
-0.4802	8.33333	25	0	0	0	0	0	8.33333
-0.4801	8.33333	25	0	0	0	0	0	8.33333
-0.48	8.33333	25	0	0	0	0	0	8.33333
-0.4799	8.33333	25	0	0	0	0	0	8.33333
-0.4798	8.33333	25	0	0	0	0	0	8.33333
-0.4797	8.33333	25	0	0	0	0	0	0
-0.4796	8.33333	25	0	0	0	0	0	0
-0.4795	8.33333	25	0	0	0	0	0	0
-0.4794	8.33333	25	0	0	0	0	0	0
-0.4793	8.33333	25	0	0	0	0	0	0
-0.4792	8.33333	25	0	0	0	0	0	0
-0.4791	8.33333	25	0	0	0	0	0	0
-0.479	8.33333	25	0	0	0	0	0	0
-0.4789	0	25	0	0	0	0	0	0
-0.4788	0	25	0	0	0	0	0	0
-0.4787	0	25	0	0	0	0	0	0
-0.4786	0	25	0	0	0	0	0	0
-0.4785	0	25	0	0	0	0	0	0
-0.4784	0	25	0	0	0	0	0	0
-0.4783	0	25	0	0	0	0	0	0
-0.4782	0	25	0	0	0	0	0	0
-0.4781	0	25	0	0	0	0	0	0
-0.478	0	25	0	0	0	0	0	0
-0.4779	0	25	0	0	0	0	0	0
-0.4778	0	25	0	0	0	0	0	0
-0.4777	0	25	0	0	0	0	0	0
-0.4776	0	25	0	0	8.33333	0	0	0
-0.4775	0	25	0	0	8.33333	0	0	0
-0.4774	0	25	0	0	8.33333	0	0	0
-0.4773	8.33333	25	0	0	8.33333	0	0	0
-0.4772	8.33333	25	0	0	8.33333	0	0	0
-0.4771	8.33333	25	0	0	8.33333	0	0	0
-0.477	8.33333	25	0	0	8.33333	0	0	0
-0.4769	8.33333	25	0	0	8.33333	0	0	0
-0.4768	8.33333	25	0	0	8.33333	0	0	0
-0.4767	8.33333	25	0	0	8.33333	0	0	0
-0.4766	8.33333	16.6667	0	0	8.33333	0	0	0
-0.4765	8.33333	8.33333	0	0	8.33333	0	0	0
-0.4764	8.33333	8.33333	0	0	8.33333	0	0	0
-0.4763	8.33333	8.33333	0	0	8.33333	0	0	0
-0.4762	8.33333	8.33333	0	0	8.33333	0	0	0
-0.4761	16.6667	8.33333	0	0	8.33333	0	0	0
-0.476	16.6667	8.33333	0	0	8.33333	0	0	0
-0.4759	16.6667	8.33333	0	0	8.33333	0	0	0
-0.4758	16.6667	8.33333	0	0	8.33333	0	0	0
-0.4757	16.6667	8.33333	0	0	8.33333	0	0	0
-0.4756	16.6667	8.33333	0	0	8.33333	0	0	0
-0.4755	16.6667	0	0	0	8.33333	0	0	0
-0.4754	16.6667	0	0	0	8.33333	0	0	0
-0.4753	25	0	0	0	8.33333	0	0	0
-0.4752	25	0	0	0	8.33333	0	0	0
-0.4751	25	0	0	0	8.33333	0	0	0
-0.475	25	0	0	0	8.33333	0	0	0
-0.4749	25	0	0	0	8.33333	0	0	0
-0.4748	25	0	0	0	8.33333	0	0	0
-0.4747	25	0	0	0	8.33333	0	0	0
-0.4746	25	0	0	0	8.33333	0	0	0
-0.4745	25	0	0	0	8.33333	0	0	0
-0.4744	25	0	0	0	8.33333	0	0	0
-0.4743	25	0	0	0	8.33333	0	0	0
-0.4742	25	0	0	0	8.33333	0	0	0
-0.4741	25	0	0	0	8.33333	0	0	0
-0.474	25	0	0	0	8.33333	0	0	0
-0.4739	25	0	0	0	8.33333	0	0	0
-0.4738	25	0	0	0	16.6667	0	0	0
-0.4737	25	0	0	0	16.6667	0	0	0
-0.4736	25	0	0	0	16.6667	0	0	0
-0.4735	25	0	0	0	16.6667	0	0	0
-0.4734	25	0	0	0	16.6667	0	0	0
-0.4733	25	0	0	0	16.6667	0	0	0
-0.4732	25	0	0	0	16.6667	0	0	0
-0.4731	25	0	0	0	16.6667	0	0	0
-0.473	25	0	0	0	16.6667	0	0	0
-0.4729	25	0	0	0	16.6667	0	0	0
-0.4728	25	0	0	0	16.6667	0	0	0
-0.4727	25	0	0	0	16.6667	0	0	0
-0.4726	33.3333	0	0	0	16.6667	0	0	0
-0.4725	33.3333	0	0	0	16.6667	0	0	0
-0.4724	33.3333	0	0	0	16.6667	0	0	0
-0.4723	33.3333	0	0	0	16.6667	0	0	0
-0.4722	33.3333	0	0	0	16.6667	0	0	0
-0.4721	41.6667	0	0	0	16.6667	0	0	0
-0.472	41.6667	0	0	0	16.6667	0	0	0
-0.4719	41.6667	0	0	0	16.6667	0	0	0
-0.4718	41.6667	0	0	0	16.6667	0	0	0
-0.4717	41.6667	0	0	0	16.6667	0	0	0
-0.4716	41.6667	0	0	0	8.33333	0	0	0
-0.4715	41.6667	0	0	0	8.33333	0	0	0
-0.4714	41.6667	0	0	0	8.33333	0	0	0
-0.4713	33.3333	0	0	0	8.33333	0	0	0
-0.4712	33.3333	0	0	0	8.33333	0	0	0
-0.4711	33.3333	0	0	0	8.33333	0	0	0
-0.471	33.3333	0	0	0	8.33333	0	0	0
-0.4709	33.3333	0	0	0	8.33333	0	0	0
-0.4708	33.3333	0	0	0	8.33333	0	0	0
-0.4707	33.3333	0	0	0	8.33333	0	0	0
-0.4706	33.3333	0	0	0	8.33333	0	0	0
-0.4705	33.3333	0	0	0	8.33333	8.33333	0	0
-0.4704	33.3333	0	0	0	8.33333	8.33333	0	0
-0.4703	33.3333	0	0	0	8.33333	8.33333	0	0
-0.4702	33.3333	0	0	0	8.33333	8.33333	0	0
-0.4701	25	0	0	0	8.33333	8.33333	0	0
-0.47	25	0	0	0	8.33333	8.33333	0	0
-0.4699	25	0	0	0	8.33333	8.33333	0	0
-0.4698	25	0	0	0	8.33333	8.33333	0	0
-0.4697	25	0	0	0	8.33333	8.33333	0	0
-0.4696	25	0	0	0	8.33333	8.33333	0	0
-0.4695	25	0	0	0	8.33333	8.33333	0	0
-0.4694	25	0	0	0	8.33333	8.33333	0	0
-0.4693	16.6667	0	0	0	8.33333	8.33333	0	0
-0.4692	16.6667	0	0	0	8.33333	8.33333	0	0
-0.4691	16.6667	0	0	0	8.33333	8.33333	0	0
-0.469	16.6667	0	0	0	8.33333	8.33333	0	0
-0.4689	16.6667	0	0	0	8.33333	8.33333	0	0
-0.4688	25	0	0	0	8.33333	8.33333	0	0
-0.4687	25	0	0	0	8.33333	8.33333	0	0
-0.4686	25	8.33333	0	0	8.33333	8.33333	0	0
-0.4685	25	8.33333	0	0	8.33333	8.33333	0	0
-0.4684	25	8.33333	0	0	8.33333	8.33333	0	0
-0.4683	25	8.33333	0	0	8.33333	8.33333	0	0
-0.4682	25	8.33333	0	0	8.33333	8.33333	0	0
-0.4681	25	8.33333	0	0	8.33333	8.33333	0	0
-0.468	33.3333	8.33333	0	0	8.33333	8.33333	0	0
-0.4679	33.3333	8.33333	0	0	8.33333	8.33333	0	0
-0.4678	33.3333	8.33333	0	0	0	8.33333	0	0
-0.4677	33.3333	8.33333	0	0	0	8.33333	0	0
-0.4676	33.3333	8.33333	0	0	0	8.33333	0	0
-0.4675	33.3333	8.33333	0	0	0	8.33333	0	0
-0.4674	41.6667	8.33333	0	0	0	8.33333	0	0
-0.4673	41.6667	8.33333	0	0	0	8.33333	0	0
-0.4672	41.6667	8.33333	0	0	0	8.33333	0	0
-0.4671	41.6667	8.33333	0	0	0	8.33333	0	0
-0.467	41.6667	8.33333	0	0	0	8.33333	0	0
-0.4669	41.6667	8.33333	0	0	0	8.33333	0	0
-0.4668	41.6667	8.33333	0	0	0	8.33333	0	0
-0.4667	41.6667	8.33333	0	0	0	8.33333	0	0
-0.4666	33.3333	8.33333	0	0	0	8.33333	0	0
-0.4665	33.3333	8.33333	0	0	0	8.33333	0	0
-0.4664	33.3333	16.6667	0	0	0	8.33333	0	0
-0.4663	33.3333	16.6667	0	0	0	8.33333	0	0
-0.4662	33.3333	16.6667	0	0	0	8.33333	0	0
-0.4661	25	16.6667	0	0	0	8.33333	0	0
-0.466	25	16.6667	0	0	0	8.33333	0	0
-0.4659	25	16.6667	0	0	0	8.33333	0	0
-0.4658	25	16.6667	0	0	0	8.33333	0	0
-0.4657	25	16.6667	0	0	0	8.33333	0	0
-0.4656	25	16.6667	0	0	0	8.33333	0	0
-0.4655	25	16.6667	0	0	0	8.33333	0	0
-0.4654	25	16.6667	0	0	0	8.33333	0	0
-0.4653	25	16.6667	0	0	0	8.33333	0	0
-0.4652	25	16.6667	0	0	0	8.33333	0	0
-0.4651	25	16.6667	0	0	0	8.33333	0	0
-0.465	25	16.6667	0	0	0	8.33333	0	0
-0.4649	25	16.6667	0	0	0	8.33333	0	0
-0.4648	25	16.6667	0	0	0	8.33333	0	0
-0.4647	25	16.6667	0	0	0	8.33333	0	0
-0.4646	25	16.6667	0	0	0	8.33333	0	0
-0.4645	25	16.6667	0	0	0	0	0	0
-0.4644	25	16.6667	0	0	0	0	0	0
-0.4643	25	16.6667	0	0	0	0	0	0
-0.4642	25	25	0	0	0	0	0	0
-0.4641	25	25	0	8.33333	0	0	0	0
-0.464	25	25	0	8.33333	0	0	0	0
-0.4639	25	25	0	8.33333	0	0	0	0
-0.4638	25	25	0	8.33333	0	0	0	0
-0.4637	25	25	0	16.6667	0	0	0	0
-0.4636	25	25	0	16.6667	0	0	0	0
-0.4635	25	25	0	16.6667	0	0	0	0
-0.4634	25	25	0	16.6667	0	0	0	0
-0.4633	33.3333	25	0	16.6667	0	0	0	0
-0.4632	33.3333	25	0	16.6667	0	0	0	0
-0.4631	33.3333	33.3333	0	16.6667	0	0	0	0
-0.463	33.3333	33.3333	0	16.6667	0	0	0	0
-0.4629	33.3333	33.3333	0	16.6667	0	0	0	0
-0.4628	25	33.3333	0	16.6667	0	0	0	0
-0.4627	25	33.3333	0	16.6667	0	0	0	0
-0.4626	25	25	0	16.6667	0	0	0	0
-0.4625	25	25	0	16.6667	0	0	0	0
-0.4624	25	25	0	16.6667	0	0	0	0
-0.4623	25	25	0	16.6667	0	0	0	0
-0.4622	25	25	0	16.6667	0	0	0	0
-0.4621	25	25	0	16.6667	0	0	0	0
-0.462	16.6667	25	0	16.6667	0	0	0	0
-0.4619	16.6667	25	0	16.6667	0	0	0	0
-0.4618	16.6667	25	0	16.6667	0	0	0	0
-0.4617	16.6667	25	0	16.6667	0	0	0	0
-0.4616	16.6667	25	0	16.6667	0	0	0	0
-0.4615	16.6667	25	0	16.6667	0	0	0	0
-0.4614	8.33333	25	0	16.6667	0	0	0	0
-0.4613	8.33333	25	0	16.6667	0	0	0	0
-0.4612	8.33333	25	0	16.6667	0	0	0	0
-0.4611	8.33333	25	0	16.6667	0	0	0	0
-0.461	8.33333	25	0	16.6667	0	0	0	0
-0.4609	8.33333	25	0	16.6667	0	0	0	0
-0.4608	8.33333	25	0	25	0	0	0	0
-0.4607	8.33333	25	0	25	0	0	0	0
-0.4606	16.6667	25	0	25	0	0	0	0
-0.4605	16.6667	25	0	25	0	0	0	0
-0.4604	16.6667	16.6667	0	25	0	0	0	0
-0.4603	16.6667	16.6667	0	25	0	0	0	0
-0.4602	16.6667	16.6667	0	25	0	0	0	0
-0.4601	16.6667	16.6667	0	25	0	0	0	0
-0.46	16.6667	16.6667	0	25	0	0	0	0
-0.4599	16.6667	16.6667	0	25	0	0	0	0
-0.4598	16.6667	16.6667	0	25	0	0	0	0
-0.4597	16.6667	16.6667	0	25	0	0	0	0
-0.4596	16.6667	16.6667	0	25	0	0	0	0
-0.4595	16.6667	16.6667	0	25	0	0	0	0
-0.4594	16.6667	16.6667	0	25	0	0	0	0
-0.4593	16.6667	16.6667	0	25	0	0	0	0
-0.4592	16.6667	16.6667	0	25	0	0	0	0
-0.4591	16.6667	16.6667	0	25	0	0	0	0
-0.459	16.6667	16.6667	0	25	0	0	0	0
-0.4589	16.6667	16.6667	0	25	0	0	0	0
-0.4588	16.6667	16.6667	0	25	0	0	0	0
-0.4587	16.6667	16.6667	0	25	0	0	0	0
-0.4586	16.6667	16.6667	0	25	0	0	0	0
-0.4585	16.6667	16.6667	0	25	0	0	0	0
-0.4584	16.6667	16.6667	0	25	0	0	0	0
-0.4583	16.6667	16.6667	0	25	0	0	0	0
-0.4582	16.6667	8.33333	0	25	0	0	0	0
-0.4581	16.6667	8.33333	0	16.6667	0	8.33333	0	0
-0.458	16.6667	8.33333	0	16.6667	0	8.33333	0	0
-0.4579	16.6667	8.33333	0	16.6667	0	8.33333	0	0
-0.4578	16.6667	8.33333	0	16.6667	0	8.33333	0	0
-0.4577	16.6667	8.33333	0	8.33333	0	8.33333	0	0
-0.4576	16.6667	8.33333	0	8.33333	0	8.33333	0	0
-0.4575	16.6667	8.33333	0	8.33333	0	8.33333	0	0
-0.4574	16.6667	8.33333	0	8.33333	0	8.33333	0	0
-0.4573	8.33333	8.33333	0	8.33333	0	8.33333	0	0
-0.4572	8.33333	8.33333	0	16.6667	0	8.33333	8.33333	8.33333
-0.4571	8.33333	0	0	16.6667	0	8.33333	8.33333	8.33333
-0.457	8.33333	0	0	16.6667	0	8.33333	8.33333	8.33333
-0.4569	8.33333	0	0	16.6667	0	8.33333	8.33333	8.33333
-0.4568	8.33333	0	0	16.6667	0	8.33333	8.33333	8.33333
-0.4567	8.33333	0	0	16.6667	0	8.33333	8.33333	8.33333
-0.4566	8.33333	0	0	25	0	8.33333	8.33333	8.33333
-0.4565	8.33333	0	0	25	0	8.33333	8.33333	8.33333
-0.4564	8.33333	0	0	25	0	8.33333	8.33333	8.33333
-0.4563	8.33333	0	0	25	0	8.33333	8.33333	8.33333
-0.4562	8.33333	0	0	25	0	8.33333	8.33333	8.33333
-0.4561	8.33333	0	0	25	0	8.33333	8.33333	8.33333
-0.456	8.33333	0	0	25	0	8.33333	8.33333	8.33333
-0.4559	8.33333	0	0	25	0	8.33333	8.33333	8.33333
-0.4558	8.33333	0	0	25	0	8.33333	8.33333	8.33333
-0.4557	8.33333	0	8.33333	25	0	8.33333	8.33333	8.33333
-0.4556	8.33333	0	8.33333	25	0	8.33333	8.33333	8.33333
-0.4555	8.33333	0	8.33333	25	0	8.33333	8.33333	8.33333
-0.4554	8.33333	0	8.33333	25	0	8.33333	8.33333	8.33333
-0.4553	8.33333	0	8.33333	25	0	8.33333	8.33333	8.33333
-0.4552	8.33333	8.33333	16.6667	25	0	8.33333	16.6667	8.33333
-0.4551	8.33333	8.33333	16.6667	25	0	8.33333	16.6667	8.33333
-0.455	8.33333	8.33333	16.6667	25	0	8.33333	16.6667	8.33333
-0.4549	8.33333	8.33333	16.6667	25	0	8.33333	16.6667	8.33333
-0.4548	8.33333	8.33333	16.6667	16.6667	0	8.33333	16.6667	8.33333
-0.4547	8.33333	8.33333	16.6667	16.6667	0	8.33333	16.6667	8.33333
-0.4546	0	8.33333	16.6667	16.6667	0	8.33333	16.6667	8.33333
-0.4545	0	8.33333	16.6667	16.6667	0	8.33333	16.6667	8.33333
-0.4544	0	8.33333	16.6667	16.6667	0	8.33333	16.6667	8.33333
-0.4543	0	8.33333	16.6667	16.6667	0	8.33333	16.6667	8.33333
-0.4542	0	8.33333	16.6667	16.6667	0	8.33333	16.6667	8.33333
-0.4541	0	8.33333	16.6667	16.6667	0	8.33333	16.6667	8.33333
-0.454	0	8.33333	16.6667	16.6667	0	8.33333	16.6667	8.33333
-0.4539	0	8.33333	16.6667	16.6667	0	8.33333	16.6667	8.33333
-0.4538	0	8.33333	16.6667	16.6667	0	8.33333	16.6667	8.33333
-0.4537	0	8.33333	16.6667	16.6667	0	8.33333	16.6667	8.33333
-0.4536	0	8.33333	16.6667	16.6667	0	8.33333	16.6667	8.33333
-0.4535	0	8.33333	16.6667	16.6667	0	8.33333	16.6667	8.33333
-0.4534	0	8.33333	16.6667	16.6667	0	8.33333	25	8.33333
-0.4533	8.33333	8.33333	16.6667	16.6667	0	8.33333	25	8.33333
-0.4532	8.33333	8.33333	16.6667	16.6667	0	8.33333	25	8.33333
-0.4531	8.33333	8.33333	16.6667	16.6667	0	8.33333	25	8.33333
-0.453	8.33333	8.33333	25	16.6667	0	8.33333	25	8.33333
-0.4529	8.33333	8.33333	25	16.6667	0	8.33333	25	8.33333
-0.4528	8.33333	8.33333	25	16.6667	0	8.33333	25	8.33333
-0.4527	8.33333	8.33333	25	16.6667	0	8.33333	25	8.33333
-0.4526	8.33333	8.33333	25	16.6667	0	8.33333	25	8.33333
-0.4525	8.33333	8.33333	25	16.6667	0	8.33333	25	8.33333
-0.4524	8.33333	8.33333	25	16.6667	0	8.33333	25	8.33333
-0.4523	8.33333	8.33333	25	16.6667	0	8.33333	25	8.33333
-0.4522	8.33333	8.33333	25	16.6667	0	8.33333	25	8.33333
-0.4521	8.33333	8.33333	25	16.6667	0	0	25	8.33333
-0.452	8.33333	8.33333	25	16.6667	0	0	25	8.33333
-0.4519	8.33333	8.33333	25	16.6667	8.33333	0	25	8.33333
-0.4518	8.33333	8.33333	25	16.6667	8.33333	0	25	8.33333
-0.4517	8.33333	8.33333	25	16.6667	8.33333	0	25	8.33333
-0.4516	8.33333	8.33333	25	16.6667	8.33333	0	25	8.33333
-0.4515	8.33333	8.33333	25	25	8.33333	0	25	8.33333
-0.4514	8.33333	8.33333	25	25	8.33333	0	25	8.33333
-0.4513	8.33333	8.33333	25	25	8.33333	0	25	8.33333
-0.4512	8.33333	8.33333	25	16.6667	8.33333	0	16.6667	0
-0.4511	8.33333	8.33333	25	16.6667	8.33333	0	16.6667	0
-0.451	8.33333	8.33333	25	16.6667	8.33333	0	16.6667	0
-0.4509	8.33333	8.33333	25	16.6667	8.33333	0	16.6667	0
-0.4508	8.33333	8.33333	25	16.6667	8.33333	0	16.6667	0
-0.4507	8.33333	8.33333	25	16.6667	8.33333	0	16.6667	0
-0.4506	8.33333	8.33333	25	8.33333	8.33333	0	16.6667	0
-0.4505	8.33333	8.33333	25	8.33333	8.33333	0	16.6667	0
-0.4504	8.33333	8.33333	25	8.33333	8.33333	0	16.6667	0
-0.4503	8.33333	8.33333	25	8.33333	8.33333	0	16.6667	0
-0.4502	16.6667	8.33333	25	8.33333	8.33333	0	16.6667	0
-0.4501	16.6667	8.33333	25	8.33333	8.33333	0	16.6667	0
-0.45	16.6667	8.33333	25	8.33333	8.33333	0	16.6667	0
-0.4499	16.6667	8.33333	25	8.33333	8.33333	0	16.6667	0
-0.4498	16.6667	8.33333	33.3333	8.33333	8.33333	0	16.6667	0
-0.4497	16.6667	8.33333	25	8.33333	8.33333	0	16.6667	0
-0.4496	16.6667	8.33333	25	8.33333	8.33333	0	16.6667	0
-0.4495	16.6667	8.33333	25	8.33333	8.33333	0	16.6667	0
-0.4494	16.6667	8.33333	25	8.33333	8.33333	0	16.6667	0
-0.4493	16.6667	8.33333	25	8.33333	8.33333	0	16.6667	0
-0.4492	16.6667	0	16.6667	8.33333	8.33333	0	8.33333	0
-0.4491	16.6667	0	16.6667	8.33333	8.33333	0	8.33333	0
-0.449	16.6667	0	16.6667	8.33333	8.33333	0	8.33333	0
-0.4489	16.6667	0	16.6667	8.33333	8.33333	0	8.33333	0
-0.4488	16.6667	0	16.6667	8.33333	8.33333	0	8.33333	0
-0.4487	16.6667	0	16.6667	8.33333	8.33333	0	8.33333	0
-0.4486	16.6667	0	16.6667	8.33333	8.33333	0	8.33333	0
-0.4485	16.6667	0	16.6667	8.33333	8.33333	0	8.33333	0
-0.4484	16.6667	0	16.6667	8.33333	8.33333	0	8.33333	0
-0.4483	16.6667	0	16.6667	8.33333	8.33333	0	8.33333	0
-0.4482	16.6667	0	16.6667	8.33333	8.33333	0	8.33333	0
-0.4481	16.6667	0	16.6667	8.33333	8.33333	0	8.33333	0
-0.448	16.6667	0	16.6667	8.33333	8.33333	0	8.33333	0
-0.4479	25	0	16.6667	8.33333	8.33333	0	8.33333	8.33333
-0.4478	25	0	16.6667	8.33333	8.33333	0	8.33333	8.33333
-0.4477	25	0	16.6667	8.33333	8.33333	0	8.33333	8.33333
-0.4476	33.3333	0	16.6667	8.33333	8.33333	0	8.33333	8.33333
-0.4475	33.3333	0	16.6667	8.33333	8.33333	0	8.33333	8.33333
-0.4474	33.3333	0	16.6667	8.33333	8.33333	0	0	8.33333
-0.4473	25	0	16.6667	8.33333	8.33333	0	0	16.6667
-0.4472	25	0	16.6667	8.33333	8.33333	0	0	16.6667
-0.4471	25	0	16.6667	8.33333	8.33333	0	0	16.6667
-0.447	25	0	8.33333	8.33333	8.33333	0	0	16.6667
-0.4469	25	0	16.6667	8.33333	8.33333	0	0	16.6667
-0.4468	25	0	16.6667	8.33333	8.33333	0	0	16.6667
-0.4467	25	0	16.6667	8.33333	8.33333	0	0	16.6667
-0.4466	25	0	16.6667	8.33333	8.33333	0	0	25
-0.4465	25	0	16.6667	8.33333	8.33333	0	0	25
-0.4464	25	0	16.6667	8.33333	8.33333	0	0	25
-0.4463	25	0	16.6667	8.33333	8.33333	0	0	25
-0.4462	25	0	16.6667	8.33333	8.33333	0	0	25
-0.4461	25	0	16.6667	8.33333	8.33333	0	0	25
-0.446	25	0	16.6667	8.33333	8.33333	0	0	25
-0.4459	25	0	16.6667	8.33333	8.33333	0	0	25
-0.4458	25	0	16.6667	8.33333	8.33333	0	0	25
-0.4457	33.3333	0	25	8.33333	8.33333	0	0	25
-0.4456	33.3333	0	25	8.33333	8.33333	0	0	25
-0.4455	33.3333	0	25	0	8.33333	0	0	25
-0.4454	33.3333	0	25	0	8.33333	0	0	25
-0.4453	33.3333	0	25	0	8.33333	0	0	25
-0.4452	33.3333	0	25	0	8.33333	0	0	25
-0.4451	33.3333	0	25	0	8.33333	0	0	25
-0.445	41.6667	0	25	0	8.33333	0	0	25
-0.4449	41.6667	0	25	0	8.33333	0	0	25
-0.4448	41.6667	0	25	0	8.33333	0	0	25
-0.4447	41.6667	0	25	0	8.33333	0	0	25
-0.4446	41.6667	0	25	0	8.33333	0	0	25
-0.4445	41.6667	0	25	0	8.33333	0	0	25
-0.4444	41.6667	0	25	0	8.33333	0	0	25
-0.4443	41.6667	0	25	0	8.33333	0	0	25
-0.4442	33.3333	0	25	0	8.33333	0	0	25
-0.4441	33.3333	0	25	0	8.33333	0	0	25
-0.444	33.3333	0	25	8.33333	8.33333	0	0	25
-0.4439	33.3333	0	25	8.33333	8.33333	0	0	25
-0.4438	33.3333	0	16.6667	8.33333	8.33333	0	0	25
-0.4437	33.3333	0	16.6667	8.33333	8.33333	0	0	25
-0.4436	33.3333	0	16.6667	8.33333	8.33333	0	0	25
-0.4435	33.3333	0	16.6667	8.33333	8.33333	0	0	25
-0.4434	33.3333	0	16.6667	8.33333	8.33333	0	0	25
-0.4433	33.3333	0	16.6667	8.33333	8.33333	0	0	25
-0.4432	33.3333	0	16.6667	8.33333	8.33333	0	0	25
-0.4431	33.3333	0	16.6667	8.33333	8.33333	0	0	25
-0.443	33.3333	0	16.6667	8.33333	8.33333	0	0	25
-0.4429	33.3333	0	16.6667	8.33333	8.33333	0	0	25
-0.4428	33.3333	0	16.6667	8.33333	8.33333	0	0	25
-0.4427	33.3333	0	16.6667	8.33333	8.33333	0	0	25
-0.4426	33.3333	0	16.6667	8.33333	8.33333	0	0	25
-0.4425	33.3333	0	16.6667	8.33333	8.33333	0	0	33.3333
-0.4424	33.3333	0	16.6667	8.33333	8.33333	0	0	33.3333
-0.4423	33.3333	0	16.6667	8.33333	8.33333	0	0	33.3333
-0.4422	33.3333	0	16.6667	8.33333	8.33333	0	0	33.3333
-0.4421	33.3333	0	16.6667	8.33333	8.33333	0	0	33.3333
-0.442	33.3333	0	16.6667	8.33333	8.33333	0	0	33.3333
-0.4419	25	0	16.6667	8.33333	8.33333	0	0	25
-0.4418	25	0	16.6667	8.33333	8.33333	0	0	25
-0.4417	25	0	16.6667	8.33333	8.33333	0	0	25
-0.4416	16.6667	0	16.6667	8.33333	8.33333	0	0	25
-0.4415	16.6667	0	16.6667	8.33333	8.33333	0	0	25
-0.4414	16.6667	0	16.6667	8.33333	8.33333	0	0	25
-0.4413	16.6667	0	16.6667	8.33333	8.33333	0	0	16.6667
-0.4412	16.6667	0	16.6667	8.33333	8.33333	0	0	16.6667
-0.4411	16.6667	0	16.6667	8.33333	8.33333	0	0	16.6667
-0.441	16.6667	0	16.6667	8.33333	8.33333	0	0	16.6667
-0.4409	16.6667	0	8.33333	8.33333	8.33333	0	0	16.6667
-0.4408	16.6667	0	8.33333	8.33333	8.33333	0	0	16.6667
-0.4407	16.6667	0	8.33333	8.33333	8.33333	0	0	16.6667
-0.4406	16.6667	0	8.33333	8.33333	8.33333	0	0	8.33333
-0.4405	16.6667	0	8.33333	8.33333	8.33333	0	0	8.33333
-0.4404	16.6667	0	8.33333	8.33333	8.33333	0	0	8.33333
-0.4403	16.6667	0	8.33333	8.33333	8.33333	0	8.33333	8.33333
-0.4402	16.6667	0	8.33333	8.33333	8.33333	0	8.33333	8.33333
-0.4401	16.6667	0	8.33333	8.33333	8.33333	0	8.33333	8.33333
-0.44	16.6667	0	8.33333	8.33333	8.33333	0	8.33333	8.33333
-0.4399	16.6667	0	8.33333	8.33333	0	0	8.33333	8.33333
-0.4398	16.6667	0	8.33333	8.33333	0	0	8.33333	8.33333
-0.4397	8.33333	0	0	8.33333	0	0	16.6667	8.33333
-0.4396	8.33333	0	0	8.33333	0	0	16.6667	8.33333
-0.4395	8.33333	0	0	8.33333	0	0	16.6667	8.33333
-0.4394	8.33333	0	0	8.33333	0	0	16.6667	8.33333
-0.4393	8.33333	0	0	8.33333	0	0	16.6667	8.33333
-0.4392	8.33333	0	0	8.33333	0	0	16.6667	8.33333
-0.4391	8.33333	0	0	8.33333	0	0	16.6667	8.33333
-0.439	0	0	0	8.33333	0	0	16.6667	8.33333
-0.4389	0	0	0	8.33333	0	0	16.6667	8.33333
-0.4388	0	0	0	8.33333	0	0	16.6667	8.33333
-0.4387	0	0	0	8.33333	0	0	16.6667	8.33333
-0.4386	0	0	0	8.33333	0	0	16.6667	8.33333
-0.4385	0	0	0	8.33333	0	0	16.6667	8.33333
-0.4384	0	0	0	8.33333	0	0	16.6667	8.33333
-0.4383	0	0	0	8.33333	0	0	16.6667	8.33333
-0.4382	0	0	0	8.33333	0	0	16.6667	8.33333
-0.4381	0	0	0	8.33333	0	0	16.6667	8.33333
-0.438	0	0	0	0	0	0	16.6667	8.33333
-0.4379	0	0	0	0	0	0	16.6667	8.33333
-0.4378	0	0	0	0	0	0	16.6667	8.33333
-0.4377	0	0	0	0	0	0	16.6667	8.33333
-0.4376	0	0	0	0	0	0	16.6667	8.33333
-0.4375	0	0	0	0	0	0	16.6667	8.33333
-0.4374	0	0	0	0	0	0	16.6667	8.33333
-0.4373	0	0	0	0	0	0	16.6667	8.33333
-0.4372	0	0	0	0	0	0	16.6667	8.33333
-0.4371	0	0	0	0	0	0	16.6667	8.33333
-0.437	0	0	0	0	0	0	16.6667	8.33333
-0.4369	0	0	0	0	0	0	16.6667	8.33333
-0.4368	0	0	0	0	0	0	16.6667	8.33333
-0.4367	0	0	0	0	0	0	16.6667	8.33333
-0.4366	0	0	0	0	0	0	16.6667	8.33333
-0.4365	0	0	0	0	0	0	16.6667	0
-0.4364	0	0	0	0	0	0	16.6667	0
-0.4363	0	0	0	0	0	0	16.6667	0
-0.4362	0	0	0	0	0	0	16.6667	0
-0.4361	0	0	0	0	0	0	16.6667	0
-0.436	0	0	0	0	0	0	16.6667	0
-0.4359	0	0	0	0	0	0	16.6667	0
-0.4358	0	0	0	0	0	0	16.6667	0
-0.4357	0	0	0	0	0	0	16.6667	0
-0.4356	0	0	0	0	0	0	16.6667	0
-0.4355	0	0	0	0	0	0	16.6667	0
-0.4354	0	0	0	0	0	0	16.6667	0
-0.4353	0	0	0	0	0	0	16.6667	0
-0.4352	0	0	0	0	0	0	16.6667	0
-0.4351	0	0	0	0	0	0	16.6667	0
-0.435	0	0	0	0	0	0	16.6667	0
-0.4349	0	0	0	0	0	0	16.6667	0
-0.4348	0	0	0	0	0	0	16.6667	0
-0.4347	8.33333	0	0	0	0	0	16.6667	0
-0.4346	8.33333	0	0	0	0	0	16.6667	0
-0.4345	8.33333	0	0	0	0	0	16.6667	0
-0.4344	8.33333	0	0	0	0	0	16.6667	8.33333
-0.4343	8.33333	0	0	0	0	0	8.33333	8.33333
-0.4342	8.33333	0	0	0	0	0	8.33333	8.33333
-0.4341	8.33333	0	0	0	0	0	8.33333	8.33333
-0.434	8.33333	0	0	0	0	0	8.33333	8.33333
-0.4339	8.33333	0	0	0	0	0	8.33333	8.33333
-0.4338	8.33333	0	0	0	0	0	8.33333	8.33333
-0.4337	8.33333	0	0	0	0	0	0	8.33333
-0.4336	8.33333	0	0	0	0	0	0	8.33333
-0.4335	8.33333	0	0	0	0	0	0	8.33333
-0.4334	8.33333	0	0	0	0	0	0	8.33333
-0.4333	8.33333	0	0	0	0	0	0	8.33333
-0.4332	8.33333	0	0	0	0	0	0	8.33333
-0.4331	8.33333	0	0	0	0	0	0	8.33333
-0.433	8.33333	0	0	0	0	0	0	8.33333
-0.4329	8.33333	0	0	0	0	0	0	8.33333
-0.4328	8.33333	0	0	8.33333	0	0	0	8.33333
-0.4327	8.33333	0	0	8.33333	0	0	0	16.6667
-0.4326	8.33333	0	0	8.33333	0	0	0	16.6667
-0.4325	8.33333	0	0	8.33333	0	0	0	16.6667
-0.4324	8.33333	0	8.33333	8.33333	0	0	0	16.6667
-0.4323	8.33333	0	8.33333	8.33333	0	0	0	16.6667
-0.4322	8.33333	0	8.33333	8.33333	0	0	0	16.6667
-0.4321	8.33333	0	8.33333	8.33333	0	0	0	25
-0.432	8.33333	0	8.33333	8.33333	0	0	0	25
-0.4319	8.33333	0	8.33333	8.33333	0	0	0	25
-0.4318	8.33333	0	8.33333	8.33333	0	0	0	25
-0.4317	8.33333	0	8.33333	8.33333	0	0	0	25
-0.4316	8.33333	0	8.33333	8.33333	0	0	0	25
-0.4315	8.33333	0	8.33333	8.33333	0	0	0	25
-0.4314	8.33333	0	8.33333	8.33333	0	0	0	25
-0.4313	8.33333	0	8.33333	8.33333	0	0	0	25
-0.4312	8.33333	0	8.33333	8.33333	0	0	0	25
-0.4311	8.33333	0	8.33333	8.33333	0	0	0	25
-0.431	8.33333	0	8.33333	8.33333	0	0	0	25
-0.4309	8.33333	0	8.33333	8.33333	0	0	0	25
-0.4308	8.33333	0	8.33333	8.33333	0	0	0	25
-0.4307	8.33333	0	8.33333	8.33333	0	0	0	25
-0.4306	8.33333	0	8.33333	8.33333	0	0	0	25
-0.4305	8.33333	0	8.33333	8.33333	0	0	0	25
-0.4304	8.33333	0	8.33333	8.33333	0	0	0	25
-0.4303	8.33333	0	8.33333	8.33333	0	0	0	25
-0.4302	8.33333	0	8.33333	8.33333	0	0	0	25
-0.4301	8.33333	0	8.33333	8.33333	0	0	0	25
-0.43	8.33333	0	8.33333	8.33333	0	0	0	25
-0.4299	8.33333	0	8.33333	8.33333	0	0	0	25
-0.4298	8.33333	0	8.33333	8.33333	0	0	0	25
-0.4297	8.33333	0	8.33333	8.33333	0	0	0	25
-0.4296	8.33333	0	8.33333	8.33333	0	0	0	25
-0.4295	8.33333	0	8.33333	8.33333	0	0	0	25
-0.4294	8.33333	0	8.33333	8.33333	0	0	0	25
-0.4293	8.33333	0	8.33333	8.33333	0	0	0	25
-0.4292	8.33333	0	8.33333	8.33333	0	0	0	25
-0.4291	8.33333	0	8.33333	8.33333	0	0	0	25
-0.429	8.33333	0	8.33333	8.33333	0	0	0	25
-0.4289	8.33333	0	8.33333	8.33333	0	0	0	25
-0.4288	8.33333	0	8.33333	8.33333	0	0	0	25
-0.4287	0	0	8.33333	8.33333	0	0	0	25
-0.4286	0	0	8.33333	8.33333	0	0	0	25
-0.4285	0	0	8.33333	8.33333	0	0	0	25
-0.4284	0	0	8.33333	8.33333	0	0	0	16.6667
-0.4283	0	0	8.33333	8.33333	0	0	0	16.6667
-0.4282	0	0	8.33333	8.33333	0	0	0	16.6667
-0.4281	0	0	8.33333	8.33333	0	0	0	16.6667
-0.428	0	0	8.33333	8.33333	0	0	0	16.6667
-0.4279	0	0	8.33333	8.33333	0	0	0	16.6667
-0.4278	0	0	8.33333	8.33333	0	0	0	16.6667
-0.4277	0	0	8.33333	8.33333	0	0	0	16.6667
-0.4276	0	0	8.33333	8.33333	0	0	0	16.6667
-0.4275	0	0	8.33333	8.33333	0	0	0	16.6667
-0.4274	0	0	8.33333	8.33333	0	0	0	16.6667
-0.4273	0	0	8.33333	8.33333	0	0	0	16.6667
-0.4272	0	0	8.33333	8.33333	0	0	0	16.6667
-0.4271	0	0	8.33333	8.33333	0	0	0	16.6667
-0.427	0	0	8.33333	8.33333	0	0	0	16.6667
-0.4269	0	0	8.33333	8.33333	0	0	0	16.6667
-0.4268	0	0	8.33333	0	0	0	0	25
-0.4267	0	0	8.33333	0	0	0	0	16.6667
-0.4266	0	0	8.33333	0	0	0	0	16.6667
-0.4265	0	0	8.33333	0	0	0	0	16.6667
-0.4264	0	0	0	0	0	0	0	16.6667
-0.4263	0	0	0	0	0	0	0	16.6667
-0.4262	0	0	0	0	0	0	0	16.6667
-0.4261	0	0	0	0	0	0	0	8.33333
-0.426	0	0	0	0	0	0	0	8.33333
-0.4259	0	0	0	0	0	0	0	8.33333
-0.4258	0	0	0	0	0	0	0	8.33333
-0.4257	0	0	0	0	0	0	0	8.33333
-0.4256	0	0	0	0	0	0	0	8.33333
-0.4255	0	0	0	0	0	0	0	8.33333
-0.4254	0	0	0	0	0	0	0	8.33333
-0.4253	0	0	0	0	0	0	0	8.33333
-0.4252	0	0	0	0	0	0	0	8.33333
-0.4251	8.33333	0	8.33333	0	0	0	8.33333	8.33333
-0.425	8.33333	0	8.33333	0	0	0	8.33333	8.33333
-0.4249	8.33333	0	8.33333	8.33333	0	0	8.33333	8.33333
-0.4248	8.33333	0	16.6667	8.33333	0	0	8.33333	8.33333
-0.4247	8.33333	0	16.6667	8.33333	0	0	8.33333	8.33333
-0.4246	8.33333	0	16.6667	8.33333	0	0	8.33333	8.33333
-0.4245	8.33333	8.33333	16.6667	8.33333	0	0	8.33333	8.33333
-0.4244	8.33333	8.33333	16.6667	8.33333	0	0	8.33333	8.33333
-0.4243	8.33333	8.33333	16.6667	8.33333	0	0	8.33333	8.33333
-0.4242	8.33333	8.33333	16.6667	8.33333	0	0	8.33333	8.33333
-0.4241	8.33333	8.33333	16.6667	8.33333	0	0	8.33333	8.33333
-0.424	8.33333	8.33333	16.6667	8.33333	0	0	8.33333	8.33333
-0.4239	8.33333	8.33333	16.6667	8.33333	0	0	8.33333	8.33333
-0.4238	8.33333	8.33333	16.6667	8.33333	0	0	8.33333	8.33333
-0.4237	8.33333	8.33333	16.6667	8.33333	0	0	8.33333	8.33333
-0.4236	8.33333	8.33333	16.6667	8.33333	0	0	8.33333	8.33333
-0.4235	8.33333	8.33333	16.6667	8.33333	0	0	8.33333	8.33333
-0.4234	8.33333	8.33333	16.6667	8.33333	0	0	8.33333	8.33333
-0.4233	8.33333	8.33333	16.6667	8.33333	0	0	16.6667	8.33333
-0.4232	8.33333	8.33333	16.6667	8.33333	0	0	16.6667	8.33333
-0.4231	8.33333	8.33333	16.6667	8.33333	0	0	16.6667	8.33333
-0.423	8.33333	8.33333	16.6667	8.33333	0	0	16.6667	8.33333
-0.4229	8.33333	8.33333	16.6667	8.33333	0	0	16.6667	8.33333
-0.4228	8.33333	8.33333	16.6667	8.33333	0	0	16.6667	8.33333
-0.4227	8.33333	8.33333	16.6667	8.33333	0	0	16.6667	8.33333
-0.4226	8.33333	8.33333	16.6667	8.33333	0	0	16.6667	8.33333
-0.4225	8.33333	8.33333	16.6667	16.6667	0	0	16.6667	8.33333
-0.4224	8.33333	8.33333	16.6667	16.6667	0	0	16.6667	8.33333
-0.4223	8.33333	8.33333	16.6667	16.6667	0	0	16.6667	8.33333
-0.4222	8.33333	8.33333	16.6667	16.6667	0	0	16.6667	8.33333
-0.4221	8.33333	8.33333	16.6667	16.6667	0	0	16.6667	8.33333
-0.422	8.33333	8.33333	16.6667	16.6667	0	0	16.6667	8.33333
-0.4219	8.33333	8.33333	16.6667	16.6667	0	0	16.6667	8.33333
-0.4218	8.33333	8.33333	16.6667	16.6667	0	0	16.6667	8.33333
-0.4217	8.33333	8.33333	16.6667	16.6667	0	0	16.6667	8.33333
-0.4216	8.33333	8.33333	16.6667	16.6667	0	0	16.6667	8.33333
-0.4215	8.33333	8.33333	16.6667	16.6667	0	0	16.6667	8.33333
-0.4214	8.33333	8.33333	16.6667	16.6667	0	0	16.6667	8.33333
-0.4213	8.33333	8.33333	16.6667	16.6667	0	0	16.6667	8.33333
-0.4212	8.33333	8.33333	16.6667	16.6667	0	0	16.6667	8.33333
-0.4211	8.33333	8.33333	16.6667	16.6667	0	0	16.6667	8.33333
-0.421	8.33333	8.33333	16.6667	16.6667	0	0	16.6667	8.33333
-0.4209	8.33333	8.33333	16.6667	16.6667	0	0	16.6667	8.33333
-0.4208	8.33333	8.33333	16.6667	16.6667	0	0	16.6667	0
-0.4207	8.33333	8.33333	16.6667	16.6667	0	0	16.6667	0
-0.4206	8.33333	8.33333	16.6667	16.6667	0	0	16.6667	0
-0.4205	8.33333	8.33333	16.6667	16.6667	0	0	16.6667	0
-0.4204	8.33333	8.33333	16.6667	16.6667	0	0	16.6667	0
-0.4203	8.33333	8.33333	16.6667	16.6667	0	0	16.6667	0
-0.4202	8.33333	8.33333	16.6667	16.6667	0	0	16.6667	0
-0.4201	8.33333	8.33333	16.6667	16.6667	0	0	16.6667	0
-0.42	8.33333	8.33333	16.6667	16.6667	0	0	16.6667	0
-0.4199	8.33333	8.33333	16.6667	16.6667	0	0	25	0
-0.4198	8.33333	8.33333	16.6667	16.6667	0	0	25	0
-0.4197	8.33333	8.33333	16.6667	16.6667	0	0	25	0
-0.4196	8.33333	8.33333	16.6667	16.6667	0	0	25	0
-0.4195	8.33333	8.33333	16.6667	16.6667	0	0	25	0
-0.4194	8.33333	8.33333	16.6667	16.6667	0	0	25	0
-0.4193	8.33333	8.33333	16.6667	16.6667	0	0	25	0
-0.4192	8.33333	8.33333	16.6667	16.6667	0	0	25	0
-0.4191	0	8.33333	8.33333	16.6667	0	0	16.6667	0
-0.419	0	8.33333	8.33333	16.6667	0	0	16.6667	0
-0.4189	0	8.33333	8.33333	8.33333	0	0	16.6667	0
-0.4188	0	8.33333	0	8.33333	0	0	16.6667	0
-0.4187	0	8.33333	0	8.33333	0	0	16.6667	0
-0.4186	0	8.33333	0	8.33333	0	0	16.6667	0
-0.4185	0	0	0	8.33333	0	0	16.6667	0
-0.4184	0	0	0	8.33333	0	0	25	0
-0.4183	0	0	0	8.33333	0	0	25	0
-0.4182	0	0	0	8.33333	0	0	25	0
-0.4181	0	0	0	8.33333	0	0	25	8.33333
-0.418	0	0	0	16.6667	0	0	25	8.33333
-0.4179	0	0	0	16.6667	0	0	25	8.33333
-0.4178	0	0	0	16.6667	0	0	33.3333	8.33333
-0.4177	0	0	0	16.6667	0	0	33.3333	8.33333
-0.4176	0	0	0	16.6667	0	0	33.3333	8.33333
-0.4175	0	0	0	16.6667	0	0	33.3333	8.33333
-0.4174	0	0	0	16.6667	0	0	33.3333	8.33333
-0.4173	0	0	0	16.6667	0	0	25	8.33333
-0.4172	0	0	0	16.6667	0	0	25	8.33333
-0.4171	0	0	0	16.6667	0	0	33.3333	8.33333
-0.417	0	0	0	16.6667	0	0	33.3333	8.33333
-0.4169	0	0	0	16.6667	0	0	33.3333	8.33333
-0.4168	0	0	0	16.6667	0	0	33.3333	8.33333
-0.4167	0	0	0	16.6667	0	0	33.3333	8.33333
-0.4166	0	0	0	16.6667	0	0	33.3333	8.33333
-0.4165	0	0	0	8.33333	0	0	33.3333	8.33333
-0.4164	0	0	0	8.33333	0	0	33.3333	8.33333
-0.4163	0	0	0	8.33333	0	0	33.3333	8.33333
-0.4162	0	0	0	8.33333	0	0	33.3333	8.33333
-0.4161	0	0	0	8.33333	0	0	33.3333	8.33333
-0.416	0	0	0	8.33333	0	0	33.3333	8.33333
-0.4159	0	0	0	8.33333	0	0	33.3333	8.33333
-0.4158	0	0	0	8.33333	0	0	33.3333	8.33333
-0.4157	0	0	0	8.33333	0	0	33.3333	8.33333
-0.4156	0	0	0	8.33333	0	0	33.3333	8.33333
-0.4155	0	0	0	8.33333	0	0	33.3333	8.33333
-0.4154	0	0	0	8.33333	0	0	33.3333	8.33333
-0.4153	0	8.33333	0	16.6667	0	0	33.3333	8.33333
-0.4152	0	8.33333	0	16.6667	0	0	33.3333	8.33333
-0.4151	0	8.33333	0	16.6667	0	0	33.3333	8.33333
-0.415	0	8.33333	0	16.6667	0	0	33.3333	8.33333
-0.4149	0	8.33333	0	16.6667	0	0	33.3333	8.33333
-0.4148	0	8.33333	0	16.6667	0	0	41.6667	8.33333
-0.4147	0	8.33333	8.33333	25	0	0	41.6667	8.33333
-0.4146	0	8.33333	8.33333	25	0	0	41.6667	8.33333
-0.4145	0	8.33333	8.33333	25	0	0	41.6667	8.33333
-0.4144	0	8.33333	8.33333	25	0	0	41.6667	8.33333
-0.4143	0	8.33333	8.33333	25	0	0	41.6667	8.33333
-0.4142	0	8.33333	8.33333	25	0	0	41.6667	8.33333
-0.4141	0	8.33333	8.33333	25	0	0	41.6667	8.33333
-0.414	0	8.33333	8.33333	25	0	0	41.6667	8.33333
-0.4139	0	8.33333	8.33333	25	0	0	33.3333	8.33333
-0.4138	0	8.33333	8.33333	25	0	0	33.3333	8.33333
-0.4137	0	8.33333	8.33333	25	0	0	33.3333	8.33333
-0.4136	0	8.33333	8.33333	25	0	0	33.3333	8.33333
-0.4135	0	8.33333	8.33333	25	0	0	33.3333	8.33333
-0.4134	0	8.33333	8.33333	25	0	8.33333	41.6667	8.33333
-0.4133	0	8.33333	8.33333	25	0	8.33333	41.6667	8.33333
-0.4132	0	8.33333	8.33333	25	0	8.33333	41.6667	8.33333
-0.4131	0	8.33333	8.33333	25	0	8.33333	41.6667	8.33333
-0.413	0	8.33333	8.33333	25	0	8.33333	41.6667	8.33333
-0.4129	0	8.33333	8.33333	25	0	8.33333	50	8.33333
-0.4128	0	8.33333	8.33333	25	0	8.33333	50	8.33333
-0.4127	0	8.33333	8.33333	25	0	8.33333	50	8.33333
-0.4126	0	8.33333	8.33333	25	0	8.33333	50	8.33333
-0.4125	0	8.33333	8.33333	25	0	8.33333	50	8.33333
-0.4124	0	8.33333	8.33333	25	0	8.33333	41.6667	8.33333
-0.4123	0	8.33333	8.33333	25	0	8.33333	41.6667	8.33333
-0.4122	0	16.6667	8.33333	25	0	8.33333	41.6667	8.33333
-0.4121	0	16.6667	8.33333	25	0	8.33333	41.6667	0
-0.412	0	16.6667	8.33333	16.6667	0	8.33333	41.6667	0
-0.4119	0	16.6667	8.33333	16.6667	0	8.33333	41.6667	0
-0.4118	0	16.6667	8.33333	16.6667	0	8.33333	33.3333	0
-0.4117	0	16.6667	8.33333	16.6667	0	8.33333	33.3333	0
-0.4116	0	16.6667	8.33333	16.6667	0	8.33333	33.3333	0
-0.4115	0	16.6667	8.33333	16.6667	0	8.33333	33.3333	0
-0.4114	0	16.6667	8.33333	16.6667	0	8.33333	33.3333	0
-0.4113	0	16.6667	8.33333	16.6667	0	8.33333	33.3333	0
-0.4112	0	16.6667	8.33333	16.6667	0	8.33333	33.3333	0
-0.4111	0	16.6667	8.33333	16.6667	0	8.33333	25	0
-0.411	0	16.6667	8.33333	16.6667	0	8.33333	33.3333	0
-0.4109	0	16.6667	8.33333	16.6667	0	8.33333	33.3333	0
-0.4108	0	16.6667	8.33333	16.6667	0	8.33333	33.3333	0
-0.4107	0	16.6667	8.33333	16.6667	0	8.33333	33.3333	0
-0.4106	0	16.6667	8.33333	16.6667	0	8.33333	33.3333	8.33333
-0.4105	0	16.6667	8.33333	16.6667	0	8.33333	33.3333	8.33333
-0.4104	0	16.6667	8.33333	16.6667	0	8.33333	33.3333	8.33333
-0.4103	0	16.6667	8.33333	16.6667	0	8.33333	33.3333	8.33333
-0.4102	0	16.6667	8.33333	16.6667	0	8.33333	33.3333	8.33333
-0.4101	0	16.6667	8.33333	16.6667	0	8.33333	33.3333	8.33333
-0.41	0	16.6667	8.33333	16.6667	0	8.33333	33.3333	8.33333
-0.4099	0	16.6667	8.33333	16.6667	0	8.33333	33.3333	8.33333
-0.4098	0	16.6667	8.33333	16.6667	0	8.33333	33.3333	8.33333
-0.4097	0	16.6667	8.33333	16.6667	0	8.33333	33.3333	8.33333
-0.4096	0	16.6667	8.33333	16.6667	0	8.33333	33.3333	8.33333
-0.4095	0	16.6667	8.33333	16.6667	0	8.33333	33.3333	8.33333
-0.4094	0	25	8.33333	16.6667	0	8.33333	33.3333	8.33333
-0.4093	0	16.6667	8.33333	8.33333	0	8.33333	33.3333	8.33333
-0.4092	0	16.6667	8.33333	8.33333	0	8.33333	33.3333	8.33333
-0.4091	0	16.6667	8.33333	8.33333	0	8.33333	33.3333	8.33333
-0.409	0	16.6667	8.33333	8.33333	0	8.33333	33.3333	8.33333
-0.4089	0	16.6667	8.33333	8.33333	0	8.33333	33.3333	8.33333
-0.4088	0	16.6667	8.33333	8.33333	0	8.33333	25	8.33333
-0.4087	0	16.6667	0	0	0	8.33333	25	8.33333
-0.4086	0	16.6667	0	0	0	8.33333	25	8.33333
-0.4085	0	16.6667	0	0	0	8.33333	25	8.33333
-0.4084	0	25	0	0	0	8.33333	25	8.33333
-0.4083	0	25	0	0	0	8.33333	25	8.33333
-0.4082	0	25	0	0	0	8.33333	25	8.33333
-0.4081	0	25	0	0	0	8.33333	25	8.33333
-0.408	0	25	0	0	0	8.33333	25	8.33333
-0.4079	0	25	0	0	0	8.33333	25	8.33333
-0.4078	0	25	0	0	0	8.33333	25	8.33333
-0.4077	0	25	0	8.33333	0	8.33333	25	8.33333
-0.4076	0	25	0	8.33333	0	8.33333	25	8.33333
-0.4075	0	25	0	8.33333	0	8.33333	25	8.33333
-0.4074	0	25	0	8.33333	0	0	16.6667	8.33333
-0.4073	0	25	0	8.33333	0	0	16.6667	8.33333
-0.4072	0	25	0	8.33333	0	0	16.6667	8.33333
-0.4071	0	25	0	8.33333	0	0	16.6667	8.33333
-0.407	0	25	0	8.33333	0	0	16.6667	8.33333
-0.4069	0	25	0	8.33333	0	0	16.6667	8.33333
-0.4068	0	25	0	8.33333	0	0	16.6667	8.33333
-0.4067	0	25	8.33333	8.33333	0	0	25	8.33333
-0.4066	0	25	8.33333	8.33333	0	0	25	8.33333
-0.4065	0	25	8.33333	8.33333	0	0	25	8.33333
-0.4064	0	25	8.33333	8.33333	0	0	33.3333	8.33333
-0.4063	0	25	8.33333	8.33333	0	0	33.3333	8.33333
-0.4062	0	16.6667	8.33333	8.33333	0	0	33.3333	8.33333
-0.4061	0	16.6667	8.33333	8.33333	0	0	33.3333	16.6667
-0.406	0	16.6667	8.33333	8.33333	0	0	33.3333	16.6667
-0.4059	0	16.6667	8.33333	8.33333	0	0	33.3333	16.6667
-0.4058	0	16.6667	8.33333	8.33333	0	0	33.3333	16.6667
-0.4057	0	16.6667	8.33333	8.33333	0	0	33.3333	16.6667
-0.4056	0	16.6667	8.33333	8.33333	0	0	33.3333	16.6667
-0.4055	0	16.6667	8.33333	8.33333	0	0	41.6667	16.6667
-0.4054	0	16.6667	8.33333	8.33333	0	0	41.6667	16.6667
-0.4053	0	16.6667	8.33333	8.33333	0	0	41.6667	16.6667
-0.4052	0	16.6667	8.33333	8.33333	0	0	41.6667	16.6667
-0.4051	0	16.6667	8.33333	8.33333	0	0	41.6667	16.6667
-0.405	0	16.6667	16.6667	8.33333	0	0	33.3333	16.6667
-0.4049	0	16.6667	16.6667	8.33333	0	0	33.3333	16.6667
-0.4048	0	16.6667	16.6667	8.33333	0	0	33.3333	16.6667
-0.4047	0	16.6667	16.6667	8.33333	0	0	33.3333	16.6667
-0.4046	0	16.6667	16.6667	8.33333	0	0	33.3333	8.33333
-0.4045	0	16.6667	16.6667	8.33333	0	0	33.3333	8.33333
-0.4044	0	16.6667	16.6667	8.33333	0	0	33.3333	8.33333
-0.4043	0	16.6667	16.6667	8.33333	0	0	33.3333	8.33333
-0.4042	0	16.6667	16.6667	8.33333	0	0	33.3333	8.33333
-0.4041	0	16.6667	16.6667	8.33333	0	0	33.3333	8.33333
-0.404	0	16.6667	16.6667	8.33333	0	0	33.3333	8.33333
-0.4039	0	16.6667	16.6667	8.33333	0	0	33.3333	8.33333
-0.4038	0	16.6667	16.6667	8.33333	0	0	33.3333	8.33333
-0.4037	0	16.6667	16.6667	8.33333	0	0	41.6667	8.33333
-0.4036	0	16.6667	16.6667	8.33333	0	0	41.6667	8.33333
-0.4035	0	16.6667	16.6667	8.33333	0	0	41.6667	8.33333
-0.4034	0	8.33333	16.6667	8.33333	0	0	41.6667	8.33333
-0.4033	0	8.33333	16.6667	8.33333	0	0	41.6667	8.33333
-0.4032	0	8.33333	16.6667	8.33333	0	0	41.6667	8.33333
-0.4031	0	8.33333	16.6667	8.33333	0	0	41.6667	8.33333
-0.403	0	8.33333	16.6667	8.33333	0	0	41.6667	8.33333
-0.4029	0	8.33333	16.6667	8.33333	0	0	41.6667	8.33333
-0.4028	0	8.33333	16.6667	8.33333	0	0	41.6667	8.33333
-0.4027	0	8.33333	16.6667	16.6667	0	0	41.6667	8.33333
-0.4026	0	8.33333	16.6667	16.6667	0	0	41.6667	8.33333
-0.4025	0	8.33333	16.6667	16.6667	0	0	41.6667	8.33333
-0.4024	0	0	16.6667	16.6667	0	0	41.6667	8.33333
-0.4023	0	0	16.6667	16.6667	0	0	41.6667	8.33333
-0.4022	0	0	16.6667	16.6667	0	0	41.6667	8.33333
-0.4021	0	0	16.6667	16.6667	0	0	41.6667	8.33333
-0.402	0	0	16.6667	16.6667	0	8.33333	41.6667	8.33333
-0.4019	0	0	16.6667	16.6667	0	8.33333	41.6667	8.33333
-0.4018	0	0	16.6667	16.6667	0	8.33333	41.6667	8.33333
-0.4017	0	0	16.6667	8.33333	0	8.33333	41.6667	8.33333
-0.4016	0	0	16.6667	8.33333	0	8.33333	41.6667	8.33333
-0.4015	0	0	16.6667	8.33333	0	8.33333	41.6667	8.33333
-0.4014	0	0	16.6667	8.33333	0	8.33333	41.6667	8.33333
-0.4013	0	0	16.6667	8.33333	0	8.33333	41.6667	8.33333
-0.4012	0	0	16.6667	8.33333	0	8.33333	41.6667	8.33333
-0.4011	0	0	16.6667	8.33333	0	8.33333	41.6667	8.33333
-0.401	0	0	16.6667	8.33333	0	8.33333	41.6667	8.33333
-0.4009	0	0	16.6667	8.33333	0	8.33333	33.3333	8.33333
-0.4008	0	0	16.6667	8.33333	0	8.33333	33.3333	8.33333
-0.4007	0	0	8.33333	8.33333	0	8.33333	25	8.33333
-0.4006	0	0	8.33333	8.33333	0	8.33333	25	8.33333
-0.4005	0	0	8.33333	8.33333	0	8.33333	25	8.33333
-0.4004	0	0	8.33333	8.33333	0	8.33333	16.6667	8.33333
-0.4003	0	0	8.33333	8.33333	0	8.33333	16.6667	8.33333
-0.4002	0	0	8.33333	8.33333	0	8.33333	16.6667	8.33333
-0.4001	0	0	8.33333	8.33333	0	8.33333	16.6667	0
-0.4	0	0	8.33333	8.33333	0	8.33333	16.6667	0
-0.3999	0	0	8.33333	8.33333	0	8.33333	16.6667	0
-0.3998	0	0	8.33333	8.33333	0	8.33333	16.6667	0
-0.3997	0	0	8.33333	8.33333	0	8.33333	16.6667	0
-0.3996	0	0	8.33333	8.33333	0	8.33333	16.6667	0
-0.3995	0	0	8.33333	8.33333	0	8.33333	8.33333	0
-0.3994	0	0	8.33333	8.33333	0	8.33333	8.33333	0
-0.3993	0	0	8.33333	8.33333	0	8.33333	8.33333	0
-0.3992	0	0	8.33333	8.33333	0	8.33333	8.33333	0
-0.3991	0	0	8.33333	8.33333	0	8.33333	8.33333	0
-0.399	0	0	0	8.33333	0	8.33333	8.33333	0
-0.3989	0	0	0	8.33333	0	8.33333	8.33333	0
-0.3988	0	0	0	8.33333	0	8.33333	8.33333	0
-0.3987	0	0	0	8.33333	0	8.33333	8.33333	0
-0.3986	0	0	0	8.33333	0	8.33333	8.33333	0
-0.3985	0	0	0	8.33333	0	8.33333	8.33333	0
-0.3984	0	0	0	8.33333	0	8.33333	8.33333	0
-0.3983	0	0	0	8.33333	0	8.33333	8.33333	0
-0.3982	0	0	0	8.33333	0	8.33333	8.33333	0
-0.3981	0	0	0	8.33333	0	8.33333	8.33333	0
-0.398	0	0	0	8.33333	0	8.33333	8.33333	0
-0.3979	0	0	0	8.33333	0	8.33333	8.33333	0
-0.3978	0	0	0	8.33333	0	8.33333	8.33333	0
-0.3977	0	0	0	8.33333	0	8.33333	0	0
-0.3976	0	0	0	8.33333	0	8.33333	0	0
-0.3975	0	0	0	8.33333	0	8.33333	0	0
-0.3974	0	0	0	8.33333	0	8.33333	0	0
-0.3973	0	8.33333	0	8.33333	0	8.33333	8.33333	0
-0.3972	0	8.33333	0	8.33333	0	8.33333	8.33333	0
-0.3971	0	8.33333	0	8.33333	0	8.33333	8.33333	0
-0.397	0	8.33333	0	8.33333	0	8.33333	8.33333	0
-0.3969	0	8.33333	0	8.33333	0	8.33333	8.33333	0
-0.3968	0	8.33333	0	8.33333	0	8.33333	8.33333	0
-0.3967	0	8.33333	0	0	0	8.33333	8.33333	0
-0.3966	0	8.33333	0	0	0	8.33333	8.33333	0
-0.3965	0	8.33333	0	0	0	8.33333	8.33333	0
-0.3964	0	8.33333	0	0	0	8.33333	8.33333	0
-0.3963	0	8.33333	0	0	0	8.33333	8.33333	0
-0.3962	0	8.33333	0	0	0	8.33333	8.33333	8.33333
-0.3961	0	8.33333	0	0	0	8.33333	8.33333	8.33333
-0.396	0	16.6667	0	0	0	0	8.33333	8.33333
-0.3959	0	16.6667	0	0	0	0	8.33333	8.33333
-0.3958	0	16.6667	0	0	0	0	8.33333	8.33333
-0.3957	0	16.6667	0	0	0	0	8.33333	8.33333
-0.3956	0	16.6667	0	0	0	0	8.33333	8.33333
-0.3955	0	16.6667	0	0	0	0	8.33333	8.33333
-0.3954	0	16.6667	0	0	0	0	8.33333	8.33333
-0.3953	0	16.6667	0	0	0	0	8.33333	8.33333
-0.3952	0	16.6667	0	0	0	0	8.33333	8.33333
-0.3951	0	25	0	0	0	0	8.33333	8.33333
-0.395	0	25	0	0	0	0	8.33333	8.33333
-0.3949	0	25	0	0	0	0	8.33333	8.33333
-0.3948	0	25	0	0	0	0	8.33333	8.33333
-0.3947	0	25	0	0	0	0	8.33333	8.33333
-0.3946	0	25	0	0	0	0	8.33333	8.33333
-0.3945	0	25	0	0	0	0	8.33333	8.33333
-0.3944	0	25	0	0	0	0	8.33333	8.33333
-0.3943	0	25	0	0	0	0	8.33333	8.33333
-0.3942	0	33.3333	0	0	0	0	8.33333	8.33333
-0.3941	0	33.3333	0	0	0	0	8.33333	8.33333
-0.394	0	33.3333	0	0	0	8.33333	8.33333	8.33333
-0.3939	0	33.3333	0	0	0	8.33333	8.33333	8.33333
-0.3938	0	33.3333	0	0	0	8.33333	8.33333	8.33333
-0.3937	0	33.3333	0	0	0	8.33333	8.33333	8.33333
-0.3936	0	33.3333	0	0	0	8.33333	8.33333	8.33333
-0.3935	0	33.3333	0	0	0	8.33333	8.33333	8.33333
-0.3934	0	33.3333	0	0	0	8.33333	8.33333	8.33333
-0.3933	0	33.3333	0	0	0	8.33333	8.33333	8.33333
-0.3932	0	33.3333	0	0	0	8.33333	8.33333	8.33333
-0.3931	0	33.3333	0	0	0	8.33333	8.33333	8.33333
-0.393	0	33.3333	0	0	0	8.33333	8.33333	8.33333
-0.3929	0	33.3333	0	0	0	8.33333	8.33333	8.33333
-0.3928	0	33.3333	0	0	0	8.33333	8.33333	8.33333
-0.3927	0	33.3333	0	0	0	16.6667	8.33333	8.33333
-0.3926	8.33333	33.3333	0	0	0	16.6667	8.33333	8.33333
-0.3925	8.33333	33.3333	0	0	0	16.6667	8.33333	8.33333
-0.3924	8.33333	33.3333	0	0	0	16.6667	8.33333	8.33333
-0.3923	8.33333	33.3333	0	0	0	16.6667	8.33333	8.33333
-0.3922	8.33333	33.3333	0	0	0	16.6667	8.33333	8.33333
-0.3921	8.33333	33.3333	0	0	0	16.6667	8.33333	8.33333
-0.392	8.33333	33.3333	0	0	0	16.6667	8.33333	8.33333
-0.3919	8.33333	33.3333	0	0	0	16.6667	8.33333	8.33333
-0.3918	8.33333	33.3333	0	0	0	16.6667	8.33333	8.33333
-0.3917	8.33333	33.3333	0	0	0	16.6667	8.33333	8.33333
-0.3916	8.33333	33.3333	0	0	0	16.6667	8.33333	8.33333
-0.3915	8.33333	33.3333	0	0	0	25	8.33333	8.33333
-0.3914	8.33333	33.3333	0	0	0	25	8.33333	8.33333
-0.3913	8.33333	33.3333	0	0	0	25	0	8.33333
-0.3912	8.33333	33.3333	0	0	0	25	0	8.33333
-0.3911	8.33333	33.3333	0	0	0	25	0	8.33333
-0.391	8.33333	33.3333	0	0	0	25	0	8.33333
-0.3909	8.33333	33.3333	8.33333	0	0	25	0	8.33333
-0.3908	8.33333	33.3333	8.33333	0	0	25	0	8.33333
-0.3907	8.33333	33.3333	8.33333	0	0	25	0	8.33333
-0.3906	8.33333	33.3333	8.33333	0	0	25	0	8.33333
-0.3905	8.33333	33.3333	8.33333	0	0	25	0	8.33333
-0.3904	8.33333	33.3333	8.33333	0	0	25	0	8.33333
-0.3903	8.33333	33.3333	8.33333	0	0	25	0	8.33333
-0.3902	8.33333	33.3333	8.33333	0	0	25	0	0
-0.3901	8.33333	33.3333	8.33333	0	0	25	0	0
-0.39	8.33333	25	8.33333	0	0	25	0	0
-0.3899	8.33333	25	8.33333	0	0	25	0	0
-0.3898	8.33333	25	8.33333	0	0	25	0	0
-0.3897	8.33333	25	8.33333	0	0	25	0	0
-0.3896	8.33333	25	8.33333	0	0	25	0	0
-0.3895	8.33333	25	8.33333	0	0	25	0	0
-0.3894	8.33333	25	8.33333	0	0	25	0	8.33333
-0.3893	8.33333	25	8.33333	0	0	25	0	8.33333
-0.3892	8.33333	25	8.33333	0	0	25	0	8.33333
-0.3891	8.33333	16.6667	8.33333	0	0	25	0	8.33333
-0.389	16.6667	16.6667	8.33333	0	0	25	0	8.33333
-0.3889	16.6667	16.6667	8.33333	0	0	25	0	8.33333
-0.3888	16.6667	16.6667	8.33333	0	0	25	0	8.33333
-0.3887	16.6667	16.6667	8.33333	0	0	25	0	8.33333
-0.3886	16.6667	16.6667	8.33333	0	0	25	0	8.33333
-0.3885	16.6667	16.6667	8.33333	0	0	25	0	8.33333
-0.3884	16.6667	16.6667	8.33333	0	0	25	0	8.33333
-0.3883	16.6667	16.6667	8.33333	0	0	25	0	8.33333
-0.3882	16.6667	8.33333	8.33333	0	0	25	0	8.33333
-0.3881	16.6667	8.33333	8.33333	0	0	25	0	8.33333
-0.388	16.6667	8.33333	8.33333	0	0	16.6667	0	8.33333
-0.3879	16.6667	8.33333	8.33333	0	0	16.6667	0	8.33333
-0.3878	16.6667	8.33333	8.33333	0	0	16.6667	0	8.33333
-0.3877	16.6667	8.33333	8.33333	0	0	16.6667	0	8.33333
-0.3876	16.6667	8.33333	8.33333	0	0	16.6667	0	8.33333
-0.3875	16.6667	8.33333	8.33333	0	0	16.6667	0	8.33333
-0.3874	16.6667	8.33333	8.33333	0	0	16.6667	0	8.33333
-0.3873	16.6667	8.33333	8.33333	0	0	16.6667	0	8.33333
-0.3872	16.6667	8.33333	8.33333	0	0	16.6667	0	8.33333
-0.3871	16.6667	8.33333	8.33333	0	0	16.6667	0	8.33333
-0.387	16.6667	8.33333	8.33333	0	0	16.6667	0	8.33333
-0.3869	16.6667	8.33333	8.33333	0	0	16.6667	0	8.33333
-0.3868	16.6667	8.33333	8.33333	0	0	16.6667	0	8.33333
-0.3867	16.6667	8.33333	8.33333	0	0	8.33333	0	8.33333
-0.3866	8.33333	8.33333	8.33333	0	0	8.33333	0	8.33333
-0.3865	8.33333	8.33333	8.33333	0	0	8.33333	0	8.33333
-0.3864	8.33333	8.33333	8.33333	0	0	8.33333	0	8.33333
-0.3863	8.33333	8.33333	8.33333	0	0	8.33333	0	8.33333
-0.3862	8.33333	8.33333	8.33333	0	0	8.33333	0	8.33333
-0.3861	8.33333	8.33333	8.33333	0	0	8.33333	0	8.33333
-0.386	8.33333	8.33333	8.33333	0	0	8.33333	0	8.33333
-0.3859	8.33333	8.33333	8.33333	0	0	8.33333	0	8.33333
-0.3858	8.33333	8.33333	8.33333	0	0	8.33333	0	8.33333
-0.3857	8.33333	16.6667	8.33333	0	0	8.33333	0	8.33333
-0.3856	8.33333	16.6667	8.33333	0	0	8.33333	0	8.33333
-0.3855	8.33333	16.6667	8.33333	0	0	0	0	8.33333
-0.3854	8.33333	16.6667	8.33333	0	0	0	0	8.33333
-0.3853	8.33333	8.33333	8.33333	0	0	0	0	8.33333
-0.3852	8.33333	8.33333	8.33333	0	0	0	0	8.33333
-0.3851	8.33333	8.33333	8.33333	0	0	0	0	8.33333
-0.385	8.33333	8.33333	8.33333	0	0	0	0	8.33333
-0.3849	8.33333	8.33333	0	0	0	0	0	8.33333
-0.3848	8.33333	8.33333	0	0	0	0	0	8.33333
-0.3847	8.33333	8.33333	0	0	0	0	0	8.33333
-0.3846	8.33333	8.33333	0	0	0	0	0	8.33333
-0.3845	8.33333	8.33333	0	0	0	0	8.33333	8.33333
-0.3844	8.33333	16.6667	0	0	0	0	8.33333	8.33333
-0.3843	8.33333	16.6667	0	0	0	0	8.33333	8.33333
-0.3842	8.33333	16.6667	0	0	0	0	8.33333	8.33333
-0.3841	8.33333	16.6667	0	0	0	0	8.33333	8.33333
-0.384	8.33333	16.6667	0	0	0	0	8.33333	8.33333
-0.3839	8.33333	16.6667	0	0	0	0	8.33333	8.33333
-0.3838	8.33333	16.6667	0	0	0	8.33333	8.33333	8.33333
-0.3837	8.33333	16.6667	0	0	0	16.6667	8.33333	8.33333
-0.3836	8.33333	16.6667	0	0	0	16.6667	8.33333	8.33333
-0.3835	8.33333	16.6667	0	0	0	16.6667	8.33333	8.33333
-0.3834	8.33333	16.6667	0	0	0	16.6667	8.33333	0
-0.3833	8.33333	16.6667	0	0	0	25	8.33333	0
-0.3832	8.33333	16.6667	0	0	0	25	8.33333	0
-0.3831	8.33333	16.6667	0	0	0	25	8.33333	0
-0.383	0	16.6667	0	0	0	25	8.33333	0
-0.3829	0	16.6667	0	0	0	25	8.33333	0
-0.3828	0	16.6667	0	0	0	25	8.33333	0
-0.3827	0	16.6667	0	0	0	25	8.33333	0
-0.3826	0	16.6667	0	0	0	25	8.33333	0
-0.3825	0	16.6667	0	0	0	25	16.6667	0
-0.3824	0	16.6667	0	0	0	25	16.6667	0
-0.3823	0	16.6667	0	0	0	25	16.6667	0
-0.3822	0	16.6667	0	0	0	25	16.6667	0
-0.3821	0	16.6667	0	0	0	25	16.6667	0
-0.382	0	16.6667	8.33333	0	0	25	16.6667	0
-0.3819	0	16.6667	8.33333	0	0	25	16.6667	0
-0.3818	0	16.6667	8.33333	0	0	25	16.6667	0
-0.3817	0	16.6667	8.33333	0	0	25	16.6667	0
-0.3816	0	16.6667	8.33333	0	0	25	16.6667	0
-0.3815	0	16.6667	8.33333	0	0	25	16.6667	0
-0.3814	0	16.6667	8.33333	0	0	25	16.6667	0
-0.3813	0	16.6667	8.33333	0	0	25	16.6667	0
-0.3812	0	16.6667	8.33333	0	0	25	16.6667	0
-0.3811	0	16.6667	8.33333	0	0	25	16.6667	0
-0.381	0	16.6667	8.33333	0	0	25	16.6667	0
-0.3809	0	16.6667	8.33333	0	0	25	16.6667	0
-0.3808	0	16.6667	8.33333	0	0	25	16.6667	0
-0.3807	0	16.6667	8.33333	0	0	25	16.6667	0
-0.3806	0	16.6667	8.33333	0	0	25	16.6667	0
-0.3805	0	16.6667	8.33333	0	0	25	16.6667	0
-0.3804	0	16.6667	8.33333	0	0	25	25	0
-0.3803	0	16.6667	8.33333	0	0	25	25	0
-0.3802	0	16.6667	8.33333	0	0	25	25	0
-0.3801	8.33333	16.6667	8.33333	0	0	25	25	0
-0.38	8.33333	16.6667	8.33333	0	0	25	25	0
-0.3799	8.33333	16.6667	8.33333	0	0	25	25	0
-0.3798	8.33333	16.6667	8.33333	0	0	25	25	0
-0.3797	8.33333	8.33333	8.33333	0	0	25	25	0
-0.3796	8.33333	8.33333	8.33333	0	0	25	25	0
-0.3795	8.33333	8.33333	8.33333	0	0	25	25	0
-0.3794	8.33333	8.33333	8.33333	0	0	25	25	0
-0.3793	8.33333	8.33333	8.33333	0	0	33.3333	25	0
-0.3792	8.33333	8.33333	8.33333	0	0	33.3333	33.3333	0
-0.3791	8.33333	8.33333	8.33333	0	8.33333	33.3333	33.3333	0
-0.379	8.33333	8.33333	8.33333	0	8.33333	33.3333	33.3333	0
-0.3789	8.33333	8.33333	8.33333	0	8.33333	33.3333	33.3333	0
-0.3788	8.33333	8.33333	8.33333	0	8.33333	33.3333	33.3333	0
-0.3787	8.33333	8.33333	8.33333	0	8.33333	41.6667	33.3333	0
-0.3786	8.33333	8.33333	8.33333	0	8.33333	41.6667	33.3333	0
-0.3785	8.33333	8.33333	16.6667	0	8.33333	41.6667	25	0
-0.3784	8.33333	0	16.6667	0	8.33333	41.6667	25	0
-0.3783	8.33333	0	16.6667	0	8.33333	41.6667	25	0
-0.3782	8.33333	0	16.6667	0	8.33333	41.6667	25	0
-0.3781	8.33333	0	16.6667	0	8.33333	41.6667	25	0
-0.378	8.33333	0	16.6667	0	8.33333	41.6667	25	0
-0.3779	16.6667	0	16.6667	0	8.33333	41.6667	25	0
-0.3778	16.6667	0	16.6667	0	8.33333	33.3333	25	0
-0.3777	16.6667	0	16.6667	0	8.33333	25	25	0
-0.3776	16.6667	0	16.6667	0	8.33333	33.3333	25	0
-0.3775	16.6667	0	16.6667	0	8.33333	33.3333	25	0
-0.3774	16.6667	0	16.6667	0	8.33333	33.3333	25	0
-0.3773	16.6667	0	16.6667	0	8.33333	25	25	0
-0.3772	16.6667	0	16.6667	0	8.33333	25	25	0
-0.3771	16.6667	0	16.6667	0	8.33333	25	25	0
-0.377	16.6667	0	16.6667	0	8.33333	25	25	0
-0.3769	16.6667	0	16.6667	0	8.33333	25	25	0
-0.3768	16.6667	0	16.6667	0	8.33333	25	25	0
-0.3767	16.6667	0	16.6667	0	8.33333	25	25	0
-0.3766	16.6667	0	16.6667	0	8.33333	25	25	0
-0.3765	16.6667	0	16.6667	0	8.33333	33.3333	16.6667	0
-0.3764	16.6667	0	16.6667	0	8.33333	33.3333	16.6667	0
-0.3763	16.6667	0	16.6667	0	8.33333	33.3333	16.6667	0
-0.3762	16.6667	0	16.6667	0	8.33333	33.3333	16.6667	0
-0.3761	16.6667	0	16.6667	0	8.33333	33.3333	16.6667	0
-0.376	16.6667	0	8.33333	0	8.33333	33.3333	16.6667	0
-0.3759	16.6667	0	8.33333	0	8.33333	33.3333	16.6667	0
-0.3758	16.6667	0	8.33333	0	8.33333	33.3333	16.6667	0
-0.3757	16.6667	0	8.33333	0	8.33333	33.3333	16.6667	0
-0.3756	16.6667	0	8.33333	0	8.33333	33.3333	16.6667	0
-0.3755	16.6667	0	8.33333	0	8.33333	33.3333	16.6667	0
-0.3754	16.6667	0	8.33333	0	8.33333	33.3333	16.6667	0
-0.3753	16.6667	0	8.33333	0	8.33333	33.3333	16.6667	0
-0.3752	16.6667	0	8.33333	0	8.33333	33.3333	16.6667	0
-0.3751	16.6667	0	8.33333	0	8.33333	33.3333	16.6667	0
-0.375	16.6667	0	8.33333	0	8.33333	33.3333	16.6667	0
-0.3749	16.6667	0	8.33333	0	16.6667	33.3333	16.6667	0
-0.3748	16.6667	0	8.33333	0	16.6667	33.3333	16.6667	0
-0.3747	16.6667	0	8.33333	0	16.6667	41.6667	16.6667	0
-0.3746	16.6667	0	8.33333	0	16.6667	41.6667	16.6667	0
-0.3745	16.6667	0	8.33333	0	16.6667	41.6667	16.6667	0
-0.3744	16.6667	0	8.33333	0	16.6667	41.6667	8.33333	0
-0.3743	16.6667	0	8.33333	0	16.6667	41.6667	8.33333	0
-0.3742	16.6667	0	8.33333	0	16.6667	41.6667	8.33333	0
-0.3741	8.33333	0	16.6667	0	16.6667	50	16.6667	0
-0.374	8.33333	0	16.6667	0	16.6667	50	16.6667	0
-0.3739	8.33333	0	16.6667	0	16.6667	50	16.6667	0
-0.3738	8.33333	0	16.6667	0	16.6667	50	16.6667	0
-0.3737	8.33333	0	16.6667	0	16.6667	50	16.6667	0
-0.3736	8.33333	0	16.6667	0	16.6667	50	16.6667	0
-0.3735	8.33333	0	16.6667	0	16.6667	58.3333	16.6667	0
-0.3734	8.33333	0	16.6667	0	16.6667	66.6667	16.6667	0
-0.3733	8.33333	0	16.6667	0	16.6667	58.3333	16.6667	0
-0.3732	8.33333	0	16.6667	0	16.6667	58.3333	8.33333	0
-0.3731	8.33333	0	16.6667	0	8.33333	58.3333	8.33333	0
-0.373	8.33333	0	16.6667	0	8.33333	58.3333	8.33333	0
-0.3729	8.33333	0	16.6667	0	8.33333	58.3333	8.33333	0
-0.3728	16.6667	0	16.6667	0	8.33333	58.3333	8.33333	0
-0.3727	16.6667	0	16.6667	0	8.33333	50	8.33333	0
-0.3726	16.6667	0	16.6667	0	8.33333	50	8.33333	0
-0.3725	16.6667	0	8.33333	0	8.33333	50	8.33333	0
-0.3724	16.6667	0	8.33333	0	8.33333	50	8.33333	0
-0.3723	16.6667	0	8.33333	0	8.33333	50	8.33333	0
-0.3722	16.6667	0	8.33333	0	8.33333	50	8.33333	0
-0.3721	16.6667	0	8.33333	0	8.33333	50	8.33333	0
-0.372	16.6667	0	8.33333	0	8.33333	50	8.33333	0
-0.3719	8.33333	0	8.33333	0	8.33333	50	8.33333	0
-0.3718	8.33333	0	8.33333	0	8.33333	50	8.33333	0
-0.3717	8.33333	0	8.33333	0	8.33333	50	8.33333	0
-0.3716	8.33333	0	8.33333	0	8.33333	41.6667	8.33333	0
-0.3715	8.33333	0	8.33333	0	8.33333	41.6667	8.33333	0
-0.3714	8.33333	0	8.33333	0	8.33333	41.6667	8.33333	0
-0.3713	8.33333	0	8.33333	0	8.33333	41.6667	8.33333	0
-0.3712	8.33333	0	8.33333	0	8.33333	41.6667	8.33333	0
-0.3711	8.33333	0	8.33333	0	8.33333	41.6667	8.33333	0
-0.371	8.33333	0	8.33333	0	8.33333	41.6667	8.33333	0
-0.3709	8.33333	0	8.33333	0	8.33333	41.6667	8.33333	0
-0.3708	8.33333	0	8.33333	0	8.33333	41.6667	8.33333	0
-0.3707	8.33333	0	8.33333	0	8.33333	41.6667	8.33333	0
-0.3706	8.33333	0	8.33333	0	8.33333	41.6667	8.33333	0
-0.3705	8.33333	0	8.33333	0	8.33333	33.3333	16.6667	0
-0.3704	8.33333	0	8.33333	0	8.33333	41.6667	16.6667	0
-0.3703	8.33333	0	8.33333	0	8.33333	41.6667	16.6667	0
-0.3702	8.33333	0	8.33333	0	8.33333	41.6667	16.6667	0
-0.3701	8.33333	0	8.33333	0	8.33333	41.6667	16.6667	0
-0.37	8.33333	0	8.33333	0	8.33333	41.6667	16.6667	0
-0.3699	8.33333	0	8.33333	0	8.33333	41.6667	16.6667	0
-0.3698	8.33333	0	8.33333	0	8.33333	41.6667	16.6667	0
-0.3697	8.33333	0	8.33333	0	8.33333	41.6667	16.6667	0
-0.3696	8.33333	0	8.33333	0	8.33333	41.6667	16.6667	0
-0.3695	33.3333	0	8.33333	0	8.33333	41.6667	16.6667	0
-0.3694	33.3333	0	8.33333	0	8.33333	41.6667	16.6667	0
-0.3693	33.3333	0	8.33333	0	8.33333	41.6667	16.6667	0
-0.3692	33.3333	0	8.33333	0	8.33333	41.6667	16.6667	0
-0.3691	33.3333	0	8.33333	0	8.33333	41.6667	16.6667	0
-0.369	33.3333	0	8.33333	0	8.33333	41.6667	16.6667	0
-0.3689	33.3333	0	8.33333	0	0	41.6667	16.6667	0
-0.3688	33.3333	0	8.33333	0	0	41.6667	16.6667	0
-0.3687	33.3333	0	8.33333	0	0	33.3333	16.6667	0
-0.3686	33.3333	0	8.33333	0	0	33.3333	16.6667	0
-0.3685	33.3333	0	8.33333	0	0	33.3333	16.6667	0
-0.3684	33.3333	0	8.33333	0	0	33.3333	16.6667	0
-0.3683	33.3333	0	8.33333	0	0	33.3333	16.6667	0
-0.3682	33.3333	0	8.33333	0	0	33.3333	16.6667	0
-0.3681	33.3333	0	0	0	0	25	8.33333	0
-0.368	33.3333	0	0	0	0	25	8.33333	0
-0.3679	33.3333	0	8.33333	0	0	25	8.33333	0
-0.3678	41.6667	0	8.33333	0	0	25	8.33333	0
-0.3677	41.6667	0	8.33333	0	0	25	8.33333	0
-0.3676	41.6667	0	8.33333	0	0	25	8.33333	0
-0.3675	41.6667	0	8.33333	0	0	16.6667	8.33333	0
-0.3674	41.6667	0	8.33333	0	0	8.33333	8.33333	0
-0.3673	41.6667	0	8.33333	0	0	8.33333	8.33333	0
-0.3672	41.6667	0	8.33333	0	0	8.33333	8.33333	0
-0.3671	41.6667	0	8.33333	0	0	8.33333	8.33333	0
-0.367	41.6667	0	8.33333	0	0	8.33333	8.33333	0
-0.3669	41.6667	0	8.33333	0	0	8.33333	8.33333	0
-0.3668	33.3333	0	8.33333	0	0	8.33333	8.33333	0
-0.3667	33.3333	0	8.33333	0	0	8.33333	8.33333	0
-0.3666	33.3333	0	8.33333	0	0	8.33333	8.33333	0
-0.3665	33.3333	0	8.33333	0	0	8.33333	8.33333	0
-0.3664	33.3333	0	8.33333	0	0	8.33333	8.33333	0
-0.3663	33.3333	0	8.33333	0	0	8.33333	8.33333	0
-0.3662	33.3333	0	8.33333	0	0	8.33333	8.33333	0
-0.3661	33.3333	0	8.33333	0	0	8.33333	8.33333	0
-0.366	33.3333	0	8.33333	0	0	8.33333	8.33333	0
-0.3659	33.3333	0	8.33333	0	0	8.33333	8.33333	0
-0.3658	33.3333	0	8.33333	0	0	8.33333	8.33333	0
-0.3657	33.3333	0	8.33333	0	0	8.33333	8.33333	0
-0.3656	33.3333	0	8.33333	0	0	8.33333	8.33333	0
-0.3655	33.3333	0	8.33333	0	0	8.33333	8.33333	0
-0.3654	33.3333	0	8.33333	0	0	8.33333	8.33333	0
-0.3653	33.3333	0	8.33333	0	0	8.33333	8.33333	0
-0.3652	33.3333	0	8.33333	0	0	8.33333	8.33333	0
-0.3651	33.3333	0	8.33333	0	0	8.33333	8.33333	0
-0.365	33.3333	0	8.33333	0	0	8.33333	8.33333	0
-0.3649	33.3333	0	8.33333	0	0	8.33333	8.33333	0
-0.3648	33.3333	0	8.33333	0	0	8.33333	8.33333	0
-0.3647	33.3333	0	8.33333	0	0	8.33333	8.33333	0
-0.3646	33.3333	0	8.33333	0	0	8.33333	8.33333	0
-0.3645	33.3333	0	8.33333	0	0	8.33333	0	0
-0.3644	33.3333	0	8.33333	0	0	0	0	0
-0.3643	33.3333	0	8.33333	0	0	0	0	0
-0.3642	33.3333	0	8.33333	0	0	0	0	0
-0.3641	33.3333	0	8.33333	0	0	8.33333	0	0
-0.364	33.3333	0	8.33333	0	0	8.33333	0	0
-0.3639	33.3333	0	8.33333	0	0	8.33333	0	0
-0.3638	33.3333	0	8.33333	0	0	16.6667	0	0
-0.3637	33.3333	0	8.33333	0	0	16.6667	0	0
-0.3636	33.3333	0	8.33333	0	0	16.6667	0	0
-0.3635	8.33333	0	8.33333	0	0	16.6667	0	0
-0.3634	8.33333	0	8.33333	0	0	16.6667	0	0
-0.3633	8.33333	8.33333	8.33333	0	0	16.6667	0	0
-0.3632	8.33333	8.33333	8.33333	0	0	16.6667	0	0
-0.3631	8.33333	8.33333	8.33333	0	0	16.6667	0	0
-0.363	8.33333	8.33333	8.33333	0	0	16.6667	0	0
-0.3629	8.33333	8.33333	8.33333	0	0	16.6667	0	0
-0.3628	8.33333	8.33333	8.33333	0	0	16.6667	0	0
-0.3627	8.33333	8.33333	8.33333	0	0	16.6667	0	0
-0.3626	8.33333	8.33333	8.33333	0	0	16.6667	0	0
-0.3625	8.33333	8.33333	8.33333	0	0	16.6667	0	0
-0.3624	8.33333	8.33333	8.33333	0	0	16.6667	0	0
-0.3623	8.33333	8.33333	8.33333	0	0	16.6667	0	0
-0.3622	8.33333	8.33333	8.33333	0	0	16.6667	0	0
-0.3621	8.33333	8.33333	8.33333	0	0	16.6667	0	0
-0.362	8.33333	8.33333	8.33333	0	0	16.6667	0	0
-0.3619	8.33333	8.33333	0	0	0	16.6667	0	0
-0.3618	0	8.33333	0	0	0	16.6667	0	0
-0.3617	0	8.33333	0	0	0	16.6667	0	0
-0.3616	0	8.33333	0	0	0	16.6667	0	0
-0.3615	0	8.33333	0	0	0	16.6667	0	0
-0.3614	0	8.33333	0	0	0	16.6667	0	0
-0.3613	0	8.33333	0	0	0	16.6667	0	0
-0.3612	0	8.33333	0	0	0	16.6667	0	0
-0.3611	0	8.33333	0	0	0	16.6667	0	0
-0.361	0	8.33333	0	0	0	16.6667	0	0
-0.3609	0	8.33333	0	0	0	16.6667	0	0
-0.3608	0	8.33333	0	0	0	16.6667	0	0
-0.3607	0	8.33333	0	0	0	16.6667	0	0
-0.3606	0	8.33333	0	0	0	16.6667	0	0
-0.3605	0	8.33333	0	0	0	16.6667	0	0
-0.3604	0	8.33333	0	0	0	25	0	0
-0.3603	0	8.33333	0	0	0	25	0	0
-0.3602	0	8.33333	0	0	0	25	0	0
-0.3601	0	8.33333	0	0	0	25	0	0
-0.36	0	8.33333	0	0	0	25	0	0
-0.3599	0	8.33333	0	0	0	25	8.33333	0
-0.3598	0	8.33333	0	0	0	25	8.33333	0
-0.3597	0	8.33333	0	0	0	25	8.33333	0
-0.3596	0	8.33333	0	0	8.33333	25	8.33333	0
-0.3595	0	8.33333	0	0	8.33333	25	8.33333	0
-0.3594	0	8.33333	0	0	8.33333	25	8.33333	0
-0.3593	0	8.33333	0	0	8.33333	25	8.33333	0
-0.3592	0	8.33333	0	0	8.33333	25	8.33333	0
-0.3591	0	8.33333	0	0	8.33333	25	8.33333	0
-0.359	0	8.33333	0	0	8.33333	25	8.33333	0
-0.3589	0	8.33333	0	0	8.33333	25	8.33333	0
-0.3588	0	8.33333	0	0	8.33333	25	8.33333	0
-0.3587	0	8.33333	0	0	8.33333	25	8.33333	0
-0.3586	0	8.33333	0	0	8.33333	25	8.33333	0
-0.3585	0	8.33333	0	0	8.33333	25	8.33333	0
-0.3584	0	8.33333	0	0	16.6667	25	8.33333	0
-0.3583	0	8.33333	0	0	16.6667	25	8.33333	0
-0.3582	0	8.33333	0	0	16.6667	25	8.33333	0
-0.3581	0	8.33333	0	0	16.6667	16.6667	8.33333	0
-0.358	0	8.33333	0	0	16.6667	16.6667	8.33333	0
-0.3579	0	8.33333	0	0	16.6667	16.6667	8.33333	0
-0.3578	0	8.33333	0	0	16.6667	8.33333	8.33333	0
-0.3577	0	8.33333	0	0	16.6667	8.33333	8.33333	0
-0.3576	0	8.33333	0	0	16.6667	8.33333	8.33333	0
-0.3575	0	8.33333	0	0	16.6667	8.33333	8.33333	0
-0.3574	0	8.33333	0	0	16.6667	8.33333	8.33333	0
-0.3573	0	0	0	0	16.6667	8.33333	8.33333	0
-0.3572	0	0	0	0	16.6667	8.33333	8.33333	0
-0.3571	0	0	0	0	16.6667	8.33333	8.33333	0
-0.357	0	0	0	0	16.6667	8.33333	8.33333	0
-0.3569	0	0	0	0	16.6667	8.33333	8.33333	0
-0.3568	0	0	0	0	16.6667	8.33333	8.33333	0
-0.3567	0	0	0	0	16.6667	8.33333	8.33333	0
-0.3566	0	0	0	0	16.6667	8.33333	8.33333	0
-0.3565	0	0	0	0	16.6667	8.33333	8.33333	0
-0.3564	0	0	0	0	16.6667	8.33333	8.33333	0
-0.3563	0	0	0	0	25	8.33333	8.33333	0
-0.3562	0	0	0	0	33.3333	8.33333	8.33333	0
-0.3561	0	0	0	0	33.3333	8.33333	8.33333	0
-0.356	0	0	0	0	33.3333	8.33333	8.33333	0
-0.3559	0	0	0	0	41.6667	8.33333	8.33333	0
-0.3558	0	0	0	0	41.6667	8.33333	8.33333	0
-0.3557	0	0	0	0	41.6667	8.33333	8.33333	0
-0.3556	0	0	0	0	41.6667	8.33333	8.33333	0
-0.3555	0	0	0	0	41.6667	8.33333	8.33333	0
-0.3554	0	0	0	0	41.6667	8.33333	8.33333	0
-0.3553	0	0	0	0	41.6667	8.33333	8.33333	0
-0.3552	0	0	0	0	41.6667	8.33333	8.33333	0
-0.3551	0	0	0	0	41.6667	8.33333	8.33333	0
-0.355	0	0	0	0	41.6667	8.33333	8.33333	0
-0.3549	0	0	0	0	41.6667	8.33333	8.33333	0
-0.3548	0	0	0	0	41.6667	8.33333	8.33333	0
-0.3547	0	0	0	0	41.6667	8.33333	8.33333	0
-0.3546	0	0	0	0	41.6667	8.33333	8.33333	0
-0.3545	0	0	0	0	41.6667	8.33333	8.33333	0
-0.3544	0	0	0	0	41.6667	0	8.33333	0
-0.3543	0	0	0	0	41.6667	0	8.33333	0
-0.3542	0	0	0	0	41.6667	0	8.33333	0
-0.3541	0	0	0	0	41.6667	0	8.33333	0
-0.354	0	0	0	0	41.6667	0	8.33333	0
-0.3539	0	0	0	0	41.6667	0	0	0
-0.3538	0	0	0	0	41.6667	0	0	0
-0.3537	0	0	0	0	41.6667	0	0	0
-0.3536	0	0	0	0	33.3333	0	0	0
-0.3535	0	0	0	0	33.3333	0	0	0
-0.3534	0	0	0	0	33.3333	0	0	0
-0.3533	0	0	0	0	33.3333	0	0	0
-0.3532	0	0	0	0	33.3333	0	0	0
-0.3531	0	0	0	0	33.3333	0	0	0
-0.353	0	0	0	0	33.3333	0	0	0
-0.3529	0	0	0	0	33.3333	0	0	0
-0.3528	0	0	0	0	33.3333	0	0	0
-0.3527	0	0	0	0	33.3333	0	0	0
-0.3526	0	0	0	0	33.3333	0	0	0
-0.3525	0	0	0	0	33.3333	0	0	0
-0.3524	0	0	0	0	25	0	0	0
-0.3523	0	0	0	0	25	0	0	0
-0.3522	0	0	0	0	25	0	0	0
-0.3521	0	0	0	0	25	0	0	8.33333
-0.352	0	0	0	0	25	0	0	8.33333
-0.3519	0	0	0	0	25	0	0	8.33333
-0.3518	0	0	0	0	25	0	0	8.33333
-0.3517	0	0	0	0	25	0	0	8.33333
-0.3516	0	0	0	0	25	0	0	8.33333
-0.3515	0	0	0	0	25	0	0	8.33333
-0.3514	0	0	0	0	25	0	0	8.33333
-0.3513	0	0	0	0	25	0	0	8.33333
-0.3512	0	0	0	0	25	0	0	8.33333
-0.3511	0	0	0	0	25	0	0	8.33333
-0.351	0	0	0	0	25	0	0	8.33333
-0.3509	0	0	0	0	25	0	0	8.33333
-0.3508	0	0	0	0	25	0	0	8.33333
-0.3507	0	0	0	0	25	0	0	8.33333
-0.3506	0	0	0	0	25	0	0	8.33333
-0.3505	0	0	0	0	25	0	0	8.33333
-0.3504	0	0	0	0	25	0	0	8.33333
-0.3503	0	0	0	0	16.6667	0	0	8.33333
-0.3502	0	0	0	0	8.33333	0	0	8.33333
-0.3501	0	0	0	0	8.33333	0	0	8.33333
-0.35	0	0	0	0	8.33333	0	0	8.33333
-0.3499	0	0	8.33333	0	0	0	0	8.33333
-0.3498	0	0	8.33333	0	0	8.33333	0	8.33333
-0.3497	0	0	8.33333	0	0	8.33333	0	8.33333
-0.3496	0	0	8.33333	0	0	8.33333	0	8.33333
-0.3495	0	0	8.33333	0	0	8.33333	0	8.33333
-0.3494	0	0	8.33333	0	0	8.33333	0	8.33333
-0.3493	0	0	8.33333	0	0	8.33333	0	8.33333
-0.3492	0	0	8.33333	0	0	8.33333	0	8.33333
-0.3491	0	0	8.33333	0	0	8.33333	0	8.33333
-0.349	0	0	8.33333	0	0	8.33333	0	8.33333
-0.3489	0	0	8.33333	0	0	8.33333	0	8.33333
-0.3488	0	0	8.33333	0	0	8.33333	0	8.33333
-0.3487	0	0	8.33333	0	0	8.33333	0	8.33333
-0.3486	0	0	8.33333	0	0	8.33333	0	8.33333
-0.3485	0	0	8.33333	0	0	8.33333	0	8.33333
-0.3484	0	0	8.33333	0	0	8.33333	0	8.33333
-0.3483	0	0	8.33333	0	0	8.33333	0	8.33333
-0.3482	0	0	8.33333	0	0	8.33333	0	8.33333
-0.3481	0	0	8.33333	0	0	8.33333	0	8.33333
-0.348	0	0	8.33333	0	0	8.33333	0	8.33333
-0.3479	0	0	8.33333	0	0	8.33333	0	8.33333
-0.3478	0	0	8.33333	0	0	8.33333	0	8.33333
-0.3477	0	0	8.33333	0	0	8.33333	0	8.33333
-0.3476	0	0	8.33333	0	0	8.33333	0	8.33333
-0.3475	0	0	8.33333	0	8.33333	8.33333	0	8.33333
-0.3474	0	0	8.33333	0	8.33333	8.33333	0	8.33333
-0.3473	0	0	8.33333	0	8.33333	8.33333	0	8.33333
-0.3472	0	0	8.33333	0	8.33333	8.33333	0	8.33333
-0.3471	0	0	8.33333	0	8.33333	8.33333	0	8.33333
-0.347	0	0	8.33333	0	8.33333	8.33333	0	8.33333
-0.3469	0	0	8.33333	0	8.33333	8.33333	0	8.33333
-0.3468	0	0	8.33333	0	8.33333	8.33333	0	8.33333
-0.3467	0	0	8.33333	0	8.33333	8.33333	0	8.33333
-0.3466	0	0	8.33333	0	8.33333	8.33333	0	8.33333
-0.3465	0	0	8.33333	0	8.33333	16.6667	0	8.33333
-0.3464	0	0	8.33333	0	8.33333	16.6667	0	8.33333
-0.3463	0	0	8.33333	0	8.33333	16.6667	0	8.33333
-0.3462	0	0	8.33333	0	8.33333	16.6667	0	8.33333
-0.3461	0	0	8.33333	0	8.33333	16.6667	0	0
-0.346	0	0	8.33333	0	8.33333	16.6667	0	0
-0.3459	0	0	8.33333	0	8.33333	16.6667	0	0
-0.3458	0	0	8.33333	0	8.33333	16.6667	0	0
-0.3457	0	0	8.33333	0	8.33333	16.6667	0	0
-0.3456	0	0	8.33333	0	8.33333	16.6667	0	0
-0.3455	0	0	8.33333	0	8.33333	16.6667	0	0
-0.3454	0	8.33333	8.33333	0	8.33333	16.6667	0	0
-0.3453	0	8.33333	8.33333	0	8.33333	16.6667	0	0
-0.3452	0	8.33333	8.33333	0	8.33333	16.6667	0	0
-0.3451	0	8.33333	8.33333	0	8.33333	16.6667	0	0
-0.345	0	8.33333	8.33333	0	8.33333	16.6667	0	0
-0.3449	0	8.33333	8.33333	0	8.33333	16.6667	0	0
-0.3448	0	8.33333	8.33333	0	8.33333	16.6667	0	0
-0.3447	0	8.33333	8.33333	0	8.33333	16.6667	0	0
-0.3446	0	8.33333	8.33333	0	8.33333	16.6667	0	0
-0.3445	0	8.33333	8.33333	0	8.33333	16.6667	0	0
-0.3444	0	8.33333	8.33333	0	8.33333	16.6667	0	0
-0.3443	0	8.33333	8.33333	0	8.33333	16.6667	0	0
-0.3442	0	8.33333	8.33333	0	8.33333	16.6667	0	0
-0.3441	0	8.33333	8.33333	0	8.33333	16.6667	0	0
-0.344	0	8.33333	8.33333	0	8.33333	16.6667	0	0
-0.3439	0	8.33333	0	0	8.33333	16.6667	0	0
-0.3438	0	8.33333	0	0	8.33333	8.33333	0	0
-0.3437	0	8.33333	0	0	8.33333	8.33333	0	0
-0.3436	0	8.33333	0	0	8.33333	8.33333	0	0
-0.3435	0	8.33333	0	0	8.33333	8.33333	0	0
-0.3434	0	8.33333	0	0	8.33333	8.33333	0	0
-0.3433	0	8.33333	0	0	8.33333	8.33333	0	0
-0.3432	0	8.33333	0	0	8.33333	8.33333	0	0
-0.3431	0	8.33333	0	0	8.33333	8.33333	0	0
-0.343	0	8.33333	0	0	8.33333	8.33333	0	0
-0.3429	0	8.33333	0	0	8.33333	8.33333	0	0
-0.3428	0	8.33333	0	0	8.33333	8.33333	0	0
-0.3427	0	8.33333	0	0	8.33333	8.33333	0	0
-0.3426	0	8.33333	0	0	8.33333	8.33333	0	0
-0.3425	0	8.33333	0	0	8.33333	8.33333	0	0
-0.3424	0	8.33333	0	0	8.33333	8.33333	0	0
-0.3423	0	8.33333	0	0	8.33333	8.33333	0	0
-0.3422	0	8.33333	0	0	8.33333	8.33333	0	0
-0.3421	0	8.33333	0	0	8.33333	8.33333	0	0
-0.342	0	8.33333	0	0	8.33333	8.33333	0	0
-0.3419	0	8.33333	0	0	8.33333	8.33333	0	0
-0.3418	0	8.33333	0	0	8.33333	8.33333	0	8.33333
-0.3417	0	8.33333	0	0	8.33333	8.33333	0	8.33333
-0.3416	0	8.33333	0	0	8.33333	8.33333	0	8.33333
-0.3415	0	8.33333	0	0	0	8.33333	0	8.33333
-0.3414	0	8.33333	0	0	0	8.33333	0	8.33333
-0.3413	0	8.33333	0	0	0	8.33333	0	8.33333
-0.3412	0	8.33333	0	0	0	8.33333	0	8.33333
-0.3411	0	8.33333	0	0	0	8.33333	0	8.33333
-0.341	0	8.33333	0	0	0	8.33333	0	8.33333
-0.3409	0	8.33333	0	0	0	8.33333	0	8.33333
-0.3408	0	16.6667	0	0	0	8.33333	0	8.33333
-0.3407	0	16.6667	0	0	0	8.33333	0	8.33333
-0.3406	0	16.6667	0	0	0	8.33333	0	8.33333
-0.3405	0	16.6667	0	0	0	0	0	8.33333
-0.3404	0	16.6667	0	0	0	0	0	8.33333
-0.3403	0	16.6667	0	0	0	0	0	8.33333
-0.3402	0	16.6667	0	0	0	0	0	8.33333
-0.3401	0	16.6667	0	0	0	0	0	8.33333
-0.34	0	16.6667	0	0	0	0	0	8.33333
-0.3399	0	25	0	0	0	0	0	8.33333
-0.3398	0	25	0	0	0	0	0	8.33333
-0.3397	0	25	0	0	0	0	0	8.33333
-0.3396	0	25	0	0	0	0	0	8.33333
-0.3395	0	25	0	0	0	0	0	16.6667
-0.3394	0	16.6667	0	0	0	0	0	16.6667
-0.3393	0	16.6667	0	0	0	0	0	16.6667
-0.3392	0	16.6667	0	0	0	0	0	16.6667
-0.3391	0	16.6667	0	0	0	0	0	16.6667
-0.339	0	16.6667	0	0	0	0	0	16.6667
-0.3389	0	16.6667	0	0	0	0	0	16.6667
-0.3388	0	16.6667	0	0	0	0	0	16.6667
-0.3387	0	16.6667	0	0	0	0	0	16.6667
-0.3386	0	16.6667	0	0	8.33333	0	0	16.6667
-0.3385	0	16.6667	0	0	8.33333	0	0	16.6667
-0.3384	0	16.6667	0	0	8.33333	0	0	16.6667
-0.3383	0	16.6667	0	0	8.33333	0	0	16.6667
-0.3382	0	16.6667	0	0	8.33333	0	0	16.6667
-0.3381	8.33333	16.6667	0	0	8.33333	0	0	16.6667
-0.338	8.33333	16.6667	0	0	8.33333	0	0	16.6667
-0.3379	8.33333	16.6667	0	0	8.33333	0	0	16.6667
-0.3378	8.33333	16.6667	0	0	8.33333	0	0	16.6667
-0.3377	8.33333	16.6667	0	0	8.33333	0	0	16.6667
-0.3376	8.33333	16.6667	0	0	8.33333	0	0	16.6667
-0.3375	8.33333	16.6667	0	0	8.33333	0	0	16.6667
-0.3374	8.33333	16.6667	0	0	8.33333	0	0	16.6667
-0.3373	8.33333	16.6667	0	0	8.33333	0	0	16.6667
-0.3372	8.33333	16.6667	0	0	8.33333	0	0	16.6667
-0.3371	8.33333	16.6667	0	0	16.6667	0	0	16.6667
-0.337	8.33333	16.6667	0	0	16.6667	0	0	16.6667
-0.3369	8.33333	16.6667	0	0	16.6667	0	0	16.6667
-0.3368	8.33333	16.6667	0	0	16.6667	0	0	16.6667
-0.3367	8.33333	16.6667	0	0	16.6667	0	0	16.6667
-0.3366	8.33333	16.6667	0	0	16.6667	0	0	16.6667
-0.3365	8.33333	16.6667	0	0	16.6667	0	0	16.6667
-0.3364	8.33333	16.6667	0	0	16.6667	0	0	16.6667
-0.3363	8.33333	16.6667	0	0	16.6667	0	0	16.6667
-0.3362	8.33333	16.6667	0	0	16.6667	0	0	16.6667
-0.3361	8.33333	16.6667	0	0	16.6667	0	0	16.6667
-0.336	8.33333	16.6667	0	0	16.6667	0	0	16.6667
-0.3359	8.33333	16.6667	0	0	16.6667	0	0	16.6667
-0.3358	8.33333	16.6667	0	0	16.6667	0	0	8.33333
-0.3357	8.33333	16.6667	0	0	16.6667	0	0	8.33333
-0.3356	8.33333	16.6667	0	0	16.6667	0	0	8.33333
-0.3355	8.33333	16.6667	0	0	16.6667	0	0	8.33333
-0.3354	8.33333	16.6667	0	0	16.6667	0	0	8.33333
-0.3353	8.33333	16.6667	0	0	16.6667	0	0	8.33333
-0.3352	8.33333	16.6667	0	0	16.6667	0	0	8.33333
-0.3351	8.33333	16.6667	0	0	16.6667	0	0	8.33333
-0.335	8.33333	16.6667	0	0	16.6667	0	0	8.33333
-0.3349	8.33333	16.6667	0	0	16.6667	0	0	8.33333
-0.3348	8.33333	8.33333	0	0	16.6667	0	0	8.33333
-0.3347	8.33333	8.33333	0	0	16.6667	0	0	8.33333
-0.3346	8.33333	8.33333	0	0	16.6667	0	0	8.33333
-0.3345	8.33333	8.33333	0	0	16.6667	0	0	8.33333
-0.3344	8.33333	8.33333	0	0	16.6667	0	0	8.33333
-0.3343	8.33333	8.33333	0	0	16.6667	0	0	8.33333
-0.3342	8.33333	8.33333	0	0	16.6667	0	0	8.33333
-0.3341	8.33333	8.33333	0	0	16.6667	0	0	8.33333
-0.334	8.33333	8.33333	0	0	16.6667	0	0	8.33333
-0.3339	8.33333	0	0	0	16.6667	0	0	16.6667
-0.3338	8.33333	0	0	0	16.6667	0	0	16.6667
-0.3337	8.33333	0	0	0	16.6667	0	0	16.6667
-0.3336	8.33333	0	0	0	16.6667	0	0	16.6667
-0.3335	8.33333	0	0	0	16.6667	0	0	8.33333
-0.3334	16.6667	0	0	0	16.6667	0	0	8.33333
-0.3333	16.6667	0	0	0	16.6667	0	0	8.33333
-0.3332	16.6667	0	0	0	16.6667	0	0	8.33333
-0.3331	16.6667	0	0	0	16.6667	0	0	8.33333
-0.333	16.6667	0	0	0	16.6667	0	0	8.33333
-0.3329	16.6667	0	0	0	16.6667	0	0	8.33333
-0.3328	16.6667	0	0	0	16.6667	0	0	8.33333
-0.3327	16.6667	0	0	0	16.6667	0	0	8.33333
-0.3326	16.6667	0	0	0	8.33333	0	0	8.33333
-0.3325	16.6667	0	0	0	8.33333	8.33333	0	8.33333
-0.3324	16.6667	0	0	0	8.33333	8.33333	0	8.33333
-0.3323	16.6667	0	0	0	8.33333	8.33333	0	8.33333
-0.3322	16.6667	0	0	0	8.33333	8.33333	0	8.33333
-0.3321	8.33333	0	0	0	8.33333	8.33333	0	8.33333
-0.332	8.33333	0	0	0	8.33333	8.33333	0	8.33333
-0.3319	8.33333	0	0	0	8.33333	8.33333	0	8.33333
-0.3318	8.33333	0	0	0	8.33333	8.33333	0	16.6667
-0.3317	8.33333	0	0	0	8.33333	8.33333	0	16.6667
-0.3316	8.33333	0	0	0	8.33333	8.33333	0	16.6667
-0.3315	8.33333	0	0	0	8.33333	8.33333	0	16.6667
-0.3314	8.33333	0	0	0	8.33333	8.33333	0	16.6667
-0.3313	8.33333	0	0	0	8.33333	8.33333	0	16.6667
-0.3312	8.33333	0	0	0	8.33333	8.33333	0	16.6667
-0.3311	8.33333	0	0	0	0	8.33333	0	16.6667
-0.331	8.33333	0	0	0	0	8.33333	0	16.6667
-0.3309	8.33333	0	0	0	0	8.33333	0	16.6667
-0.3308	8.33333	0	0	0	0	8.33333	0	16.6667
-0.3307	8.33333	0	0	0	0	8.33333	0	16.6667
-0.3306	8.33333	0	0	0	0	8.33333	0	16.6667
-0.3305	8.33333	0	0	0	0	8.33333	0	16.6667
-0.3304	8.33333	0	0	0	0	8.33333	0	16.6667
-0.3303	8.33333	0	0	0	0	8.33333	0	16.6667
-0.3302	8.33333	0	0	0	0	8.33333	0	16.6667
-0.3301	8.33333	0	0	0	0	8.33333	0	16.6667
-0.33	8.33333	0	0	0	0	8.33333	0	16.6667
-0.3299	8.33333	0	0	0	0	8.33333	0	16.6667
-0.3298	8.33333	0	0	0	0	8.33333	0	16.6667
-0.3297	8.33333	0	0	0	0	8.33333	0	16.6667
-0.3296	8.33333	0	0	0	0	8.33333	0	16.6667
-0.3295	8.33333	0	0	0	0	8.33333	0	16.6667
-0.3294	8.33333	0	0	0	0	8.33333	0	16.6667
-0.3293	8.33333	0	0	0	0	8.33333	0	16.6667
-0.3292	8.33333	0	0	0	0	8.33333	0	16.6667
-0.3291	8.33333	0	0	0	0	8.33333	0	16.6667
-0.329	8.33333	0	0	0	0	8.33333	0	16.6667
-0.3289	8.33333	0	0	0	0	8.33333	0	16.6667
-0.3288	8.33333	0	0	0	0	8.33333	0	16.6667
-0.3287	8.33333	0	0	0	0	8.33333	0	16.6667
-0.3286	8.33333	0	0	0	0	8.33333	0	16.6667
-0.3285	8.33333	0	0	0	0	8.33333	0	16.6667
-0.3284	8.33333	0	0	0	0	8.33333	0	16.6667
-0.3283	8.33333	0	0	0	0	8.33333	0	16.6667
-0.3282	8.33333	0	0	0	0	8.33333	0	16.6667
-0.3281	8.33333	0	0	0	0	8.33333	0	16.6667
-0.328	8.33333	0	0	0	0	8.33333	0	16.6667
-0.3279	8.33333	0	0	0	0	8.33333	0	8.33333
-0.3278	8.33333	0	0	0	0	8.33333	0	8.33333
-0.3277	8.33333	0	0	0	0	8.33333	0	8.33333
-0.3276	8.33333	0	0	0	0	8.33333	0	8.33333
-0.3275	8.33333	0	0	0	0	8.33333	0	8.33333
-0.3274	0	0	0	0	0	8.33333	0	8.33333
-0.3273	0	0	0	0	0	8.33333	0	8.33333
-0.3272	0	0	8.33333	0	0	8.33333	0	8.33333
-0.3271	0	0	8.33333	0	0	8.33333	0	16.6667
-0.327	0	0	8.33333	0	0	8.33333	0	16.6667
-0.3269	0	0	8.33333	0	0	8.33333	0	16.6667
-0.3268	0	0	8.33333	0	0	8.33333	0	16.6667
-0.3267	0	0	8.33333	0	0	8.33333	0	16.6667
-0.3266	0	0	8.33333	0	0	8.33333	0	16.6667
-0.3265	0	0	8.33333	0	0	0	0	16.6667
-0.3264	0	0	8.33333	0	0	0	0	16.6667
-0.3263	0	0	8.33333	0	0	0	0	16.6667
-0.3262	0	0	8.33333	0	0	0	0	16.6667
-0.3261	0	0	8.33333	0	0	0	0	16.6667
-0.326	0	0	8.33333	0	0	0	0	16.6667
-0.3259	0	0	8.33333	0	0	0	0	16.6667
-0.3258	0	0	8.33333	0	0	0	0	8.33333
-0.3257	0	0	8.33333	0	0	0	0	8.33333
-0.3256	0	0	8.33333	0	0	0	0	8.33333
-0.3255	0	0	8.33333	0	0	0	0	8.33333
-0.3254	0	0	8.33333	0	0	0	0	8.33333
-0.3253	0	0	8.33333	0	0	0	0	8.33333
-0.3252	0	0	8.33333	0	0	0	0	8.33333
-0.3251	0	0	8.33333	0	0	0	0	8.33333
-0.325	0	0	8.33333	0	0	0	0	8.33333
-0.3249	0	0	8.33333	0	0	0	0	8.33333
-0.3248	0	0	8.33333	0	0	0	0	8.33333
-0.3247	0	0	8.33333	0	0	0	0	8.33333
-0.3246	0	0	8.33333	0	0	0	8.33333	8.33333
-0.3245	0	0	8.33333	0	0	0	8.33333	8.33333
-0.3244	0	0	8.33333	0	0	0	8.33333	8.33333
-0.3243	0	0	8.33333	0	0	0	8.33333	8.33333
-0.3242	0	0	8.33333	0	0	0	8.33333	8.33333
-0.3241	0	0	8.33333	0	0	0	8.33333	8.33333
-0.324	0	0	8.33333	0	0	0	8.33333	8.33333
-0.3239	0	0	8.33333	0	0	0	8.33333	8.33333
-0.3238	0	0	8.33333	0	0	0	8.33333	8.33333
-0.3237	0	0	8.33333	0	0	0	8.33333	8.33333
-0.3236	0	0	8.33333	0	0	0	8.33333	8.33333
-0.3235	0	0	8.33333	0	0	0	8.33333	8.33333
-0.3234	0	0	8.33333	0	0	0	8.33333	8.33333
-0.3233	0	0	8.33333	0	0	0	8.33333	8.33333
-0.3232	0	0	8.33333	0	0	0	8.33333	8.33333
-0.3231	0	0	8.33333	0	0	0	8.33333	8.33333
-0.323	0	0	8.33333	0	0	0	8.33333	8.33333
-0.3229	0	0	8.33333	0	0	0	8.33333	8.33333
-0.3228	0	0	8.33333	0	0	0	8.33333	8.33333
-0.3227	0	0	8.33333	0	0	0	8.33333	8.33333
-0.3226	0	0	8.33333	0	0	0	8.33333	8.33333
-0.3225	0	0	8.33333	0	0	0	8.33333	8.33333
-0.3224	0	0	8.33333	0	0	0	8.33333	8.33333
-0.3223	0	0	8.33333	0	0	0	8.33333	8.33333
-0.3222	0	0	8.33333	0	0	0	8.33333	8.33333
-0.3221	0	0	8.33333	0	0	0	8.33333	8.33333
-0.322	0	0	8.33333	0	0	0	8.33333	8.33333
-0.3219	0	0	8.33333	0	0	0	8.33333	8.33333
-0.3218	0	0	8.33333	0	0	0	8.33333	8.33333
-0.3217	0	0	8.33333	0	0	0	8.33333	8.33333
-0.3216	0	0	8.33333	0	0	0	8.33333	8.33333
-0.3215	0	0	8.33333	0	0	0	8.33333	8.33333
-0.3214	0	0	8.33333	0	0	0	8.33333	8.33333
-0.3213	0	0	8.33333	0	0	0	8.33333	8.33333
-0.3212	0	0	0	0	0	0	8.33333	8.33333
-0.3211	0	0	0	0	0	0	8.33333	0
-0.321	0	0	0	0	0	0	8.33333	0
-0.3209	0	0	0	0	0	0	8.33333	0
-0.3208	0	0	0	0	0	0	8.33333	0
-0.3207	0	0	0	0	0	0	8.33333	0
-0.3206	0	0	0	0	0	0	8.33333	0
-0.3205	0	0	0	0	0	0	8.33333	0
-0.3204	0	0	0	0	0	0	8.33333	0
-0.3203	0	0	0	0	0	0	8.33333	0
-0.3202	0	0	0	0	0	0	8.33333	0
-0.3201	0	0	0	0	0	0	8.33333	0
-0.32	0	0	0	0	0	0	8.33333	0
-0.3199	0	0	0	0	0	0	8.33333	0
-0.3198	0	0	0	0	0	0	8.33333	0
-0.3197	0	0	0	0	0	0	8.33333	0
-0.3196	0	0	0	0	0	0	8.33333	0
-0.3195	0	0	0	0	0	0	8.33333	0
-0.3194	0	0	0	0	0	0	8.33333	0
-0.3193	0	0	0	0	0	0	8.33333	0
-0.3192	0	0	0	0	0	0	8.33333	0
-0.3191	0	0	0	0	0	0	8.33333	0
-0.319	0	0	0	0	0	0	8.33333	0
-0.3189	0	0	0	0	8.33333	0	8.33333	0
-0.3188	0	0	0	0	8.33333	0	8.33333	0
-0.3187	0	0	0	0	8.33333	0	8.33333	0
-0.3186	0	0	0	0	8.33333	0	0	0
-0.3185	0	0	0	0	8.33333	0	0	0
-0.3184	0	0	0	0	8.33333	0	0	0
-0.3183	0	0	0	0	8.33333	0	0	0
-0.3182	0	0	0	0	8.33333	0	0	0
-0.3181	8.33333	0	0	0	8.33333	0	0	0
-0.318	8.33333	0	0	0	8.33333	0	0	0
-0.3179	8.33333	0	0	0	8.33333	0	0	0
-0.3178	8.33333	0	0	0	8.33333	0	0	0
-0.3177	8.33333	0	0	0	8.33333	0	0	0
-0.3176	8.33333	0	0	0	8.33333	0	0	0
-0.3175	8.33333	0	0	0	8.33333	0	0	0
-0.3174	8.33333	0	0	0	8.33333	0	0	0
-0.3173	8.33333	0	0	0	8.33333	0	0	0
-0.3172	8.33333	0	0	0	8.33333	0	0	0
-0.3171	8.33333	0	0	0	8.33333	0	0	0
-0.317	8.33333	0	0	0	8.33333	0	0	0
-0.3169	8.33333	0	0	0	8.33333	0	0	0
-0.3168	8.33333	0	0	0	8.33333	0	0	0
-0.3167	8.33333	0	0	0	8.33333	0	0	0
-0.3166	8.33333	0	0	0	8.33333	0	0	0
-0.3165	8.33333	0	0	0	8.33333	0	0	0
-0.3164	8.33333	0	0	0	8.33333	0	0	0
-0.3163	8.33333	0	0	0	8.33333	0	0	0
-0.3162	8.33333	0	0	0	8.33333	0	0	0
-0.3161	8.33333	0	0	0	8.33333	0	0	0
-0.316	8.33333	0	0	0	16.6667	0	0	0
-0.3159	8.33333	0	0	0	16.6667	0	0	0
-0.3158	8.33333	0	0	0	25	0	0	0
-0.3157	8.33333	0	0	0	25	0	0	0
-0.3156	8.33333	0	0	0	25	0	0	0
-0.3155	8.33333	0	0	0	25	0	0	0
-0.3154	8.33333	0	0	8.33333	25	0	0	0
-0.3153	16.6667	0	0	8.33333	25	0	0	0
-0.3152	16.6667	0	0	8.33333	25	0	0	0
-0.3151	16.6667	0	0	8.33333	25	0	0	0
-0.315	16.6667	0	0	8.33333	25	0	0	0
-0.3149	16.6667	0	0	25	25	0	0	0
-0.3148	16.6667	0	0	25	25	0	0	0
-0.3147	16.6667	0	0	25	25	0	0	0
-0.3146	16.6667	0	0	25	25	0	0	0
-0.3145	16.6667	0	0	25	25	0	0	0
-0.3144	16.6667	0	0	25	25	0	0	0
-0.3143	16.6667	0	0	25	25	0	0	0
-0.3142	16.6667	0	0	25	25	0	0	0
-0.3141	16.6667	0	0	25	25	0	0	0
-0.314	16.6667	0	0	25	25	0	0	0
-0.3139	16.6667	0	0	25	25	0	0	0
-0.3138	16.6667	0	0	25	25	0	0	0
-0.3137	16.6667	0	0	25	25	0	0	8.33333
-0.3136	16.6667	0	0	25	25	0	0	8.33333
-0.3135	16.6667	0	0	25	25	0	0	8.33333
-0.3134	16.6667	0	0	25	25	0	0	8.33333
-0.3133	16.6667	0	0	25	25	0	0	8.33333
-0.3132	16.6667	0	0	25	25	0	0	8.33333
-0.3131	16.6667	0	0	25	25	0	0	8.33333
-0.313	16.6667	0	0	25	25	0	0	8.33333
-0.3129	16.6667	0	0	25	16.6667	0	0	8.33333
-0.3128	16.6667	0	0	25	16.6667	0	0	8.33333
-0.3127	16.6667	0	0	25	16.6667	0	0	8.33333
-0.3126	16.6667	0	0	25	16.6667	0	0	8.33333
-0.3125	16.6667	0	0	25	16.6667	0	0	8.33333
-0.3124	16.6667	0	0	25	16.6667	0	0	8.33333
-0.3123	16.6667	0	0	25	16.6667	0	0	8.33333
-0.3122	16.6667	0	0	25	16.6667	0	0	8.33333
-0.3121	8.33333	0	0	25	16.6667	8.33333	0	8.33333
-0.312	8.33333	0	0	25	16.6667	8.33333	0	8.33333
-0.3119	8.33333	0	0	25	16.6667	8.33333	0	8.33333
-0.3118	8.33333	0	0	25	16.6667	8.33333	0	8.33333
-0.3117	8.33333	0	0	25	16.6667	8.33333	0	8.33333
-0.3116	8.33333	0	0	25	16.6667	8.33333	8.33333	8.33333
-0.3115	8.33333	0	0	25	16.6667	8.33333	8.33333	8.33333
-0.3114	8.33333	0	0	25	16.6667	8.33333	8.33333	8.33333
-0.3113	8.33333	0	0	25	16.6667	8.33333	8.33333	8.33333
-0.3112	8.33333	0	0	25	16.6667	8.33333	8.33333	8.33333
-0.3111	8.33333	0	0	25	16.6667	8.33333	8.33333	16.6667
-0.311	8.33333	0	0	33.3333	16.6667	8.33333	8.33333	16.6667
-0.3109	8.33333	0	0	33.3333	16.6667	8.33333	8.33333	16.6667
-0.3108	8.33333	0	0	33.3333	16.6667	8.33333	8.33333	16.6667
-0.3107	8.33333	0	0	33.3333	16.6667	8.33333	8.33333	25
-0.3106	8.33333	0	0	33.3333	16.6667	8.33333	8.33333	25
-0.3105	8.33333	0	0	33.3333	16.6667	8.33333	8.33333	25
-0.3104	8.33333	0	0	33.3333	16.6667	8.33333	8.33333	25
-0.3103	8.33333	0	0	33.3333	16.6667	8.33333	8.33333	25
-0.3102	8.33333	0	0	33.3333	16.6667	8.33333	8.33333	25
-0.3101	8.33333	0	0	33.3333	16.6667	8.33333	8.33333	25
-0.31	8.33333	0	0	33.3333	8.33333	8.33333	8.33333	25
-0.3099	8.33333	0	0	33.3333	8.33333	8.33333	8.33333	25
-0.3098	8.33333	0	0	33.3333	0	8.33333	8.33333	25
-0.3097	8.33333	0	0	33.3333	0	8.33333	8.33333	25
-0.3096	8.33333	0	0	33.3333	0	8.33333	8.33333	25
-0.3095	8.33333	0	8.33333	33.3333	0	8.33333	8.33333	25
-0.3094	8.33333	0	8.33333	25	0	8.33333	8.33333	25
-0.3093	0	0	8.33333	25	0	8.33333	8.33333	25
-0.3092	0	0	8.33333	25	0	8.33333	8.33333	25
-0.3091	0	0	8.33333	25	0	8.33333	8.33333	25
-0.309	0	0	8.33333	25	0	8.33333	8.33333	25
-0.3089	0	0	8.33333	8.33333	0	8.33333	8.33333	25
-0.3088	0	0	8.33333	8.33333	0	8.33333	8.33333	33.3333
-0.3087	0	0	8.33333	8.33333	0	8.33333	8.33333	33.3333
-0.3086	0	0	8.33333	8.33333	0	8.33333	8.33333	33.3333
-0.3085	0	0	8.33333	8.33333	0	8.33333	8.33333	33.3333
-0.3084	0	0	8.33333	16.6667	0	8.33333	8.33333	33.3333
-0.3083	0	0	8.33333	16.6667	0	8.33333	8.33333	33.3333
-0.3082	0	0	8.33333	16.6667	0	8.33333	8.33333	33.3333
-0.3081	0	0	8.33333	16.6667	0	8.33333	8.33333	33.3333
-0.308	0	0	8.33333	16.6667	0	8.33333	8.33333	33.3333
-0.3079	0	0	8.33333	16.6667	0	8.33333	8.33333	33.3333
-0.3078	0	0	8.33333	16.6667	0	8.33333	8.33333	33.3333
-0.3077	0	0	8.33333	16.6667	0	8.33333	8.33333	25
-0.3076	0	0	8.33333	16.6667	0	8.33333	8.33333	25
-0.3075	0	0	8.33333	16.6667	0	8.33333	8.33333	25
-0.3074	0	0	8.33333	16.6667	0	8.33333	8.33333	25
-0.3073	0	0	8.33333	16.6667	0	8.33333	8.33333	25
-0.3072	0	0	8.33333	16.6667	0	8.33333	8.33333	25
-0.3071	0	0	8.33333	16.6667	0	8.33333	8.33333	25
-0.307	0	0	8.33333	16.6667	0	8.33333	8.33333	33.3333
-0.3069	0	0	8.33333	16.6667	0	8.33333	8.33333	33.3333
-0.3068	0	0	8.33333	16.6667	0	8.33333	8.33333	33.3333
-0.3067	0	0	8.33333	16.6667	0	8.33333	8.33333	33.3333
-0.3066	0	0	8.33333	16.6667	0	8.33333	8.33333	33.3333
-0.3065	0	0	8.33333	16.6667	0	8.33333	8.33333	33.3333
-0.3064	0	0	8.33333	16.6667	0	8.33333	8.33333	33.3333
-0.3063	0	0	8.33333	16.6667	0	8.33333	8.33333	33.3333
-0.3062	0	0	8.33333	16.6667	0	8.33333	8.33333	33.3333
-0.3061	0	0	8.33333	16.6667	0	0	8.33333	33.3333
-0.306	0	0	8.33333	16.6667	0	0	8.33333	33.3333
-0.3059	0	0	8.33333	16.6667	0	0	8.33333	33.3333
-0.3058	0	0	8.33333	16.6667	0	0	8.33333	33.3333
-0.3057	0	0	8.33333	16.6667	0	0	8.33333	33.3333
-0.3056	0	0	8.33333	16.6667	0	0	0	33.3333
-0.3055	0	0	8.33333	16.6667	0	0	0	33.3333
-0.3054	0	0	8.33333	16.6667	0	0	0	33.3333
-0.3053	0	0	8.33333	16.6667	0	0	0	33.3333
-0.3052	0	0	8.33333	16.6667	0	0	0	33.3333
-0.3051	0	0	8.33333	16.6667	0	0	0	25
-0.305	0	0	8.33333	8.33333	0	0	0	25
-0.3049	0	0	8.33333	8.33333	0	0	0	25
-0.3048	0	0	8.33333	8.33333	0	0	0	25
-0.3047	0	0	8.33333	8.33333	8.33333	0	0	16.6667
-0.3046	0	0	8.33333	8.33333	8.33333	0	0	16.6667
-0.3045	0	0	8.33333	8.33333	8.33333	0	0	16.6667
-0.3044	0	0	8.33333	8.33333	8.33333	0	0	16.6667
-0.3043	0	0	8.33333	8.33333	8.33333	0	0	16.6667
-0.3042	0	0	16.6667	8.33333	8.33333	0	0	16.6667
-0.3041	0	0	16.6667	8.33333	8.33333	0	0	16.6667
-0.304	0	0	16.6667	8.33333	8.33333	0	0	16.6667
-0.3039	0	0	16.6667	8.33333	8.33333	0	0	16.6667
-0.3038	0	0	16.6667	8.33333	8.33333	0	0	16.6667
-0.3037	0	0	16.6667	8.33333	8.33333	0	0	16.6667
-0.3036	0	0	16.6667	8.33333	8.33333	0	0	16.6667
-0.3035	0	0	8.33333	8.33333	8.33333	0	0	16.6667
-0.3034	0	0	8.33333	8.33333	8.33333	0	0	16.6667
-0.3033	0	0	8.33333	8.33333	8.33333	0	0	16.6667
-0.3032	0	0	8.33333	8.33333	8.33333	0	0	16.6667
-0.3031	0	0	8.33333	8.33333	8.33333	0	0	16.6667
[truncated: 8,031 more rows]
[truncated: 110 more columns]

## Sheet: Fig04_PanelC
Panel C
Time	plus Chirps - firing Rate				minus Chirps - firing Rate
0	0.425214	1	0.916667	1.58333	7.21688	12.1667	8.83333	0.666667		DONE
0.0001	0.508547	1	0.916667	1.41667	7.13141	12	8.83333	0.666667
0.0002	0.508547	1	0.916667	1.41667	6.78953	12	8.83333	0.666667
0.0003	0.508547	1	1.08333	1.41667	6.96047	12.1667	9	0.5
0.0004	0.508547	1	1.08333	1.33333	6.96047	12.1667	9.16667	0.5
0.0005	0.508547	1	1.08333	1.33333	7.30235	12.3333	8.5	0.5
0.0006	0.508547	1	1.08333	1.33333	6.61859	11.6667	8.16667	0.5
0.0007	0.59188	1	1.08333	1.33333	7.30235	11.5	8.33333	0.5
0.0008	0.59188	1	1	1.5	7.38782	12.1667	8.16667	0.833333
0.0009	0.59188	1	1	1.5	7.38782	13.1667	8.16667	0.833333
0.001	0.59188	1	1	1.5	7.93803	13.5	8.33333	0.833333
0.0011	0.59188	1.16667	1	1.5	8.10897	14.1667	8	0.833333
0.0012	0.59188	1.16667	1	1.5	8.72151	14.5	8	0.833333
0.0013	0.675214	1.16667	1	1.5	9.40527	14.6667	8.16667	0.833333
0.0014	0.675214	1.33333	1	1.5	9.40527	14.8333	8	0.833333
0.0015	0.675214	1.33333	1.16667	1.5	9.23433	14.3333	7.83333	0.833333
0.0016	0.675214	1.33333	1.16667	1.5	9.74715	14.3333	8	0.833333
0.0017	0.675214	1.33333	1	1.5	10.089	14.1667	8	0.833333
0.0018	0.846154	1.5	1	1.5	10.26	14.5	8.16667	0.833333
0.0019	1.01709	1.5	1	1.5	10.877	14.6667	8.33333	0.833333
0.002	1.01709	1.66667	1	1.5	11.2188	14.6667	8.33333	0.833333
0.0021	1.01709	1.5	1	1.5	11.9026	15	8.16667	0.833333
0.0022	1.18803	1.5	0.833333	1.66667	12.5864	15	8	0.833333
0.0023	1.35897	1.66667	0.833333	1.66667	12.5864	15.1667	8.16667	0.833333
0.0024	1.44231	1.66667	0.833333	1.66667	14.1809	16.1667	8.33333	0.833333
0.0025	1.44231	1.66667	0.833333	1.66667	15.69	16.6667	8.5	0.833333
0.0026	1.44231	1.66667	0.833333	1.66667	16.5153	17.1667	8.66667	0.833333
0.0027	1.44231	1.66667	0.833333	1.16667	17.4555	17.6667	8.66667	0.666667
0.0028	1.61325	1.66667	0.833333	1.16667	18.2808	18.6667	8.66667	0.666667
0.0029	1.69658	1.66667	0.833333	1.33333	19.5148	18.8333	8.16667	0.666667
0.003	1.69658	1.66667	0.833333	1.33333	21.0239	19.3333	8.16667	0.666667
0.0031	1.69658	1.66667	0.833333	1.33333	22.2578	19.1667	8	0.666667
0.0032	1.69658	1.66667	0.833333	1.33333	23.7108	19.5	8	0.666667
0.0033	1.86752	1.66667	0.833333	1.33333	25.1113	20.1667	8	0.666667
0.0034	1.86752	1.66667	0.833333	1.16667	25.795	20.5	8.5	0.666667
0.0035	1.69658	1.5	0.833333	1.16667	26.9062	20.5	8.5	0.666667
0.0036	1.86752	1.5	0.833333	1	28.7651	21	8.5	0.666667
0.0037	1.86752	1.5	0.833333	1	29.4489	21.5	8.66667	0.666667
0.0038	2.03846	1.5	0.833333	1	31.2999	21.6667	8.66667	0.666667
0.0039	2.03846	1.33333	0.833333	1	32.3478	21.6667	8.83333	0.666667
0.004	2.2094	1.33333	0.833333	1	34.3955	21.8333	9	0.666667
0.0041	2.2094	1.33333	0.833333	1	36.3275	22.8333	9	0.666667
0.0042	2.2094	1.33333	0.75	1	36.859	23	9.33333	0.666667
0.0043	2.38034	1.33333	0.75	1	38.9103	23.1667	9.16667	0.666667
0.0044	2.55128	1.33333	0.75	1	40.8948	23.3333	9.33333	0.666667
0.0045	2.72222	1.33333	0.75	1	41.3408	24.5	9	0.666667
0.0046	2.89316	1.33333	0.75	1	42.3807	24.5	8.83333	0.666667
0.0047	2.89316	1.33333	0.75	1	43.9566	24.3333	8.5	0.5
0.0048	3.0641	1.16667	0.916667	1	45.9224	24.6667	8.5	0.5
0.0049	2.98077	1.16667	0.916667	1	47.3976	25.1667	8.66667	0.5
0.005	2.98077	1.16667	1.08333	0.833333	48.5274	26.5	8.5	0.666667
0.0051	3.06624	1.33333	1.25	0.833333	50.6971	27.3333	8.33333	0.666667
0.0052	3.06624	1.33333	1.08333	0.833333	52.7039	28.3333	8.16667	0.666667
0.0053	3.23718	1.16667	1.08333	0.833333	54.5842	29	8.33333	0.666667
0.0054	3.23718	1.16667	1.41667	1.16667	56.502	30.6667	8.16667	0.5
0.0055	3.40812	1.16667	1.41667	1.16667	58.6574	31.6667	8.5	0.5
0.0056	3.75	1.16667	1.33333	1.16667	59.9395	32.5	8.5	0.5
0.0057	3.75	1.16667	1.33333	1.16667	61.7343	33.6667	8.5	0.666667
0.0058	3.57906	1.16667	1.33333	1.33333	63.0164	34.8333	8.33333	0.666667
0.0059	3.57906	1.33333	1.33333	1.5	64.2272	35	8.33333	0.666667
0.006	3.57906	1.33333	1.5	1.66667	66.2785	35.5	8.5	0.666667
0.0061	3.66667	1.5	1.5	1.66667	67.3896	37	8.5	0.666667
0.0062	3.83761	1.66667	1.5	1.66667	69.3073	37.5	8.5	0.666667
0.0063	4.00855	1.66667	1.66667	1.66667	70.8645	38.1667	8.33333	0.666667
0.0064	4.35043	1.66667	1.66667	2.16667	73.0422	38.5	8.16667	0.666667
0.0065	4.35043	1.66667	2	2.33333	74.9599	38.6667	8.16667	0.666667
0.0066	4.35043	1.66667	2.5	2.33333	77.1109	39	8.33333	0.666667
0.0067	4.60897	1.66667	2.5	2.33333	77.6238	39.6667	8.16667	0.666667
0.0068	5.12179	1.83333	2.5	2.33333	79.1622	40.8333	7.83333	0.333333
0.0069	5.29274	1.83333	2.66667	3.5	80.5297	40.5	7.66667	0.333333
0.007	5.54701	2.16667	2.66667	3.83333	82.3246	40.8333	7.5	0.333333
0.0071	5.54701	2	2.66667	4	83.7295	40.8333	7.33333	0.333333
0.0072	5.71795	2.33333	2.66667	4.5	84.9306	41.1667	7.5	0.333333
0.0073	5.9765	2.33333	2.66667	5.16667	85.4434	41.6667	7.16667	0.333333
0.0074	6.14744	2.16667	2.83333	6.16667	86.8109	42.5	7.16667	0.333333
0.0075	6.31838	2.33333	2.66667	7	88.3494	43.6667	7.16667	0.333333
0.0076	6.48932	2.5	3.16667	8.16667	89.1186	43.8333	6.83333	0.333333
0.0077	6.48932	2.5	3.66667	9.33333	90.5235	44.1667	6.66667	0.333333
0.0078	6.31838	2.33333	3.83333	9.83333	91.7201	44.3333	6.5	0.333333
0.0079	6.48932	2.33333	4.16667	11.1667	92.9834	44.8333	6.66667	0.333333
0.008	6.66026	2.5	4.33333	12	94.3029	45.1667	6.66667	0.333333
0.0081	6.91667	2.66667	4.66667	12.5	94.5112	45.1667	6.83333	0.333333
0.0082	7	3	5.66667	13.3333	94.6154	45	6.83333	0.333333
0.0083	6.82906	3	6	14.3333	96.8376	44.8333	6.83333	0.333333
0.0084	6.74573	3.16667	6.33333	15.3333	96.4396	44.6667	6.66667	0.333333
0.0085	7.25855	3.5	7.16667	16	95.9562	44.8333	6.33333	0.333333
0.0086	7.51282	3.5	7.83333	18.3333	96.4984	44.3333	6.33333	0.333333
0.0087	7.51282	3.83333	9.33333	19.1667	96.2794	44	6.16667	0.5
0.0088	7.68376	3.83333	11	20.3333	96.9631	43.1667	6.33333	0.5
0.0089	7.60043	3.83333	12	21.8333	96.8777	43	6.5	0.666667
0.009	7.60043	4.16667	12.8333	23.8333	95.7105	42.1667	6.5	0.833333
0.0091	7.77137	4.33333	14.3333	25.5	94.9893	42.5	6.66667	0.833333
0.0092	7.77137	5.16667	15.8333	27.8333	93.9156	42.1667	6.66667	1.16667
0.0093	8.02564	5.66667	16.6667	30.8333	93.7117	41.5	6.5	1.5
0.0094	8.45085	6.16667	16.9167	32.5	93.3698	41.5	6	1.83333
0.0095	8.79274	7.66667	17.4167	33.6667	93.1134	41.1667	5.83333	2.16667
0.0096	9.30556	8	18.0833	36	91.7673	40.6667	5.66667	2.33333
0.0097	9.64744	8.83333	20.0833	38.6667	91.5963	40	5.5	2.5
0.0098	9.64744	9.5	20.5833	41	91.1129	39.5	5.5	3
0.0099	10.0726	10.1667	22.9167	42.6667	90.9197	38.8333	5.33333	3
0.01	10.4145	10.5	24.4167	45.3333	89.1284	39	5	3.33333
0.0101	10.7564	11.5	26.25	46.6667	87.7092	38.5	4.83333	3.66667
0.0102	10.8397	12.1667	29.0833	47.8333	87.1777	37.8333	4.5	3.83333
0.0103	11.1816	13.1667	31.75	49.6667	85.8102	37.8333	4.5	4
0.0104	11.1816	14.1667	35.0833	52.3333	84.472	37.5	4.5	4.33333
0.0105	11.3526	15	37.5833	54.5	85.0516	36.5	4.66667	4.5
0.0106	11.3526	15.5	38.75	56.8333	84.4391	36.5	5	5
0.0107	12.0363	16.6667	40.4167	58.6667	83.8889	36.3333	5.16667	5.16667
0.0108	12.2073	17.5	42	61.1667	82.7778	35.8333	5.16667	5.33333
0.0109	12.5491	19.1667	44	63.5	82.3282	35.1667	5.5	6.16667
0.011	12.7201	20.1667	44.6667	65.5	81.8821	34.1667	6	6
0.0111	12.9765	21.25	46.5	67.5	81.4218	33.3333	6.16667	6.5
0.0112	13.1474	21.75	47.6667	70.8333	79.7569	32.1667	6.16667	7
0.0113	13.3184	23.5833	49.8333	72.1667	78.3894	31.6667	6.33333	7.33333
0.0114	13.8269	26.0833	51	74.1667	77.3264	30	6.5	7.5
0.0115	13.9979	27.9167	52.3333	76.1667	75.3419	29.3333	6.66667	7.91667
0.0116	14.1688	30.9167	53.8333	78.5	74.7436	28.6667	6.66667	8.25
0.0117	15.1944	32.5833	56.6667	80.1667	73.2906	27.5	6.83333	8.41667
0.0118	15.7927	33.75	58.8333	81.6667	72.0085	26.6667	6.83333	8.75
0.0119	16.047	35.25	61.3333	83.1667	71.4815	26.8333	6.83333	10.0833
0.012	17.0726	36.4167	62.1667	84.5	70.0285	26.8333	7	10.4167
0.0121	17.5855	39.25	64	85.6667	70.0285	26	7.33333	11.25
0.0122	18.2692	41.0833	66	88.1667	68.2817	25.8333	7.33333	11.9167
0.0123	18.5256	41.9167	68.1667	90.1667	67.2374	25.6667	7.66667	11.9167
0.0124	18.8675	43.0833	69.3333	91	65.3161	25.6667	8	12.0833
0.0125	19.3803	43.9167	70.3333	92.5	63.7402	25.3333	8.66667	12.4167
0.0126	19.8932	45.9167	70.6667	94.6667	62.102	25.5	8.83333	12.9167
0.0127	20.2308	47.4167	72.5	96.6667	61.5892	25.1667	9.33333	13.9167
0.0128	20.2265	48.4167	73.6667	99	60.9909	23.5	10.1667	14.0833
0.0129	21.2479	50.4167	76	99	60.3072	23.6667	10.6667	14.25
0.013	21.4209	52.4167	77	100.5	58.9877	24.1667	11.6667	14.4167
0.0131	22.4466	55.75	78.3333	102.5	58.2666	24.1667	12	14.9167
0.0132	23.683	56.9167	79.8333	102.5	56.9658	24	12	15.0833
0.0133	24.5249	58.75	81	103.667	55.9402	24.1667	12.6667	15.25
0.0134	26.0591	61.4167	81.8333	103.333	54.4017	23.3333	13.1667	15.4167
0.0135	27.418	64.0833	83.8333	103.5	53.2051	23	13.1667	15.4167
0.0136	28.6104	65.9167	85.5	104	52.6923	23.3333	14	15.5833
0.0137	30.4779	69.0833	86.6667	103.667	51.6293	23.3333	14.3333	15.9167
0.0138	32.0163	71.4167	88.1667	104.667	51.3729	23.3333	14.8333	16.25
0.0139	33.4871	72.25	89.5	104.667	49.8344	22.8333	14.6667	16.5833
0.014	34.2521	73.25	90.6667	105.333	48.8568	23.1667	15	17.25
0.0141	34.7827	75.75	91.1667	106.833	48.3066	23.5	15.1667	17.4167
0.0142	35.3831	76.0833	92.1667	107.5	48.3734	24	15.1667	17.5833
0.0143	36.6017	77.4167	93.1667	107.333	46.9204	23.8333	15.8333	17.75
0.0144	37.2	79.9167	94	107.167	46.4076	24.1667	16	18.25
0.0145	37.3033	80.4167	94.6667	108.333	46.4076	24.3333	16.3333	18.9167
0.0146	37.7328	81.4167	95.3333	107.833	45.5529	25	17.1667	19.25
0.0147	38.502	82.25	94.6667	107.833	45.1736	24.6667	17.5	19.75
0.0148	39.289	85.75	94.1667	107.833	44.1774	25.1667	18	20.25
0.0149	40.4856	86.4167	94	106.667	43.4562	25.3333	19.1667	20.25
0.015	42.0241	87.4167	94.5	105.667	43.969	26.1667	19.8333	20.5833
0.0151	42.3659	89.25	95	104.833	43.969	26.3333	20.1667	20.9167
0.0152	44.1565	89.75	94.1667	102.667	43.9316	26.5	20.5	20.75
0.0153	44.9279	90.0833	95	100.667	43.0769	27	20.6667	20.5833
0.0154	45.6138	90.75	95.5833	100.667	42.906	27.1667	21	20.25
0.0155	46.8104	90.9167	96.4167	101.5	42.5641	27.5833	21.3333	19.9167
0.0156	46.8104	91.9167	96.75	99.5	42.3932	28.25	22	19.9167
0.0157	47.4941	93.25	95.75	97.5	43.1624	29.0833	22	20.4167
0.0158	48.007	93.25	96.0833	96.6667	42.3077	29.5833	22.5	20.4167
0.0159	49.633	94.75	94.9167	97.1667	41.453	30.25	22.8333	20.75
0.016	51.086	95.75	94.0833	95.8333	41.7949	30.25	23.1667	20.4167
0.0161	52.1117	95.9167	94.4167	96	41.7949	30.0833	23.5	20.25
0.0162	53.9087	96.25	93.75	95.8333	41.9658	30.75	23.8333	20.0833
0.0163	54.8488	96.0833	91.9167	94.6667	41.7949	30.5833	24.1667	19.9167
0.0164	56.3873	97.0833	89.75	92.8333	42.1368	31.5833	24.3333	19.75
0.0165	58.1822	98.0833	88.5833	91.1667	41.3675	31.75	24.5	19.75
0.0166	59.2078	98.5833	88.5833	89.5	41.453	31.75	24.1667	19.5833
0.0167	59.0369	99.0833	88.5833	88.1667	40.4274	32.25	24.1667	19.75
0.0168	59.3788	99.5833	87.8333	87.3333	39.9145	32.75	24.1667	19.5833
0.0169	60.3189	98.9167	87.3333	85.6667	39.6581	32.9167	23.8333	19.0833
0.017	60.9172	99.9167	87.3333	84.6667	39.1453	33.4167	23.5	19.25
0.0171	61.7719	100	86.1667	84	37.7778	33.75	23.3333	18.9167
0.0172	62.6266	101.167	86.6667	81.1667	37.4359	34.25	24.1667	18.75
0.0173	63.3104	100.333	85.8333	80.3333	37.6068	34.5833	24	18.75
0.0174	63.6565	98.8333	84.8333	79	36.9231	34.9167	24.3333	18.75
0.0175	63.3147	97.5	84.3333	78.5	36.8376	34.75	24	18.5
0.0176	63.4856	95.5	84.3333	77.5	36.3248	35.25	24.1667	18.1667
0.0177	63.1437	95	82.5	76.6667	35.9829	35.25	24.1667	17.8333
0.0178	63.742	94.8333	81.5	75.6667	35.641	34.75	24.1667	17.6667
0.0179	64.5134	94.1667	80.3333	75.6667	35.1282	34.75	24.5	16.3333
0.018	64.086	93.6667	80.5	75.1667	35.0427	34.75	24.5	16.1667
0.0181	64.9407	91.5	79.6667	74.8333	34.4444	34.75	24.3333	15.3333
0.0182	64.7698	89.6667	79.5	73.1667	34.7863	34.4167	24.5	14.8333
0.0183	64.6843	90.1667	77.8333	71.6667	34.4444	34.0833	24.3333	14.8333
0.0184	64.3424	90.6667	77	70.6667	34.7009	34.25	24.5	14.8333
0.0185	64.5134	90.6667	76.5	69.5	34.359	34.4167	24.3333	14.6667
0.0186	64.3424	89.3333	76.8333	68	34.359	34.5833	24.1667	14.1667
0.0187	63.6629	89.1667	75.5	67	34.359	33.9167	24	13.3333
0.0188	64.351	88.5	75.5	65.6667	33.5043	33.75	23.3333	13.3333
0.0189	64.1843	87.3333	74.5	65.3333	33.2479	33.25	22.8333	13.1667
0.019	64.0988	85.6667	74.3333	64.8333	32.3932	32.4167	22	13.1667
0.0191	63.8424	83.5	74.1667	63.3333	32.0513	31.9167	21.8333	12.6667
0.0192	63.4607	83.1667	73.6667	63.3333	31.5385	31.5833	21.6667	12.8333
0.0193	62.9607	82	73.8333	62.1667	32.0513	31.25	21.3333	12.6667
0.0194	61.9393	81.3333	73.5	62	32.735	30.9167	21	12.5
0.0195	60.7513	79.1667	72.3333	61.1667	32.906	30.0833	21.3333	12.5
0.0196	59.9009	78.3333	71.1667	60.5	32.6496	29.5833	21	12.5
0.0197	58.9735	76.3333	70.1667	61	32.4786	29.0833	20.6667	12.3333
0.0198	58.1188	75.8333	70.1667	60.1667	31.3675	28.75	20.3333	12
0.0199	57.2463	76	69.3333	59.1667	31.5385	28.5833	20.3333	11.6667
0.02	57.1652	75.6667	68.8333	59	31.0256	28.0833	20.1667	11.1667
0.0201	56.8055	74.3333	68.8333	58.5	30.8547	27.4167	20.1667	11
0.0202	56.891	74.6667	68	57.6667	30.3419	27.0833	20.3333	10.8333
0.0203	56.1851	74.5	68.1667	57.1667	29.5726	27.4167	19.6667	10.8333
0.0204	55.9287	72.6667	67.5	57.3333	29.4017	26.4167	19.5	10.3333
0.0205	55.4836	73.1667	66.5	55.8333	28.3761	26.0833	19.1667	9.83333
0.0206	54.9708	72.6667	65.8333	54.3333	27.9487	25.75	18.3333	9.66667
0.0207	55.0562	72.6667	66.1667	54.3333	28.1197	25.75	18.1667	9.5
0.0208	54.5256	70.6667	66.1667	53.8333	27.9487	25.4167	17.6667	9.16667
0.0209	53.9274	70.8333	65.8333	53.8333	27.6923	25.0833	16.3333	9
0.021	52.9017	70.8333	65.1667	53.3333	27.0085	24.5833	15.6667	8.5
0.0211	52.9017	69	63.5	52.8333	26.4957	23.9167	15.1667	8.16667
0.0212	51.7949	68.1667	63.5	53.8333	25.9829	23.75	14.6667	8
0.0213	50.5983	68.1667	62.6667	53.1667	26.1538	23.25	14.8333	7.83333
0.0214	50	68	61.8333	52.3333	26.4957	22.9167	14.5	7.83333
0.0215	49.1453	67	60.6667	50.3333	26.4957	22.6667	14.3333	7.83333
0.0216	48.9744	66.8333	60.3333	50.8333	26.3248	22.5	13.8333	8
0.0217	49.1453	65.1667	60.3333	50.5	25.2137	21.6667	14	7.33333
0.0218	49.3162	65.3333	59.8333	49.6667	24.5299	21.3333	13.6667	7
0.0219	47.265	63.5	59.5	48.1667	24.359	20.8333	13.3333	6.83333
0.022	45.8974	63.3333	59.5	47	23.5043	20.6667	13.1667	6.83333
0.0221	45.0427	63.3333	58.6667	45.6667	22.9915	20.5	12.8333	6.66667
0.0222	43.7827	63.1667	57.3333	45	22.6496	19.5	12.6667	6.83333
0.0223	42.8426	63.1667	56.8333	44.8333	22.3077	19.1667	12.8333	7.16667
0.0224	42.2029	62.3333	56	44.3333	21.2821	18.3333	12.6667	7.16667
0.0225	40.4081	61.3333	55.3333	44.3333	21.1966	18.1667	12.5	7.16667
0.0226	39.3824	60.8333	54.8333	44	20.8547	18.5	12.5	7
0.0227	39.2115	59.6667	53.3333	44	20.5128	17.8333	12.3333	6.66667
0.0228	39.0405	59	52.6667	42.6667	20.6838	17.3333	12.1667	6.66667
0.0229	38.8696	58.8333	51.6667	42	19.9145	17.5	12	6.33333
0.023	38.2713	57.3333	51.6667	41.1667	19.9145	17	12	6.33333
0.0231	37.4166	56.5	51.8333	40.5	19.5726	17	12	6.16667
0.0232	37.4166	55.5	50.8333	40.6667	19.8291	16.8333	11.5	6
0.0233	37.2457	55.5	50.1667	40.3333	19.3162	16.3333	11.6667	5.66667
0.0234	37.0747	55.1667	50.1667	39.5	19.4872	16.1667	11.3333	5.66667
0.0235	37.5875	55.3333	50.5	38.1667	19.4017	16.1667	11.3333	5.5
0.0236	37.4607	55	49.5	37	19.4017	16	11.3333	5.5
0.0237	36.9479	54.6667	48.8333	36.3333	19.2308	16	11.1667	5.83333
0.0238	36.2641	53.8333	48	35.6667	19.5726	16.3333	11.5	5.66667
0.0239	35.5804	53.8333	47	34.1667	19.5726	16.1667	11.1667	5.66667
0.024	34.9821	53.8333	46.1667	33.1667	18.9744	16	10.6667	5.83333
0.0241	34.6402	53.5	45.6667	32.5	18.9744	15.3333	10.3333	5.83333
0.0242	34.4693	53.8333	44.8333	31.6667	18.6325	15.3333	10	6.16667
0.0243	34.9821	53	44.6667	31.5	18.6325	15.3333	9.83333	6.16667
0.0244	34.8111	51.5	44.8333	31.5	18.1197	15	9.33333	6
0.0245	34.2983	51.3333	44.1667	31	18.2906	14.8333	8.83333	5.83333
0.0246	34.6402	51.5	43.1667	30.3333	18.1197	14.3333	8.83333	5.83333
0.0247	35.153	50.5	43	30	18.2051	14.6667	8.5	5.66667
0.0248	34.8966	50.6667	42.3333	29	18.3761	14.8333	8.33333	5.5
0.0249	34.5547	51.1667	41.1667	28.5	17.9487	14.8333	8.33333	5.66667
0.025	34.3838	51.1667	40.6667	27.3333	18.4615	14.5	8.16667	5.66667
0.0251	33.7855	50.1667	39.8333	27	18.2906	14.3333	8.16667	5.66667
0.0252	33.3581	49.3333	39	26.5	18.4615	14	8	5.33333
0.0253	33.0604	49.1667	37.8333	26	17.6068	14	7.66667	5.33333
0.0254	32.5476	48	37.1667	25.6667	17.1795	14	7.5	5.5
0.0255	32.3766	47.6667	36.6667	25.8333	16.8376	14.3333	7	5.5
0.0256	32.3766	47	36.1667	24.8333	16.5812	14.1667	6.5	5.83333
0.0257	32.3353	46	35.8333	23.6667	16.2393	14.6667	6.5	5.66667
0.0258	32.1643	44.6667	34.8333	23.1667	16.4957	14.3333	6.5	6
0.0259	31.737	44.5	34.8333	23	16.3248	14.5	6.5	6.16667
0.026	31.2242	44.3333	34.6667	22	16.3248	14.5	6.66667	6
0.0261	31.3096	43.5	34.3333	20.8333	15.9829	14.8333	6.83333	6.16667
0.0262	30.9898	43.3333	33.6667	20	15.812	15	7	6.16667
0.0263	30.6479	43	32.5	19.8333	15.812	14.8333	7	6.16667
0.0264	30.9043	42.8333	32	18.8333	15.5556	14.8333	7	6.16667
0.0265	30.9043	42.1667	31.6667	18.6667	15.7265	14.3333	7	6
0.0266	31.0753	42.1667	31.3333	18.3333	15.812	14.1667	6.83333	5.83333
0.0267	30.5624	41.6667	30.3333	17.6667	15.812	14	6.83333	5.66667
0.0268	29.9642	40.3333	29.1667	17	15.641	13.6667	6.83333	5.5
0.0269	29.5368	40.3333	29	16.5	15.641	13.6667	6.83333	6
0.027	29.5368	39.8333	28.6667	16.3333	15.641	13.3333	6.83333	6
0.0271	29.1949	40	28.5	16	15.4701	13.6667	6.83333	6.16667
0.0272	29.1949	39.6667	28	14.8333	16.3248	13.5	6.83333	6.66667
0.0273	29.7077	40	27.8333	14.5	16.1538	13.3333	6.5	6.66667
0.0274	29.7077	39.3333	27.8333	13.6667	15.4701	13.1667	6.5	6.66667
0.0275	29.024	38.8333	28.6667	13.6667	14.9573	13.1667	6.33333	6.83333
0.0276	28.853	38	28	12.8333	14.7863	12.5	6.16667	6.5
0.0277	27.9983	37.8333	27	12.5	14.7863	12.6667	6.16667	6.66667
0.0278	27.4855	37.6667	27	12.1667	14.7863	12.5	6.16667	6.5
0.0279	27.4855	37.8333	26.1667	11.5	14.6154	12.3333	6.16667	6.5
0.028	27.571	36.8333	25.5	11.5	14.7863	12.1667	6.16667	6.5
0.0281	27.571	36	24.3333	11.3333	14.7863	12.3333	6.16667	6.5
0.0282	27.2925	36.1667	23.6667	11	14.9573	12.3333	6	6.5
0.0283	27.6344	35.3333	23.6667	10.5	15.1282	12.3333	5.5	6.33333
0.0284	26.8211	34.6667	23.8333	10.1667	14.9573	12.1667	5.33333	6.16667
0.0285	26.6501	33.8333	23.5	10.3333	14.4444	12.1667	5.33333	6.33333
0.0286	26.992	34	23.3333	10	14.1026	11.6667	5.33333	6.16667
0.0287	26.8211	34.3333	23.1667	9.5	14.2735	11.6667	5.33333	6.33333
0.0288	26.7356	34	23.1667	9.16667	13.9316	12.1667	5.33333	6.33333
0.0289	26.4792	33.3333	23.1667	9.66667	14.1026	11.8333	5.16667	6.5
0.029	26.8652	33.5	22.5	9.66667	13.7607	11.6667	5	6.33333
0.0291	27.0361	33.1667	21.5	9	13.9316	11.3333	4.83333	6.33333
0.0292	26.8652	32.6667	21	8.5	13.6752	11	4.5	6.16667
0.0293	26.3524	31.8333	20.3333	8.33333	14.0171	11.1667	4.16667	6.5
0.0294	26.4378	31.1667	20	8.16667	13.8462	10.8333	4	6.5
0.0295	26.2669	30.8333	18.8333	8.16667	13.8462	10.8333	3.83333	6.66667
0.0296	26.0518	30.5	18.5	8	13.6752	10.3333	3.5	6.66667
0.0297	26.0518	29.6667	18.1667	7.83333	14.188	10.1667	3.5	6.33333
0.0298	25.8809	29.5	17.8333	7.83333	13.8462	9.83333	3.16667	6.33333
0.0299	25.8809	29	17.5	7.66667	13.8462	9.83333	3.16667	6.33333
0.03	26.0518	28.6667	17.1667	7.66667	13.9316	9.5	3.16667	6

## Sheet: Fig04_PanelD
Panel D
Chirp Phase	0	0.7854	1.5708	2.3562	3.1416	3.927	4.7124	5.4978
Response	1.64992	2.08069	2.01497	1.93231	1.81559	1.30843	0.413804	0.0856364
SEM	0.3085	0.3043	0.3011	0.288	0.2931	0.3201	0.4117	0.4011
1	2.22948	2.64659	2.67433	2.64862	2.30375	1.75267	0.836123	-0.796338
2	1.96234	2.96935	2.50671	2.37301	1.93989	1.16185	NaN	-0.469367
3	-0.121101	0.177434	NaN	0.586089	1.91696	1.97554	1.29116	1.17601
4	1.2671	1.85181	1.77056	1.42266	1.20485	1.87335	1.48449	0.513816
5	0.322192	1.79413	1.67903	1.64686	1.42734	0.0250806	-0.494229	-1.05776
6	3.3634	4.14233	3.6828	2.98965	1.89086	NaN	2.29651	1.19789
7	1.52398	1.78635	0.399781	1.09311	-0.270985	-1.2095	NaN	NaN
8	2.35893	3.36387	3.27479	2.78105	0.860473	NaN	NaN	0.142008
9	1.65418	1.61369	1.64282	1.68052	1.48145	0.79045	0.254577	0.700742
10	-0.637984	1.7651	1.94863	2.45917	2.78028	1.94079	-0.179886	NaN
11	0.188988	0.567075	0.438938	0.868246	0.42345	0.00371131	-1.87026	-2.94132
12	0.292163	1.49474	1.61686	1.91488	1.82336	1.29698	-0.0800151	-0.448443
13	2.00265	-0.228132	0.465006	0.464991	NaN	-0.391964	NaN	-0.228131
14	1.21184	1.40959	1.56057	1.50755	1.12336	0.0742495	-1.63893	-3.02943
15	2.37174	2.78918	2.817	2.69034	2.59646	2.07446	1.62168	0.32211
16	1.843	2.27794	2.35501	2.41295	2.1322	0.505787	-3.62504	0.379188
17	1.37557	1.32678	1.10363	1.03895	0.942679	0.652754	-1.2629	NaN
18	0.966142	1.34629	1.07435	1.19212	1.00694	-0.252516	-0.614134	-1.59764
19	1.07758	1.38303	1.52174	0.784981	0.653502	1.01259	-0.295056	-1.69956
20	1.06189	1.19963	0.831475	0.663096	0.718418	0.990068	-0.120353	-1.81297
21	2.89569	2.68679	1.079	1.079	3.05023	3.91221	2.4653	1.079
22	6.96534	7.42644	7.50965	7.41435	7.23846	6.62337	6.55824	6.61188
23	2.26574	2.46925	2.49741	2.50151	2.3516	2.06546	1.69026	1.71659
24	-0.708613	0.115753	0.258328	0.256288	0.247969	0.363168	-1.59828	NaN
25	3.51573	3.64212	3.65091	3.8377	3.73075	2.85335	1.97065	2.04009
note:	-inf values were replaced by NaN

## Sheet: Fig04_PanelE
All chirps		++/-- Chirps		+/- Chirps
FI-score	SEM	FI-score	SEM	FI-score	SEM
0.26303	0.0163223	0.240269	0.0155569	0.2801	0.0222569
0.28055		0.264735		0.351924
0.208848		0.213454		0.251049
0.217485		0.0389586		0.273616
0.35468		0.279743		0.442289
0.211611		0.19786		0.220961
0.273696		0.147595		0.353275
0.203505		0.0850415		0.214085
0.29315		0.340609		0.251376
0.310598		0.342775		0.350597
0.217938		0.135599		0.293915
0.224149		0.261673		0.188627
0.162039		0.238322		0.170602
0.307503		0.378769		0.303688
0.157979		0.264841		0.11185
0.285783		0.344413		0.352246
0.207287		0.335758		0.179672
0.264518		0.40266		0.223661
0.193122		0.210799		0.173698
0.215871		0.261848		0.220089
0.1629		0.233246		0.143461
0.250496		0.194893		0.212364
0.493795		0.513557		0.544567
0.425028		0.406603		0.499168
0.300121		0.230229		0.250718
0.353092		0.354138		0.425014
		0.106037
		0.0917037
		0.246329
		0.195994
		0.200428
		0.187587
		0.293757
		0.35709
		0.171758
		0.0976722
		0.281352
		0.0629208
		0.246413
		0.174126
		0.0499156
		0.152456
		0.235327
		0.227245
		0.158645
		0.14439
		0.407785
		0.338641
		0.245746
		0.501754
		0.160256
