# Supplementary material for: Neural correlations enable invariant coding and perception of natural stimuli in weakly electric fish
Source: eLife. 2016 Apr 29;5:e12993. doi: 10.7554/eLife.12993 (PMC4851552; doi:10.7554/eLife.12993)
Supplement: Figure 4—figure supplement 1—source data 1. — DOI: http://dx.doi.org/10.7554/eLife.12993.017 [file elife-12993-fig4-figsupp1-data1.xlsx]

## Sheet: F4_Sup_Fig1_PanelA
Panel A
Chirp Phase	0	0.7854	1.5708	2.3562	3.1416	3.927	4.7124	5.4978
Response	1.64992	2.08069	2.01497	1.93231	1.81559	1.30843	0.413804	0.0856364
SEM	0.3085	0.3043	0.3011	0.288	0.2931	0.3201	0.4117	0.4011
1	0.63209	1.81136	2.55791	2.57047	2.52366	2.49989	1.76695	-1.87788
2	1.48123	1.75089	1.11889	1.40649	1.77338	1.86123	1.41273	0.502503
3	2.29651	NaN	0.778965	2.97664	3.6828	4.14233	3.3929	1.19789
4	NaN	NaN	0.858341	2.77888	3.27109	3.37055	2.27056	0.12241
5	0.265789	0.457597	1.14893	1.65343	1.78421	1.76694	1.68744	0.748366
6	NaN	-0.212704	NaN	0.13066	0.287498	-0.258834	1.49176	-0.240666
7	1.64096	2.19896	2.54883	2.6913	2.81532	2.71742	2.27096	0.0109184
8	-3.2652	-0.381918	-0.877268	1.01538	1.02699	1.30569	1.37464	NaN
9	2.4653	3.91218	3.05023	1.07877	1.07636	2.17171	2.7562	1.079
10	6.56128	6.61935	6.93556	7.3907	7.51319	7.43482	6.95238	6.60922
11	1.71197	1.88392	2.10657	2.44099	2.48405	2.49069	2.22376	1.69907
12	-4.79449	-2.17407	-2.31871	-0.19312	0.00909958	0.00997413	-2.06204	NaN
13	2.02749	2.72341	3.37033	3.79321	3.6721	3.70172	3.5525	2.29994
note:	-inf values were replaced by NaN

## Sheet: F4_Sup_Fig1_PanelB
		Distance
		stimulus	single unit
		0.204455	0.253604
		0.340217	0.292991
		0.627942	0.244757
		1.08134	0.256278
		1.14734	0.258803
		0.950522	0.25596
		0.739512	0.339912
		0.235589	0.0751703
		0.545416	0.242926
		1.11996	0.224541
		1.22081	0.254558
		1.04719	0.230204
		0.881657	0.214233
		0.336328	0.308665
		0.923012	0.290624
		1.04687	0.321302
		0.902045	0.29525
		0.792174	0.248122
		0.716902	0.0449875
		0.885278	0.0244578
		0.794439	0.0425734
		0.822219	0.218887
		0.21902	0.0549794
		0.335582	0.0403022
		0.625081	0.191321
		0.236676	0.0453067
		0.55499	0.227297
		0.343544	0.197128
