# Supplementary material for: Neural correlations enable invariant coding and perception of natural stimuli in weakly electric fish
Source: eLife. 2016 Apr 29;5:e12993. doi: 10.7554/eLife.12993 (PMC4851552; doi:10.7554/eLife.12993)
Supplement: Figure 5—source data 1. — DOI: http://dx.doi.org/10.7554/eLife.12993.019 [file elife-12993-fig5-data1.xlsx]

## Sheet: Fig05_PanelC
		Panel C
		Chirp Echo Raster
	Trial #	Chirp #1	Chirp #2	Chirp #3	Chirp #4	Chirp #5	Chirp #6	Chirp #7	Chirp #8
	1	0.1668	0.1003	0.0795	0.8708	0.0923	0.5874	1.082	0.1507
	2	0.6614	0.1002	0.0836	0.8765	0.1052	0.4339	0.3376	0.1089
	3	0.095	0.9549	0.2496	0.0751	0.1161	0.097	0.3686	0.7527
	4	0.1386	0.6644	0.5779	0.1084	0.0787	0.1951	0.1109	0.6951
	5	0.6316	0.2711	0.1798	0.5745	0.0906	0.1012	0.7161	0.929
	6	1.1093	1.5998	1.0435	1.1248	0.4696	1.1927	0.9547	0.1633
	7	1.8533	0.3943	0.2335	0.3212	0.2929	0.4854	0.5569	0.299
	8	0.1891	1.3034	1.6539	0.2417	0.2498	0.5972	0.2303	1.2123
	9	0.1379	0.6236	0.8495	0.3121	0.2162	0.2208	0.3347	0.6826
	10	0.1669	1.1711	0.6835	0.5125	0.3933	0.4466	1.6371	0.3461
	11	0.2587	1.751	0.2853	1.0252	0.2027	0.2118	1.1959	1.1446
	12	1.0475	0.1786	0.5848	0.5096	1.4273	1.4478	1.2169	1.6261
	13	1.3405	0.9639	1.4291	1.8404	0.4754	1.8667	0.1702	1.8719
	14	1.4927	1.5165	0.3507	1.829	0.7326	0.6602	0.0575	0.3173
	15	0.8394	0.1367	0.3157	0.3055	1.4431	1.7475	1.0612	0.2056
	16	1.4571	0.6759	1.4682	0.9562	1.6238	0.4916	0.5041	0.9659
	17	0.8643	0.9375	0.326	0.5252	0.3854	0.3613	0.0683	0.6256
	18	0.4918	0.4628	1.2736	1.0483	0.6363	0.5183	0.8377	1.0308
	19	0.2793	0.7353	0.2281	0.6141	1.1098	1.3698	0.5852	1.0966
	20	0.8882	0.3511	1.177	0.5577	0.9107	0.3737	1.7709	0.4629
	21	1.25	0.2273	0.2056	1.3728	0.8414	0.8385	0.3222	0.5679
	22	0.9998	0.8202	1.8332	1.2681	0.884	0.7056	0.9915	0.3507
	23	0.2501	0.4159	0.3011	0.3048	0.5081	0.2794	0.184	0.2599
	24	0.4375	0.5041	0.7888	0.7825	0.8545	0.2738	0.3633	1.8764
	25	0.3984	0.5398	0.8196	1.1417	1.426	0.5431	0.1733	1.863
	26	0.8172	0.2087	0.1918		0.7587	0.6239	0.5692	0.6111
	27	1.6507	0.4873	0.717
	28	0.1388
	29
	30
	31
	32
	33
	34
	35
	36
	37
	38
	39
	40

## Sheet: Fig05_PanelD
			Panel D
			plus chirps				minus chirps
		time	Chirp #1	Chirp #2	Chirp #3	Chirp #4	Chirp #5	Chirp #6	Chirp #7	Chirp #8
		0	-0.000123339	-9.4531e-05	-9.4531e-05	-6.0382e-05	-0.000136653	-6.30951e-05	5.98731e-06	-6.8125e-05
		0.0005	-0.000125179	-9.48268e-05	-9.48268e-05	-5.8721e-05	-0.00013393	-6.26824e-05	1.1988e-05	-6.94071e-05
		0.001	-0.000126976	-9.50404e-05	-9.50404e-05	-5.69253e-05	-0.000130948	-6.21877e-05	1.82493e-05	-7.06774e-05
		0.0015	-0.000128727	-9.51677e-05	-9.51677e-05	-5.49906e-05	-0.000127699	-6.16077e-05	2.47765e-05	-7.1934e-05
		0.002	-0.000130427	-9.52048e-05	-9.52048e-05	-5.29125e-05	-0.000124173	-6.09392e-05	3.15753e-05	-7.31751e-05
		0.0025	-0.000132073	-9.51475e-05	-9.51475e-05	-5.06865e-05	-0.000120361	-6.01789e-05	3.86511e-05	-7.43988e-05
		0.003	-0.000133661	-9.49915e-05	-9.49915e-05	-4.83083e-05	-0.000116255	-5.93233e-05	4.60094e-05	-7.5603e-05
		0.0035	-0.000135186	-9.47326e-05	-9.47326e-05	-4.57733e-05	-0.000111845	-5.83689e-05	5.36555e-05	-7.67855e-05
		0.004	-0.000136643	-9.43663e-05	-9.43663e-05	-4.30769e-05	-0.000107122	-5.73122e-05	6.15948e-05	-7.79443e-05
		0.0045	-0.000138029	-9.38881e-05	-9.38881e-05	-4.02145e-05	-0.000102076	-5.61497e-05	6.98326e-05	-7.90771e-05
		0.005	-0.000139339	-9.32935e-05	-9.32935e-05	-3.71816e-05	-9.66974e-05	-5.48777e-05	7.83742e-05	-8.01815e-05
		0.0055	-0.000140567	-9.25776e-05	-9.25776e-05	-3.39732e-05	-9.09772e-05	-5.34926e-05	8.72247e-05	-8.12551e-05
		0.006	-0.00014171	-9.17358e-05	-9.17358e-05	-3.05849e-05	-8.49053e-05	-5.19905e-05	9.63893e-05	-8.22956e-05
		0.0065	-0.000142761	-9.07632e-05	-9.07632e-05	-2.70117e-05	-7.84719e-05	-5.03677e-05	0.000105873	-8.33002e-05
		0.007	-0.000143716	-8.96547e-05	-8.96547e-05	-2.3249e-05	-7.1667e-05	-4.86204e-05	0.000115681	-8.42664e-05
		0.0075	-0.000144569	-8.84055e-05	-8.84055e-05	-1.92918e-05	-6.44806e-05	-4.67445e-05	0.000125817	-8.51914e-05
		0.008	-0.000145315	-8.70102e-05	-8.70102e-05	-1.51354e-05	-5.69027e-05	-4.47363e-05	0.000136287	-8.60725e-05
		0.0085	-0.000145949	-8.54637e-05	-8.54637e-05	-1.07749e-05	-4.8923e-05	-4.25917e-05	0.000147095	-8.69067e-05
		0.009	-0.000146464	-8.37608e-05	-8.37608e-05	-6.20544e-06	-4.05315e-05	-4.03067e-05	0.000158246	-8.76912e-05
		0.0095	-0.000146854	-8.18959e-05	-8.18959e-05	-1.4221e-06	-3.17178e-05	-3.78772e-05	0.000169743	-8.84227e-05
		0.01	-0.000147114	-7.98636e-05	-7.98636e-05	3.57999e-06	-2.24717e-05	-3.52991e-05	0.000181592	-8.90982e-05
		0.0105	-0.000147237	-7.76584e-05	-7.76584e-05	8.80571e-06	-1.27828e-05	-3.25683e-05	0.000193795	-8.97146e-05
		0.011	-0.000147217	-7.52746e-05	-7.52746e-05	1.426e-05	-2.64092e-06	-2.96805e-05	0.000206358	-9.02683e-05
		0.0115	-0.000147048	-7.27066e-05	-7.27066e-05	1.99476e-05	7.96442e-06	-2.66315e-05	0.000219282	-9.07561e-05
		0.012	-0.000146722	-6.99485e-05	-6.99485e-05	2.58735e-05	1.90435e-05	-2.34172e-05	0.000232573	-9.11745e-05
		0.0125	-0.000146234	-6.69945e-05	-6.69945e-05	3.20425e-05	3.06067e-05	-2.00332e-05	0.000246233	-9.15198e-05
		0.013	-0.000145576	-6.38387e-05	-6.38387e-05	3.84594e-05	4.26644e-05	-1.64752e-05	0.000260265	-9.17885e-05
		0.0135	-0.000144741	-6.04751e-05	-6.04751e-05	4.5129e-05	5.52268e-05	-1.2739e-05	0.000274671	-9.19767e-05
		0.014	-0.000143722	-5.68977e-05	-5.68977e-05	5.20561e-05	6.83041e-05	-8.82019e-06	0.000289455	-9.20807e-05
		0.0145	-0.000142512	-5.31003e-05	-5.31003e-05	5.92454e-05	8.19066e-05	-4.71443e-06	0.000304618	-9.20964e-05
		0.015	-0.000141103	-4.90767e-05	-4.90767e-05	6.67014e-05	9.60444e-05	-4.17385e-07	0.000320163	-9.20199e-05
		0.0155	-0.000139488	-4.48209e-05	-4.48209e-05	7.44289e-05	0.000110728	4.0753e-06	0.000336091	-9.18471e-05
		0.016	-0.000137658	-4.03265e-05	-4.03265e-05	8.24323e-05	0.000125966	8.76797e-06	0.000352403	-9.15737e-05
		0.0165	-0.000135606	-3.55872e-05	-3.55872e-05	9.07161e-05	0.00014177	1.3665e-05	0.0003691	-9.11955e-05
		0.017	-0.000133325	-3.05966e-05	-3.05966e-05	9.92847e-05	0.000158148	1.87707e-05	0.000386184	-9.0708e-05
		0.0175	-0.000130805	-2.53485e-05	-2.53485e-05	0.000108142	0.000175111	2.40894e-05	0.000403654	-9.01068e-05
		0.018	-0.000128038	-1.98363e-05	-1.98363e-05	0.000117293	0.000192668	2.96254e-05	0.00042151	-8.93874e-05
		0.0185	-0.000125017	-1.40537e-05	-1.40537e-05	0.000126742	0.000210828	3.53831e-05	0.000439752	-8.85451e-05
		0.019	-0.000121732	-7.99424e-06	-7.99424e-06	0.000136491	0.0002296	4.13665e-05	0.000458379	-8.75751e-05
		0.0195	-0.000118175	-1.6514e-06	-1.6514e-06	0.000146546	0.000248994	4.75801e-05	0.00047739	-8.64727e-05
		0.02	-0.000114337	4.98127e-06	4.98127e-06	0.00015691	0.000269017	5.4028e-05	0.000496782	-8.52329e-05
		0.0205	-0.000110209	1.19102e-05	1.19102e-05	0.000167586	0.000289678	6.07142e-05	0.000516554	-8.38508e-05
		0.021	-0.000105783	1.9142e-05	1.9142e-05	0.000178578	0.000310986	6.76429e-05	0.000536703	-8.23212e-05
		0.0215	-0.000101049	2.66829e-05	2.66829e-05	0.000189889	0.000332947	7.48181e-05	0.000557225	-8.06391e-05
		0.022	-9.59975e-05	3.45395e-05	3.45395e-05	0.000201522	0.000355571	8.22438e-05	0.000578118	-7.87992e-05
		0.0225	-9.06198e-05	4.27182e-05	4.27182e-05	0.000213481	0.000378863	8.99238e-05	0.000599376	-7.67961e-05
		0.023	-8.49064e-05	5.12253e-05	5.12253e-05	0.000225767	0.000402831	9.7862e-05	0.000620995	-7.46245e-05
		0.0235	-7.88478e-05	6.00672e-05	6.00672e-05	0.000238383	0.000427482	0.000106062	0.000642969	-7.2279e-05
		0.024	-7.24342e-05	6.92502e-05	6.92502e-05	0.000251333	0.00045282	0.000114528	0.000665293	-6.97539e-05
		0.0245	-6.56563e-05	7.87805e-05	7.87805e-05	0.000264616	0.000478853	0.000123262	0.00068796	-6.70438e-05
		0.025	-5.85041e-05	8.86642e-05	8.86642e-05	0.000278237	0.000505586	0.000132269	0.000710961	-6.41428e-05
		0.0255	-5.09679e-05	9.89075e-05	9.89075e-05	0.000292195	0.000533022	0.000141552	0.000734291	-6.10453e-05
		0.026	-4.3038e-05	0.000109516	0.000109516	0.000306492	0.000561167	0.000151113	0.000757939	-5.77455e-05
		0.0265	-3.47043e-05	0.000120496	0.000120496	0.00032113	0.000590024	0.000160956	0.000781896	-5.42375e-05
		0.027	-2.5957e-05	0.000131854	0.000131854	0.000336108	0.000619597	0.000171085	0.000806152	-5.05154e-05
		0.0275	-1.67861e-05	0.000143594	0.000143594	0.000351428	0.000649888	0.0001815	0.000830697	-4.65732e-05
		0.028	-7.18165e-06	0.000155723	0.000155723	0.000367089	0.000680899	0.000192206	0.000855519	-4.24048e-05
		0.0285	2.8664e-06	0.000168246	0.000168246	0.00038309	0.000712632	0.000203203	0.000880605	-3.80044e-05
		0.029	1.33681e-05	0.000181167	0.000181167	0.000399433	0.000745087	0.000214496	0.000905944	-3.33656e-05
		0.0295	2.43333e-05	0.000194493	0.000194493	0.000416114	0.000778264	0.000226085	0.000931522	-2.84824e-05
		0.03	3.57722e-05	0.000208228	0.000208228	0.000433134	0.000812164	0.000237972	0.000957329	-2.33487e-05
		0.0305	4.76946e-05	0.000222377	0.000222377	0.000450489	0.000846783	0.000250159	0.000983352	-1.79581e-05
		0.031	6.01105e-05	0.000236944	0.000236944	0.000468178	0.000882121	0.000262648	0.00100958	-1.23045e-05
		0.0315	7.30298e-05	0.000251934	0.000251934	0.000486199	0.000918174	0.000275438	0.001036	-6.38166e-06
		0.032	8.64624e-05	0.000267351	0.000267351	0.000504547	0.000954938	0.000288532	0.00106259	-1.83294e-07
		0.0325	0.000100418	0.000283198	0.000283198	0.00052322	0.000992409	0.000301929	0.00108936	6.29686e-06
		0.033	0.000114906	0.000299479	0.000299479	0.000542213	0.00103058	0.00031563	0.00111628	1.3065e-05
		0.0335	0.000129936	0.000316198	0.000316198	0.000561521	0.00106944	0.000329635	0.00114335	2.01275e-05
		0.034	0.000145519	0.000333357	0.000333357	0.00058114	0.001109	0.000343944	0.00117054	2.74906e-05
		0.0345	0.000161662	0.000350959	0.000350959	0.000601064	0.00114923	0.000358556	0.00119786	3.51603e-05
		0.035	0.000178375	0.000369006	0.000369006	0.000621286	0.00119012	0.000373469	0.00122529	4.31431e-05
		0.0355	0.000195668	0.000387501	0.000387501	0.0006418	0.00123168	0.000388683	0.00125281	5.14449e-05
		0.036	0.000213548	0.000406445	0.000406445	0.000662598	0.00127387	0.000404196	0.00128043	6.0072e-05
		0.0365	0.000232026	0.00042584	0.00042584	0.000683672	0.0013167	0.000420006	0.00130813	6.90304e-05
		0.037	0.000251109	0.000445686	0.000445686	0.000705013	0.00136015	0.00043611	0.0013359	7.83261e-05
		0.0375	0.000270805	0.000465984	0.000465984	0.000726613	0.0014042	0.000452505	0.00136374	8.79651e-05
		0.038	0.000291123	0.000486733	0.000486733	0.000748463	0.00144883	0.000469189	0.00139164	9.79532e-05
		0.0385	0.00031207	0.000507934	0.000507934	0.000770553	0.00149402	0.000486157	0.0014196	0.000108296
		0.039	0.000333654	0.000529585	0.000529585	0.000792874	0.00153977	0.000503406	0.0014476	0.000119
		0.0395	0.000355881	0.000551686	0.000551686	0.00081542	0.00158603	0.000520929	0.00147566	0.000130069
		0.04	0.000378759	0.000574234	0.000574234	0.000838181	0.0016328	0.000538724	0.00150375	0.000141511
		0.0405	0.000402295	0.000597226	0.000597226	0.000861149	0.00168005	0.000556782	0.00153188	0.000153329
		0.041	0.000426493	0.00062066	0.00062066	0.000884316	0.00172776	0.0005751	0.00156004	0.00016553
		0.0415	0.00045136	0.000644533	0.000644533	0.000907676	0.0017759	0.000593669	0.00158824	0.000178117
		0.042	0.000476902	0.000668839	0.000668839	0.00093122	0.00182444	0.000612482	0.00161647	0.000191097
		0.0425	0.000503122	0.000693575	0.000693575	0.000954941	0.00187337	0.000631532	0.00164472	0.000204474
		0.043	0.000530026	0.000718735	0.000718735	0.000978831	0.00192266	0.00065081	0.00167301	0.000218252
		0.0435	0.000557617	0.000744312	0.000744312	0.00100288	0.00197228	0.000670307	0.00170131	0.000232435
		0.044	0.000585899	0.0007703	0.0007703	0.00102709	0.0020222	0.000690013	0.00172964	0.000247028
		0.0445	0.000614875	0.000796691	0.000796691	0.00105144	0.0020724	0.000709918	0.001758	0.000262035
		0.045	0.000644546	0.000823476	0.000823476	0.00107594	0.00212284	0.000730011	0.00178638	0.00027746
		0.0455	0.000674914	0.000850648	0.000850648	0.00110056	0.0021735	0.00075028	0.00181479	0.000293305
		0.046	0.000705981	0.000878196	0.000878196	0.00112532	0.00222433	0.000770712	0.00184322	0.000309574
		0.0465	0.000737747	0.000906108	0.000906108	0.00115018	0.00227533	0.000791295	0.00187167	0.000326269
		0.047	0.000770212	0.000934374	0.000934374	0.00117516	0.00232644	0.000812014	0.00190015	0.000343394
		0.0475	0.000803374	0.000962982	0.000962982	0.00120024	0.00237765	0.000832855	0.00192866	0.00036095
		0.048	0.000837234	0.000991917	0.000991917	0.00122542	0.00242893	0.000853802	0.00195719	0.000378939
		0.0485	0.00087179	0.00102117	0.00102117	0.00125067	0.00248025	0.00087484	0.00198575	0.000397363
		0.049	0.000907043	0.00105071	0.00105071	0.00127601	0.00253159	0.000895951	0.00201434	0.000416223
		0.0495	0.000942991	0.00108054	0.00108054	0.00130141	0.00258291	0.000917121	0.00204296	0.00043552
		0.05	0.000979635	0.00111063	0.00111063	0.00132688	0.00263419	0.000938333	0.00207161	0.000455254
		0.0505	0.00101697	0.00114098	0.00114098	0.00135239	0.0026854	0.000959572	0.00210029	0.000475425
		0.051	0.00105501	0.00117155	0.00117155	0.00137794	0.00273653	0.000980823	0.002129	0.000496032
		0.0515	0.00109374	0.00120235	0.00120235	0.00140353	0.00278755	0.00100207	0.00215775	0.000517076
		0.052	0.00113316	0.00123335	0.00123335	0.00142913	0.00283842	0.00102331	0.00218653	0.000538553
		0.0525	0.00117328	0.00126454	0.00126454	0.00145474	0.00288913	0.00104451	0.00221534	0.000560462
		0.053	0.00121409	0.00129591	0.00129591	0.00148036	0.00293966	0.00106569	0.00224419	0.000582801
		0.0535	0.0012556	0.00132745	0.00132745	0.00150595	0.00298998	0.00108681	0.00227307	0.000605567
		0.054	0.0012978	0.00135915	0.00135915	0.00153153	0.00304007	0.00110787	0.00230199	0.000628755
		0.0545	0.00134068	0.00139099	0.00139099	0.00155707	0.00308991	0.00112888	0.00233094	0.000652364
		0.055	0.00138426	0.00142297	0.00142297	0.00158255	0.00313949	0.00114981	0.00235992	0.000676387
		0.0555	0.00142853	0.00145508	0.00145508	0.00160799	0.00318878	0.00117066	0.00238894	0.000700823
		0.056	0.00147349	0.00148731	0.00148731	0.00163335	0.00323776	0.00119143	0.00241798	0.000725667
		0.0565	0.00151912	0.00151964	0.00151964	0.00165863	0.00328643	0.00121211	0.00244706	0.000750918
		0.057	0.00156544	0.00155208	0.00155208	0.00168383	0.00333475	0.00123269	0.00247617	0.000776572
		0.0575	0.00161244	0.00158462	0.00158462	0.00170893	0.00338273	0.00125318	0.00250532	0.000802627
		0.058	0.00166011	0.00161725	0.00161725	0.00173393	0.00343034	0.00127357	0.0025345	0.000829081
		0.0585	0.00170845	0.00164996	0.00164996	0.00175881	0.00347758	0.00129386	0.00256371	0.000855932
		0.059	0.00175745	0.00168275	0.00168275	0.00178356	0.00352442	0.00131405	0.00259297	0.000883178
		0.0595	0.00180711	0.00171562	0.00171562	0.00180819	0.00357086	0.00133414	0.00262228	0.000910817
		0.06	0.00185741	0.00174855	0.00174855	0.00183268	0.0036169	0.00135413	0.00265162	0.000938848
		0.0605	0.00190837	0.00178154	0.00178154	0.00185702	0.00366252	0.00137401	0.00268102	0.00096727
		0.061	0.00195995	0.00181459	0.00181459	0.00188121	0.00370772	0.0013938	0.00271048	0.000996081
		0.0615	0.00201217	0.0018477	0.0018477	0.00190524	0.00375249	0.00141349	0.00274	0.00102528
		0.062	0.002065	0.00188085	0.00188085	0.00192909	0.00379684	0.00143308	0.00276957	0.00105486
		0.0625	0.00211843	0.00191405	0.00191405	0.00195278	0.00384075	0.00145258	0.00279922	0.00108483
		0.063	0.00217246	0.00194729	0.00194729	0.00197627	0.00388423	0.001472	0.00282895	0.00111519
		0.0635	0.00222706	0.00198056	0.00198056	0.00199958	0.00392728	0.00149134	0.00285875	0.00114592
		0.064	0.00228223	0.00201387	0.00201387	0.0020227	0.0039699	0.00151059	0.00288864	0.00117704
		0.0645	0.00233795	0.00204721	0.00204721	0.0020456	0.0040121	0.00152978	0.00291862	0.00120853
		0.065	0.0023942	0.00208058	0.00208058	0.0020683	0.00405386	0.00154889	0.0029487	0.00124041
		0.0655	0.00245096	0.00211396	0.00211396	0.00209078	0.00409521	0.00156795	0.00297889	0.00127265
		0.066	0.00250822	0.00214737	0.00214737	0.00211303	0.00413615	0.00158696	0.00300918	0.00130527
		0.0665	0.00256596	0.00218079	0.00218079	0.00213505	0.00417668	0.00160592	0.00303959	0.00133826
		0.067	0.00262414	0.00221421	0.00221421	0.00215684	0.0042168	0.00162484	0.00307012	0.00137161
		0.0675	0.00268275	0.00224765	0.00224765	0.00217837	0.00425654	0.00164373	0.00310078	0.00140533
		0.068	0.00274177	0.00228108	0.00228108	0.00219965	0.00429588	0.0016626	0.00313157	0.00143941
		0.0685	0.00280115	0.00231451	0.00231451	0.00222066	0.00433486	0.00168145	0.0031625	0.00147384
		0.069	0.00286089	0.00234793	0.00234793	0.00224141	0.00437347	0.0017003	0.00319357	0.00150862
		0.0695	0.00292094	0.00238134	0.00238134	0.00226187	0.00441172	0.00171916	0.0032248	0.00154375
		0.07	0.00298128	0.00241474	0.00241474	0.00228205	0.00444963	0.00173803	0.00325618	0.00157922
		0.0705	0.00304189	0.00244811	0.00244811	0.00230195	0.00448721	0.00175692	0.00328773	0.00161503
		0.071	0.00310272	0.00248147	0.00248147	0.00232154	0.00452447	0.00177585	0.00331944	0.00165116
		0.0715	0.00316377	0.00251481	0.00251481	0.00234084	0.00456142	0.00179483	0.00335132	0.00168762
		0.072	0.00322501	0.00254814	0.00254814	0.00235983	0.00459808	0.00181386	0.00338337	0.00172439
		0.0725	0.0032864	0.00258144	0.00258144	0.00237852	0.00463446	0.00183296	0.00341561	0.00176146
		0.073	0.00334794	0.00261472	0.00261472	0.0023969	0.00467058	0.00185214	0.00344802	0.00179883
		0.0735	0.00340958	0.00264798	0.00264798	0.00241496	0.00470645	0.0018714	0.00348063	0.00183649
		0.074	0.00347133	0.00268122	0.00268122	0.00243272	0.00474208	0.00189077	0.00351342	0.00187442
		0.0745	0.00353314	0.00271444	0.00271444	0.00245016	0.00477749	0.00191025	0.0035464	0.00191261
		0.075	0.00359501	0.00274765	0.00274765	0.00246729	0.0048127	0.00192985	0.00357957	0.00195106
		0.0755	0.00365691	0.00278085	0.00278085	0.0024841	0.00484771	0.00194958	0.00361294	0.00198975
		0.076	0.00371883	0.00281404	0.00281404	0.0025006	0.00488256	0.00196946	0.0036465	0.00202866
		0.0765	0.00378073	0.00284722	0.00284722	0.0025168	0.00491725	0.00198951	0.00368026	0.00206778
		0.077	0.00384261	0.00288039	0.00288039	0.00253268	0.00495179	0.00200972	0.00371421	0.00210711
		0.0775	0.00390444	0.00291356	0.00291356	0.00254826	0.00498621	0.00203011	0.00374835	0.00214662
		0.078	0.00396621	0.00294673	0.00294673	0.00256353	0.00502052	0.0020507	0.00378268	0.0021863
		0.0785	0.0040279	0.0029799	0.0029799	0.0025785	0.00505474	0.00207149	0.0038172	0.00222614
		0.079	0.00408949	0.00301307	0.00301307	0.00259318	0.00508888	0.0020925	0.00385191	0.00226613
		0.0795	0.00415095	0.00304626	0.00304626	0.00260756	0.00512296	0.00211374	0.0038868	0.00230625
		0.08	0.00421227	0.00307946	0.00307946	0.00262165	0.005157	0.00213522	0.00392186	0.00234648
		0.0805	0.00427344	0.00311267	0.00311267	0.00263546	0.005191	0.00215695	0.00395709	0.00238683
		0.081	0.00433443	0.0031459	0.0031459	0.002649	0.005225	0.00217894	0.00399248	0.00242725
		0.0815	0.00439522	0.00317915	0.00317915	0.00266226	0.005259	0.00220121	0.00402803	0.00246776
		0.082	0.0044558	0.00321243	0.00321243	0.00267525	0.00529301	0.00222376	0.00406372	0.00250832
		0.0825	0.00451614	0.00324573	0.00324573	0.00268798	0.00532706	0.00224661	0.00409956	0.00254893
		0.083	0.00457622	0.00327906	0.00327906	0.00270046	0.00536116	0.00226977	0.00413551	0.00258956
		0.0835	0.00463602	0.00331242	0.00331242	0.00271269	0.00539532	0.00229324	0.00417158	0.00263022
		0.084	0.00469553	0.00334581	0.00334581	0.00272468	0.00542955	0.00231705	0.00420776	0.00267088
		0.0845	0.00475472	0.00337923	0.00337923	0.00273644	0.00546388	0.00234118	0.00424401	0.00271154
		0.085	0.00481358	0.00341269	0.00341269	0.00274798	0.00549831	0.00236567	0.00428035	0.00275218
		0.0855	0.00487209	0.00344619	0.00344619	0.00275929	0.00553285	0.00239051	0.00431673	0.00279278
		0.086	0.00493024	0.00347972	0.00347972	0.0027704	0.00556753	0.00241571	0.00435316	0.00283334
		0.0865	0.00498801	0.00351328	0.00351328	0.00278131	0.00560235	0.00244129	0.00438962	0.00287385
		0.087	0.00504539	0.00354688	0.00354688	0.00279203	0.00563732	0.00246724	0.00442608	0.0029143
		0.0875	0.00510236	0.00358052	0.00358052	0.00280256	0.00567245	0.00249359	0.00446254	0.00295467
		0.088	0.00515893	0.00361418	0.00361418	0.00281292	0.00570775	0.00252033	0.00449898	0.00299495
		0.0885	0.00521508	0.00364788	0.00364788	0.00282312	0.00574324	0.00254747	0.00453539	0.00303514
		0.089	0.00527079	0.00368161	0.00368161	0.00283316	0.00577892	0.00257502	0.00457175	0.00307521
		0.0895	0.00532607	0.00371536	0.00371536	0.00284305	0.0058148	0.00260299	0.00460805	0.00311517
		0.09	0.00538089	0.00374913	0.00374913	0.00285281	0.00585089	0.00263137	0.00464428	0.00315499
		0.0905	0.00543527	0.00378292	0.00378292	0.00286245	0.00588719	0.00266018	0.00468043	0.00319467
		0.091	0.00548919	0.00381672	0.00381672	0.00287196	0.0059237	0.00268941	0.00471648	0.0032342
		0.0915	0.00554264	0.00385054	0.00385054	0.00288138	0.00596045	0.00271907	0.00475243	0.00327357
		0.092	0.00559562	0.00388438	0.00388438	0.00289069	0.00599742	0.00274917	0.00478826	0.00331276
		0.0925	0.00564812	0.00391822	0.00391822	0.00289993	0.00603462	0.0027797	0.00482396	0.00335177
		0.093	0.00570015	0.00395207	0.00395207	0.00290909	0.00607205	0.00281066	0.00485952	0.0033906
		0.0935	0.00575169	0.00398592	0.00398592	0.00291818	0.00610972	0.00284206	0.00489494	0.00342922
		0.094	0.00580274	0.00401978	0.00401978	0.00292723	0.00614762	0.0028739	0.00493019	0.00346763
		0.0945	0.0058533	0.00405365	0.00405365	0.00293623	0.00618575	0.00290617	0.00496527	0.00350584
		0.095	0.00590338	0.00408751	0.00408751	0.0029452	0.00622412	0.00293887	0.00500018	0.00354382
		0.0955	0.00595295	0.00412137	0.00412137	0.00295415	0.00626271	0.002972	0.00503489	0.00358159
		0.096	0.00600204	0.00415523	0.00415523	0.00296309	0.00630152	0.00300556	0.0050694	0.00361912
		0.0965	0.00605063	0.00418909	0.00418909	0.00297204	0.00634055	0.00303953	0.00510371	0.00365642
		0.097	0.00609872	0.00422293	0.00422293	0.00298099	0.00637979	0.00307392	0.00513779	0.00369348
		0.0975	0.00614633	0.00425677	0.00425677	0.00298998	0.00641924	0.00310872	0.00517164	0.0037303
		0.098	0.00619346	0.0042906	0.0042906	0.00299899	0.00645888	0.00314392	0.00520525	0.00376687
		0.0985	0.0062401	0.00432441	0.00432441	0.00300806	0.00649871	0.00317951	0.00523862	0.00380319
		0.099	0.00628627	0.0043582	0.0043582	0.00301718	0.00653873	0.00321549	0.00527173	0.00383926
		0.0995	0.00633197	0.00439198	0.00439198	0.00302637	0.00657892	0.00325185	0.00530457	0.00387508
		0.1	0.00637721	0.00442572	0.00442572	0.00303564	0.00661927	0.00328858	0.00533714	0.00391063
		0.1005	0.00642199	0.00445944	0.00445944	0.003045	0.00665979	0.00332567	0.00536944	0.00394593
		0.101	0.00646633	0.00449312	0.00449312	0.00305447	0.00670045	0.00336312	0.00540146	0.00398096
		0.1015	0.00651023	0.00452677	0.00452677	0.00306405	0.00674124	0.00340091	0.00543319	0.00401572
		0.102	0.0065537	0.00456037	0.00456037	0.00307375	0.00678217	0.00343905	0.00546463	0.00405021
		0.1025	0.00659674	0.00459392	0.00459392	0.00308359	0.0068232	0.00347751	0.00549578	0.00408443
		0.103	0.00663938	0.00462741	0.00462741	0.00309357	0.00686435	0.00351629	0.00552664	0.00411838
		0.1035	0.00668162	0.00466084	0.00466084	0.00310371	0.00690559	0.00355539	0.00555719	0.00415204
		0.104	0.00672347	0.0046942	0.0046942	0.00311402	0.00694693	0.00359478	0.00558745	0.00418544
		0.1045	0.00676494	0.00472747	0.00472747	0.0031245	0.00698834	0.00363445	0.0056174	0.00421855
		0.105	0.00680605	0.00476066	0.00476066	0.00313518	0.00702981	0.00367441	0.00564706	0.00425139
		0.1055	0.0068468	0.00479376	0.00479376	0.00314605	0.00707135	0.00371463	0.00567641	0.00428395
		0.106	0.00688721	0.00482675	0.00482675	0.00315713	0.00711294	0.0037551	0.00570546	0.00431624
		0.1065	0.00692728	0.00485963	0.00485963	0.00316843	0.00715457	0.00379581	0.0057342	0.00434826
		0.107	0.00696704	0.00489239	0.00489239	0.00317996	0.00719623	0.00383674	0.00576264	0.00438001
		0.1075	0.00700649	0.00492502	0.00492502	0.00319173	0.00723792	0.00387789	0.00579078	0.0044115
		0.108	0.00704564	0.00495753	0.00495753	0.00320374	0.00727962	0.00391924	0.00581861	0.00444273
		0.1085	0.00708451	0.00498989	0.00498989	0.00321602	0.00732132	0.00396078	0.00584615	0.0044737
		0.109	0.00712311	0.00502211	0.00502211	0.00322856	0.00736301	0.00400249	0.00587339	0.00450444
		0.1095	0.00716145	0.00505418	0.00505418	0.00324138	0.00740469	0.00404438	0.00590032	0.00453493
		0.11	0.00719955	0.00508609	0.00508609	0.00325448	0.00744636	0.00408642	0.00592696	0.00456518
		0.1105	0.0072374	0.00511783	0.00511783	0.00326787	0.007488	0.0041286	0.00595331	0.00459521
		0.111	0.00727503	0.0051494	0.0051494	0.00328157	0.0075296	0.00417091	0.00597936	0.00462503
		0.1115	0.00731245	0.00518078	0.00518078	0.00329557	0.00757117	0.00421334	0.00600512	0.00465463
		0.112	0.00734967	0.00521198	0.00521198	0.00330989	0.00761269	0.00425589	0.00603059	0.00468403
		0.1125	0.0073867	0.00524299	0.00524299	0.00332454	0.00765417	0.00429854	0.00605576	0.00471324
		0.113	0.00742354	0.00527379	0.00527379	0.00333951	0.0076956	0.00434128	0.00608066	0.00474226
		0.1135	0.00746021	0.00530438	0.00530438	0.00335483	0.00773697	0.00438412	0.00610526	0.00477111
		0.114	0.00749673	0.00533475	0.00533475	0.00337049	0.00777828	0.00442703	0.00612958	0.0047998
		0.1145	0.00753309	0.0053649	0.0053649	0.0033865	0.00781953	0.00447002	0.00615362	0.00482833
		0.115	0.0075693	0.00539482	0.00539482	0.00340287	0.00786071	0.00451308	0.00617738	0.00485671
		0.1155	0.00760538	0.0054245	0.0054245	0.0034196	0.00790183	0.00455621	0.00620086	0.00488496
		0.116	0.00764133	0.00545394	0.00545394	0.00343669	0.00794287	0.0045994	0.00622406	0.00491309
		0.1165	0.00767716	0.00548314	0.00548314	0.00345416	0.00798384	0.00464265	0.00624699	0.0049411
		0.117	0.00771288	0.00551209	0.00551209	0.00347201	0.00802474	0.00468595	0.00626965	0.00496901
		0.1175	0.00774848	0.00554079	0.00554079	0.00349023	0.00806555	0.0047293	0.00629204	0.00499683
		0.118	0.00778398	0.00556924	0.00556924	0.00350884	0.00810628	0.0047727	0.00631418	0.00502457
		0.1185	0.00781938	0.00559744	0.00559744	0.00352783	0.00814693	0.00481614	0.00633607	0.00505223
		0.119	0.00785469	0.00562537	0.00562537	0.00354721	0.00818749	0.00485963	0.00635772	0.00507984
		0.1195	0.0078899	0.00565305	0.00565305	0.00356698	0.00822796	0.00490315	0.00637913	0.0051074
		0.12	0.00792501	0.00568047	0.00568047	0.00358715	0.00826834	0.00494672	0.00640031	0.00513491
		0.1205	0.00796004	0.00570762	0.00570762	0.0036077	0.00830862	0.00499032	0.00642127	0.0051624
		0.121	0.00799498	0.00573452	0.00573452	0.00362864	0.0083488	0.00503395	0.00644203	0.00518987
		0.1215	0.00802982	0.00576116	0.00576116	0.00364998	0.00838887	0.00507762	0.00646259	0.00521734
		0.122	0.00806457	0.00578754	0.00578754	0.00367172	0.00842883	0.00512132	0.00648296	0.0052448
		0.1225	0.00809922	0.00581365	0.00581365	0.00369384	0.00846868	0.00516505	0.00650315	0.00527228
		0.123	0.00813377	0.00583951	0.00583951	0.00371637	0.00850842	0.0052088	0.00652318	0.00529977
		0.1235	0.00816822	0.00586511	0.00586511	0.00373929	0.00854802	0.00525257	0.00654306	0.0053273
		0.124	0.00820256	0.00589046	0.00589046	0.00376261	0.0085875	0.00529637	0.0065628	0.00535487
		0.1245	0.00823677	0.00591555	0.00591555	0.00378634	0.00862684	0.00534018	0.00658241	0.00538248
		0.125	0.00827086	0.00594038	0.00594038	0.00381047	0.00866604	0.00538401	0.00660191	0.00541015
		0.1255	0.00830482	0.00596496	0.00596496	0.00383501	0.00870509	0.00542785	0.00662132	0.00543789
		0.126	0.00833863	0.00598929	0.00598929	0.00385995	0.00874398	0.0054717	0.00664064	0.0054657
		0.1265	0.00837228	0.00601336	0.00601336	0.00388532	0.0087827	0.00551556	0.00665988	0.00549358
		0.127	0.00840578	0.00603719	0.00603719	0.0039111	0.00882126	0.00555941	0.00667908	0.00552155
		0.1275	0.0084391	0.00606077	0.00606077	0.0039373	0.00885965	0.00560326	0.00669824	0.00554962
		0.128	0.00847224	0.00608411	0.00608411	0.00396393	0.00889785	0.00564709	0.00671737	0.00557778
		0.1285	0.00850518	0.0061072	0.0061072	0.00399098	0.00893587	0.00569091	0.0067365	0.00560604
		0.129	0.00853792	0.00613005	0.00613005	0.00401847	0.00897369	0.0057347	0.00675563	0.00563441
		0.1295	0.00857045	0.00615265	0.00615265	0.00404639	0.00901132	0.00577846	0.0067748	0.00566289
		0.13	0.00860275	0.00617501	0.00617501	0.00407475	0.00904875	0.00582218	0.006794	0.00569148
		0.1305	0.00863481	0.00619713	0.00619713	0.00410355	0.00908598	0.00586584	0.00681327	0.0057202
		0.131	0.00866662	0.00621901	0.00621901	0.0041328	0.00912299	0.00590945	0.00683261	0.00574903
		0.1315	0.00869817	0.00624066	0.00624066	0.0041625	0.00915978	0.00595299	0.00685205	0.00577799
		0.132	0.00872946	0.00626206	0.00626206	0.00419264	0.00919635	0.00599644	0.0068716	0.00580709
		0.1325	0.00876047	0.00628322	0.00628322	0.00422325	0.0092327	0.0060398	0.00689128	0.00583632
		0.133	0.00879119	0.00630415	0.00630415	0.00425431	0.00926881	0.00608305	0.00691111	0.00586568
		0.1335	0.00882162	0.00632483	0.00632483	0.00428583	0.00930468	0.00612618	0.00693111	0.0058952
		0.134	0.00885175	0.00634528	0.00634528	0.00431782	0.0093403	0.00616917	0.00695129	0.00592487
		0.1345	0.00888156	0.00636548	0.00636548	0.00435027	0.00937567	0.00621201	0.00697167	0.00595469
		0.135	0.00891105	0.00638544	0.00638544	0.00438319	0.00941078	0.00625467	0.00699228	0.00598467
		0.1355	0.00894021	0.00640516	0.00640516	0.00441657	0.00944562	0.00629714	0.00701312	0.00601482
		0.136	0.00896904	0.00642463	0.00642463	0.00445043	0.00948019	0.0063394	0.00703422	0.00604515
		0.1365	0.00899752	0.00644385	0.00644385	0.00448475	0.00951448	0.00638144	0.00705559	0.00607565
		0.137	0.00902564	0.00646283	0.00646283	0.00451955	0.00954848	0.00642323	0.00707726	0.00610633
		0.1375	0.00905341	0.00648156	0.00648156	0.00455482	0.00958218	0.00646476	0.00709924	0.00613721
		0.138	0.00908081	0.00650005	0.00650005	0.00459055	0.00961559	0.006506	0.00712155	0.00616827
		0.1385	0.00910782	0.0065183	0.0065183	0.00462676	0.00964868	0.00654695	0.00714421	0.00619954
		0.139	0.00913446	0.0065363	0.0065363	0.00466343	0.00968147	0.00658757	0.00716723	0.006231
		0.1395	0.00916069	0.00655406	0.00655406	0.00470057	0.00971395	0.00662787	0.00719063	0.00626268
		0.14	0.00918653	0.00657159	0.00657159	0.00473816	0.0097461	0.00666782	0.00721444	0.00629457
		0.1405	0.00921196	0.00658889	0.00658889	0.00477622	0.00977793	0.00670742	0.00723866	0.00632668
		0.141	0.00923698	0.00660596	0.00660596	0.00481472	0.00980943	0.00674663	0.00726332	0.006359
		0.1415	0.00926157	0.00662281	0.00662281	0.00485367	0.00984061	0.00678547	0.00728843	0.00639155
		0.142	0.00928575	0.00663943	0.00663943	0.00489307	0.00987144	0.00682391	0.00731401	0.00642433
		0.1425	0.00930949	0.00665584	0.00665584	0.0049329	0.00990194	0.00686195	0.00734008	0.00645734
		0.143	0.00933281	0.00667204	0.00667204	0.00497315	0.0099321	0.00689959	0.00736665	0.00649058
		0.1435	0.0093557	0.00668804	0.00668804	0.00501383	0.00996192	0.0069368	0.00739373	0.00652406
		0.144	0.00937815	0.00670384	0.00670384	0.00505491	0.00999139	0.0069736	0.00742134	0.00655778
		0.1445	0.00940016	0.00671945	0.00671945	0.00509639	0.0100205	0.00700997	0.00744951	0.00659173
		0.145	0.00942175	0.00673487	0.00673487	0.00513826	0.0100493	0.00704591	0.00747823	0.00662592
		0.1455	0.00944289	0.00675011	0.00675011	0.0051805	0.0100777	0.00708142	0.00750753	0.00666034
		0.146	0.0094636	0.00676519	0.00676519	0.00522309	0.0101058	0.0071165	0.00753742	0.00669501
		0.1465	0.00948388	0.0067801	0.0067801	0.00526604	0.0101334	0.00715115	0.00756791	0.00672991
		0.147	0.00950373	0.00679485	0.00679485	0.00530931	0.0101608	0.00718537	0.00759902	0.00676504
		0.1475	0.00952315	0.00680945	0.00680945	0.00535289	0.0101878	0.00721915	0.00763076	0.00680041
		0.148	0.00954214	0.00682392	0.00682392	0.00539677	0.0102144	0.00725251	0.00766313	0.006836
		0.1485	0.00956071	0.00683825	0.00683825	0.00544092	0.0102406	0.00728544	0.00769616	0.00687182
		0.149	0.00957887	0.00685246	0.00685246	0.00548532	0.0102665	0.00731794	0.00772984	0.00690785
		0.1495	0.0095966	0.00686655	0.00686655	0.00552994	0.010292	0.00735003	0.0077642	0.0069441
		0.15	0.00961393	0.00688053	0.00688053	0.00557478	0.0103171	0.00738171	0.00779923	0.00698055
		0.1505	0.00963085	0.00689442	0.00689442	0.00561979	0.0103419	0.00741298	0.00783495	0.00701721
		0.151	0.00964737	0.00690822	0.00690822	0.00566495	0.0103664	0.00744385	0.00787137	0.00705406
		0.1515	0.0096635	0.00692194	0.00692194	0.00571023	0.0103905	0.00747432	0.00790848	0.0070911
		0.152	0.00967924	0.00693558	0.00693558	0.00575561	0.0104143	0.0075044	0.0079463	0.00712832
		0.1525	0.00969459	0.00694917	0.00694917	0.00580105	0.0104377	0.00753411	0.00798483	0.00716572
		0.153	0.00970957	0.0069627	0.0069627	0.00584651	0.0104608	0.00756344	0.00802408	0.0072033
		0.1535	0.00972419	0.00697618	0.00697618	0.00589197	0.0104835	0.00759241	0.00806405	0.00724104
		0.154	0.00973844	0.00698964	0.00698964	0.0059374	0.010506	0.00762102	0.00810473	0.00727893
		0.1545	0.00975234	0.00700306	0.00700306	0.00598275	0.0105281	0.00764929	0.00814614	0.00731699
		0.155	0.00976589	0.00701648	0.00701648	0.006028	0.01055	0.00767723	0.00818826	0.00735518
		0.1555	0.00977911	0.00702988	0.00702988	0.00607312	0.0105715	0.00770484	0.00823111	0.00739352
		0.156	0.00979199	0.00704329	0.00704329	0.00611807	0.0105928	0.00773214	0.00827467	0.00743198
		0.1565	0.00980455	0.00705671	0.00705671	0.00616283	0.0106138	0.00775913	0.00831894	0.00747057
		0.157	0.00981681	0.00707015	0.00707015	0.00620736	0.0106346	0.00778584	0.00836393	0.00750927
		0.1575	0.00982876	0.00708362	0.00708362	0.00625163	0.010655	0.00781226	0.00840961	0.00754808
		0.158	0.00984041	0.00709713	0.00709713	0.00629561	0.0106753	0.00783841	0.00845599	0.00758699
		0.1585	0.00985178	0.00711069	0.00711069	0.00633928	0.0106953	0.00786431	0.00850305	0.00762598
		0.159	0.00986287	0.00712431	0.00712431	0.00638261	0.0107151	0.00788996	0.00855079	0.00766505
		0.1595	0.0098737	0.007138	0.007138	0.00642557	0.0107347	0.00791537	0.0085992	0.00770419
		0.16	0.00988427	0.00715175	0.00715175	0.00646813	0.0107541	0.00794057	0.00864825	0.00774338
		0.1605	0.00989459	0.0071656	0.0071656	0.00651027	0.0107733	0.00796555	0.00869794	0.00778263
		0.161	0.00990467	0.00717953	0.00717953	0.00655197	0.0107924	0.00799034	0.00874824	0.00782192
		0.1615	0.00991453	0.00719357	0.00719357	0.00659319	0.0108113	0.00801495	0.00879915	0.00786125
		0.162	0.00992417	0.00720771	0.00720771	0.00663393	0.01083	0.00803938	0.00885065	0.0079006
		0.1625	0.00993361	0.00722197	0.00722197	0.00667416	0.0108486	0.00806365	0.0089027	0.00793997
		0.163	0.00994284	0.00723635	0.00723635	0.00671387	0.0108671	0.00808777	0.00895531	0.00797936
		0.1635	0.00995189	0.00725087	0.00725087	0.00675302	0.0108855	0.00811176	0.00900844	0.00801875
		0.164	0.00996077	0.00726552	0.00726552	0.00679162	0.0109038	0.00813562	0.00906207	0.00805813
		0.1645	0.00996948	0.00728032	0.00728032	0.00682964	0.0109221	0.00815937	0.00911619	0.0080975
		0.165	0.00997803	0.00729527	0.00729527	0.00686707	0.0109402	0.00818302	0.00917076	0.00813686
		0.1655	0.00998644	0.00731038	0.00731038	0.00690389	0.0109583	0.00820659	0.00922577	0.00817619
		0.166	0.00999471	0.00732566	0.00732566	0.0069401	0.0109764	0.00823007	0.00928119	0.00821548
		0.1665	0.0100029	0.00734111	0.00734111	0.00697569	0.0109945	0.0082535	0.00933699	0.00825473
		0.167	0.0100109	0.00735673	0.00735673	0.00701064	0.0110125	0.00827686	0.00939314	0.00829393
		0.1675	0.0100188	0.00737254	0.00737254	0.00704495	0.0110306	0.00830019	0.00944962	0.00833308
		0.168	0.0100267	0.00738853	0.00738853	0.00707862	0.0110487	0.00832348	0.0095064	0.00837215
		0.1685	0.0100344	0.00740471	0.00740471	0.00711162	0.0110668	0.00834675	0.00956344	0.00841115
		0.169	0.0100421	0.00742109	0.00742109	0.00714396	0.0110849	0.00837	0.00962071	0.00845006
		0.1695	0.0100498	0.00743766	0.00743766	0.00717564	0.0111032	0.00839325	0.00967819	0.00848888
		0.17	0.0100573	0.00745444	0.00745444	0.00720664	0.0111215	0.00841651	0.00973585	0.00852759
		0.1705	0.0100649	0.00747143	0.00747143	0.00723697	0.0111399	0.00843978	0.00979365	0.00856618
		0.171	0.0100724	0.00748862	0.00748862	0.00726662	0.0111584	0.00846308	0.00985157	0.00860465
		0.1715	0.0100799	0.00750602	0.00750602	0.0072956	0.011177	0.00848641	0.00990957	0.00864297
		0.172	0.0100873	0.00752364	0.00752364	0.0073239	0.0111957	0.00850978	0.00996764	0.00868114
		0.1725	0.0100948	0.00754146	0.00754146	0.00735152	0.0112146	0.00853319	0.0100257	0.00871915
		0.173	0.0101023	0.0075595	0.0075595	0.00737846	0.0112337	0.00855666	0.0100838	0.00875698
		0.1735	0.0101098	0.00757775	0.00757775	0.00740472	0.0112529	0.00858018	0.0101419	0.00879461
		0.174	0.0101173	0.00759622	0.00759622	0.00743031	0.0112723	0.00860377	0.0101999	0.00883204
		0.1745	0.0101249	0.00761489	0.00761489	0.00745522	0.0112918	0.00862743	0.0102578	0.00886925
		0.175	0.0101325	0.00763377	0.00763377	0.00747946	0.0113116	0.00865117	0.0103156	0.00890623
		0.1755	0.0101402	0.00765287	0.00765287	0.00750304	0.0113316	0.00867498	0.0103733	0.00894297
		0.176	0.010148	0.00767216	0.00767216	0.00752595	0.0113519	0.00869887	0.0104308	0.00897945
		0.1765	0.0101558	0.00769167	0.00769167	0.00754821	0.0113723	0.00872285	0.0104881	0.00901566
		0.177	0.0101637	0.00771137	0.00771137	0.00756981	0.0113931	0.00874691	0.0105452	0.0090516
		0.1775	0.0101717	0.00773128	0.00773128	0.00759076	0.011414	0.00877106	0.010602	0.00908726
		0.178	0.0101798	0.00775138	0.00775138	0.00761107	0.0114353	0.00879529	0.0106585	0.00912262
		0.1785	0.0101881	0.00777169	0.00777169	0.00763074	0.0114568	0.00881961	0.0107147	0.00915769
		0.179	0.0101964	0.0077922	0.0077922	0.00764978	0.0114787	0.00884402	0.0107706	0.00919245
		0.1795	0.0102049	0.00781291	0.00781291	0.00766819	0.0115008	0.00886851	0.0108261	0.0092269
		0.18	0.0102135	0.00783382	0.00783382	0.00768599	0.0115232	0.00889308	0.0108813	0.00926103
		0.1805	0.0102222	0.00785493	0.00785493	0.00770319	0.0115459	0.00891773	0.010936	0.00929485
		0.181	0.0102311	0.00787624	0.00787624	0.00771978	0.011569	0.00894245	0.0109903	0.00932835
		0.1815	0.0102402	0.00789776	0.00789776	0.00773577	0.0115924	0.00896724	0.0110441	0.00936153
		0.182	0.0102494	0.00791948	0.00791948	0.00775118	0.0116161	0.0089921	0.0110974	0.00939438
		0.1825	0.0102588	0.0079414	0.0079414	0.00776602	0.0116402	0.00901703	0.0111503	0.0094269
		0.183	0.0102684	0.00796353	0.00796353	0.00778029	0.0116646	0.00904201	0.0112026	0.0094591
		0.1835	0.0102782	0.00798587	0.00798587	0.007794	0.0116893	0.00906705	0.0112543	0.00949098
		0.184	0.0102882	0.00800841	0.00800841	0.00780716	0.0117144	0.00909215	0.0113055	0.00952253
		0.1845	0.0102983	0.00803116	0.00803116	0.00781978	0.0117399	0.00911729	0.0113561	0.00955375
		0.185	0.0103087	0.00805412	0.00805412	0.00783187	0.0117657	0.00914248	0.0114061	0.00958466
		0.1855	0.0103193	0.00807729	0.00807729	0.00784345	0.0117918	0.00916772	0.0114554	0.00961524
		0.186	0.0103301	0.00810067	0.00810067	0.00785451	0.0118184	0.00919299	0.0115041	0.00964551
		0.1865	0.0103411	0.00812427	0.00812427	0.00786507	0.0118453	0.0092183	0.0115522	0.00967546
		0.187	0.0103523	0.00814808	0.00814808	0.00787514	0.0118725	0.00924364	0.0115996	0.0097051
		0.1875	0.0103638	0.0081721	0.0081721	0.00788474	0.0119001	0.00926901	0.0116463	0.00973444
		0.188	0.0103755	0.00819634	0.00819634	0.00789386	0.0119281	0.00929441	0.0116923	0.00976347
		0.1885	0.0103874	0.0082208	0.0082208	0.00790253	0.0119564	0.00931983	0.0117376	0.0097922
		0.189	0.0103995	0.00824547	0.00824547	0.00791075	0.011985	0.00934527	0.0117822	0.00982063
		0.1895	0.0104119	0.00827035	0.00827035	0.00791854	0.012014	0.00937074	0.0118261	0.00984878
		0.19	0.0104246	0.00829545	0.00829545	0.0079259	0.0120434	0.00939622	0.0118693	0.00987664
		0.1905	0.0104375	0.00832077	0.00832077	0.00793284	0.012073	0.00942173	0.0119118	0.00990422
		0.191	0.0104506	0.0083463	0.0083463	0.00793939	0.012103	0.00944726	0.0119535	0.00993152
		0.1915	0.010464	0.00837204	0.00837204	0.00794554	0.0121333	0.00947282	0.0119946	0.00995855
		0.192	0.0104776	0.008398	0.008398	0.00795131	0.0121639	0.00949841	0.0120349	0.00998532
		0.1925	0.0104915	0.00842416	0.00842416	0.00795671	0.0121948	0.00952403	0.0120745	0.0100118
		0.193	0.0105056	0.00845053	0.00845053	0.00796176	0.012226	0.00954968	0.0121133	0.0100381
		0.1935	0.01052	0.00847711	0.00847711	0.00796646	0.0122574	0.00957537	0.0121515	0.0100641
		0.194	0.0105346	0.00850389	0.00850389	0.00797082	0.0122891	0.00960111	0.012189	0.0100898
		0.1945	0.0105495	0.00853087	0.00853087	0.00797486	0.012321	0.00962689	0.0122257	0.0101153
		0.195	0.0105646	0.00855804	0.00855804	0.00797859	0.0123532	0.00965272	0.0122617	0.0101406
		0.1955	0.0105799	0.0085854	0.0085854	0.00798202	0.0123855	0.00967861	0.0122971	0.0101657
		0.196	0.0105955	0.00861295	0.00861295	0.00798516	0.0124181	0.00970456	0.0123317	0.0101905
		0.1965	0.0106113	0.00864068	0.00864068	0.00798802	0.0124509	0.00973059	0.0123657	0.0102151
		0.197	0.0106273	0.00866858	0.00866858	0.00799062	0.0124838	0.00975668	0.012399	0.0102395
		0.1975	0.0106435	0.00869665	0.00869665	0.00799296	0.012517	0.00978287	0.0124316	0.0102637
		0.198	0.01066	0.00872488	0.00872488	0.00799506	0.0125502	0.00980914	0.0124636	0.0102876
		0.1985	0.0106767	0.00875327	0.00875327	0.00799693	0.0125837	0.00983551	0.012495	0.0103114
		0.199	0.0106935	0.00878181	0.00878181	0.00799858	0.0126172	0.00986198	0.0125257	0.010335
		0.1995	0.0107106	0.0088105	0.0088105	0.00800002	0.0126509	0.00988856	0.0125557	0.0103583
		0.2	0.0107278	0.00883933	0.00883933	0.00800127	0.0126847	0.00991526	0.0125852	0.0103815
		0.2005	0.0107453	0.0088683	0.0088683	0.00800233	0.0127185	0.00994209	0.012614	0.0104045
		0.201	0.0107629	0.0088974	0.0088974	0.00800322	0.0127525	0.00996905	0.0126423	0.0104273
		0.2015	0.0107806	0.00892663	0.00892663	0.00800395	0.0127866	0.00999615	0.01267	0.0104499
		0.202	0.0107986	0.00895599	0.00895599	0.00800453	0.0128207	0.0100234	0.0126971	0.0104723
		0.2025	0.0108167	0.00898547	0.00898547	0.00800497	0.0128549	0.0100508	0.0127237	0.0104945
		0.203	0.0108349	0.00901507	0.00901507	0.00800528	0.0128892	0.0100784	0.0127497	0.0105166
		0.2035	0.0108533	0.00904479	0.00904479	0.00800548	0.0129235	0.0101061	0.0127752	0.0105384
		0.204	0.0108719	0.00907462	0.00907462	0.00800558	0.0129578	0.0101341	0.0128002	0.0105601
		0.2045	0.0108906	0.00910455	0.00910455	0.00800558	0.0129922	0.0101622	0.0128247	0.0105816
		0.205	0.0109094	0.00913458	0.00913458	0.00800551	0.0130266	0.0101905	0.0128487	0.0106028
		0.2055	0.0109283	0.00916472	0.00916472	0.00800536	0.013061	0.010219	0.0128723	0.0106239
		0.206	0.0109474	0.00919495	0.00919495	0.00800516	0.0130954	0.0102478	0.0128954	0.0106448
		0.2065	0.0109666	0.00922527	0.00922527	0.00800491	0.0131298	0.0102767	0.012918	0.0106656
		0.207	0.0109859	0.00925568	0.00925568	0.00800463	0.0131642	0.0103059	0.0129402	0.0106861
		0.2075	0.0110054	0.00928616	0.00928616	0.00800433	0.0131986	0.0103353	0.0129621	0.0107064
		0.208	0.0110249	0.00931673	0.00931673	0.00800402	0.013233	0.0103649	0.0129835	0.0107266
		0.2085	0.0110446	0.00934737	0.00934737	0.00800371	0.0132674	0.0103948	0.0130046	0.0107465
		0.209	0.0110643	0.00937807	0.00937807	0.00800341	0.0133017	0.0104249	0.0130252	0.0107663
		0.2095	0.0110842	0.00940884	0.00940884	0.00800313	0.0133359	0.0104553	0.0130456	0.0107858
		0.21	0.0111041	0.00943968	0.00943968	0.00800289	0.0133702	0.0104859	0.0130656	0.0108052
		0.2105	0.0111242	0.00947057	0.00947057	0.00800269	0.0134044	0.0105168	0.0130853	0.0108244
		0.211	0.0111443	0.00950153	0.00950153	0.00800256	0.0134386	0.010548	0.0131047	0.0108435
		0.2115	0.0111645	0.00953254	0.00953254	0.00800249	0.0134727	0.0105794	0.0131238	0.0108623
		0.212	0.0111848	0.00956362	0.00956362	0.00800251	0.0135068	0.0106111	0.0131426	0.0108809
		0.2125	0.0112051	0.00959475	0.00959475	0.00800262	0.0135408	0.0106431	0.0131612	0.0108994
		0.213	0.0112256	0.00962594	0.00962594	0.00800283	0.0135748	0.0106754	0.0131795	0.0109177
		0.2135	0.011246	0.0096572	0.0096572	0.00800316	0.0136087	0.0107079	0.0131976	0.0109359
		0.214	0.0112666	0.00968851	0.00968851	0.00800362	0.0136427	0.0107407	0.0132154	0.0109538
		0.2145	0.0112872	0.00971989	0.00971989	0.00800422	0.0136765	0.0107738	0.0132331	0.0109716
		0.215	0.0113078	0.00975134	0.00975134	0.00800497	0.0137104	0.0108071	0.0132506	0.0109893
		0.2155	0.0113285	0.00978285	0.00978285	0.00800588	0.0137442	0.0108408	0.0132679	0.0110067
		0.216	0.0113492	0.00981444	0.00981444	0.00800696	0.013778	0.0108746	0.0132851	0.0110241
		0.2165	0.0113699	0.0098461	0.0098461	0.00800823	0.0138117	0.0109088	0.0133021	0.0110412
		0.217	0.0113906	0.00987783	0.00987783	0.00800969	0.0138454	0.0109432	0.0133189	0.0110582
		0.2175	0.0114114	0.00990965	0.00990965	0.00801137	0.0138791	0.0109779	0.0133357	0.0110751
		0.218	0.0114321	0.00994154	0.00994154	0.00801326	0.0139128	0.0110128	0.0133523	0.0110918
		0.2185	0.0114529	0.00997353	0.00997353	0.00801538	0.0139465	0.011048	0.0133689	0.0111084
		0.219	0.0114736	0.0100056	0.0100056	0.00801775	0.0139802	0.0110834	0.0133853	0.0111248
		0.2195	0.0114943	0.0100378	0.0100378	0.00802037	0.0140138	0.0111191	0.0134017	0.0111411
		0.22	0.011515	0.01007	0.01007	0.00802325	0.0140475	0.011155	0.013418	0.0111572
		0.2205	0.0115356	0.0101024	0.0101024	0.00802641	0.0140811	0.0111911	0.0134342	0.0111733
		0.221	0.0115562	0.0101348	0.0101348	0.00802986	0.0141148	0.0112275	0.0134504	0.0111891
		0.2215	0.0115768	0.0101674	0.0101674	0.00803361	0.0141485	0.0112641	0.0134666	0.0112049
		0.222	0.0115973	0.0102001	0.0102001	0.00803767	0.0141821	0.0113009	0.0134827	0.0112205
		0.2225	0.0116177	0.0102329	0.0102329	0.00804205	0.0142158	0.0113379	0.0134989	0.011236
		0.223	0.0116381	0.0102658	0.0102658	0.00804677	0.0142495	0.0113751	0.013515	0.0112514
		0.2235	0.0116583	0.0102988	0.0102988	0.00805183	0.0142833	0.0114125	0.0135311	0.0112666
		0.224	0.0116786	0.0103319	0.0103319	0.00805724	0.014317	0.0114501	0.0135472	0.0112817
		0.2245	0.0116987	0.0103652	0.0103652	0.00806302	0.0143508	0.0114879	0.0135633	0.0112967
		0.225	0.0117187	0.0103986	0.0103986	0.00806918	0.0143846	0.0115259	0.0135795	0.0113116
		0.2255	0.0117387	0.0104321	0.0104321	0.00807573	0.0144185	0.0115641	0.0135957	0.0113263
		0.226	0.0117586	0.0104657	0.0104657	0.00808268	0.0144523	0.0116025	0.0136119	0.0113409
		0.2265	0.0117784	0.0104994	0.0104994	0.00809004	0.0144862	0.011641	0.0136281	0.0113554
		0.227	0.011798	0.0105333	0.0105333	0.00809781	0.0145202	0.0116797	0.0136444	0.0113698
		0.2275	0.0118176	0.0105673	0.0105673	0.00810602	0.0145542	0.0117186	0.0136607	0.011384
		0.228	0.0118371	0.0106014	0.0106014	0.00811468	0.0145882	0.0117576	0.013677	0.0113981
		0.2285	0.0118565	0.0106357	0.0106357	0.00812378	0.0146222	0.0117968	0.0136934	0.0114121
		0.229	0.0118758	0.01067	0.01067	0.00813335	0.0146563	0.0118362	0.0137099	0.0114259
		0.2295	0.011895	0.0107045	0.0107045	0.0081434	0.0146904	0.0118757	0.0137263	0.0114396
		0.23	0.011914	0.0107391	0.0107391	0.00815392	0.0147245	0.0119154	0.0137429	0.0114532
		0.2305	0.011933	0.0107738	0.0107738	0.00816494	0.0147587	0.0119553	0.0137595	0.0114666
		0.231	0.0119519	0.0108086	0.0108086	0.00817647	0.0147928	0.0119954	0.0137762	0.0114799
		0.2315	0.0119706	0.0108435	0.0108435	0.0081885	0.014827	0.0120356	0.0137929	0.011493
		0.232	0.0119892	0.0108784	0.0108784	0.00820106	0.0148612	0.0120759	0.0138097	0.0115059
		0.2325	0.0120078	0.0109135	0.0109135	0.00821415	0.0148954	0.0121165	0.0138265	0.0115187
		0.233	0.0120262	0.0109487	0.0109487	0.00822779	0.0149296	0.0121571	0.0138435	0.0115314
		0.2335	0.0120444	0.0109839	0.0109839	0.00824197	0.0149638	0.012198	0.0138605	0.0115438
		0.234	0.0120626	0.0110192	0.0110192	0.00825671	0.0149979	0.012239	0.0138776	0.0115561
		0.2345	0.0120807	0.0110546	0.0110546	0.00827202	0.015032	0.0122802	0.0138948	0.0115682
		0.235	0.0120986	0.01109	0.01109	0.0082879	0.0150661	0.0123215	0.013912	0.0115802
		0.2355	0.0121164	0.0111255	0.0111255	0.00830437	0.0151001	0.0123629	0.0139294	0.011592
		0.236	0.0121341	0.0111611	0.0111611	0.00832142	0.0151341	0.0124046	0.0139469	0.0116036
		0.2365	0.0121516	0.0111967	0.0111967	0.00833908	0.0151679	0.0124464	0.0139645	0.011615
		0.237	0.0121691	0.0112323	0.0112323	0.00835734	0.0152017	0.0124883	0.0139822	0.0116263
		0.2375	0.0121864	0.0112679	0.0112679	0.00837621	0.0152354	0.0125303	0.014	0.0116374
		0.238	0.0122035	0.0113036	0.0113036	0.0083957	0.015269	0.0125726	0.014018	0.0116483
		0.2385	0.0122206	0.0113394	0.0113394	0.00841581	0.0153024	0.0126149	0.014036	0.011659
		0.239	0.0122375	0.0113751	0.0113751	0.00843656	0.0153358	0.0126574	0.0140542	0.0116696
		0.2395	0.0122543	0.0114108	0.0114108	0.00845794	0.015369	0.0127	0.0140726	0.01168
		0.24	0.0122709	0.0114466	0.0114466	0.00847996	0.015402	0.0127427	0.0140911	0.0116903
		0.2405	0.0122874	0.0114823	0.0114823	0.00850262	0.0154349	0.0127855	0.0141097	0.0117003
		0.241	0.0123037	0.0115181	0.0115181	0.00852593	0.0154676	0.0128285	0.0141285	0.0117103
		0.2415	0.0123199	0.0115538	0.0115538	0.00854989	0.0155002	0.0128715	0.0141475	0.01172
		0.242	0.0123359	0.0115894	0.0115894	0.00857451	0.0155326	0.0129146	0.0141666	0.0117297
		0.2425	0.0123518	0.0116251	0.0116251	0.00859978	0.0155648	0.0129578	0.0141858	0.0117391
		0.243	0.0123675	0.0116607	0.0116607	0.00862572	0.0155969	0.0130011	0.0142053	0.0117484
		0.2435	0.012383	0.0116962	0.0116962	0.00865231	0.0156287	0.0130444	0.0142249	0.0117576
		0.244	0.0123984	0.0117316	0.0117316	0.00867956	0.0156604	0.0130878	0.0142447	0.0117667
		0.2445	0.0124135	0.011767	0.011767	0.00870747	0.0156919	0.0131312	0.0142647	0.0117756
		0.245	0.0124285	0.0118023	0.0118023	0.00873604	0.0157232	0.0131747	0.0142849	0.0117844
		0.2455	0.0124433	0.0118375	0.0118375	0.00876527	0.0157542	0.0132182	0.0143053	0.0117931
		0.246	0.0124579	0.0118725	0.0118725	0.00879515	0.0157851	0.0132617	0.0143258	0.0118016
		0.2465	0.0124723	0.0119075	0.0119075	0.00882569	0.0158158	0.0133051	0.0143466	0.0118101
		0.247	0.0124865	0.0119423	0.0119423	0.00885687	0.0158463	0.0133486	0.0143676	0.0118184
		0.2475	0.0125004	0.011977	0.011977	0.0088887	0.0158765	0.0133921	0.0143887	0.0118267
		0.248	0.0125142	0.0120116	0.0120116	0.00892117	0.0159066	0.0134355	0.0144101	0.0118348
		0.2485	0.0125277	0.0120459	0.0120459	0.00895427	0.0159364	0.0134789	0.0144317	0.0118429
		0.249	0.012541	0.0120802	0.0120802	0.008988	0.0159661	0.0135223	0.0144534	0.0118509
		0.2495	0.012554	0.0121142	0.0121142	0.00902235	0.0159955	0.0135656	0.0144754	0.0118588
		0.25	0.0125668	0.0121481	0.0121481	0.00905731	0.0160247	0.0136089	0.0144976	0.0118667
		0.2505	0.0125794	0.0121818	0.0121818	0.00909286	0.0160537	0.0136521	0.01452	0.0118745
		0.251	0.0125917	0.0122153	0.0122153	0.009129	0.0160824	0.0136953	0.0145426	0.0118823
		0.2515	0.0126038	0.0122485	0.0122485	0.00916572	0.016111	0.0137384	0.0145653	0.01189
		0.252	0.0126157	0.0122816	0.0122816	0.00920301	0.0161393	0.0137815	0.0145883	0.0118976
		0.2525	0.0126273	0.0123144	0.0123144	0.00924084	0.0161674	0.0138245	0.0146115	0.0119053
		0.253	0.0126386	0.012347	0.012347	0.0092792	0.0161952	0.0138674	0.0146349	0.0119129
		0.2535	0.0126497	0.0123793	0.0123793	0.00931808	0.0162229	0.0139102	0.0146585	0.0119205
		0.254	0.0126606	0.0124114	0.0124114	0.00935746	0.0162503	0.013953	0.0146823	0.0119281
		0.2545	0.0126712	0.0124433	0.0124433	0.00939732	0.0162775	0.0139957	0.0147063	0.0119357
		0.255	0.0126816	0.0124748	0.0124748	0.00943764	0.0163044	0.0140383	0.0147304	0.0119434
		0.2555	0.0126917	0.0125061	0.0125061	0.00947839	0.0163311	0.0140808	0.0147548	0.011951
		0.256	0.0127016	0.0125372	0.0125372	0.00951957	0.0163576	0.0141232	0.0147794	0.0119587
		0.2565	0.0127112	0.0125679	0.0125679	0.00956114	0.0163839	0.0141655	0.0148041	0.0119664
		0.257	0.0127206	0.0125984	0.0125984	0.00960308	0.0164099	0.0142077	0.0148291	0.0119741
		0.2575	0.0127298	0.0126286	0.0126286	0.00964538	0.0164357	0.0142499	0.0148543	0.0119819
		0.258	0.0127387	0.0126585	0.0126585	0.00968801	0.0164613	0.0142919	0.0148797	0.0119898
		0.2585	0.0127474	0.0126881	0.0126881	0.00973095	0.0164866	0.0143338	0.0149052	0.0119977
		0.259	0.0127559	0.0127174	0.0127174	0.00977419	0.0165118	0.0143757	0.014931	0.0120057
		0.2595	0.0127641	0.0127464	0.0127464	0.0098177	0.0165367	0.0144174	0.014957	0.0120138
		0.26	0.0127721	0.0127752	0.0127752	0.00986147	0.0165614	0.014459	0.0149832	0.0120219
		0.2605	0.01278	0.0128036	0.0128036	0.00990546	0.016586	0.0145004	0.0150097	0.0120302
		0.261	0.0127875	0.0128317	0.0128317	0.00994968	0.0166103	0.0145418	0.0150363	0.0120386
		0.2615	0.0127949	0.0128596	0.0128596	0.00999409	0.0166344	0.014583	0.0150631	0.0120471
		0.262	0.0128021	0.0128871	0.0128871	0.0100387	0.0166584	0.0146241	0.0150902	0.0120557
		0.2625	0.0128091	0.0129143	0.0129143	0.0100834	0.0166822	0.0146651	0.0151175	0.0120644
		0.263	0.0128159	0.0129412	0.0129412	0.0101283	0.0167058	0.014706	0.015145	0.0120733
		0.2635	0.0128225	0.0129679	0.0129679	0.0101733	0.0167293	0.0147467	0.0151728	0.0120823
		0.264	0.0128289	0.0129942	0.0129942	0.0102185	0.0167526	0.0147873	0.0152007	0.0120915
		0.2645	0.0128352	0.0130202	0.0130202	0.0102637	0.0167758	0.0148278	0.0152289	0.0121009
		0.265	0.0128412	0.0130459	0.0130459	0.010309	0.0167988	0.0148682	0.0152573	0.0121104
		0.2655	0.0128471	0.0130713	0.0130713	0.0103543	0.0168217	0.0149085	0.015286	0.0121201
		0.266	0.0128529	0.0130964	0.0130964	0.0103997	0.0168445	0.0149487	0.0153149	0.01213
		0.2665	0.0128584	0.0131212	0.0131212	0.0104452	0.0168672	0.0149887	0.015344	0.0121401
		0.267	0.0128639	0.0131457	0.0131457	0.0104906	0.0168898	0.0150286	0.0153734	0.0121504
		0.2675	0.0128692	0.0131699	0.0131699	0.0105361	0.0169123	0.0150684	0.0154029	0.0121609
		0.268	0.0128743	0.0131938	0.0131938	0.0105816	0.0169347	0.0151081	0.0154327	0.0121716
		0.2685	0.0128793	0.0132174	0.0132174	0.0106271	0.0169571	0.0151477	0.0154628	0.0121825
		0.269	0.0128842	0.0132406	0.0132406	0.0106726	0.0169794	0.0151872	0.0154931	0.0121936
		0.2695	0.012889	0.0132636	0.0132636	0.010718	0.0170016	0.0152266	0.0155235	0.012205
		0.27	0.0128937	0.0132862	0.0132862	0.0107634	0.0170239	0.0152659	0.0155543	0.0122167
		0.2705	0.0128982	0.0133085	0.0133085	0.0108087	0.017046	0.015305	0.0155852	0.0122285
		0.271	0.0129027	0.0133305	0.0133305	0.010854	0.0170682	0.0153441	0.0156164	0.0122407
		0.2715	0.0129071	0.0133522	0.0133522	0.0108993	0.0170903	0.0153831	0.0156477	0.012253
		0.272	0.0129114	0.0133736	0.0133736	0.0109444	0.0171125	0.0154219	0.0156793	0.0122657
		0.2725	0.0129156	0.0133946	0.0133946	0.0109895	0.0171346	0.0154607	0.0157111	0.0122786
		0.273	0.0129198	0.0134154	0.0134154	0.0110345	0.0171568	0.0154993	0.0157431	0.0122918
		0.2735	0.0129239	0.0134358	0.0134358	0.0110794	0.017179	0.0155379	0.0157753	0.0123053
		0.274	0.0129279	0.013456	0.013456	0.0111242	0.0172013	0.0155764	0.0158077	0.012319
		0.2745	0.012932	0.0134758	0.0134758	0.0111689	0.0172236	0.0156148	0.0158402	0.0123331
		0.275	0.0129359	0.0134954	0.0134954	0.0112134	0.0172459	0.0156531	0.0158729	0.0123474
		0.2755	0.0129399	0.0135146	0.0135146	0.0112578	0.0172683	0.0156913	0.0159058	0.012362
		0.276	0.0129438	0.0135336	0.0135336	0.0113021	0.0172908	0.0157294	0.0159388	0.0123769
		0.2765	0.0129477	0.0135523	0.0135523	0.0113462	0.0173133	0.0157675	0.015972	0.0123922
		0.277	0.0129516	0.0135707	0.0135707	0.0113902	0.017336	0.0158055	0.0160053	0.0124077
		0.2775	0.0129556	0.0135888	0.0135888	0.0114339	0.0173587	0.0158434	0.0160387	0.0124235
		0.278	0.0129595	0.0136067	0.0136067	0.0114776	0.0173815	0.0158813	0.0160722	0.0124396
		0.2785	0.0129635	0.0136244	0.0136244	0.011521	0.0174045	0.0159191	0.0161058	0.0124561
		0.279	0.0129674	0.0136418	0.0136418	0.0115642	0.0174275	0.0159569	0.0161394	0.0124728
		0.2795	0.0129715	0.013659	0.013659	0.0116072	0.0174507	0.0159947	0.0161731	0.0124898
		0.28	0.0129755	0.0136759	0.0136759	0.0116499	0.017474	0.0160324	0.0162069	0.0125072
		0.2805	0.0129796	0.0136926	0.0136926	0.0116925	0.0174974	0.0160701	0.0162406	0.0125249
		0.281	0.0129838	0.0137092	0.0137092	0.0117348	0.017521	0.0161078	0.0162744	0.0125428
		0.2815	0.0129881	0.0137255	0.0137255	0.0117768	0.0175447	0.0161454	0.0163082	0.0125611
		0.282	0.0129924	0.0137416	0.0137416	0.0118186	0.0175686	0.0161831	0.0163419	0.0125797
		0.2825	0.0129968	0.0137576	0.0137576	0.0118601	0.0175926	0.0162207	0.0163756	0.0125985
		0.283	0.0130014	0.0137734	0.0137734	0.0119013	0.0176167	0.0162584	0.0164092	0.0126177
		0.2835	0.013006	0.013789	0.013789	0.0119423	0.017641	0.016296	0.0164428	0.0126372
		0.284	0.0130107	0.0138045	0.0138045	0.0119829	0.0176655	0.0163337	0.0164763	0.0126569
		0.2845	0.0130156	0.0138198	0.0138198	0.0120233	0.0176901	0.0163714	0.0165096	0.0126769
		0.285	0.0130206	0.0138351	0.0138351	0.0120633	0.0177148	0.0164091	0.0165428	0.0126972
		0.2855	0.0130257	0.0138502	0.0138502	0.012103	0.0177398	0.0164468	0.0165759	0.0127178
		0.286	0.013031	0.0138652	0.0138652	0.0121424	0.0177648	0.0164846	0.0166088	0.0127386
		0.2865	0.0130364	0.0138802	0.0138802	0.0121814	0.0177901	0.0165224	0.0166415	0.0127598
		0.287	0.013042	0.013895	0.013895	0.0122201	0.0178154	0.0165602	0.0166741	0.0127811
		0.2875	0.0130478	0.0139098	0.0139098	0.0122584	0.0178409	0.0165981	0.0167064	0.0128028
		0.288	0.0130537	0.0139246	0.0139246	0.0122964	0.0178666	0.016636	0.0167385	0.0128247
		0.2885	0.0130598	0.0139393	0.0139393	0.0123339	0.0178924	0.0166739	0.0167703	0.0128469
		0.289	0.0130662	0.013954	0.013954	0.0123712	0.0179183	0.0167119	0.0168019	0.0128693
		0.2895	0.0130727	0.0139686	0.0139686	0.012408	0.0179443	0.01675	0.0168333	0.012892
		0.29	0.0130794	0.0139833	0.0139833	0.0124444	0.0179705	0.016788	0.0168643	0.0129149
		0.2905	0.0130864	0.013998	0.013998	0.0124805	0.0179967	0.0168262	0.0168951	0.0129381
		0.291	0.0130936	0.0140127	0.0140127	0.0125161	0.0180231	0.0168643	0.0169255	0.0129616
		0.2915	0.013101	0.0140274	0.0140274	0.0125514	0.0180495	0.0169025	0.0169556	0.0129853
		0.292	0.0131087	0.0140422	0.0140422	0.0125862	0.018076	0.0169407	0.0169853	0.0130092
		0.2925	0.0131166	0.0140571	0.0140571	0.0126206	0.0181026	0.0169789	0.0170147	0.0130334
		0.293	0.0131248	0.014072	0.014072	0.0126546	0.0181292	0.0170172	0.0170438	0.0130578
		0.2935	0.0131332	0.014087	0.014087	0.0126882	0.0181559	0.0170554	0.0170724	0.0130825
		0.294	0.013142	0.0141021	0.0141021	0.0127214	0.0181826	0.0170937	0.0171007	0.0131075
		0.2945	0.013151	0.0141173	0.0141173	0.0127542	0.0182093	0.017132	0.0171286	0.0131326
		0.295	0.0131603	0.0141326	0.0141326	0.0127865	0.018236	0.0171702	0.0171561	0.013158
		0.2955	0.0131698	0.0141481	0.0141481	0.0128185	0.0182628	0.0172085	0.0171831	0.0131837
		0.296	0.0131797	0.0141637	0.0141637	0.01285	0.0182894	0.0172467	0.0172097	0.0132096
		0.2965	0.0131899	0.0141795	0.0141795	0.0128811	0.0183161	0.0172849	0.0172359	0.0132357
		0.297	0.0132004	0.0141954	0.0141954	0.0129117	0.0183427	0.017323	0.0172617	0.013262
		0.2975	0.0132112	0.0142116	0.0142116	0.012942	0.0183693	0.0173611	0.017287	0.0132886
		0.298	0.0132224	0.0142279	0.0142279	0.0129718	0.0183957	0.0173992	0.0173118	0.0133154
		0.2985	0.0132339	0.0142444	0.0142444	0.0130012	0.0184222	0.0174372	0.0173362	0.0133425
		0.299	0.0132457	0.0142611	0.0142611	0.0130302	0.0184485	0.0174751	0.0173602	0.0133697
		0.2995	0.0132578	0.0142781	0.0142781	0.0130587	0.0184747	0.0175129	0.0173837	0.0133972
		0.3	0.0132703	0.0142953	0.0142953	0.0130869	0.0185008	0.0175507	0.0174067	0.0134249
		0.3005	0.0132832	0.0143127	0.0143127	0.0131146	0.0185268	0.0175883	0.0174293	0.0134528
		0.301	0.0132964	0.0143304	0.0143304	0.0131419	0.0185527	0.0176259	0.0174515	0.0134809
		0.3015	0.01331	0.0143483	0.0143483	0.0131687	0.0185784	0.0176634	0.0174731	0.0135092
		0.302	0.0133239	0.0143666	0.0143666	0.0131952	0.0186041	0.0177007	0.0174943	0.0135377
		0.3025	0.0133383	0.0143851	0.0143851	0.0132212	0.0186295	0.017738	0.0175151	0.0135663
		0.303	0.0133529	0.0144039	0.0144039	0.0132468	0.0186549	0.0177751	0.0175354	0.0135952
		0.3035	0.013368	0.014423	0.014423	0.0132719	0.01868	0.0178121	0.0175552	0.0136242
		0.304	0.0133834	0.0144424	0.0144424	0.0132966	0.0187051	0.0178489	0.0175746	0.0136534
		0.3045	0.0133992	0.0144621	0.0144621	0.0133209	0.0187299	0.0178857	0.0175935	0.0136828
		0.305	0.0134154	0.0144821	0.0144821	0.0133448	0.0187546	0.0179223	0.017612	0.0137123
		0.3055	0.013432	0.0145025	0.0145025	0.0133682	0.0187791	0.0179588	0.0176301	0.0137419
		0.306	0.013449	0.0145232	0.0145232	0.0133912	0.0188035	0.0179951	0.0176477	0.0137717
		0.3065	0.0134663	0.0145442	0.0145442	0.0134138	0.0188276	0.0180313	0.0176649	0.0138016
		0.307	0.0134841	0.0145656	0.0145656	0.0134359	0.0188516	0.0180673	0.0176816	0.0138316
		0.3075	0.0135022	0.0145873	0.0145873	0.0134576	0.0188754	0.0181032	0.017698	0.0138617
		0.308	0.0135207	0.0146093	0.0146093	0.0134788	0.018899	0.0181389	0.0177139	0.0138919
		0.3085	0.0135396	0.0146318	0.0146318	0.0134996	0.0189224	0.0181744	0.0177294	0.0139221
		0.309	0.0135589	0.0146545	0.0146545	0.0135199	0.0189456	0.0182098	0.0177444	0.0139525
		0.3095	0.0135785	0.0146777	0.0146777	0.0135397	0.0189686	0.0182451	0.0177591	0.0139829
		0.31	0.0135986	0.0147012	0.0147012	0.0135592	0.0189914	0.0182801	0.0177734	0.0140134
		0.3105	0.013619	0.014725	0.014725	0.0135781	0.019014	0.018315	0.0177873	0.0140439
		0.311	0.0136398	0.0147492	0.0147492	0.0135966	0.0190364	0.0183497	0.0178009	0.0140745
		0.3115	0.0136609	0.0147738	0.0147738	0.0136147	0.0190586	0.0183842	0.017814	0.0141051
		0.312	0.0136824	0.0147987	0.0147987	0.0136323	0.0190806	0.0184185	0.0178268	0.0141357
		0.3125	0.0137043	0.014824	0.014824	0.0136495	0.0191023	0.0184526	0.0178392	0.0141663
		0.313	0.0137265	0.0148496	0.0148496	0.0136662	0.0191239	0.0184865	0.0178513	0.014197
		0.3135	0.013749	0.0148756	0.0148756	0.0136825	0.0191452	0.0185202	0.017863	0.0142276
		0.314	0.0137719	0.014902	0.014902	0.0136983	0.0191663	0.0185537	0.0178744	0.0142583
		0.3145	0.0137951	0.0149287	0.0149287	0.0137137	0.0191871	0.018587	0.0178855	0.0142889
		0.315	0.0138186	0.0149558	0.0149558	0.0137287	0.0192077	0.0186201	0.0178962	0.0143195
		0.3155	0.0138425	0.0149832	0.0149832	0.0137432	0.0192281	0.0186529	0.0179067	0.0143501
		0.316	0.0138666	0.0150109	0.0150109	0.0137573	0.0192482	0.0186855	0.0179168	0.0143807
		0.3165	0.013891	0.0150391	0.0150391	0.013771	0.0192681	0.018718	0.0179267	0.0144112
		0.317	0.0139157	0.0150675	0.0150675	0.0137843	0.0192878	0.0187502	0.0179362	0.0144417
		0.3175	0.0139406	0.0150963	0.0150963	0.0137972	0.0193071	0.0187821	0.0179455	0.0144722
		0.318	0.0139658	0.0151255	0.0151255	0.0138096	0.0193263	0.0188139	0.0179545	0.0145026
		0.3185	0.0139913	0.015155	0.015155	0.0138217	0.0193451	0.0188454	0.0179633	0.014533
		0.319	0.014017	0.0151849	0.0151849	0.0138334	0.0193637	0.0188767	0.0179718	0.0145633
		0.3195	0.0140429	0.0152151	0.0152151	0.0138446	0.019382	0.0189078	0.0179801	0.0145936
		0.32	0.014069	0.0152457	0.0152457	0.0138555	0.0194	0.0189387	0.0179881	0.0146239
		0.3205	0.0140953	0.0152766	0.0152766	0.013866	0.0194178	0.0189693	0.0179959	0.0146541
		0.321	0.0141218	0.0153079	0.0153079	0.0138762	0.0194353	0.0189997	0.0180035	0.0146843
		0.3215	0.0141485	0.0153395	0.0153395	0.0138859	0.0194525	0.0190299	0.0180109	0.0147145
		0.322	0.0141754	0.0153714	0.0153714	0.0138954	0.0194694	0.0190599	0.0180181	0.0147446
		0.3225	0.0142024	0.0154037	0.0154037	0.0139044	0.0194861	0.0190897	0.0180251	0.0147746
		0.323	0.0142296	0.0154363	0.0154363	0.0139131	0.0195025	0.0191192	0.018032	0.0148047
		0.3235	0.0142569	0.0154693	0.0154693	0.0139215	0.0195185	0.0191485	0.0180386	0.0148347
		0.324	0.0142843	0.0155026	0.0155026	0.0139295	0.0195344	0.0191776	0.0180451	0.0148647
		0.3245	0.0143119	0.0155362	0.0155362	0.0139372	0.0195499	0.0192065	0.0180515	0.0148946
		0.325	0.0143396	0.0155701	0.0155701	0.0139446	0.0195652	0.0192352	0.0180577	0.0149245
		0.3255	0.0143673	0.0156044	0.0156044	0.0139516	0.0195802	0.0192636	0.0180638	0.0149544
		0.326	0.0143951	0.0156389	0.0156389	0.0139584	0.019595	0.0192919	0.0180697	0.0149843
		0.3265	0.014423	0.0156738	0.0156738	0.0139649	0.0196095	0.0193199	0.0180756	0.0150142
		0.327	0.014451	0.015709	0.015709	0.013971	0.0196237	0.0193476	0.0180813	0.015044
		0.3275	0.014479	0.0157444	0.0157444	0.0139769	0.0196377	0.0193752	0.0180869	0.0150739
		0.328	0.014507	0.0157802	0.0157802	0.0139825	0.0196515	0.0194025	0.0180925	0.0151037
		0.3285	0.014535	0.0158162	0.0158162	0.0139878	0.019665	0.0194296	0.0180979	0.0151336
		0.329	0.014563	0.0158524	0.0158524	0.0139928	0.0196783	0.0194565	0.0181033	0.0151634
		0.3295	0.014591	0.015889	0.015889	0.0139976	0.0196913	0.0194831	0.0181086	0.0151932
		0.33	0.014619	0.0159257	0.0159257	0.0140022	0.0197042	0.0195095	0.0181139	0.0152231
		0.3305	0.0146469	0.0159627	0.0159627	0.0140065	0.0197168	0.0195357	0.0181191	0.0152529
		0.331	0.0146747	0.016	0.016	0.0140105	0.0197292	0.0195616	0.0181242	0.0152828
		0.3315	0.0147025	0.0160374	0.0160374	0.0140143	0.0197414	0.0195873	0.0181293	0.0153126
		0.332	0.0147301	0.016075	0.016075	0.0140179	0.0197535	0.0196127	0.0181344	0.0153425
		0.3325	0.0147577	0.0161128	0.0161128	0.0140213	0.0197653	0.0196379	0.0181395	0.0153724
		0.333	0.0147851	0.0161507	0.0161507	0.0140245	0.019777	0.0196628	0.0181446	0.0154022
		0.3335	0.0148124	0.0161888	0.0161888	0.0140274	0.0197885	0.0196875	0.0181496	0.0154321
		0.334	0.0148395	0.016227	0.016227	0.0140302	0.0197998	0.0197119	0.0181547	0.0154621
		0.3345	0.0148664	0.0162653	0.0162653	0.0140328	0.019811	0.0197361	0.0181598	0.015492
		0.335	0.0148931	0.0163038	0.0163038	0.0140352	0.0198221	0.0197601	0.0181649	0.0155219
		0.3355	0.0149197	0.0163423	0.0163423	0.0140374	0.019833	0.0197837	0.01817	0.0155519
		0.336	0.014946	0.0163808	0.0163808	0.0140395	0.0198439	0.0198072	0.0181751	0.0155818
		0.3365	0.0149721	0.0164195	0.0164195	0.0140414	0.0198546	0.0198304	0.0181803	0.0156118
		0.337	0.0149979	0.0164581	0.0164581	0.0140431	0.0198652	0.0198533	0.0181855	0.0156417
		0.3375	0.0150235	0.0164968	0.0164968	0.0140447	0.0198757	0.0198761	0.0181907	0.0156717
		0.338	0.0150488	0.0165354	0.0165354	0.0140461	0.0198861	0.0198985	0.0181961	0.0157017
		0.3385	0.0150738	0.0165741	0.0165741	0.0140475	0.0198965	0.0199208	0.0182014	0.0157316
		0.339	0.0150985	0.0166127	0.0166127	0.0140486	0.0199067	0.0199427	0.0182069	0.0157615
		0.3395	0.015123	0.0166512	0.0166512	0.0140497	0.019917	0.0199645	0.0182124	0.0157915
		0.34	0.015147	0.0166897	0.0166897	0.0140506	0.0199272	0.019986	0.0182179	0.0158213
		0.3405	0.0151708	0.0167281	0.0167281	0.0140515	0.0199374	0.0200073	0.0182236	0.0158512
		0.341	0.0151942	0.0167664	0.0167664	0.0140522	0.0199475	0.0200284	0.0182293	0.015881
		0.3415	0.0152173	0.0168046	0.0168046	0.0140528	0.0199577	0.0200492	0.0182351	0.0159107
		0.342	0.01524	0.0168426	0.0168426	0.0140534	0.0199678	0.0200698	0.018241	0.0159404
		0.3425	0.0152623	0.0168805	0.0168805	0.0140538	0.019978	0.0200902	0.018247	0.01597
		0.343	0.0152843	0.0169183	0.0169183	0.0140542	0.0199881	0.0201104	0.0182531	0.0159996
		0.3435	0.0153058	0.0169558	0.0169558	0.0140545	0.0199983	0.0201303	0.0182593	0.016029
		0.344	0.015327	0.0169932	0.0169932	0.0140548	0.0200086	0.0201501	0.0182657	0.0160583
		0.3445	0.0153478	0.0170304	0.0170304	0.014055	0.0200189	0.0201696	0.0182721	0.0160876
		0.345	0.0153682	0.0170673	0.0170673	0.0140551	0.0200293	0.0201889	0.0182786	0.0161167
		0.3455	0.0153883	0.0171041	0.0171041	0.0140552	0.0200397	0.020208	0.0182852	0.0161457
		0.346	0.0154079	0.0171405	0.0171405	0.0140552	0.0200503	0.0202268	0.018292	0.0161745
		0.3465	0.0154271	0.0171768	0.0171768	0.0140552	0.0200609	0.0202455	0.0182989	0.0162032
		0.347	0.0154459	0.0172127	0.0172127	0.0140552	0.0200717	0.0202639	0.0183059	0.0162318
		0.3475	0.0154644	0.0172485	0.0172485	0.0140552	0.0200825	0.0202822	0.018313	0.0162602
		0.348	0.0154824	0.0172839	0.0172839	0.0140551	0.0200935	0.0203002	0.0183202	0.0162884
		0.3485	0.0155	0.017319	0.017319	0.014055	0.0201046	0.020318	0.0183276	0.0163164
		0.349	0.0155172	0.0173539	0.0173539	0.014055	0.0201159	0.0203356	0.018335	0.0163442
		0.3495	0.015534	0.0173884	0.0173884	0.0140549	0.0201274	0.020353	0.0183426	0.0163719
		0.35	0.0155504	0.0174227	0.0174227	0.0140548	0.020139	0.0203702	0.0183504	0.0163993
		0.3505	0.0155665	0.0174566	0.0174566	0.0140547	0.0201508	0.0203872	0.0183582	0.0164266
		0.351	0.0155821	0.0174902	0.0174902	0.0140546	0.0201628	0.0204039	0.0183662	0.0164536
		0.3515	0.0155973	0.0175235	0.0175235	0.0140546	0.0201749	0.0204205	0.0183742	0.0164804
		0.352	0.0156122	0.0175565	0.0175565	0.0140546	0.0201873	0.0204368	0.0183824	0.016507
		0.3525	0.0156267	0.0175892	0.0175892	0.0140546	0.0202	0.0204529	0.0183907	0.0165333
		0.353	0.0156408	0.0176215	0.0176215	0.0140546	0.0202128	0.0204687	0.0183992	0.0165594
		0.3535	0.0156545	0.0176535	0.0176535	0.0140547	0.0202259	0.0204844	0.0184077	0.0165853
		0.354	0.0156678	0.0176852	0.0176852	0.0140548	0.0202392	0.0204998	0.0184163	0.016611
		0.3545	0.0156808	0.0177166	0.0177166	0.014055	0.0202528	0.0205149	0.0184251	0.0166364
		0.355	0.0156935	0.0177476	0.0177476	0.0140553	0.0202666	0.0205298	0.0184339	0.0166615
		0.3555	0.0157057	0.0177783	0.0177783	0.0140556	0.0202807	0.0205445	0.0184428	0.0166865
		0.356	0.0157177	0.0178086	0.0178086	0.0140559	0.0202951	0.020559	0.0184518	0.0167112
		0.3565	0.0157293	0.0178386	0.0178386	0.0140563	0.0203098	0.0205732	0.0184609	0.0167356
		0.357	0.0157406	0.0178683	0.0178683	0.0140568	0.0203247	0.0205872	0.0184701	0.0167599
		0.3575	0.0157515	0.0178977	0.0178977	0.0140574	0.02034	0.020601	0.0184794	0.0167838
		0.358	0.0157621	0.0179267	0.0179267	0.0140581	0.0203556	0.0206145	0.0184887	0.0168076
		0.3585	0.0157724	0.0179554	0.0179554	0.0140588	0.0203715	0.0206278	0.0184981	0.0168311
		0.359	0.0157825	0.0179837	0.0179837	0.0140597	0.0203877	0.0206408	0.0185075	0.0168543
		0.3595	0.0157922	0.0180117	0.0180117	0.0140606	0.0204042	0.0206537	0.018517	0.0168773
		0.36	0.0158016	0.0180394	0.0180394	0.0140617	0.020421	0.0206663	0.0185265	0.0169001
		0.3605	0.0158108	0.0180668	0.0180668	0.0140628	0.0204382	0.0206787	0.0185361	0.0169227
		0.361	0.0158197	0.0180938	0.0180938	0.0140641	0.0204558	0.0206908	0.0185457	0.016945
		0.3615	0.0158283	0.0181205	0.0181205	0.0140654	0.0204736	0.0207028	0.0185553	0.0169671
		0.362	0.0158367	0.0181469	0.0181469	0.0140669	0.0204919	0.0207145	0.018565	0.0169889
		0.3625	0.0158448	0.0181729	0.0181729	0.0140685	0.0205104	0.0207261	0.0185747	0.0170105
		0.363	0.0158528	0.0181986	0.0181986	0.0140703	0.0205293	0.0207374	0.0185844	0.0170319
		0.3635	0.0158604	0.018224	0.018224	0.0140721	0.0205486	0.0207486	0.0185942	0.0170531
		0.364	0.0158679	0.018249	0.018249	0.0140741	0.0205683	0.0207595	0.018604	0.017074
		0.3645	0.0158752	0.0182737	0.0182737	0.0140762	0.0205882	0.0207703	0.0186137	0.0170947
		0.365	0.0158823	0.0182981	0.0182981	0.0140785	0.0206086	0.0207809	0.0186236	0.0171152
		0.3655	0.0158892	0.0183222	0.0183222	0.0140809	0.0206293	0.0207913	0.0186334	0.0171355
		0.366	0.0158959	0.0183459	0.0183459	0.0140835	0.0206503	0.0208015	0.0186433	0.0171555
		0.3665	0.0159025	0.0183693	0.0183693	0.0140862	0.0206718	0.0208116	0.0186531	0.0171753
		0.367	0.0159089	0.0183923	0.0183923	0.0140891	0.0206935	0.0208215	0.0186631	0.0171949
		0.3675	0.0159152	0.018415	0.018415	0.0140921	0.0207156	0.0208313	0.018673	0.0172143
		0.368	0.0159213	0.0184373	0.0184373	0.0140953	0.0207381	0.0208409	0.018683	0.0172335
		0.3685	0.0159273	0.0184593	0.0184593	0.0140987	0.0207609	0.0208504	0.0186929	0.0172524
		0.369	0.0159332	0.018481	0.018481	0.0141022	0.0207841	0.0208598	0.018703	0.0172711
		0.3695	0.015939	0.0185023	0.0185023	0.0141059	0.0208077	0.020869	0.018713	0.0172897
		0.37	0.0159448	0.0185233	0.0185233	0.0141098	0.0208316	0.0208782	0.0187231	0.0173079
		0.3705	0.0159504	0.0185439	0.0185439	0.0141138	0.0208558	0.0208872	0.0187333	0.017326
		0.371	0.015956	0.0185642	0.0185642	0.014118	0.0208804	0.0208962	0.0187435	0.0173439
		0.3715	0.0159615	0.0185842	0.0185842	0.0141224	0.0209054	0.020905	0.0187537	0.0173615
		0.372	0.015967	0.0186038	0.0186038	0.014127	0.0209307	0.0209138	0.018764	0.0173789
		0.3725	0.0159724	0.0186231	0.0186231	0.0141318	0.0209564	0.0209224	0.0187743	0.017396
		0.373	0.0159779	0.018642	0.018642	0.0141367	0.0209824	0.0209311	0.0187847	0.017413
		0.3735	0.0159833	0.0186606	0.0186606	0.0141419	0.0210088	0.0209396	0.0187952	0.0174297
		0.374	0.0159887	0.0186789	0.0186789	0.0141472	0.0210356	0.0209481	0.0188057	0.0174462
		0.3745	0.0159941	0.0186969	0.0186969	0.0141528	0.0210627	0.0209566	0.0188163	0.0174624
		0.375	0.0159996	0.0187145	0.0187145	0.0141585	0.0210902	0.0209651	0.018827	0.0174784
		0.3755	0.016005	0.0187319	0.0187319	0.0141644	0.0211181	0.0209735	0.0188378	0.0174941
		0.376	0.0160106	0.0187489	0.0187489	0.0141706	0.0211464	0.0209819	0.0188487	0.0175096
		0.3765	0.0160162	0.0187656	0.0187656	0.0141769	0.021175	0.0209903	0.0188597	0.0175248
		0.377	0.0160218	0.018782	0.018782	0.0141834	0.021204	0.0209986	0.0188707	0.0175398
		0.3775	0.0160275	0.0187982	0.0187982	0.0141902	0.0212333	0.021007	0.0188819	0.0175545
		0.378	0.0160333	0.018814	0.018814	0.0141971	0.0212631	0.0210155	0.0188932	0.0175689
		0.3785	0.0160393	0.0188296	0.0188296	0.0142042	0.0212932	0.0210239	0.0189047	0.0175831
		0.379	0.0160453	0.0188449	0.0188449	0.0142116	0.0213236	0.0210324	0.0189162	0.017597
		0.3795	0.0160515	0.0188599	0.0188599	0.0142191	0.0213545	0.0210409	0.0189279	0.0176105
		0.38	0.0160577	0.0188747	0.0188747	0.0142268	0.0213857	0.0210495	0.0189398	0.0176238
		0.3805	0.0160642	0.0188892	0.0188892	0.0142348	0.0214174	0.0210581	0.0189517	0.0176369
		0.381	0.0160708	0.0189034	0.0189034	0.0142429	0.0214493	0.0210668	0.0189639	0.0176496
		0.3815	0.0160775	0.0189174	0.0189174	0.0142513	0.0214817	0.0210756	0.0189762	0.017662
		0.382	0.0160845	0.0189312	0.0189312	0.0142598	0.0215145	0.0210844	0.0189887	0.0176742
		0.3825	0.0160916	0.0189448	0.0189448	0.0142685	0.0215476	0.0210934	0.0190013	0.017686
		0.383	0.0160989	0.0189581	0.0189581	0.0142775	0.0215811	0.0211024	0.0190141	0.0176976
		0.3835	0.0161064	0.0189712	0.0189712	0.0142866	0.0216151	0.0211115	0.0190272	0.0177089
		0.384	0.0161142	0.0189842	0.0189842	0.0142959	0.0216494	0.0211208	0.0190404	0.0177199
		0.3845	0.0161221	0.0189969	0.0189969	0.0143055	0.0216841	0.0211302	0.0190538	0.0177306
		0.385	0.0161304	0.0190094	0.0190094	0.0143152	0.0217193	0.0211397	0.0190674	0.017741
		0.3855	0.0161388	0.0190218	0.0190218	0.0143251	0.0217548	0.0211494	0.0190813	0.0177511
		0.386	0.0161476	0.0190339	0.0190339	0.0143351	0.0217908	0.0211592	0.0190954	0.0177609
		0.3865	0.0161566	0.0190459	0.0190459	0.0143454	0.0218272	0.0211692	0.0191097	0.0177704
		0.387	0.0161658	0.0190578	0.0190578	0.0143558	0.021864	0.0211793	0.0191242	0.0177797
		0.3875	0.0161754	0.0190694	0.0190694	0.0143664	0.0219013	0.0211896	0.019139	0.0177886
		0.388	0.0161853	0.019081	0.019081	0.0143772	0.021939	0.0212	0.019154	0.0177973
		0.3885	0.0161954	0.0190924	0.0190924	0.0143881	0.0219772	0.0212106	0.0191693	0.0178057
		0.389	0.0162059	0.0191036	0.0191036	0.0143992	0.0220159	0.0212215	0.0191849	0.0178139
		0.3895	0.0162167	0.0191148	0.0191148	0.0144104	0.022055	0.0212325	0.0192007	0.0178217
		0.39	0.0162279	0.0191258	0.0191258	0.0144218	0.0220946	0.0212437	0.0192168	0.0178293
		0.3905	0.0162394	0.0191367	0.0191367	0.0144333	0.0221347	0.0212551	0.0192332	0.0178366
		0.391	0.0162512	0.0191475	0.0191475	0.0144449	0.0221752	0.0212667	0.0192499	0.0178437
		0.3915	0.0162634	0.0191582	0.0191582	0.0144567	0.0222163	0.0212786	0.0192668	0.0178505
		0.392	0.016276	0.0191688	0.0191688	0.0144685	0.0222578	0.0212906	0.019284	0.017857
		0.3925	0.0162889	0.0191793	0.0191793	0.0144805	0.0222999	0.0213029	0.0193016	0.0178633
		0.393	0.0163023	0.0191897	0.0191897	0.0144926	0.0223425	0.0213154	0.0193194	0.0178693
		0.3935	0.016316	0.0192	0.0192	0.0145048	0.0223856	0.0213282	0.0193376	0.0178751
		0.394	0.0163301	0.0192103	0.0192103	0.0145171	0.0224292	0.0213411	0.019356	0.0178807
		0.3945	0.0163446	0.0192205	0.0192205	0.0145295	0.0224734	0.0213544	0.0193748	0.017886
		0.395	0.0163595	0.0192307	0.0192307	0.0145419	0.0225181	0.0213678	0.0193939	0.0178911
		0.3955	0.0163748	0.0192408	0.0192408	0.0145545	0.0225633	0.0213815	0.0194133	0.0178959
		0.396	0.0163905	0.0192508	0.0192508	0.0145671	0.0226091	0.0213955	0.019433	0.0179006
		0.3965	0.0164067	0.0192608	0.0192608	0.0145798	0.0226554	0.0214097	0.0194531	0.017905
		0.397	0.0164233	0.0192708	0.0192708	0.0145926	0.0227022	0.0214241	0.0194735	0.0179092
		0.3975	0.0164403	0.0192807	0.0192807	0.0146054	0.0227497	0.0214388	0.0194942	0.0179131
		0.398	0.0164578	0.0192906	0.0192906	0.0146183	0.0227976	0.0214538	0.0195152	0.0179169
		0.3985	0.0164757	0.0193004	0.0193004	0.0146313	0.0228461	0.021469	0.0195366	0.0179205
		0.399	0.016494	0.0193102	0.0193102	0.0146444	0.0228952	0.0214845	0.0195582	0.0179239
		0.3995	0.0165128	0.01932	0.01932	0.0146576	0.0229448	0.0215002	0.0195802	0.0179271
		0.4	0.016532	0.0193298	0.0193298	0.0146708	0.022995	0.0215161	0.0196026	0.0179301
		0.4005	0.0165517	0.0193396	0.0193396	0.0146841	0.0230457	0.0215324	0.0196252	0.017933
		0.401	0.0165718	0.0193493	0.0193493	0.0146974	0.023097	0.0215488	0.0196482	0.0179356
		0.4015	0.0165924	0.019359	0.019359	0.0147109	0.0231488	0.0215655	0.0196715	0.0179381
		0.402	0.0166134	0.0193687	0.0193687	0.0147244	0.0232012	0.0215825	0.019695	0.0179405
		0.4025	0.0166348	0.0193784	0.0193784	0.014738	0.0232541	0.0215997	0.0197189	0.0179427
		0.403	0.0166568	0.0193881	0.0193881	0.0147516	0.0233076	0.0216171	0.0197431	0.0179447
		0.4035	0.0166791	0.0193978	0.0193978	0.0147654	0.0233616	0.0216348	0.0197676	0.0179466
		0.404	0.0167019	0.0194074	0.0194074	0.0147792	0.0234162	0.0216527	0.0197924	0.0179483
		0.4045	0.0167251	0.019417	0.019417	0.0147932	0.0234713	0.0216708	0.0198175	0.01795
		0.405	0.0167488	0.0194267	0.0194267	0.0148072	0.023527	0.0216891	0.0198428	0.0179515
		0.4055	0.0167729	0.0194363	0.0194363	0.0148213	0.0235832	0.0217076	0.0198684	0.0179528
		0.406	0.0167974	0.0194459	0.0194459	0.0148355	0.0236399	0.0217263	0.0198942	0.0179541
		0.4065	0.0168223	0.0194554	0.0194554	0.0148498	0.0236972	0.0217453	0.0199203	0.0179552
		0.407	0.0168477	0.019465	0.019465	0.0148643	0.023755	0.0217643	0.0199466	0.0179563
		0.4075	0.0168734	0.0194745	0.0194745	0.0148788	0.0238134	0.0217836	0.0199732	0.0179572
		0.408	0.0168996	0.019484	0.019484	0.0148934	0.0238722	0.021803	0.0199999	0.0179581
		0.4085	0.0169261	0.0194934	0.0194934	0.0149082	0.0239316	0.0218226	0.0200269	0.0179589
		0.409	0.016953	0.0195028	0.0195028	0.0149231	0.0239915	0.0218423	0.0200541	0.0179596
		0.4095	0.0169803	0.0195122	0.0195122	0.0149381	0.0240519	0.0218621	0.0200814	0.0179602
		0.41	0.0170079	0.0195215	0.0195215	0.0149532	0.0241128	0.0218821	0.0201089	0.0179607
		0.4105	0.0170359	0.0195308	0.0195308	0.0149685	0.0241741	0.0219021	0.0201366	0.0179612
		0.411	0.0170642	0.01954	0.01954	0.0149839	0.024236	0.0219223	0.0201645	0.0179617
		0.4115	0.0170928	0.0195491	0.0195491	0.0149994	0.0242982	0.0219425	0.0201925	0.0179621
		0.412	0.0171218	0.0195582	0.0195582	0.0150151	0.024361	0.0219629	0.0202206	0.0179624
		0.4125	0.0171511	0.0195672	0.0195672	0.015031	0.0244242	0.0219833	0.0202489	0.0179628
		0.413	0.0171807	0.0195761	0.0195761	0.015047	0.0244877	0.0220037	0.0202773	0.0179631
		0.4135	0.0172105	0.019585	0.019585	0.0150632	0.0245517	0.0220242	0.0203057	0.0179634
		0.414	0.0172407	0.0195938	0.0195938	0.0150795	0.0246161	0.0220448	0.0203343	0.0179636
		0.4145	0.0172711	0.0196025	0.0196025	0.015096	0.0246809	0.0220653	0.020363	0.0179639
		0.415	0.0173018	0.0196111	0.0196111	0.0151127	0.024746	0.0220859	0.0203917	0.0179642
		0.4155	0.0173327	0.0196197	0.0196197	0.0151296	0.0248115	0.0221066	0.0204205	0.0179644
		0.416	0.0173639	0.0196282	0.0196282	0.0151466	0.0248773	0.0221272	0.0204494	0.0179647
		0.4165	0.0173953	0.0196366	0.0196366	0.0151638	0.0249434	0.0221478	0.0204783	0.017965
		0.417	0.0174269	0.0196449	0.0196449	0.0151813	0.0250099	0.0221684	0.0205072	0.0179653
		0.4175	0.0174588	0.0196531	0.0196531	0.0151989	0.0250766	0.0221889	0.0205361	0.0179657
		0.418	0.0174908	0.0196613	0.0196613	0.0152167	0.0251435	0.0222094	0.020565	0.0179661
		0.4185	0.017523	0.0196693	0.0196693	0.0152347	0.0252107	0.0222299	0.0205939	0.0179666
		0.419	0.0175554	0.0196774	0.0196774	0.0152529	0.0252781	0.0222503	0.0206227	0.0179671
		0.4195	0.0175879	0.0196853	0.0196853	0.0152714	0.0253457	0.0222707	0.0206515	0.0179676
		0.42	0.0176206	0.0196932	0.0196932	0.01529	0.0254135	0.0222909	0.0206803	0.0179683
		0.4205	0.0176534	0.019701	0.019701	0.0153089	0.0254814	0.0223111	0.0207089	0.017969
		0.421	0.0176863	0.0197087	0.0197087	0.0153279	0.0255494	0.0223312	0.0207375	0.0179698
		0.4215	0.0177193	0.0197164	0.0197164	0.0153472	0.0256175	0.0223512	0.0207659	0.0179707
		0.422	0.0177524	0.019724	0.019724	0.0153667	0.0256856	0.022371	0.0207943	0.0179717
		0.4225	0.0177856	0.0197316	0.0197316	0.0153865	0.0257538	0.0223908	0.0208225	0.0179728
		0.423	0.0178188	0.0197391	0.0197391	0.0154064	0.025822	0.0224104	0.0208506	0.017974
		0.4235	0.0178521	0.0197466	0.0197466	0.0154266	0.0258902	0.0224298	0.0208785	0.0179753
		0.424	0.0178855	0.019754	0.019754	0.0154469	0.0259583	0.0224492	0.0209062	0.0179767
		0.4245	0.0179189	0.0197614	0.0197614	0.0154676	0.0260263	0.0224684	0.0209338	0.0179783
		0.425	0.0179523	0.0197688	0.0197688	0.0154884	0.0260942	0.0224874	0.0209611	0.01798
		0.4255	0.0179857	0.0197761	0.0197761	0.0155094	0.026162	0.0225063	0.0209883	0.0179819
		0.426	0.0180192	0.0197835	0.0197835	0.0155307	0.0262296	0.0225251	0.0210152	0.0179839
		0.4265	0.0180526	0.0197908	0.0197908	0.0155521	0.026297	0.0225437	0.0210419	0.0179861
		0.427	0.018086	0.0197981	0.0197981	0.0155738	0.0263641	0.0225621	0.0210684	0.0179885
		0.4275	0.0181194	0.0198054	0.0198054	0.0155957	0.0264311	0.0225804	0.0210946	0.017991
		0.428	0.0181527	0.0198127	0.0198127	0.0156178	0.0264977	0.0225986	0.0211205	0.0179938
		0.4285	0.018186	0.01982	0.01982	0.0156401	0.026564	0.0226165	0.0211462	0.0179967
		0.429	0.0182192	0.0198274	0.0198274	0.0156626	0.02663	0.0226343	0.0211716	0.0179998
		0.4295	0.0182524	0.0198347	0.0198347	0.0156853	0.0266956	0.022652	0.0211967	0.0180031
		0.43	0.0182855	0.0198421	0.0198421	0.0157081	0.0267608	0.0226695	0.0212216	0.0180067
		0.4305	0.0183185	0.0198496	0.0198496	0.0157312	0.0268256	0.0226868	0.0212461	0.0180104
		0.431	0.0183513	0.0198571	0.0198571	0.0157544	0.0268901	0.022704	0.0212703	0.0180144
		0.4315	0.0183841	0.0198646	0.0198646	0.0157777	0.026954	0.022721	0.0212943	0.0180186
		0.432	0.0184167	0.0198722	0.0198722	0.0158012	0.0270176	0.0227379	0.0213179	0.0180231
		0.4325	0.0184492	0.0198799	0.0198799	0.0158249	0.0270806	0.0227546	0.0213412	0.0180278
		0.433	0.0184815	0.0198877	0.0198877	0.0158487	0.0271432	0.0227711	0.0213642	0.0180328
		0.4335	0.0185136	0.0198955	0.0198955	0.0158725	0.0272053	0.0227875	0.0213869	0.0180381
		0.434	0.0185456	0.0199035	0.0199035	0.0158965	0.0272668	0.0228038	0.0214093	0.0180436
		0.4345	0.0185774	0.0199115	0.0199115	0.0159206	0.0273279	0.0228199	0.0214313	0.0180494
		0.435	0.018609	0.0199197	0.0199197	0.0159448	0.0273884	0.0228359	0.0214531	0.0180555
		0.4355	0.0186404	0.019928	0.019928	0.015969	0.0274483	0.0228518	0.0214745	0.0180619
		0.436	0.0186716	0.0199364	0.0199364	0.0159933	0.0275077	0.0228675	0.0214957	0.0180686
		0.4365	0.0187025	0.0199449	0.0199449	0.0160177	0.0275665	0.0228831	0.0215165	0.0180756
		0.437	0.0187332	0.0199536	0.0199536	0.016042	0.0276248	0.0228985	0.021537	0.0180829
		0.4375	0.0187637	0.0199625	0.0199625	0.0160663	0.0276824	0.0229139	0.0215572	0.0180906
		0.438	0.018794	0.0199715	0.0199715	0.0160907	0.0277395	0.0229291	0.0215772	0.0180985
		0.4385	0.018824	0.0199807	0.0199807	0.016115	0.027796	0.0229442	0.0215968	0.0181068
		0.439	0.0188537	0.01999	0.01999	0.0161392	0.0278519	0.0229592	0.0216162	0.0181155
		0.4395	0.0188831	0.0199996	0.0199996	0.0161635	0.0279071	0.0229741	0.0216352	0.0181245
		0.44	0.0189123	0.0200093	0.0200093	0.0161876	0.0279617	0.0229889	0.021654	0.0181339
		0.4405	0.0189412	0.0200193	0.0200193	0.0162117	0.0280157	0.0230036	0.0216726	0.0181436
		0.441	0.0189699	0.0200295	0.0200295	0.0162357	0.028069	0.0230182	0.0216908	0.0181537
		0.4415	0.0189982	0.0200399	0.0200399	0.0162595	0.0281217	0.0230327	0.0217088	0.0181642
		0.442	0.0190262	0.0200506	0.0200506	0.0162833	0.0281738	0.0230472	0.0217266	0.018175
		0.4425	0.019054	0.0200614	0.0200614	0.016307	0.0282251	0.0230615	0.0217441	0.0181863
		0.443	0.0190814	0.0200726	0.0200726	0.0163305	0.0282758	0.0230758	0.0217613	0.0181979
		0.4435	0.0191085	0.020084	0.020084	0.016354	0.0283259	0.02309	0.0217784	0.0182099
		0.444	0.0191352	0.0200957	0.0200957	0.0163772	0.0283752	0.0231041	0.0217952	0.0182224
		0.4445	0.0191617	0.0201076	0.0201076	0.0164004	0.0284239	0.0231182	0.0218118	0.0182352
		0.445	0.0191878	0.0201199	0.0201199	0.0164234	0.0284719	0.0231322	0.0218282	0.0182485
		0.4455	0.0192135	0.0201324	0.0201324	0.0164462	0.0285192	0.0231462	0.0218444	0.0182621
		0.446	0.019239	0.0201452	0.0201452	0.0164689	0.0285658	0.0231601	0.0218604	0.0182762
		0.4465	0.0192641	0.0201584	0.0201584	0.0164914	0.0286117	0.0231739	0.0218763	0.0182907
		0.447	0.0192888	0.0201719	0.0201719	0.0165137	0.028657	0.0231877	0.0218919	0.0183057
		0.4475	0.0193132	0.0201857	0.0201857	0.0165359	0.0287015	0.0232015	0.0219074	0.0183211
		0.448	0.0193372	0.0201998	0.0201998	0.016558	0.0287453	0.0232152	0.0219228	0.0183369
		0.4485	0.0193609	0.0202143	0.0202143	0.0165798	0.0287885	0.0232289	0.021938	0.0183532
		0.449	0.0193842	0.0202291	0.0202291	0.0166015	0.0288309	0.0232425	0.021953	0.0183699
		0.4495	0.0194072	0.0202443	0.0202443	0.016623	0.0288727	0.0232561	0.021968	0.018387
		0.45	0.0194299	0.0202598	0.0202598	0.0166443	0.0289138	0.0232697	0.0219828	0.0184046
		0.4505	0.0194522	0.0202758	0.0202758	0.0166655	0.0289541	0.0232833	0.0219975	0.0184226
		0.451	0.0194742	0.0202921	0.0202921	0.0166865	0.0289938	0.0232968	0.0220121	0.0184411
		0.4515	0.0194958	0.0203087	0.0203087	0.0167073	0.0290328	0.0233103	0.0220266	0.01846
		0.452	0.0195172	0.0203258	0.0203258	0.016728	0.0290711	0.0233238	0.0220411	0.0184794
		0.4525	0.0195381	0.0203433	0.0203433	0.0167485	0.0291087	0.0233372	0.0220555	0.0184993
		0.453	0.0195588	0.0203611	0.0203611	0.0167688	0.0291456	0.0233506	0.0220698	0.0185195
		0.4535	0.0195792	0.0203794	0.0203794	0.0167889	0.0291818	0.023364	0.0220841	0.0185403
		0.454	0.0195992	0.0203981	0.0203981	0.0168089	0.0292173	0.0233774	0.0220983	0.0185614
		0.4545	0.019619	0.0204172	0.0204172	0.0168287	0.0292522	0.0233907	0.0221125	0.0185831
		0.455	0.0196385	0.0204367	0.0204367	0.0168484	0.0292863	0.023404	0.0221266	0.0186051
		0.4555	0.0196576	0.0204566	0.0204566	0.0168679	0.0293198	0.0234173	0.0221408	0.0186276
		0.456	0.0196765	0.0204769	0.0204769	0.0168873	0.0293526	0.0234305	0.0221549	0.0186505
		0.4565	0.0196952	0.0204977	0.0204977	0.0169065	0.0293847	0.0234438	0.0221691	0.0186739
		0.457	0.0197136	0.0205189	0.0205189	0.0169255	0.0294161	0.0234569	0.0221832	0.0186977
		0.4575	0.0197317	0.0205405	0.0205405	0.0169444	0.0294468	0.0234701	0.0221974	0.0187219
		0.458	0.0197495	0.0205626	0.0205626	0.0169632	0.0294768	0.0234832	0.0222116	0.0187465
		0.4585	0.0197672	0.0205851	0.0205851	0.0169818	0.0295062	0.0234962	0.0222259	0.0187715
		0.459	0.0197846	0.020608	0.020608	0.0170003	0.0295348	0.0235093	0.0222401	0.0187969
		0.4595	0.0198018	0.0206313	0.0206313	0.0170187	0.0295628	0.0235222	0.0222545	0.0188227
		0.46	0.0198188	0.0206551	0.0206551	0.0170369	0.0295902	0.0235351	0.0222689	0.0188489
		0.4605	0.0198356	0.0206793	0.0206793	0.017055	0.0296169	0.0235479	0.0222833	0.0188754
		0.461	0.0198522	0.0207039	0.0207039	0.017073	0.0296429	0.0235606	0.0222978	0.0189023
		0.4615	0.0198687	0.020729	0.020729	0.0170908	0.0296683	0.0235733	0.0223124	0.0189295
		0.462	0.0198849	0.0207544	0.0207544	0.0171086	0.029693	0.0235859	0.0223271	0.0189571
		0.4625	0.0199011	0.0207803	0.0207803	0.0171262	0.0297171	0.0235984	0.0223419	0.018985
		0.463	0.0199171	0.0208066	0.0208066	0.0171437	0.0297406	0.0236107	0.0223568	0.0190132
		0.4635	0.0199329	0.0208332	0.0208332	0.0171611	0.0297635	0.023623	0.0223717	0.0190417
		0.464	0.0199486	0.0208603	0.0208603	0.0171784	0.0297857	0.0236352	0.0223868	0.0190704
		0.4645	0.0199643	0.0208878	0.0208878	0.0171956	0.0298073	0.0236472	0.022402	0.0190994
		0.465	0.0199798	0.0209156	0.0209156	0.0172127	0.0298284	0.0236591	0.0224173	0.0191287
		0.4655	0.0199952	0.0209438	0.0209438	0.0172296	0.0298488	0.0236709	0.0224327	0.0191581
		0.466	0.0200106	0.0209724	0.0209724	0.0172465	0.0298687	0.0236825	0.0224483	0.0191878
		0.4665	0.0200259	0.0210013	0.0210013	0.0172633	0.029888	0.023694	0.0224639	0.0192177
		0.467	0.0200411	0.0210305	0.0210305	0.01728	0.0299067	0.0237054	0.0224797	0.0192477
		0.4675	0.0200564	0.0210601	0.0210601	0.0172966	0.0299249	0.0237166	0.0224956	0.0192778
		0.468	0.0200715	0.02109	0.02109	0.0173131	0.0299425	0.0237277	0.0225117	0.0193081
		0.4685	0.0200867	0.0211201	0.0211201	0.0173295	0.0299596	0.0237386	0.0225278	0.0193385
		0.469	0.0201018	0.0211506	0.0211506	0.0173458	0.0299761	0.0237493	0.0225441	0.019369
		0.4695	0.020117	0.0211813	0.0211813	0.0173621	0.0299921	0.0237599	0.0225606	0.0193995
		0.47	0.0201321	0.0212122	0.0212122	0.0173782	0.0300077	0.0237704	0.0225772	0.0194301
		0.4705	0.0201473	0.0212434	0.0212434	0.0173942	0.0300227	0.0237807	0.0225939	0.0194608
		0.471	0.0201625	0.0212748	0.0212748	0.0174102	0.0300372	0.0237908	0.0226107	0.0194914
		0.4715	0.0201778	0.0213064	0.0213064	0.017426	0.0300512	0.0238007	0.0226276	0.0195221
		0.472	0.0201931	0.0213381	0.0213381	0.0174418	0.0300648	0.0238105	0.0226447	0.0195527
		0.4725	0.0202085	0.02137	0.02137	0.0174574	0.0300779	0.0238201	0.0226619	0.0195833
		0.473	0.0202239	0.0214021	0.0214021	0.0174729	0.0300905	0.0238295	0.0226792	0.0196139
		0.4735	0.0202395	0.0214343	0.0214343	0.0174884	0.0301027	0.0238388	0.0226967	0.0196444
		0.474	0.0202551	0.0214665	0.0214665	0.0175037	0.0301145	0.0238479	0.0227142	0.0196749
		0.4745	0.0202708	0.0214989	0.0214989	0.0175189	0.0301258	0.0238568	0.0227318	0.0197052
		0.475	0.0202867	0.0215313	0.0215313	0.017534	0.0301367	0.0238655	0.0227496	0.0197355
		0.4755	0.0203027	0.0215638	0.0215638	0.0175489	0.0301472	0.0238741	0.0227674	0.0197656
		0.476	0.0203188	0.0215963	0.0215963	0.0175638	0.0301572	0.0238825	0.0227853	0.0197956
		0.4765	0.020335	0.0216288	0.0216288	0.0175785	0.0301669	0.0238907	0.0228032	0.0198255
		0.477	0.0203514	0.0216613	0.0216613	0.017593	0.0301762	0.0238988	0.0228212	0.0198552
		0.4775	0.0203679	0.0216937	0.0216937	0.0176074	0.0301851	0.0239066	0.0228393	0.0198848
		0.478	0.0203846	0.0217261	0.0217261	0.0176216	0.0301936	0.0239143	0.0228574	0.0199142
		0.4785	0.0204015	0.0217584	0.0217584	0.0176357	0.0302017	0.0239219	0.0228756	0.0199434
		0.479	0.0204185	0.0217906	0.0217906	0.0176496	0.0302095	0.0239292	0.0228937	0.0199723
		0.4795	0.0204357	0.0218226	0.0218226	0.0176633	0.0302169	0.0239364	0.0229119	0.0200011
		0.48	0.0204531	0.0218545	0.0218545	0.0176768	0.030224	0.0239434	0.0229301	0.0200297
		0.4805	0.0204707	0.0218863	0.0218863	0.0176902	0.0302307	0.0239503	0.0229482	0.020058
		0.481	0.0204885	0.0219178	0.0219178	0.0177033	0.0302371	0.023957	0.0229664	0.0200861
		0.4815	0.0205064	0.0219492	0.0219492	0.0177162	0.0302432	0.0239635	0.0229845	0.0201139
		0.482	0.0205246	0.0219803	0.0219803	0.017729	0.030249	0.0239698	0.0230026	0.0201414
		0.4825	0.020543	0.0220111	0.0220111	0.0177415	0.0302544	0.023976	0.0230206	0.0201687
		0.483	0.0205616	0.0220417	0.0220417	0.0177538	0.0302595	0.023982	0.0230386	0.0201956
		0.4835	0.0205804	0.022072	0.022072	0.0177658	0.0302643	0.0239878	0.0230565	0.0202223
		0.484	0.0205995	0.022102	0.022102	0.0177777	0.0302688	0.0239935	0.0230743	0.0202486
		0.4845	0.0206187	0.0221317	0.0221317	0.0177893	0.030273	0.023999	0.023092	0.0202746
		0.485	0.0206381	0.0221611	0.0221611	0.0178006	0.0302769	0.0240043	0.0231097	0.0203003
		0.4855	0.0206578	0.0221901	0.0221901	0.0178117	0.0302806	0.0240095	0.0231272	0.0203256
		0.486	0.0206777	0.0222187	0.0222187	0.0178226	0.0302839	0.0240145	0.0231446	0.0203506
		0.4865	0.0206978	0.022247	0.022247	0.0178333	0.030287	0.0240194	0.0231619	0.0203752
		0.487	0.0207181	0.0222749	0.0222749	0.0178437	0.0302897	0.0240241	0.0231791	0.0203994
		0.4875	0.0207386	0.0223024	0.0223024	0.0178538	0.0302923	0.0240287	0.0231961	0.0204233
		0.488	0.0207593	0.0223294	0.0223294	0.0178637	0.0302945	0.024033	0.023213	0.0204468
		0.4885	0.0207802	0.0223561	0.0223561	0.0178733	0.0302964	0.0240373	0.0232297	0.0204699
		0.489	0.0208014	0.0223824	0.0223824	0.0178827	0.0302981	0.0240414	0.0232462	0.0204926
		0.4895	0.0208227	0.0224082	0.0224082	0.0178918	0.0302996	0.0240453	0.0232626	0.0205149
		0.49	0.0208442	0.0224336	0.0224336	0.0179006	0.0303007	0.024049	0.0232787	0.0205368
		0.4905	0.0208658	0.0224585	0.0224585	0.0179092	0.0303016	0.0240527	0.0232946	0.0205583
		0.491	0.0208877	0.022483	0.022483	0.0179175	0.0303022	0.0240561	0.0233103	0.0205794
		0.4915	0.0209097	0.022507	0.022507	0.0179255	0.0303026	0.0240594	0.0233258	0.0206001
		0.492	0.0209318	0.0225305	0.0225305	0.0179333	0.0303027	0.0240626	0.023341	0.0206205
		0.4925	0.0209541	0.0225536	0.0225536	0.0179408	0.0303026	0.0240656	0.023356	0.0206404
		0.493	0.0209765	0.0225762	0.0225762	0.017948	0.0303022	0.0240684	0.0233706	0.0206599
		0.4935	0.0209991	0.0225984	0.0225984	0.017955	0.0303015	0.0240711	0.023385	0.0206789
		0.494	0.0210217	0.02262	0.02262	0.0179616	0.0303005	0.0240737	0.0233991	0.0206976
		0.4945	0.0210444	0.0226412	0.0226412	0.017968	0.0302993	0.0240761	0.0234129	0.0207159
		0.495	0.0210672	0.0226619	0.0226619	0.0179741	0.0302979	0.0240783	0.0234264	0.0207338
		0.4955	0.0210901	0.022682	0.022682	0.0179799	0.0302961	0.0240804	0.0234395	0.0207512
		0.496	0.021113	0.0227017	0.0227017	0.0179854	0.0302941	0.0240824	0.0234522	0.0207683
		0.4965	0.0211359	0.0227209	0.0227209	0.0179907	0.0302919	0.0240842	0.0234646	0.020785
		0.497	0.0211588	0.0227397	0.0227397	0.0179957	0.0302893	0.0240858	0.0234766	0.0208012
		0.4975	0.0211818	0.0227579	0.0227579	0.0180003	0.0302865	0.0240873	0.0234882	0.0208171
		0.498	0.0212046	0.0227756	0.0227756	0.0180047	0.0302834	0.0240887	0.0234994	0.0208325
		0.4985	0.0212274	0.0227928	0.0227928	0.0180088	0.03028	0.0240899	0.0235101	0.0208476
		0.499	0.0212502	0.0228095	0.0228095	0.0180126	0.0302763	0.0240909	0.0235204	0.0208623
		0.4995	0.0212728	0.0228257	0.0228257	0.0180161	0.0302723	0.0240918	0.0235303	0.0208765
		0.5	0.0212954	0.0228414	0.0228414	0.0180193	0.0302681	0.0240926	0.0235397	0.0208904
		0.5005	0.0213177	0.0228566	0.0228566	0.0180222	0.0302635	0.0240931	0.0235486	0.0209039
		0.501	0.02134	0.0228713	0.0228713	0.0180248	0.0302586	0.0240936	0.023557	0.020917
		0.5015	0.021362	0.0228855	0.0228855	0.0180272	0.0302535	0.0240939	0.0235649	0.0209298
		0.502	0.0213839	0.0228993	0.0228993	0.0180292	0.030248	0.024094	0.0235724	0.0209422
		0.5025	0.0214056	0.0229125	0.0229125	0.0180309	0.0302422	0.0240939	0.0235793	0.0209541
		0.503	0.021427	0.0229252	0.0229252	0.0180323	0.030236	0.0240937	0.0235857	0.0209658
		0.5035	0.0214482	0.0229374	0.0229374	0.0180334	0.0302296	0.0240934	0.0235915	0.020977
		0.504	0.0214691	0.0229491	0.0229491	0.0180342	0.0302228	0.0240928	0.0235969	0.0209879
		0.5045	0.0214898	0.0229603	0.0229603	0.0180347	0.0302156	0.0240922	0.0236017	0.0209984
		0.505	0.0215101	0.0229711	0.0229711	0.0180348	0.0302081	0.0240913	0.0236059	0.0210086
		0.5055	0.0215302	0.0229813	0.0229813	0.0180347	0.0302003	0.0240903	0.0236096	0.0210184
		0.506	0.0215499	0.022991	0.022991	0.0180342	0.030192	0.0240891	0.0236127	0.0210278
		0.5065	0.0215694	0.0230003	0.0230003	0.0180335	0.0301835	0.0240878	0.0236152	0.0210369
		0.507	0.0215884	0.023009	0.023009	0.0180324	0.0301745	0.0240862	0.0236172	0.0210457
		0.5075	0.0216072	0.0230173	0.0230173	0.018031	0.0301651	0.0240845	0.0236185	0.0210541
		0.508	0.0216255	0.023025	0.023025	0.0180292	0.0301554	0.0240827	0.0236193	0.0210622
		0.5085	0.0216435	0.0230323	0.0230323	0.0180272	0.0301452	0.0240806	0.0236195	0.0210699
		0.509	0.0216611	0.0230391	0.0230391	0.0180248	0.0301347	0.0240784	0.0236191	0.0210774
		0.5095	0.0216783	0.0230454	0.0230454	0.0180221	0.0301237	0.0240759	0.0236181	0.0210844
		0.51	0.0216951	0.0230512	0.0230512	0.0180191	0.0301123	0.0240733	0.0236165	0.0210912
		0.5105	0.0217115	0.0230565	0.0230565	0.0180157	0.0301004	0.0240705	0.0236143	0.0210976
		0.511	0.0217274	0.0230614	0.0230614	0.018012	0.0300881	0.0240675	0.0236115	0.0211037
		0.5115	0.0217429	0.0230657	0.0230657	0.018008	0.0300754	0.0240644	0.0236081	0.0211095
		0.512	0.021758	0.0230696	0.0230696	0.0180036	0.0300622	0.024061	0.0236041	0.021115
		0.5125	0.0217726	0.023073	0.023073	0.0179989	0.0300485	0.0240574	0.0235994	0.0211201
		0.513	0.0217867	0.0230759	0.0230759	0.0179939	0.0300344	0.0240536	0.0235941	0.0211249
		0.5135	0.0218004	0.0230783	0.0230783	0.0179885	0.0300197	0.0240497	0.0235883	0.0211295
		0.514	0.0218136	0.0230803	0.0230803	0.0179827	0.0300046	0.0240455	0.0235818	0.0211337
		0.5145	0.0218263	0.0230817	0.0230817	0.0179767	0.0299889	0.0240411	0.0235747	0.0211376
		0.515	0.0218385	0.0230827	0.0230827	0.0179702	0.0299728	0.0240365	0.0235669	0.0211412
		0.5155	0.0218501	0.0230832	0.0230832	0.0179634	0.0299561	0.0240316	0.0235586	0.0211445
		0.516	0.0218613	0.0230832	0.0230832	0.0179563	0.0299389	0.0240266	0.0235496	0.0211475
		0.5165	0.021872	0.0230827	0.0230827	0.0179488	0.0299211	0.0240213	0.0235401	0.0211502
		0.517	0.0218821	0.0230818	0.0230818	0.0179409	0.0299028	0.0240158	0.0235299	0.0211526
		0.5175	0.0218917	0.0230804	0.0230804	0.0179327	0.0298839	0.0240101	0.0235191	0.0211547
		0.518	0.0219008	0.0230784	0.0230784	0.0179242	0.0298645	0.0240041	0.0235078	0.0211565
		0.5185	0.0219093	0.023076	0.023076	0.0179152	0.0298445	0.0239979	0.0234958	0.021158
		0.519	0.0219172	0.0230732	0.0230732	0.0179059	0.0298239	0.0239915	0.0234832	0.0211592
		0.5195	0.0219246	0.0230698	0.0230698	0.0178963	0.0298027	0.0239848	0.02347	0.0211601
		0.52	0.0219314	0.0230659	0.0230659	0.0178862	0.0297809	0.0239779	0.0234563	0.0211607
		0.5205	0.0219376	0.0230616	0.0230616	0.0178758	0.0297585	0.0239707	0.023442	0.021161
		0.521	0.0219433	0.0230568	0.0230568	0.0178651	0.0297355	0.0239633	0.0234271	0.0211611
		0.5215	0.0219484	0.0230515	0.0230515	0.0178539	0.0297119	0.0239556	0.0234116	0.0211608
		0.522	0.0219528	0.0230457	0.0230457	0.0178424	0.0296876	0.0239477	0.0233956	0.0211602
		0.5225	0.0219567	0.0230394	0.0230394	0.0178305	0.0296627	0.0239395	0.023379	0.0211594
		0.523	0.02196	0.0230326	0.0230326	0.0178183	0.0296371	0.023931	0.0233619	0.0211582
		0.5235	0.0219626	0.0230253	0.0230253	0.0178056	0.0296109	0.0239223	0.0233442	0.0211567
		0.524	0.0219646	0.0230176	0.0230176	0.0177926	0.029584	0.0239133	0.023326	0.021155
		0.5245	0.021966	0.0230093	0.0230093	0.0177792	0.0295565	0.023904	0.0233073	0.0211529
		0.525	0.0219668	0.0230005	0.0230005	0.0177655	0.0295283	0.0238945	0.0232881	0.0211505
		0.5255	0.0219669	0.0229913	0.0229913	0.0177514	0.0294994	0.0238847	0.0232685	0.0211479
		0.526	0.0219664	0.0229816	0.0229816	0.0177368	0.0294699	0.0238746	0.0232483	0.0211449
		0.5265	0.0219652	0.0229713	0.0229713	0.017722	0.0294396	0.0238642	0.0232276	0.0211416
		0.527	0.0219634	0.0229606	0.0229606	0.0177067	0.0294087	0.0238535	0.0232066	0.021138
		0.5275	0.0219609	0.0229494	0.0229494	0.0176911	0.0293771	0.0238425	0.023185	0.0211341
		0.528	0.0219577	0.0229376	0.0229376	0.0176751	0.0293448	0.0238313	0.0231631	0.0211299
		0.5285	0.0219539	0.0229254	0.0229254	0.0176588	0.0293118	0.0238197	0.0231407	0.0211254
		0.529	0.0219494	0.0229127	0.0229127	0.017642	0.0292782	0.0238079	0.023118	0.0211206
		0.5295	0.0219442	0.0228994	0.0228994	0.0176249	0.0292438	0.0237958	0.0230948	0.0211154
		0.53	0.0219383	0.0228857	0.0228857	0.0176075	0.0292087	0.0237834	0.0230714	0.0211099
		0.5305	0.0219317	0.0228714	0.0228714	0.0175897	0.029173	0.0237706	0.0230475	0.0211041
		0.531	0.0219244	0.0228567	0.0228567	0.0175715	0.0291365	0.0237576	0.0230234	0.021098
		0.5315	0.0219164	0.0228414	0.0228414	0.017553	0.0290994	0.0237443	0.0229989	0.0210915
		0.532	0.0219076	0.0228257	0.0228257	0.0175342	0.0290616	0.0237307	0.0229741	0.0210847
		0.5325	0.0218982	0.0228094	0.0228094	0.017515	0.0290231	0.0237168	0.0229491	0.0210776
		0.533	0.021888	0.0227926	0.0227926	0.0174955	0.028984	0.0237025	0.0229238	0.0210701
		0.5335	0.0218771	0.0227753	0.0227753	0.0174756	0.0289442	0.023688	0.0228982	0.0210623
		0.534	0.0218654	0.0227575	0.0227575	0.0174554	0.0289037	0.0236732	0.0228724	0.0210541
		0.5345	0.021853	0.0227393	0.0227393	0.017435	0.0288626	0.0236581	0.0228463	0.0210456
		0.535	0.0218399	0.0227205	0.0227205	0.0174142	0.0288208	0.0236427	0.0228201	0.0210367
		0.5355	0.021826	0.0227012	0.0227012	0.0173931	0.0287784	0.023627	0.0227937	0.0210275
		0.536	0.0218113	0.0226814	0.0226814	0.0173717	0.0287354	0.023611	0.0227671	0.0210179
		0.5365	0.0217959	0.0226611	0.0226611	0.01735	0.0286918	0.0235947	0.0227403	0.0210079
		0.537	0.0217798	0.0226403	0.0226403	0.017328	0.0286476	0.0235781	0.0227133	0.0209976
		0.5375	0.0217628	0.022619	0.022619	0.0173058	0.0286028	0.0235613	0.0226862	0.0209869
		0.538	0.0217451	0.0225973	0.0225973	0.0172834	0.0285574	0.0235441	0.022659	0.0209758
		0.5385	0.0217266	0.022575	0.022575	0.0172606	0.0285116	0.0235267	0.0226316	0.0209644
		0.539	0.0217073	0.0225523	0.0225523	0.0172377	0.0284652	0.023509	0.0226041	0.0209525
		0.5395	0.0216873	0.022529	0.022529	0.0172145	0.0284182	0.0234911	0.0225765	0.0209403
		0.54	0.0216664	0.0225053	0.0225053	0.0171911	0.0283709	0.0234728	0.0225488	0.0209277
		0.5405	0.0216448	0.0224812	0.0224812	0.0171675	0.028323	0.0234544	0.0225209	0.0209147
		0.541	0.0216224	0.0224565	0.0224565	0.0171437	0.0282747	0.0234356	0.022493	0.0209013
		0.5415	0.0215991	0.0224314	0.0224314	0.0171197	0.0282261	0.0234167	0.022465	0.0208875
		0.542	0.0215751	0.0224059	0.0224059	0.0170956	0.028177	0.0233975	0.0224369	0.0208733
		0.5425	0.0215503	0.0223799	0.0223799	0.0170712	0.0281276	0.023378	0.0224087	0.0208587
		0.543	0.0215247	0.0223534	0.0223534	0.0170467	0.0280778	0.0233584	0.0223804	0.0208437
		0.5435	0.0214983	0.0223266	0.0223266	0.017022	0.0280277	0.0233385	0.022352	0.0208282
		0.544	0.0214711	0.0222993	0.0222993	0.0169972	0.0279773	0.0233184	0.0223236	0.0208124
		0.5445	0.0214431	0.0222716	0.0222716	0.0169722	0.0279267	0.0232981	0.0222951	0.0207961
		0.545	0.0214143	0.0222435	0.0222435	0.0169471	0.0278759	0.0232777	0.0222666	0.0207794
		0.5455	0.0213847	0.0222149	0.0222149	0.0169219	0.0278248	0.0232571	0.0222379	0.0207623
		0.546	0.0213544	0.0221861	0.0221861	0.0168965	0.0277736	0.0232363	0.0222092	0.0207448
		0.5465	0.0213232	0.0221568	0.0221568	0.0168711	0.0277223	0.0232154	0.0221804	0.0207269
		0.547	0.0212913	0.0221272	0.0221272	0.0168455	0.0276708	0.0231944	0.0221516	0.0207085
		0.5475	0.0212585	0.0220972	0.0220972	0.0168198	0.0276193	0.0231732	0.0221227	0.0206897
		0.548	0.021225	0.022067	0.022067	0.0167941	0.0275677	0.023152	0.0220938	0.0206705
		0.5485	0.0211908	0.0220364	0.0220364	0.0167682	0.0275161	0.0231306	0.0220648	0.0206508
		0.549	0.0211557	0.0220055	0.0220055	0.0167423	0.0274645	0.0231092	0.0220357	0.0206307
		0.5495	0.0211199	0.0219743	0.0219743	0.0167164	0.027413	0.0230878	0.0220066	0.0206102
		0.55	0.0210834	0.0219429	0.0219429	0.0166904	0.0273615	0.0230663	0.0219774	0.0205893
		0.5505	0.021046	0.0219112	0.0219112	0.0166643	0.02731	0.0230448	0.0219482	0.0205679
		0.551	0.0210079	0.0218793	0.0218793	0.0166382	0.0272587	0.0230233	0.0219189	0.0205461
		0.5515	0.0209691	0.0218472	0.0218472	0.0166121	0.0272075	0.0230018	0.0218895	0.0205239
		0.552	0.0209295	0.0218149	0.0218149	0.016586	0.0271564	0.0229803	0.0218601	0.0205012
		0.5525	0.0208892	0.0217824	0.0217824	0.0165598	0.0271055	0.0229589	0.0218307	0.0204782
		0.553	0.0208481	0.0217498	0.0217498	0.0165337	0.0270549	0.0229375	0.0218012	0.0204547
		0.5535	0.0208063	0.021717	0.021717	0.0165076	0.0270044	0.0229161	0.0217716	0.0204308
		0.554	0.0207637	0.021684	0.021684	0.0164816	0.0269542	0.0228948	0.021742	0.0204065
		0.5545	0.0207204	0.0216509	0.0216509	0.0164555	0.0269042	0.0228736	0.0217124	0.0203818
		0.555	0.0206764	0.0216177	0.0216177	0.0164296	0.0268545	0.0228525	0.0216827	0.0203567
		0.5555	0.0206316	0.0215844	0.0215844	0.0164037	0.0268051	0.0228314	0.021653	0.0203312
		0.556	0.0205862	0.021551	0.021551	0.0163779	0.0267561	0.0228105	0.0216232	0.0203053
		0.5565	0.02054	0.0215175	0.0215175	0.0163521	0.0267073	0.0227896	0.0215934	0.020279
		0.557	0.020493	0.0214838	0.0214838	0.0163265	0.0266589	0.0227688	0.0215635	0.0202523
		0.5575	0.0204454	0.0214502	0.0214502	0.016301	0.0266109	0.0227482	0.0215336	0.0202253
		0.558	0.0203971	0.0214164	0.0214164	0.0162756	0.0265632	0.0227276	0.0215037	0.0201978
		0.5585	0.0203481	0.0213826	0.0213826	0.0162503	0.026516	0.0227072	0.0214737	0.02017
		0.559	0.0202984	0.0213487	0.0213487	0.0162251	0.0264691	0.0226868	0.0214437	0.0201418
		0.5595	0.020248	0.0213147	0.0213147	0.0162001	0.0264226	0.0226666	0.0214137	0.0201132
		0.56	0.0201969	0.0212807	0.0212807	0.0161752	0.0263766	0.0226465	0.0213835	0.0200843
		0.5605	0.0201452	0.0212467	0.0212467	0.0161505	0.0263309	0.0226265	0.0213534	0.0200549
		0.561	0.0200929	0.0212126	0.0212126	0.016126	0.0262857	0.0226065	0.0213232	0.0200252
		0.5615	0.0200398	0.0211785	0.0211785	0.0161016	0.0262409	0.0225867	0.0212929	0.0199952
		0.562	0.0199862	0.0211443	0.0211443	0.0160774	0.0261966	0.022567	0.0212625	0.0199647
		0.5625	0.0199319	0.0211102	0.0211102	0.0160533	0.0261527	0.0225474	0.0212321	0.0199339
		0.563	0.0198771	0.021076	0.021076	0.0160295	0.0261092	0.0225279	0.0212016	0.0199028
		0.5635	0.0198216	0.0210417	0.0210417	0.0160059	0.0260662	0.0225084	0.0211711	0.0198712
		0.564	0.0197656	0.0210075	0.0210075	0.0159825	0.0260236	0.0224891	0.0211404	0.0198394
		0.5645	0.019709	0.0209733	0.0209733	0.0159593	0.0259815	0.0224698	0.0211097	0.0198071
		0.565	0.0196518	0.020939	0.020939	0.0159363	0.0259397	0.0224506	0.0210789	0.0197745
		0.5655	0.0195942	0.0209048	0.0209048	0.0159135	0.0258984	0.0224314	0.021048	0.0197415
		0.566	0.019536	0.0208705	0.0208705	0.015891	0.0258576	0.0224123	0.021017	0.0197082
		0.5665	0.0194774	0.0208363	0.0208363	0.0158687	0.0258171	0.0223933	0.0209858	0.0196745
		0.567	0.0194183	0.0208021	0.0208021	0.0158466	0.025777	0.0223743	0.0209546	0.0196405
		0.5675	0.0193588	0.0207679	0.0207679	0.0158248	0.0257373	0.0223554	0.0209232	0.0196061
		0.568	0.0192989	0.0207337	0.0207337	0.0158033	0.025698	0.0223364	0.0208917	0.0195714
		0.5685	0.0192386	0.0206995	0.0206995	0.0157821	0.0256591	0.0223175	0.0208601	0.0195364
		0.569	0.019178	0.0206653	0.0206653	0.0157611	0.0256206	0.0222986	0.0208283	0.019501
		0.5695	0.019117	0.0206312	0.0206312	0.0157404	0.0255824	0.0222797	0.0207964	0.0194653
		0.57	0.0190558	0.0205971	0.0205971	0.01572	0.0255446	0.0222608	0.0207644	0.0194292
		0.5705	0.0189943	0.0205631	0.0205631	0.0156999	0.0255071	0.0222418	0.0207322	0.0193929
		0.571	0.0189325	0.0205291	0.0205291	0.0156801	0.0254699	0.0222228	0.0206998	0.0193562
		0.5715	0.0188706	0.0204951	0.0204951	0.0156606	0.025433	0.0222038	0.0206673	0.0193192
		0.572	0.0188085	0.0204612	0.0204612	0.0156414	0.0253964	0.0221848	0.0206346	0.019282
		0.5725	0.0187462	0.0204273	0.0204273	0.0156226	0.0253601	0.0221656	0.0206018	0.0192444
		0.573	0.0186838	0.0203934	0.0203934	0.015604	0.0253241	0.0221464	0.0205687	0.0192066
		0.5735	0.0186213	0.0203596	0.0203596	0.0155858	0.0252883	0.0221271	0.0205355	0.0191684
		0.574	0.0185587	0.0203258	0.0203258	0.0155679	0.0252528	0.0221077	0.0205022	0.0191301
		0.5745	0.0184961	0.020292	0.020292	0.0155503	0.0252175	0.0220882	0.0204686	0.0190914
		0.575	0.0184333	0.0202583	0.0202583	0.015533	0.0251824	0.0220686	0.0204349	0.0190526
		0.5755	0.0183706	0.0202246	0.0202246	0.0155161	0.0251474	0.0220488	0.0204009	0.0190135
		0.576	0.0183079	0.020191	0.020191	0.0154994	0.0251127	0.022029	0.0203668	0.0189742
		0.5765	0.0182452	0.0201573	0.0201573	0.0154831	0.0250781	0.0220089	0.0203325	0.0189347
		0.577	0.0181825	0.0201237	0.0201237	0.0154671	0.0250436	0.0219887	0.0202981	0.018895
		0.5775	0.0181199	0.0200901	0.0200901	0.0154514	0.0250093	0.0219683	0.0202634	0.0188552
		0.578	0.0180573	0.0200565	0.0200565	0.015436	0.0249751	0.0219477	0.0202286	0.0188152
		0.5785	0.0179949	0.0200229	0.0200229	0.0154209	0.024941	0.0219269	0.0201936	0.018775
		0.579	0.0179325	0.0199894	0.0199894	0.0154062	0.0249069	0.0219059	0.0201584	0.0187347
		0.5795	0.0178703	0.0199558	0.0199558	0.0153917	0.0248729	0.0218846	0.020123	0.0186943
		0.58	0.0178083	0.0199223	0.0199223	0.0153775	0.024839	0.0218631	0.0200875	0.0186538
		0.5805	0.0177464	0.0198887	0.0198887	0.0153636	0.0248051	0.0218414	0.0200518	0.0186132
		0.581	0.0176847	0.0198551	0.0198551	0.01535	0.0247712	0.0218194	0.020016	0.0185725
		0.5815	0.0176232	0.0198216	0.0198216	0.0153366	0.0247373	0.0217972	0.01998	0.0185318
		0.582	0.0175619	0.019788	0.019788	0.0153236	0.0247033	0.0217746	0.0199439	0.018491
		0.5825	0.0175009	0.0197544	0.0197544	0.0153108	0.0246694	0.0217518	0.0199077	0.0184501
		0.583	0.0174402	0.0197208	0.0197208	0.0152982	0.0246354	0.0217286	0.0198713	0.0184093
		0.5835	0.0173797	0.0196872	0.0196872	0.0152859	0.0246013	0.0217051	0.0198349	0.0183684
		0.584	0.0173196	0.0196535	0.0196535	0.0152739	0.0245672	0.0216814	0.0197983	0.0183276
		0.5845	0.0172598	0.0196198	0.0196198	0.0152621	0.0245329	0.0216572	0.0197617	0.0182867
		0.585	0.0172003	0.0195862	0.0195862	0.0152505	0.0244986	0.0216328	0.019725	0.0182459
		0.5855	0.0171412	0.0195524	0.0195524	0.0152391	0.0244641	0.0216079	0.0196883	0.0182052
		0.586	0.0170825	0.0195187	0.0195187	0.015228	0.0244295	0.0215827	0.0196515	0.0181644
		0.5865	0.0170242	0.0194849	0.0194849	0.015217	0.0243948	0.0215572	0.0196147	0.0181238
		0.587	0.0169662	0.0194512	0.0194512	0.0152063	0.0243599	0.0215312	0.019578	0.0180832
		0.5875	0.0169087	0.0194173	0.0194173	0.0151957	0.0243249	0.0215049	0.0195412	0.0180427
		0.588	0.0168516	0.0193835	0.0193835	0.0151853	0.0242897	0.0214782	0.0195045	0.0180023
		0.5885	0.016795	0.0193496	0.0193496	0.0151751	0.0242543	0.0214511	0.0194678	0.017962
		0.589	0.0167387	0.0193158	0.0193158	0.015165	0.0242187	0.0214235	0.0194311	0.0179218
		0.5895	0.016683	0.0192819	0.0192819	0.0151551	0.0241829	0.0213956	0.0193946	0.0178818
		0.59	0.0166277	0.019248	0.019248	0.0151453	0.0241468	0.0213672	0.0193581	0.0178419
		0.5905	0.0165728	0.0192141	0.0192141	0.0151357	0.0241106	0.0213384	0.0193217	0.0178021
		0.591	0.0165185	0.0191801	0.0191801	0.0151262	0.0240742	0.0213092	0.0192854	0.0177625
		0.5915	0.0164646	0.0191462	0.0191462	0.0151167	0.0240375	0.0212796	0.0192492	0.0177231
		0.592	0.0164112	0.0191123	0.0191123	0.0151074	0.0240006	0.0212495	0.0192132	0.0176838
		0.5925	0.0163582	0.0190784	0.0190784	0.0150982	0.0239635	0.021219	0.0191773	0.0176447
		0.593	0.0163058	0.0190444	0.0190444	0.015089	0.0239261	0.0211881	0.0191415	0.0176059
		0.5935	0.0162539	0.0190105	0.0190105	0.0150799	0.0238885	0.0211567	0.0191059	0.0175672
		0.594	0.0162024	0.0189766	0.0189766	0.0150709	0.0238507	0.0211249	0.0190704	0.0175287
		0.5945	0.0161515	0.0189426	0.0189426	0.0150619	0.0238126	0.0210926	0.0190352	0.0174905
		0.595	0.0161011	0.0189087	0.0189087	0.0150529	0.0237743	0.0210599	0.0190001	0.0174525
		0.5955	0.0160511	0.0188748	0.0188748	0.015044	0.0237358	0.0210268	0.0189652	0.0174147
		0.596	0.0160017	0.0188409	0.0188409	0.015035	0.0236971	0.0209933	0.0189305	0.0173771
		0.5965	0.0159528	0.018807	0.018807	0.0150261	0.0236581	0.0209593	0.0188961	0.0173398
		0.597	0.0159044	0.0187731	0.0187731	0.0150171	0.0236189	0.020925	0.0188619	0.0173027
		0.5975	0.0158565	0.0187392	0.0187392	0.0150082	0.0235795	0.0208902	0.0188279	0.0172659
		0.598	0.0158091	0.0187054	0.0187054	0.0149992	0.0235399	0.020855	0.0187941	0.0172293
		0.5985	0.0157621	0.0186716	0.0186716	0.0149901	0.0235002	0.0208195	0.0187606	0.017193
		0.599	0.0157157	0.0186378	0.0186378	0.014981	0.0234602	0.0207835	0.0187274	0.017157
		0.5995	0.0156697	0.018604	0.018604	0.0149718	0.0234201	0.0207472	0.0186944	0.0171211
		0.6	0.0156242	0.0185702	0.0185702	0.0149626	0.0233798	0.0207105	0.0186618	0.0170856
		0.6005	0.0155792	0.0185365	0.0185365	0.0149532	0.0233393	0.0206734	0.0186294	0.0170503
		0.601	0.0155347	0.0185028	0.0185028	0.0149438	0.0232987	0.020636	0.0185972	0.0170153
		0.6015	0.0154905	0.0184692	0.0184692	0.0149342	0.0232579	0.0205982	0.0185654	0.0169806
		0.602	0.0154468	0.0184356	0.0184356	0.0149245	0.0232171	0.0205601	0.0185339	0.0169461
		0.6025	0.0154036	0.0184021	0.0184021	0.0149147	0.0231761	0.0205216	0.0185027	0.0169119
		0.603	0.0153608	0.0183686	0.0183686	0.0149048	0.023135	0.0204829	0.0184717	0.016878
		0.6035	0.0153183	0.0183352	0.0183352	0.0148947	0.0230938	0.0204438	0.0184411	0.0168443
		0.604	0.0152763	0.0183018	0.0183018	0.0148844	0.0230525	0.0204045	0.0184108	0.016811
		0.6045	0.0152346	0.0182686	0.0182686	0.0148739	0.0230111	0.0203648	0.0183808	0.0167779
		0.605	0.0151934	0.0182354	0.0182354	0.0148633	0.0229697	0.0203249	0.0183511	0.0167451
		0.6055	0.0151525	0.0182024	0.0182024	0.0148524	0.0229282	0.0202847	0.0183216	0.0167126
		0.606	0.0151119	0.0181694	0.0181694	0.0148414	0.0228866	0.0202442	0.0182926	0.0166803
		0.6065	0.0150717	0.0181366	0.0181366	0.0148301	0.022845	0.0202035	0.0182638	0.0166484
		0.607	0.0150318	0.0181038	0.0181038	0.0148186	0.0228034	0.0201626	0.0182353	0.0166166
		0.6075	0.0149922	0.0180712	0.0180712	0.0148068	0.0227617	0.0201215	0.0182071	0.0165852
		0.608	0.0149529	0.0180388	0.0180388	0.0147948	0.0227201	0.0200802	0.0181792	0.016554
		0.6085	0.014914	0.0180065	0.0180065	0.0147826	0.0226784	0.0200386	0.0181517	0.0165231
		0.609	0.0148753	0.0179743	0.0179743	0.0147701	0.0226367	0.0199969	0.0181244	0.0164924
		0.6095	0.0148368	0.0179423	0.0179423	0.0147573	0.0225951	0.0199551	0.0180974	0.016462
		0.61	0.0147986	0.0179104	0.0179104	0.0147442	0.0225534	0.0199131	0.0180708	0.0164318
		0.6105	0.0147607	0.0178787	0.0178787	0.0147309	0.0225118	0.0198709	0.0180444	0.0164018
		0.611	0.014723	0.0178472	0.0178472	0.0147172	0.0224703	0.0198286	0.0180184	0.016372
		0.6115	0.0146855	0.0178159	0.0178159	0.0147032	0.0224287	0.0197862	0.0179926	0.0163425
		0.612	0.0146482	0.0177847	0.0177847	0.0146889	0.0223872	0.0197437	0.0179671	0.0163131
		0.6125	0.0146111	0.0177538	0.0177538	0.0146743	0.0223458	0.019701	0.0179419	0.016284
		0.613	0.0145742	0.017723	0.017723	0.0146593	0.0223044	0.0196583	0.017917	0.016255
		0.6135	0.0145374	0.0176925	0.0176925	0.0146441	0.022263	0.0196155	0.0178924	0.0162262
		0.614	0.0145009	0.0176622	0.0176622	0.0146284	0.0222217	0.0195726	0.0178681	0.0161976
		0.6145	0.0144645	0.0176321	0.0176321	0.0146124	0.0221805	0.0195296	0.0178441	0.0161691
		0.615	0.0144282	0.0176022	0.0176022	0.0145961	0.0221393	0.0194866	0.0178203	0.0161408
		0.6155	0.0143921	0.0175726	0.0175726	0.0145794	0.0220982	0.0194434	0.0177969	0.0161126
		0.616	0.0143561	0.0175432	0.0175432	0.0145623	0.0220572	0.0194003	0.0177737	0.0160845
		0.6165	0.0143202	0.0175141	0.0175141	0.0145449	0.0220162	0.019357	0.0177507	0.0160565
		0.617	0.0142845	0.0174852	0.0174852	0.0145271	0.0219754	0.0193138	0.0177281	0.0160287
		0.6175	0.0142489	0.0174565	0.0174565	0.0145089	0.0219346	0.0192704	0.0177057	0.0160009
		0.618	0.0142133	0.0174281	0.0174281	0.0144903	0.0218938	0.019227	0.0176836	0.0159732
		0.6185	0.0141779	0.0174	0.0174	0.0144713	0.0218532	0.0191836	0.0176617	0.0159456
		0.619	0.0141426	0.0173721	0.0173721	0.014452	0.0218127	0.0191401	0.0176401	0.0159181
		0.6195	0.0141074	0.0173445	0.0173445	0.0144322	0.0217722	0.0190966	0.0176187	0.0158906
		0.62	0.0140723	0.0173171	0.0173171	0.0144121	0.0217318	0.0190531	0.0175975	0.0158631
		0.6205	0.0140372	0.01729	0.01729	0.0143915	0.0216916	0.0190095	0.0175766	0.0158357
		0.621	0.0140023	0.0172632	0.0172632	0.0143706	0.0216514	0.0189659	0.0175559	0.0158082
		0.6215	0.0139675	0.0172366	0.0172366	0.0143493	0.0216113	0.0189222	0.0175353	0.0157808
		0.622	0.0139327	0.0172103	0.0172103	0.0143276	0.0215714	0.0188785	0.017515	0.0157534
		0.6225	0.0138981	0.0171842	0.0171842	0.0143055	0.0215315	0.0188348	0.0174948	0.015726
		0.623	0.0138635	0.0171584	0.0171584	0.014283	0.0214918	0.0187911	0.0174748	0.0156985
		0.6235	0.0138291	0.0171329	0.0171329	0.0142601	0.0214522	0.0187473	0.017455	0.0156711
		0.624	0.0137948	0.0171076	0.0171076	0.0142368	0.0214127	0.0187035	0.0174353	0.0156435
		0.6245	0.0137606	0.0170826	0.0170826	0.0142131	0.0213734	0.0186597	0.0174157	0.015616
		0.625	0.0137265	0.0170578	0.0170578	0.014189	0.0213342	0.0186159	0.0173962	0.0155884
		0.6255	0.0136926	0.0170333	0.0170333	0.0141645	0.0212952	0.018572	0.0173768	0.0155607
		0.626	0.0136588	0.017009	0.017009	0.0141395	0.0212563	0.0185282	0.0173575	0.0155329
		0.6265	0.0136251	0.016985	0.016985	0.0141142	0.0212176	0.0184844	0.0173383	0.0155051
		0.627	0.0135917	0.0169612	0.0169612	0.0140884	0.021179	0.0184405	0.0173192	0.0154771
		0.6275	0.0135584	0.0169377	0.0169377	0.0140622	0.0211406	0.0183967	0.0173	0.0154491
		0.628	0.0135252	0.0169144	0.0169144	0.0140356	0.0211024	0.0183528	0.0172809	0.015421
		0.6285	0.0134923	0.0168913	0.0168913	0.0140086	0.0210644	0.018309	0.0172618	0.0153928
		0.629	0.0134596	0.0168685	0.0168685	0.0139811	0.0210266	0.0182653	0.0172427	0.0153645
		0.6295	0.0134271	0.016846	0.016846	0.0139532	0.020989	0.0182215	0.0172236	0.015336
		0.63	0.0133949	0.0168237	0.0168237	0.0139249	0.0209515	0.0181778	0.0172044	0.0153075
		0.6305	0.0133628	0.0168016	0.0168016	0.0138961	0.0209143	0.0181341	0.0171852	0.0152788
		0.631	0.013331	0.0167797	0.0167797	0.0138669	0.0208773	0.0180905	0.0171659	0.01525
		0.6315	0.0132995	0.0167581	0.0167581	0.0138372	0.0208405	0.018047	0.0171465	0.0152211
		0.632	0.0132683	0.0167368	0.0167368	0.0138071	0.0208039	0.0180035	0.017127	0.015192
		0.6325	0.0132373	0.0167157	0.0167157	0.0137765	0.0207676	0.0179602	0.0171073	0.0151628
		0.633	0.0132066	0.0166948	0.0166948	0.0137454	0.0207315	0.0179169	0.0170875	0.0151335
		0.6335	0.0131762	0.0166741	0.0166741	0.0137139	0.0206956	0.0178738	0.0170676	0.015104
		0.634	0.0131461	0.0166537	0.0166537	0.0136819	0.02066	0.0178308	0.0170474	0.0150744
		0.6345	0.0131164	0.0166336	0.0166336	0.0136495	0.0206246	0.017788	0.0170271	0.0150446
		0.635	0.0130869	0.0166137	0.0166137	0.0136166	0.0205895	0.0177453	0.0170065	0.0150146
		0.6355	0.0130578	0.016594	0.016594	0.0135832	0.0205547	0.0177029	0.0169857	0.0149845
		0.636	0.013029	0.0165745	0.0165745	0.0135494	0.0205201	0.0176606	0.0169646	0.0149542
		0.6365	0.0130006	0.0165554	0.0165554	0.0135151	0.0204858	0.0176186	0.0169433	0.0149238
		0.637	0.0129725	0.0165364	0.0165364	0.0134803	0.0204518	0.0175768	0.0169216	0.0148931
		0.6375	0.0129447	0.0165177	0.0165177	0.013445	0.0204181	0.0175353	0.0168997	0.0148623
		0.638	0.0129174	0.0164993	0.0164993	0.0134093	0.0203847	0.017494	0.0168774	0.0148312
		0.6385	0.0128904	0.0164811	0.0164811	0.0133731	0.0203516	0.0174531	0.0168548	0.0148
		0.639	0.0128638	0.0164631	0.0164631	0.0133364	0.0203188	0.0174125	0.0168318	0.0147685
		0.6395	0.0128376	0.0164453	0.0164453	0.0132993	0.0202863	0.0173722	0.0168084	0.0147369
		0.64	0.0128118	0.0164279	0.0164279	0.0132617	0.0202542	0.0173322	0.0167846	0.014705
		0.6405	0.0127864	0.0164106	0.0164106	0.0132237	0.0202223	0.0172926	0.0167604	0.0146729
		0.641	0.0127614	0.0163935	0.0163935	0.0131852	0.0201908	0.0172534	0.0167358	0.0146406
		0.6415	0.0127369	0.0163767	0.0163767	0.0131463	0.0201596	0.0172146	0.0167107	0.0146081
		0.642	0.0127128	0.0163601	0.0163601	0.0131069	0.0201288	0.0171761	0.0166852	0.0145754
		0.6425	0.012689	0.0163437	0.0163437	0.013067	0.0200983	0.0171381	0.0166591	0.0145424
		0.643	0.0126658	0.0163276	0.0163276	0.0130268	0.0200681	0.0171005	0.0166326	0.0145092
		0.6435	0.0126429	0.0163116	0.0163116	0.0129861	0.0200383	0.0170633	0.0166055	0.0144757
		0.644	0.0126205	0.0162958	0.0162958	0.0129451	0.0200088	0.0170265	0.0165779	0.014442
		0.6445	0.0125985	0.0162802	0.0162802	0.0129036	0.0199797	0.0169901	0.0165498	0.0144081
		0.645	0.012577	0.0162648	0.0162648	0.0128617	0.0199509	0.0169542	0.0165211	0.0143739
		0.6455	0.0125559	0.0162496	0.0162496	0.0128195	0.0199225	0.0169186	0.0164918	0.0143395
		0.646	0.0125352	0.0162346	0.0162346	0.0127769	0.0198945	0.0168836	0.016462	0.0143048
		0.6465	0.0125149	0.0162197	0.0162197	0.012734	0.0198668	0.0168489	0.0164315	0.01427
		0.647	0.0124951	0.0162049	0.0162049	0.0126907	0.0198394	0.0168147	0.0164004	0.0142348
		0.6475	0.0124758	0.0161904	0.0161904	0.0126471	0.0198124	0.0167809	0.0163687	0.0141995
		0.648	0.0124568	0.0161759	0.0161759	0.0126032	0.0197858	0.0167476	0.0163363	0.0141639
		0.6485	0.0124383	0.0161616	0.0161616	0.0125591	0.0197596	0.0167146	0.0163033	0.0141281
		0.649	0.0124201	0.0161474	0.0161474	0.0125147	0.0197337	0.0166821	0.0162697	0.0140921
		0.6495	0.0124024	0.0161333	0.0161333	0.0124701	0.0197082	0.01665	0.0162353	0.0140559
		0.65	0.0123851	0.0161194	0.0161194	0.0124253	0.019683	0.0166184	0.0162003	0.0140194
		0.6505	0.0123682	0.0161055	0.0161055	0.0123802	0.0196582	0.0165871	0.0161646	0.0139828
		0.651	0.0123518	0.0160917	0.0160917	0.0123351	0.0196338	0.0165562	0.0161282	0.0139459
		0.6515	0.0123357	0.016078	0.016078	0.0122898	0.0196097	0.0165258	0.0160911	0.0139089
		0.652	0.01232	0.0160644	0.0160644	0.0122444	0.0195859	0.0164957	0.0160533	0.0138717
		0.6525	0.0123046	0.0160508	0.0160508	0.012199	0.0195625	0.016466	0.0160148	0.0138343
		0.653	0.0122897	0.0160373	0.0160373	0.0121535	0.0195394	0.0164366	0.0159756	0.0137967
		0.6535	0.0122751	0.0160238	0.0160238	0.0121081	0.0195166	0.0164077	0.0159357	0.013759
		0.654	0.0122609	0.0160104	0.0160104	0.0120627	0.0194942	0.016379	0.015895	0.0137211
		0.6545	0.012247	0.015997	0.015997	0.0120173	0.019472	0.0163508	0.0158536	0.0136831
		0.655	0.0122335	0.0159836	0.0159836	0.0119721	0.0194502	0.0163228	0.0158115	0.0136449
		0.6555	0.0122203	0.0159702	0.0159702	0.0119269	0.0194286	0.0162952	0.0157687	0.0136066
		0.656	0.0122074	0.0159568	0.0159568	0.011882	0.0194073	0.0162679	0.0157251	0.0135681
		0.6565	0.0121949	0.0159434	0.0159434	0.0118372	0.0193863	0.0162409	0.0156808	0.0135295
		0.657	0.0121827	0.0159299	0.0159299	0.0117927	0.0193656	0.0162142	0.0156359	0.0134908
		0.6575	0.0121707	0.0159165	0.0159165	0.0117484	0.0193451	0.0161878	0.0155902	0.013452
		0.658	0.0121591	0.015903	0.015903	0.0117045	0.0193248	0.0161617	0.0155438	0.0134131
		0.6585	0.0121478	0.0158894	0.0158894	0.0116608	0.0193048	0.0161358	0.0154968	0.0133741
		0.659	0.0121367	0.0158758	0.0158758	0.0116175	0.019285	0.0161101	0.0154491	0.0133351
		0.6595	0.0121259	0.0158621	0.0158621	0.0115745	0.0192654	0.0160847	0.0154007	0.0132959
		0.66	0.0121153	0.0158484	0.0158484	0.011532	0.019246	0.0160595	0.0153516	0.0132567
		0.6605	0.012105	0.0158345	0.0158345	0.0114898	0.0192268	0.0160345	0.015302	0.0132175
		0.661	0.012095	0.0158206	0.0158206	0.0114481	0.0192077	0.0160097	0.0152517	0.0131782
		0.6615	0.0120851	0.0158066	0.0158066	0.0114069	0.0191888	0.0159851	0.0152008	0.0131389
		0.662	0.0120755	0.0157924	0.0157924	0.0113661	0.0191701	0.0159607	0.0151493	0.0130995
		0.6625	0.0120661	0.0157782	0.0157782	0.0113259	0.0191515	0.0159364	0.0150972	0.0130602
		0.663	0.0120569	0.0157638	0.0157638	0.0112862	0.019133	0.0159123	0.0150446	0.0130208
		0.6635	0.0120478	0.0157493	0.0157493	0.0112471	0.0191146	0.0158883	0.0149915	0.0129814
		0.664	0.012039	0.0157346	0.0157346	0.0112085	0.0190963	0.0158644	0.0149379	0.012942
		0.6645	0.0120303	0.0157198	0.0157198	0.0111704	0.019078	0.0158407	0.0148838	0.0129027
		0.665	0.0120218	0.0157049	0.0157049	0.011133	0.0190599	0.015817	0.0148292	0.0128633
		0.6655	0.0120134	0.0156898	0.0156898	0.0110962	0.0190417	0.0157935	0.0147742	0.012824
		0.666	0.0120051	0.0156745	0.0156745	0.01106	0.0190237	0.01577	0.0147188	0.0127847
		0.6665	0.011997	0.0156591	0.0156591	0.0110244	0.0190056	0.0157466	0.014663	0.0127454
		0.667	0.0119889	0.0156434	0.0156434	0.0109894	0.0189875	0.0157232	0.0146069	0.0127062
		0.6675	0.011981	0.0156276	0.0156276	0.0109551	0.0189695	0.0156999	0.0145504	0.0126671
		0.668	0.0119732	0.0156116	0.0156116	0.0109215	0.0189514	0.0156766	0.0144936	0.012628
		0.6685	0.0119654	0.0155955	0.0155955	0.0108885	0.0189333	0.0156533	0.0144366	0.012589
		0.669	0.0119578	0.0155791	0.0155791	0.0108561	0.0189151	0.01563	0.0143793	0.0125501
		0.6695	0.0119502	0.0155625	0.0155625	0.0108244	0.0188969	0.0156068	0.0143218	0.0125113
		0.67	0.0119426	0.0155457	0.0155457	0.0107934	0.0188786	0.0155835	0.0142642	0.0124726
		0.6705	0.0119351	0.0155287	0.0155287	0.0107631	0.0188602	0.0155603	0.0142064	0.012434
		0.671	0.0119276	0.0155116	0.0155116	0.0107335	0.0188417	0.015537	0.0141485	0.0123955
		0.6715	0.0119201	0.0154942	0.0154942	0.0107045	0.0188231	0.0155136	0.0140905	0.0123572
		0.672	0.0119126	0.0154765	0.0154765	0.0106762	0.0188043	0.0154903	0.0140324	0.012319
		0.6725	0.0119052	0.0154587	0.0154587	0.0106486	0.0187854	0.0154668	0.0139743	0.012281
		0.673	0.0118977	0.0154407	0.0154407	0.0106216	0.0187664	0.0154434	0.0139162	0.0122432
		0.6735	0.0118902	0.0154224	0.0154224	0.0105954	0.0187472	0.0154199	0.0138582	0.0122055
		0.674	0.0118827	0.015404	0.015404	0.0105698	0.0187278	0.0153963	0.0138002	0.0121681
		0.6745	0.0118751	0.0153853	0.0153853	0.0105449	0.0187082	0.0153726	0.0137422	0.0121309
		0.675	0.0118675	0.0153664	0.0153664	0.0105206	0.0186884	0.0153489	0.0136844	0.0120939
		0.6755	0.0118598	0.0153473	0.0153473	0.010497	0.0186684	0.0153251	0.0136268	0.0120572
		0.676	0.0118521	0.015328	0.015328	0.0104741	0.0186482	0.0153012	0.0135693	0.0120207
		0.6765	0.0118442	0.0153085	0.0153085	0.0104519	0.0186277	0.0152772	0.013512	0.0119845
		0.677	0.0118363	0.0152888	0.0152888	0.0104303	0.018607	0.0152531	0.0134549	0.0119485
		0.6775	0.0118283	0.0152689	0.0152689	0.0104093	0.018586	0.015229	0.0133981	0.0119129
		0.678	0.0118202	0.0152488	0.0152488	0.010389	0.0185647	0.0152047	0.0133416	0.0118775
		0.6785	0.011812	0.0152285	0.0152285	0.0103693	0.0185432	0.0151804	0.0132854	0.0118425
		0.679	0.0118037	0.015208	0.015208	0.0103503	0.0185214	0.015156	0.0132295	0.0118077
		0.6795	0.0117952	0.0151872	0.0151872	0.0103319	0.0184992	0.0151315	0.013174	0.0117732
		0.68	0.0117866	0.0151663	0.0151663	0.0103141	0.0184768	0.0151069	0.0131188	0.0117391
		0.6805	0.0117778	0.0151452	0.0151452	0.0102969	0.0184541	0.0150823	0.0130641	0.0117053
		0.681	0.0117689	0.0151239	0.0151239	0.0102803	0.018431	0.0150576	0.0130098	0.0116718
		0.6815	0.0117599	0.0151024	0.0151024	0.0102643	0.0184076	0.0150328	0.012956	0.0116386
		0.682	0.0117507	0.0150807	0.0150807	0.0102489	0.0183839	0.0150079	0.0129027	0.0116057
		0.6825	0.0117413	0.0150587	0.0150587	0.010234	0.0183598	0.014983	0.0128498	0.0115732
		0.683	0.0117317	0.0150366	0.0150366	0.0102198	0.0183354	0.014958	0.0127975	0.011541
		0.6835	0.0117219	0.0150143	0.0150143	0.0102061	0.0183107	0.014933	0.0127458	0.0115091
		0.684	0.0117119	0.0149917	0.0149917	0.0101929	0.0182856	0.0149079	0.0126946	0.0114776
		0.6845	0.0117018	0.014969	0.014969	0.0101803	0.0182601	0.0148827	0.012644	0.0114464
		0.685	0.0116914	0.014946	0.014946	0.0101682	0.0182343	0.0148575	0.012594	0.0114155
		0.6855	0.0116808	0.0149228	0.0149228	0.0101566	0.0182082	0.0148323	0.0125447	0.0113849
		0.686	0.0116701	0.0148995	0.0148995	0.0101455	0.0181816	0.014807	0.012496	0.0113546
		0.6865	0.011659	0.0148759	0.0148759	0.010135	0.0181547	0.0147817	0.0124479	0.0113246
		0.687	0.0116478	0.014852	0.014852	0.0101249	0.0181275	0.0147564	0.0124005	0.011295
		0.6875	0.0116364	0.014828	0.014828	0.0101153	0.0180999	0.014731	0.0123538	0.0112657
		0.688	0.0116247	0.0148038	0.0148038	0.0101062	0.0180719	0.0147056	0.0123078	0.0112366
		0.6885	0.0116127	0.0147793	0.0147793	0.0100975	0.0180436	0.0146802	0.0122625	0.0112079
		0.689	0.0116006	0.0147546	0.0147546	0.0100893	0.018015	0.0146547	0.0122179	0.0111795
		0.6895	0.0115882	0.0147298	0.0147298	0.0100815	0.017986	0.0146293	0.012174	0.0111513
		0.69	0.0115755	0.0147047	0.0147047	0.0100741	0.0179566	0.0146038	0.0121308	0.0111235
		0.6905	0.0115626	0.0146793	0.0146793	0.0100672	0.017927	0.0145783	0.0120883	0.0110959
		0.691	0.0115495	0.0146538	0.0146538	0.0100606	0.017897	0.0145527	0.0120466	0.0110686
		0.6915	0.0115361	0.0146281	0.0146281	0.0100545	0.0178667	0.0145272	0.0120055	0.0110415
		0.692	0.0115225	0.0146021	0.0146021	0.0100487	0.0178361	0.0145016	0.0119652	0.0110148
		0.6925	0.0115086	0.0145759	0.0145759	0.0100433	0.0178052	0.014476	0.0119256	0.0109883
		0.693	0.0114945	0.0145496	0.0145496	0.0100383	0.017774	0.0144503	0.0118867	0.010962
		0.6935	0.0114801	0.014523	0.014523	0.0100336	0.0177426	0.0144246	0.0118486	0.010936
		0.694	0.0114655	0.0144962	0.0144962	0.0100292	0.0177109	0.0143989	0.0118111	0.0109102
		0.6945	0.0114506	0.0144692	0.0144692	0.0100252	0.017679	0.0143731	0.0117744	0.0108847
		0.695	0.0114355	0.014442	0.014442	0.0100214	0.0176468	0.0143473	0.0117383	0.0108594
		0.6955	0.0114202	0.0144147	0.0144147	0.010018	0.0176145	0.0143214	0.011703	0.0108344
		0.696	0.0114046	0.0143871	0.0143871	0.0100149	0.0175819	0.0142954	0.0116683	0.0108096
		0.6965	0.0113888	0.0143594	0.0143594	0.010012	0.0175491	0.0142694	0.0116344	0.010785
		0.697	0.0113728	0.0143315	0.0143315	0.0100094	0.0175161	0.0142433	0.0116011	0.0107606
		0.6975	0.0113566	0.0143034	0.0143034	0.0100071	0.017483	0.0142171	0.0115684	0.0107364
		0.698	0.0113401	0.0142752	0.0142752	0.010005	0.0174497	0.0141909	0.0115365	0.0107124
		0.6985	0.0113235	0.0142468	0.0142468	0.0100031	0.0174163	0.0141645	0.0115051	0.0106887
		0.699	0.0113066	0.0142183	0.0142183	0.0100014	0.0173828	0.014138	0.0114744	0.0106651
		0.6995	0.0112895	0.0141896	0.0141896	0.00999999	0.0173491	0.0141114	0.0114444	0.0106417
		0.7	0.0112723	0.0141607	0.0141607	0.00999875	0.0173153	0.0140847	0.0114149	0.0106185
		0.7005	0.0112548	0.0141318	0.0141318	0.00999768	0.0172814	0.0140579	0.011386	0.0105956
		0.701	0.0112372	0.0141027	0.0141027	0.00999679	0.0172475	0.014031	0.0113578	0.0105728
		0.7015	0.0112195	0.0140734	0.0140734	0.00999607	0.0172134	0.0140038	0.0113301	0.0105502
		0.702	0.0112015	0.0140441	0.0140441	0.00999549	0.0171793	0.0139766	0.011303	0.0105278
		0.7025	0.0111834	0.0140146	0.0140146	0.00999505	0.0171451	0.0139492	0.0112764	0.0105055
		0.703	0.0111652	0.013985	0.013985	0.00999473	0.0171108	0.0139216	0.0112504	0.0104835
		0.7035	0.0111468	0.0139553	0.0139553	0.00999453	0.0170765	0.0138939	0.0112249	0.0104616
		0.704	0.0111282	0.0139254	0.0139254	0.00999443	0.0170422	0.0138659	0.0111999	0.01044
		0.7045	0.0111095	0.0138955	0.0138955	0.00999443	0.0170078	0.0138378	0.0111754	0.0104185
		0.705	0.0110907	0.0138655	0.0138655	0.0099945	0.0169734	0.0138095	0.0111513	0.0103972
		0.7055	0.0110718	0.0138353	0.0138353	0.00999465	0.016939	0.013781	0.0111278	0.0103761
		0.706	0.0110527	0.0138051	0.0138051	0.00999485	0.0169046	0.0137522	0.0111047	0.0103552
		0.7065	0.0110335	0.0137748	0.0137748	0.0099951	0.0168702	0.0137233	0.011082	0.0103345
		0.707	0.0110141	0.0137444	0.0137444	0.00999538	0.0168357	0.0136941	0.0110598	0.0103139
		0.7075	0.0109947	0.0137139	0.0137139	0.00999568	0.0168014	0.0136647	0.011038	0.0102936
		0.708	0.0109752	0.0136833	0.0136833	0.00999599	0.016767	0.0136351	0.0110166	0.0102735
		0.7085	0.0109555	0.0136527	0.0136527	0.0099963	0.0167326	0.0136052	0.0109955	0.0102535
		0.709	0.0109357	0.013622	0.013622	0.0099966	0.0166983	0.0135751	0.0109748	0.0102337
		0.7095	0.0109159	0.0135912	0.0135912	0.00999688	0.016664	0.0135447	0.0109545	0.0102142
		0.71	0.0108959	0.0135604	0.0135604	0.00999712	0.0166298	0.0135141	0.0109345	0.0101948
		0.7105	0.0108759	0.0135295	0.0135295	0.00999731	0.0165956	0.0134832	0.0109148	0.0101756
		0.711	0.0108558	0.0134985	0.0134985	0.00999745	0.0165614	0.013452	0.0108954	0.0101566
		0.7115	0.0108356	0.0134675	0.0134675	0.00999751	0.0165273	0.0134206	0.0108763	0.0101377
		0.712	0.0108153	0.0134364	0.0134364	0.00999749	0.0164932	0.0133889	0.0108574	0.0101191
		0.7125	0.0107949	0.0134053	0.0134053	0.00999738	0.0164592	0.0133569	0.0108389	0.0101006
		0.713	0.0107745	0.0133741	0.0133741	0.00999717	0.0164252	0.0133246	0.0108206	0.0100823
		0.7135	0.010754	0.0133428	0.0133428	0.00999684	0.0163912	0.0132921	0.0108025	0.0100641
		0.714	0.0107335	0.0133115	0.0133115	0.00999638	0.0163573	0.0132593	0.0107846	0.0100462
		0.7145	0.0107129	0.0132801	0.0132801	0.00999578	0.0163235	0.0132262	0.0107669	0.0100284
		0.715	0.0106923	0.0132487	0.0132487	0.00999504	0.0162896	0.0131929	0.0107494	0.0100107
		0.7155	0.0106716	0.0132172	0.0132172	0.00999413	0.0162558	0.0131592	0.0107321	0.00999327
		0.716	0.0106509	0.0131856	0.0131856	0.00999304	0.016222	0.0131254	0.010715	0.00997595
		0.7165	0.0106302	0.0131539	0.0131539	0.00999177	0.0161883	0.0130912	0.010698	0.00995878
		0.717	0.0106094	0.0131222	0.0131222	0.00999031	0.0161546	0.0130568	0.0106811	0.00994177
		0.7175	0.0105887	0.0130904	0.0130904	0.00998864	0.0161208	0.0130221	0.0106643	0.00992491
		0.718	0.0105679	0.0130585	0.0130585	0.00998674	0.0160872	0.0129872	0.0106477	0.0099082
		0.7185	0.0105472	0.0130265	0.0130265	0.00998462	0.0160535	0.012952	0.0106312	0.00989163
		0.719	0.0105264	0.0129944	0.0129944	0.00998225	0.0160198	0.0129166	0.0106147	0.0098752
		0.7195	0.0105057	0.0129622	0.0129622	0.00997963	0.0159862	0.0128809	0.0105984	0.00985891
		0.72	0.0104851	0.01293	0.01293	0.00997675	0.0159525	0.012845	0.010582	0.00984276
		0.7205	0.0104644	0.0128976	0.0128976	0.00997359	0.0159189	0.0128089	0.0105658	0.00982675
		0.721	0.0104438	0.0128652	0.0128652	0.00997014	0.0158852	0.0127725	0.0105496	0.00981086
		0.7215	0.0104233	0.0128326	0.0128326	0.00996639	0.0158515	0.0127359	0.0105334	0.00979511
		0.722	0.0104028	0.0127999	0.0127999	0.00996233	0.0158179	0.0126991	0.0105173	0.00977949
		0.7225	0.0103823	0.0127671	0.0127671	0.00995795	0.0157842	0.0126621	0.0105012	0.009764
		0.723	0.010362	0.0127342	0.0127342	0.00995323	0.0157505	0.0126249	0.010485	0.00974863
		0.7235	0.0103417	0.0127012	0.0127012	0.00994817	0.0157167	0.0125875	0.0104689	0.00973339
		0.724	0.0103215	0.0126681	0.0126681	0.00994276	0.015683	0.0125499	0.0104528	0.00971828
		0.7245	0.0103013	0.0126348	0.0126348	0.00993698	0.0156492	0.0125121	0.0104367	0.00970329
		0.725	0.0102813	0.0126015	0.0126015	0.00993082	0.0156154	0.0124741	0.0104205	0.00968842
		0.7255	0.0102613	0.012568	0.012568	0.00992427	0.0155815	0.0124359	0.0104044	0.00967368
		0.726	0.0102415	0.0125343	0.0125343	0.00991732	0.0155477	0.0123975	0.0103882	0.00965907
		0.7265	0.0102217	0.0125006	0.0125006	0.00990996	0.0155137	0.012359	0.0103719	0.00964458
		0.727	0.010202	0.0124667	0.0124667	0.00990218	0.0154798	0.0123203	0.0103557	0.00963022
		0.7275	0.0101824	0.0124327	0.0124327	0.00989397	0.0154458	0.0122814	0.0103393	0.00961598
		0.728	0.0101629	0.0123986	0.0123986	0.00988532	0.0154118	0.0122424	0.010323	0.00960188
		0.7285	0.0101435	0.0123643	0.0123643	0.00987621	0.0153778	0.0122032	0.0103066	0.0095879
		0.729	0.0101242	0.01233	0.01233	0.00986664	0.0153437	0.0121638	0.0102902	0.00957407
		0.7295	0.010105	0.0122955	0.0122955	0.0098566	0.0153096	0.0121243	0.0102737	0.00956037
		0.73	0.010086	0.0122609	0.0122609	0.00984608	0.0152755	0.0120846	0.0102571	0.00954681
		0.7305	0.010067	0.0122262	0.0122262	0.00983505	0.0152413	0.0120447	0.0102405	0.00953339
		0.731	0.0100482	0.0121914	0.0121914	0.00982353	0.0152072	0.0120046	0.0102239	0.00952013
		0.7315	0.0100294	0.0121565	0.0121565	0.00981149	0.015173	0.0119644	0.0102071	0.00950701
		0.732	0.0100108	0.0121216	0.0121216	0.00979894	0.0151388	0.0119241	0.0101903	0.00949406
		0.7325	0.00999227	0.0120865	0.0120865	0.00978584	0.0151046	0.0118835	0.0101735	0.00948126
		0.733	0.00997387	0.0120513	0.0120513	0.00977221	0.0150704	0.0118429	0.0101565	0.00946863
		0.7335	0.00995558	0.0120161	0.0120161	0.00975803	0.0150362	0.011802	0.0101395	0.00945617
		0.734	0.00993741	0.0119808	0.0119808	0.00974329	0.0150021	0.011761	0.0101224	0.00944387
		0.7345	0.00991936	0.0119454	0.0119454	0.00972798	0.014968	0.0117198	0.0101052	0.00943175
		0.735	0.00990143	0.01191	0.01191	0.0097121	0.0149339	0.0116785	0.010088	0.0094198
		0.7355	0.00988363	0.0118745	0.0118745	0.00969563	0.0148999	0.0116371	0.0100706	0.00940802
		0.736	0.00986594	0.0118389	0.0118389	0.00967858	0.0148659	0.0115954	0.0100531	0.00939641
		0.7365	0.00984838	0.0118033	0.0118033	0.00966092	0.0148321	0.0115536	0.0100355	0.00938498
		0.737	0.00983095	0.0117677	0.0117677	0.00964266	0.0147983	0.0115117	0.0100178	0.00937372
		0.7375	0.00981364	0.011732	0.011732	0.00962379	0.0147646	0.0114697	0.00999998	0.00936263
		0.738	0.00979647	0.0116964	0.0116964	0.0096043	0.014731	0.0114274	0.00998204	0.00935171
		0.7385	0.00977943	0.0116606	0.0116606	0.00958418	0.0146976	0.0113851	0.00996397	0.00934097
		0.739	0.00976252	0.0116249	0.0116249	0.00956344	0.0146642	0.0113426	0.00994576	0.00933039
		0.7395	0.00974576	0.0115892	0.0115892	0.00954206	0.014631	0.0113	0.00992741	0.00931998
		0.74	0.00972913	0.0115534	0.0115534	0.00952004	0.014598	0.0112573	0.00990892	0.00930974
		0.7405	0.00971265	0.0115177	0.0115177	0.00949738	0.0145651	0.0112145	0.00989029	0.00929965
		0.741	0.00969632	0.0114819	0.0114819	0.00947407	0.0145324	0.0111715	0.00987149	0.00928973
		0.7415	0.00968013	0.0114462	0.0114462	0.0094501	0.0144998	0.0111285	0.00985254	0.00927996
		0.742	0.00966411	0.0114106	0.0114106	0.00942549	0.0144674	0.0110854	0.00983343	0.00927034
		0.7425	0.00964824	0.0113749	0.0113749	0.00940021	0.0144352	0.0110422	0.00981415	0.00926087
		0.743	0.00963254	0.0113393	0.0113393	0.00937428	0.0144031	0.0109989	0.00979469	0.00925155
		0.7435	0.009617	0.0113038	0.0113038	0.00934769	0.0143713	0.0109556	0.00977507	0.00924236
		0.744	0.00960165	0.0112684	0.0112684	0.00932044	0.0143396	0.0109122	0.00975526	0.00923331
		0.7445	0.00958647	0.011233	0.011233	0.00929253	0.0143081	0.0108688	0.00973526	0.00922439
		0.745	0.00957148	0.0111977	0.0111977	0.00926396	0.0142768	0.0108253	0.00971508	0.0092156
		0.7455	0.00955668	0.0111625	0.0111625	0.00923473	0.0142458	0.0107818	0.00969471	0.00920692
		0.746	0.00954208	0.0111274	0.0111274	0.00920485	0.0142149	0.0107383	0.00967414	0.00919836
		0.7465	0.00952769	0.0110925	0.0110925	0.00917431	0.0141842	0.0106949	0.00965338	0.00918991
		0.747	0.00951351	0.0110577	0.0110577	0.00914312	0.0141537	0.0106514	0.00963242	0.00918156
		0.7475	0.00949955	0.011023	0.011023	0.00911129	0.0141235	0.0106079	0.00961126	0.00917331
		0.748	0.00948581	0.0109884	0.0109884	0.00907882	0.0140934	0.0105645	0.0095899	0.00916515
		0.7485	0.0094723	0.010954	0.010954	0.00904572	0.0140636	0.0105211	0.00956833	0.00915708
		0.749	0.00945902	0.0109198	0.0109198	0.00901199	0.0140339	0.0104777	0.00954656	0.00914908
		0.7495	0.00944597	0.0108858	0.0108858	0.00897765	0.0140045	0.0104344	0.00952459	0.00914115
		0.75	0.00943316	0.0108519	0.0108519	0.00894269	0.0139753	0.0103911	0.00950241	0.00913329
		0.7505	0.00942058	0.0108182	0.0108182	0.00890713	0.0139463	0.0103479	0.00948002	0.00912549
		0.751	0.00940825	0.0107847	0.0107847	0.00887099	0.0139176	0.0103047	0.00945743	0.00911773
		0.7515	0.00939617	0.0107515	0.0107515	0.00883427	0.013889	0.0102616	0.00943464	0.00911002
		0.752	0.00938432	0.0107184	0.0107184	0.00879699	0.0138607	0.0102185	0.00941165	0.00910235
		0.7525	0.00937273	0.0106856	0.0106856	0.00875916	0.0138326	0.0101755	0.00938846	0.0090947
		0.753	0.00936138	0.010653	0.010653	0.00872079	0.0138048	0.0101326	0.00936508	0.00908707
		0.7535	0.00935027	0.0106207	0.0106207	0.00868191	0.0137771	0.0100898	0.00934149	0.00907946
		0.754	0.00933942	0.0105886	0.0105886	0.00864253	0.0137497	0.010047	0.00931771	0.00907185
		0.7545	0.0093288	0.0105567	0.0105567	0.00860267	0.0137225	0.0100043	0.00929373	0.00906424
		0.755	0.00931844	0.0105252	0.0105252	0.00856235	0.0136956	0.00996174	0.00926955	0.00905662
		0.7555	0.00930831	0.0104939	0.0104939	0.0085216	0.0136689	0.00991923	0.00924518	0.00904898
		0.756	0.00929843	0.0104628	0.0104628	0.00848042	0.0136424	0.00987681	0.00922061	0.00904131
		0.7565	0.00928879	0.0104321	0.0104321	0.00843885	0.0136161	0.00983448	0.00919584	0.00903361
		0.757	0.00927939	0.0104016	0.0104016	0.00839691	0.0135901	0.00979225	0.00917087	0.00902587
		0.7575	0.00927023	0.0103714	0.0103714	0.00835461	0.0135643	0.00975011	0.0091457	0.00901808
		0.758	0.00926129	0.0103415	0.0103415	0.00831198	0.0135387	0.00970808	0.00912032	0.00901022
		0.7585	0.00925259	0.0103119	0.0103119	0.00826904	0.0135134	0.00966615	0.00909474	0.0090023
		0.759	0.00924412	0.0102826	0.0102826	0.0082258	0.0134882	0.00962434	0.00906895	0.00899431
		0.7595	0.00923587	0.0102535	0.0102535	0.00818229	0.0134633	0.00958263	0.00904296	0.00898623
		0.76	0.00922784	0.0102248	0.0102248	0.00813852	0.0134386	0.00954104	0.00901675	0.00897806
		0.7605	0.00922003	0.0101964	0.0101964	0.00809452	0.013414	0.00949957	0.00899033	0.0089698
		0.761	0.00921243	0.0101683	0.0101683	0.00805031	0.0133897	0.00945822	0.00896369	0.00896142
		0.7615	0.00920504	0.0101404	0.0101404	0.0080059	0.0133656	0.00941699	0.00893684	0.00895293
		0.762	0.00919786	0.0101129	0.0101129	0.00796131	0.0133416	0.00937588	0.00890977	0.00894431
		0.7625	0.00919087	0.0100857	0.0100857	0.00791656	0.0133178	0.00933489	0.00888247	0.00893557
		0.763	0.00918408	0.0100587	0.0100587	0.00787167	0.0132942	0.00929402	0.00885496	0.00892668
		0.7635	0.00917748	0.0100321	0.0100321	0.00782666	0.0132707	0.00925328	0.00882721	0.00891764
		0.764	0.00917106	0.0100058	0.0100058	0.00778153	0.0132474	0.00921265	0.00879925	0.00890845
		0.7645	0.00916482	0.00997976	0.00997976	0.00773632	0.0132242	0.00917215	0.00877105	0.0088991
		0.765	0.00915875	0.00995404	0.00995404	0.00769103	0.0132012	0.00913176	0.00874263	0.00888957
		0.7655	0.00915286	0.00992863	0.00992863	0.00764567	0.0131783	0.00909149	0.00871397	0.00887987
		0.766	0.00914712	0.00990353	0.00990353	0.00760026	0.0131555	0.00905134	0.00868509	0.00886998
		0.7665	0.00914154	0.00987873	0.00987873	0.00755482	0.0131328	0.0090113	0.00865597	0.0088599
		0.767	0.00913611	0.00985424	0.00985424	0.00750935	0.0131102	0.00897138	0.00862662	0.00884961
		0.7675	0.00913082	0.00983005	0.00983005	0.00746386	0.0130877	0.00893157	0.00859704	0.00883912
		0.768	0.00912567	0.00980617	0.00980617	0.00741837	0.0130653	0.00889187	0.00856723	0.00882842
		0.7685	0.00912065	0.0097826	0.0097826	0.00737289	0.0130429	0.00885227	0.00853719	0.00881749
		0.769	0.00911575	0.00975935	0.00975935	0.00732743	0.0130206	0.00881279	0.00850692	0.00880633
		0.7695	0.00911097	0.0097364	0.0097364	0.00728199	0.0129983	0.00877341	0.00847642	0.00879494
		0.77	0.00910629	0.00971377	0.00971377	0.00723659	0.0129761	0.00873413	0.0084457	0.00878331
		0.7705	0.00910173	0.00969145	0.00969145	0.00719124	0.012954	0.00869496	0.00841476	0.00877144
		0.771	0.00909725	0.00966945	0.00966945	0.00714594	0.0129318	0.00865589	0.00838359	0.00875931
		0.7715	0.00909287	0.00964776	0.00964776	0.00710071	0.0129096	0.00861693	0.00835222	0.00874692
		0.772	0.00908856	0.00962639	0.00962639	0.00705555	0.0128875	0.00857807	0.00832063	0.00873427
		0.7725	0.00908433	0.00960533	0.00960533	0.00701047	0.0128653	0.00853931	0.00828884	0.00872135
		0.773	0.00908017	0.00958457	0.00958457	0.00696547	0.0128432	0.00850065	0.00825685	0.00870816
		0.7735	0.00907606	0.00956413	0.00956413	0.00692058	0.012821	0.00846208	0.00822466	0.00869468
		0.774	0.009072	0.00954399	0.00954399	0.0068758	0.0127987	0.00842361	0.00819229	0.00868093
		0.7745	0.00906799	0.00952414	0.00952414	0.00683113	0.0127764	0.00838523	0.00815974	0.00866689
		0.775	0.00906401	0.00950459	0.00950459	0.00678658	0.0127541	0.00834693	0.00812702	0.00865256
		0.7755	0.00906006	0.00948534	0.00948534	0.00674217	0.0127317	0.00830872	0.00809415	0.00863794
		0.776	0.00905613	0.00946636	0.00946636	0.00669789	0.0127092	0.00827058	0.00806112	0.00862302
		0.7765	0.00905221	0.00944767	0.00944767	0.00665377	0.0126867	0.00823251	0.00802796	0.0086078
		0.777	0.0090483	0.00942925	0.00942925	0.00660982	0.012664	0.00819451	0.00799467	0.00859228
		0.7775	0.00904437	0.00941109	0.00941109	0.00656603	0.0126413	0.00815657	0.00796127	0.00857645
		0.778	0.00904044	0.0093932	0.0093932	0.00652242	0.0126185	0.00811869	0.00792776	0.00856033
		0.7785	0.00903648	0.00937555	0.00937555	0.00647901	0.0125955	0.00808086	0.00789418	0.00854389
		0.779	0.0090325	0.00935814	0.00935814	0.0064358	0.0125725	0.00804307	0.00786053	0.00852715
		0.7795	0.00902848	0.00934097	0.00934097	0.0063928	0.0125493	0.00800532	0.00782682	0.0085101
		0.78	0.00902441	0.00932403	0.00932403	0.00635003	0.012526	0.0079676	0.00779308	0.00849274
		0.7805	0.00902028	0.0093073	0.0093073	0.00630749	0.0125026	0.00792991	0.00775931	0.00847508
		0.781	0.0090161	0.00929078	0.00929078	0.00626519	0.012479	0.00789224	0.00772554	0.00845712
		0.7815	0.00901184	0.00927446	0.00927446	0.00622315	0.0124553	0.00785458	0.00769177	0.00843885
		0.782	0.0090075	0.00925832	0.00925832	0.00618137	0.0124314	0.00781693	0.00765804	0.00842028
		0.7825	0.00900308	0.00924236	0.00924236	0.00613987	0.0124074	0.00777928	0.00762434	0.00840141
		0.783	0.00899856	0.00922657	0.00922657	0.00609864	0.0123833	0.00774163	0.00759071	0.00838224
		0.7835	0.00899393	0.00921093	0.00921093	0.0060577	0.012359	0.00770398	0.00755715	0.00836279
		0.784	0.0089892	0.00919544	0.00919544	0.00601705	0.0123345	0.00766631	0.00752369	0.00834305
		0.7845	0.00898434	0.00918008	0.00918008	0.00597672	0.0123099	0.00762862	0.00749034	0.00832302
		0.785	0.00897934	0.00916484	0.00916484	0.00593669	0.0122851	0.00759091	0.00745711	0.00830272
		0.7855	0.00897422	0.00914971	0.00914971	0.00589699	0.0122602	0.00755317	0.00742404	0.00828214
		0.786	0.00896894	0.00913469	0.00913469	0.00585762	0.0122352	0.00751541	0.00739113	0.00826129
		0.7865	0.00896351	0.00911975	0.00911975	0.00581859	0.0122099	0.00747761	0.0073584	0.00824017
		0.787	0.00895792	0.00910489	0.00910489	0.0057799	0.0121846	0.00743978	0.00732586	0.00821878
		0.7875	0.00895215	0.00909009	0.00909009	0.00574158	0.0121591	0.00740191	0.00729354	0.00819713
		0.788	0.00894621	0.00907534	0.00907534	0.00570361	0.0121334	0.00736399	0.00726144	0.00817522
		0.7885	0.00894007	0.00906063	0.00906063	0.00566602	0.0121076	0.00732604	0.00722959	0.00815304
		0.789	0.00893375	0.00904594	0.00904594	0.00562881	0.0120817	0.00728805	0.00719799	0.00813061
		0.7895	0.00892721	0.00903127	0.00903127	0.00559198	0.0120557	0.00725002	0.00716666	0.00810793
		0.79	0.00892047	0.0090166	0.0090166	0.00555554	0.0120295	0.00721194	0.00713562	0.00808499
		0.7905	0.0089135	0.00900193	0.00900193	0.00551949	0.0120033	0.00717383	0.00710488	0.00806179
		0.791	0.00890631	0.00898722	0.00898722	0.00548385	0.0119769	0.00713568	0.00707445	0.00803835
		0.7915	0.00889888	0.00897248	0.00897248	0.00544861	0.0119505	0.0070975	0.00704435	0.00801465
		0.792	0.0088912	0.0089577	0.0089577	0.00541377	0.011924	0.00705929	0.00701459	0.0079907
		0.7925	0.00888328	0.00894285	0.00894285	0.00537935	0.0118974	0.00702106	0.00698518	0.00796651
		0.793	0.0088751	0.00892793	0.00892793	0.00534533	0.0118708	0.00698281	0.00695614	0.00794207
		0.7935	0.00886665	0.00891292	0.00891292	0.00531173	0.0118441	0.00694454	0.00692748	0.00791739
		0.794	0.00885793	0.00889782	0.00889782	0.00527855	0.0118174	0.00690627	0.00689921	0.00789246
		0.7945	0.00884892	0.00888261	0.00888261	0.00524578	0.0117907	0.00686801	0.00687134	0.00786729
		0.795	0.00883963	0.00886727	0.00886727	0.00521343	0.011764	0.00682975	0.00684388	0.00784188
		0.7955	0.00883005	0.0088518	0.0088518	0.0051815	0.0117372	0.00679151	0.00681683	0.00781623
		0.796	0.00882017	0.00883619	0.00883619	0.00515	0.0117106	0.00675329	0.00679021	0.00779035
		0.7965	0.00880998	0.00882041	0.00882041	0.00511891	0.0116839	0.0067151	0.00676402	0.00776423
		0.797	0.00879947	0.00880447	0.00880447	0.00508824	0.0116573	0.00667695	0.00673827	0.00773787
		0.7975	0.00878865	0.00878834	0.00878834	0.005058	0.0116307	0.00663885	0.00671296	0.00771129
		0.798	0.0087775	0.00877203	0.00877203	0.00502818	0.0116043	0.0066008	0.0066881	0.00768448
		0.7985	0.00876601	0.00875551	0.00875551	0.00499878	0.0115779	0.00656281	0.00666369	0.00765745
		0.799	0.00875419	0.00873878	0.00873878	0.0049698	0.0115515	0.0065249	0.00663973	0.00763019
		0.7995	0.00874203	0.00872182	0.00872182	0.00494124	0.0115253	0.00648706	0.00661623	0.00760272
		0.8	0.00872953	0.00870463	0.00870463	0.00491311	0.0114992	0.00644931	0.00659318	0.00757503
		0.8005	0.00871667	0.0086872	0.0086872	0.0048854	0.0114732	0.00641164	0.0065706	0.00754714
		0.801	0.00870345	0.00866951	0.00866951	0.00485812	0.0114473	0.00637408	0.00654847	0.00751904
		0.8015	0.00868987	0.00865156	0.00865156	0.00483126	0.0114216	0.00633662	0.00652681	0.00749074
		0.802	0.00867593	0.00863333	0.00863333	0.00480482	0.011396	0.00629927	0.0065056	0.00746225
		0.8025	0.00866162	0.00861483	0.00861483	0.00477881	0.0113705	0.00626203	0.00648485	0.00743357
		0.803	0.00864693	0.00859603	0.00859603	0.00475322	0.0113452	0.00622491	0.00646456	0.00740471
		0.8035	0.00863188	0.00857694	0.00857694	0.00472807	0.01132	0.00618792	0.00644472	0.00737568
		0.804	0.00861644	0.00855754	0.00855754	0.00470334	0.011295	0.00615105	0.00642533	0.00734649
		0.8045	0.00860062	0.00853782	0.00853782	0.00467904	0.0112701	0.00611431	0.0064064	0.00731714
		0.805	0.00858443	0.00851779	0.00851779	0.00465517	0.0112454	0.0060777	0.00638791	0.00728764
		0.8055	0.00856784	0.00849744	0.00849744	0.00463174	0.0112209	0.00604124	0.00636986	0.007258
		0.806	0.00855088	0.00847675	0.00847675	0.00460875	0.0111966	0.00600491	0.00635225	0.00722824
		0.8065	0.00853353	0.00845572	0.00845572	0.00458619	0.0111724	0.00596874	0.00633507	0.00719836
		0.807	0.00851579	0.00843436	0.00843436	0.00456408	0.0111484	0.00593271	0.00631833	0.00716836
		0.8075	0.00849767	0.00841265	0.00841265	0.00454242	0.0111246	0.00589683	0.006302	0.00713827
		0.808	0.00847916	0.00839058	0.00839058	0.0045212	0.011101	0.00586112	0.0062861	0.00710808
		0.8085	0.00846027	0.00836817	0.00836817	0.00450043	0.0110776	0.00582556	0.00627061	0.00707781
		0.809	0.008441	0.0083454	0.0083454	0.00448012	0.0110544	0.00579017	0.00625553	0.00704747
		0.8095	0.00842135	0.00832227	0.00832227	0.00446026	0.0110314	0.00575495	0.00624084	0.00701705
		0.81	0.00840132	0.00829878	0.00829878	0.00444084	0.0110086	0.0057199	0.00622655	0.00698658
		0.8105	0.00838091	0.00827493	0.00827493	0.00442189	0.010986	0.00568502	0.00621265	0.00695606
		0.811	0.00836014	0.00825073	0.00825073	0.00440338	0.0109636	0.00565033	0.00619913	0.0069255
		0.8115	0.008339	0.00822616	0.00822616	0.00438532	0.0109414	0.00561583	0.00618599	0.0068949
		0.812	0.0083175	0.00820124	0.00820124	0.00436771	0.0109195	0.00558152	0.00617321	0.00686428
		0.8125	0.00829564	0.00817596	0.00817596	0.00435055	0.0108977	0.00554741	0.00616079	0.00683364
		0.813	0.00827344	0.00815032	0.00815032	0.00433383	0.0108762	0.0055135	0.00614872	0.00680299
		0.8135	0.00825089	0.00812433	0.00812433	0.00431755	0.0108549	0.0054798	0.00613699	0.00677234
		0.814	0.00822801	0.00809798	0.00809798	0.00430172	0.0108338	0.00544631	0.0061256	0.0067417
		0.8145	0.00820481	0.00807128	0.00807128	0.00428632	0.010813	0.00541303	0.00611453	0.00671107
		0.815	0.00818129	0.00804423	0.00804423	0.00427135	0.0107923	0.00537996	0.00610379	0.00668046
		0.8155	0.00815746	0.00801683	0.00801683	0.00425681	0.010772	0.00534711	0.00609335	0.00664987
		0.816	0.00813334	0.00798907	0.00798907	0.0042427	0.0107518	0.00531448	0.00608322	0.00661931
		0.8165	0.00810893	0.00796096	0.00796096	0.004229	0.010732	0.00528207	0.00607338	0.00658878
		0.817	0.00808425	0.0079325	0.0079325	0.00421573	0.0107123	0.00524987	0.00606383	0.00655829
		0.8175	0.0080593	0.00790368	0.00790368	0.00420286	0.0106929	0.0052179	0.00605455	0.00652783
		0.818	0.00803411	0.00787452	0.00787452	0.0041904	0.0106738	0.00518615	0.00604554	0.00649741
		0.8185	0.00800866	0.00784501	0.00784501	0.00417835	0.010655	0.00515463	0.00603678	0.00646703
		0.819	0.00798299	0.00781514	0.00781514	0.00416669	0.0106364	0.00512332	0.00602828	0.00643669
		0.8195	0.00795709	0.00778493	0.00778493	0.00415542	0.0106181	0.00509224	0.00602002	0.0064064
		0.82	0.00793098	0.00775437	0.00775437	0.00414453	0.0106	0.00506137	0.00601199	0.00637614
		0.8205	0.00790467	0.00772347	0.00772347	0.00413403	0.0105823	0.00503073	0.00600419	0.00634593
		0.821	0.00787817	0.00769221	0.00769221	0.00412389	0.0105648	0.00500031	0.0059966	0.00631575
		0.8215	0.00785148	0.00766062	0.00766062	0.00411413	0.0105476	0.00497011	0.00598921	0.00628561
		0.822	0.00782462	0.00762868	0.00762868	0.00410473	0.0105307	0.00494013	0.00598202	0.00625552
		0.8225	0.00779761	0.00759641	0.00759641	0.00409568	0.010514	0.00491037	0.00597502	0.00622546
		0.823	0.00777045	0.0075638	0.0075638	0.00408698	0.0104977	0.00488084	0.00596819	0.00619543
		0.8235	0.00774314	0.00753085	0.00753085	0.00407862	0.0104816	0.00485151	0.00596154	0.00616543
		0.824	0.00771571	0.00749758	0.00749758	0.0040706	0.0104657	0.00482241	0.00595504	0.00613547
		0.8245	0.00768817	0.00746398	0.00746398	0.00406291	0.0104502	0.00479353	0.0059487	0.00610553
		0.825	0.00766052	0.00743006	0.00743006	0.00405553	0.0104349	0.00476487	0.0059425	0.00607561
		0.8255	0.00763279	0.00739583	0.00739583	0.00404848	0.0104199	0.00473643	0.00593643	0.00604572
		0.826	0.00760497	0.00736128	0.00736128	0.00404173	0.0104052	0.00470821	0.00593049	0.00601585
		0.8265	0.00757709	0.00732643	0.00732643	0.00403528	0.0103907	0.00468021	0.00592467	0.00598599
		0.827	0.00754915	0.00729128	0.00729128	0.00402913	0.0103764	0.00465243	0.00591895	0.00595615
		0.8275	0.00752118	0.00725584	0.00725584	0.00402327	0.0103624	0.00462488	0.00591334	0.00592631
		0.828	0.00749318	0.00722012	0.00722012	0.00401769	0.0103487	0.00459755	0.00590782	0.00589649
		0.8285	0.00746518	0.00718413	0.00718413	0.00401238	0.0103352	0.00457045	0.00590238	0.00586667
		0.829	0.00743717	0.00714787	0.00714787	0.00400733	0.0103219	0.00454359	0.00589701	0.00583685
		0.8295	0.00740919	0.00711136	0.00711136	0.00400255	0.0103088	0.00451695	0.00589171	0.00580703
		0.83	0.00738125	0.00707461	0.00707461	0.00399802	0.010296	0.00449056	0.00588647	0.00577721
		0.8305	0.00735336	0.00703763	0.00703763	0.00399374	0.0102834	0.0044644	0.00588128	0.00574738
		0.831	0.00732553	0.00700043	0.00700043	0.00398969	0.010271	0.00443849	0.00587614	0.00571755
		0.8315	0.0072978	0.00696303	0.00696303	0.00398587	0.0102587	0.00441282	0.00587103	0.00568771
		0.832	0.00727016	0.00692544	0.00692544	0.00398228	0.0102467	0.0043874	0.00586595	0.00565786
		0.8325	0.00724264	0.00688768	0.00688768	0.00397891	0.0102349	0.00436222	0.00586088	0.005628
		0.833	0.00721525	0.00684976	0.00684976	0.00397575	0.0102232	0.00433729	0.00585584	0.00559813
		0.8335	0.00718801	0.00681169	0.00681169	0.00397279	0.0102117	0.00431262	0.00585079	0.00556824
		0.834	0.00716093	0.0067735	0.0067735	0.00397003	0.0102003	0.00428819	0.00584575	0.00553835
		0.8345	0.00713402	0.0067352	0.0067352	0.00396746	0.0101891	0.004264	0.0058407	0.00550844
		0.835	0.0071073	0.00669679	0.00669679	0.00396507	0.0101781	0.00424007	0.00583563	0.00547852
		0.8355	0.00708079	0.00665831	0.00665831	0.00396285	0.0101672	0.00421639	0.00583054	0.00544859
		0.836	0.0070545	0.00661977	0.00661977	0.00396081	0.0101563	0.00419295	0.00582542	0.00541866
		0.8365	0.00702843	0.00658117	0.00658117	0.00395892	0.0101456	0.00416975	0.00582027	0.00538872
		0.837	0.00700262	0.00654255	0.00654255	0.0039572	0.010135	0.0041468	0.00581508	0.00535877
		0.8375	0.00697706	0.00650391	0.00650391	0.00395562	0.0101245	0.0041241	0.00580984	0.00532883
		0.838	0.00695178	0.00646527	0.00646527	0.00395418	0.0101141	0.00410163	0.00580455	0.0052989
		0.8385	0.00692678	0.00642666	0.00642666	0.00395288	0.0101038	0.0040794	0.00579921	0.00526897
		0.839	0.00690209	0.00638808	0.00638808	0.00395171	0.0100935	0.00405741	0.0057938	0.00523906
		0.8395	0.00687771	0.00634955	0.00634955	0.00395066	0.0100832	0.00403566	0.00578832	0.00520917
		0.84	0.00685365	0.0063111	0.0063111	0.00394972	0.010073	0.00401414	0.00578277	0.00517931
		0.8405	0.00682992	0.00627274	0.00627274	0.0039489	0.0100629	0.00399285	0.00577714	0.00514949
		0.841	0.00680654	0.00623447	0.00623447	0.00394817	0.0100527	0.00397179	0.00577143	0.00511971
		0.8415	0.00678351	0.00619632	0.00619632	0.00394755	0.0100426	0.00395096	0.00576563	0.00508999
		0.842	0.00676085	0.0061583	0.0061583	0.00394701	0.0100324	0.00393035	0.00575975	0.00506033
		0.8425	0.00673854	0.00612043	0.00612043	0.00394656	0.0100223	0.00390996	0.00575376	0.00503074
		0.843	0.00671662	0.00608272	0.00608272	0.00394619	0.0100121	0.0038898	0.00574768	0.00500124
		0.8435	0.00669507	0.00604519	0.00604519	0.00394589	0.0100019	0.00386986	0.0057415	0.00497182
		0.844	0.00667391	0.00600784	0.00600784	0.00394565	0.00999164	0.00385013	0.00573521	0.00494251
		0.8445	0.00665314	0.0059707	0.0059707	0.00394548	0.00998133	0.00383062	0.00572882	0.0049133
		0.845	0.00663276	0.00593378	0.00593378	0.00394535	0.00997096	0.00381133	0.00572231	0.00488421
		0.8455	0.00661277	0.00589708	0.00589708	0.00394528	0.00996051	0.00379225	0.00571569	0.00485525
		0.846	0.00659318	0.00586063	0.00586063	0.00394524	0.00994997	0.00377338	0.00570896	0.00482642
		0.8465	0.006574	0.00582442	0.00582442	0.00394525	0.00993933	0.00375473	0.00570211	0.00479774
		0.847	0.00655521	0.00578848	0.00578848	0.00394528	0.00992859	0.00373628	0.00569514	0.00476922
		0.8475	0.00653683	0.00575281	0.00575281	0.00394534	0.00991772	0.00371805	0.00568805	0.00474086
		0.848	0.00651885	0.00571741	0.00571741	0.00394541	0.00990673	0.00370003	0.00568084	0.00471268
		0.8485	0.00650127	0.0056823	0.0056823	0.0039455	0.0098956	0.00368221	0.00567351	0.00468467
		0.849	0.0064841	0.00564749	0.00564749	0.0039456	0.00988431	0.00366461	0.00566606	0.00465686
		0.8495	0.00646732	0.00561297	0.00561297	0.0039457	0.00987287	0.00364722	0.00565849	0.00462925
		0.85	0.00645094	0.00557876	0.00557876	0.00394579	0.00986125	0.00363004	0.00565079	0.00460183
		0.8505	0.00643496	0.00554485	0.00554485	0.00394588	0.00984946	0.00361308	0.00564298	0.00457463
		0.851	0.00641937	0.00551126	0.00551126	0.00394595	0.00983747	0.00359633	0.00563504	0.00454764
		0.8515	0.00640416	0.00547799	0.00547799	0.003946	0.00982529	0.00357981	0.00562699	0.00452087
		0.852	0.00638935	0.00544504	0.00544504	0.00394603	0.00981289	0.0035635	0.00561882	0.00449433
		0.8525	0.00637492	0.00541241	0.00541241	0.00394603	0.00980028	0.00354741	0.00561053	0.00446801
		0.853	0.00636086	0.00538011	0.00538011	0.00394599	0.00978744	0.00353156	0.00560214	0.00444192
		0.8535	0.00634718	0.00534813	0.00534813	0.00394592	0.00977436	0.00351593	0.00559363	0.00441606
		0.854	0.00633387	0.00531648	0.00531648	0.0039458	0.00976103	0.00350053	0.00558502	0.00439044
		0.8545	0.00632092	0.00528517	0.00528517	0.00394563	0.00974745	0.00348537	0.0055763	0.00436505
		0.855	0.00630833	0.00525418	0.00525418	0.0039454	0.00973361	0.00347044	0.00556748	0.0043399
		0.8555	0.00629609	0.00522353	0.00522353	0.00394511	0.0097195	0.00345574	0.00555857	0.00431499
		0.856	0.00628419	0.00519321	0.00519321	0.00394476	0.00970511	0.00344129	0.00554957	0.00429032
		0.8565	0.00627263	0.00516322	0.00516322	0.00394434	0.00969043	0.00342706	0.00554049	0.00426589
		0.857	0.0062614	0.00513357	0.00513357	0.00394385	0.00967546	0.00341308	0.00553133	0.0042417
		0.8575	0.0062505	0.00510425	0.00510425	0.00394327	0.00966018	0.00339932	0.00552209	0.00421775
		0.858	0.00623991	0.00507526	0.00507526	0.00394262	0.00964461	0.00338581	0.00551279	0.00419404
		0.8585	0.00622964	0.00504661	0.00504661	0.00394187	0.00962871	0.00337252	0.00550343	0.00417057
		0.859	0.00621966	0.00501828	0.00501828	0.00394104	0.0096125	0.00335946	0.00549401	0.00414733
		0.8595	0.00620998	0.00499029	0.00499029	0.0039401	0.00959597	0.00334663	0.00548454	0.00412434
		0.86	0.00620058	0.00496263	0.00496263	0.00393907	0.0095791	0.00333402	0.00547503	0.00410158
		0.8605	0.00619146	0.0049353	0.0049353	0.00393792	0.0095619	0.00332164	0.00546547	0.00407905
		0.861	0.00618261	0.00490829	0.00490829	0.00393667	0.00954436	0.00330947	0.00545588	0.00405676
		0.8615	0.00617401	0.00488162	0.00488162	0.00393531	0.00952647	0.00329751	0.00544626	0.00403471
		0.862	0.00616567	0.00485528	0.00485528	0.00393383	0.00950824	0.00328577	0.0054366	0.00401288
		0.8625	0.00615756	0.00482926	0.00482926	0.00393222	0.00948966	0.00327423	0.00542691	0.00399128
		0.863	0.00614969	0.00480358	0.00480358	0.00393049	0.00947073	0.00326289	0.0054172	0.00396991
		0.8635	0.00614204	0.00477822	0.00477822	0.00392863	0.00945144	0.00325174	0.00540746	0.00394877
		0.864	0.00613459	0.0047532	0.0047532	0.00392663	0.00943179	0.00324079	0.00539769	0.00392785
		0.8645	0.00612736	0.0047285	0.0047285	0.0039245	0.00941179	0.00323002	0.0053879	0.00390716
		0.865	0.00612031	0.00470414	0.00470414	0.00392222	0.00939143	0.00321944	0.00537809	0.00388669
		0.8655	0.00611344	0.0046801	0.0046801	0.0039198	0.00937071	0.00320902	0.00536825	0.00386644
		0.866	0.00610675	0.0046564	0.0046564	0.00391723	0.00934964	0.00319878	0.00535839	0.00384641
		0.8665	0.00610022	0.00463304	0.00463304	0.00391451	0.0093282	0.00318869	0.0053485	0.0038266
		0.867	0.00609383	0.00461001	0.00461001	0.00391163	0.00930642	0.00317876	0.00533859	0.00380701
		0.8675	0.00608759	0.00458732	0.00458732	0.00390859	0.00928428	0.00316898	0.00532865	0.00378764
		0.868	0.00608148	0.00456497	0.00456497	0.00390539	0.00926178	0.00315934	0.00531868	0.00376848
		0.8685	0.00607549	0.00454296	0.00454296	0.00390203	0.00923893	0.00314983	0.00530868	0.00374954
		0.869	0.0060696	0.0045213	0.0045213	0.00389849	0.00921572	0.00314046	0.00529864	0.00373082
		0.8695	0.00606381	0.00449998	0.00449998	0.00389479	0.00919216	0.0031312	0.00528857	0.00371231
		0.87	0.00605811	0.00447899	0.00447899	0.00389091	0.00916825	0.00312205	0.00527846	0.00369403
		0.8705	0.00605248	0.00445835	0.00445835	0.00388685	0.00914398	0.00311301	0.0052683	0.00367596
		0.871	0.00604692	0.00443805	0.00443805	0.00388261	0.00911935	0.00310407	0.0052581	0.00365811
		0.8715	0.00604141	0.00441809	0.00441809	0.00387819	0.00909436	0.00309521	0.00524784	0.00364048
		0.872	0.00603594	0.00439846	0.00439846	0.00387359	0.00906901	0.00308644	0.00523753	0.00362307
		0.8725	0.00603051	0.00437917	0.00437917	0.00386879	0.0090433	0.00307774	0.00522716	0.00360589
		0.873	0.00602509	0.0043602	0.0043602	0.00386381	0.00901722	0.00306911	0.00521673	0.00358894
		0.8735	0.00601968	0.00434156	0.00434156	0.00385864	0.00899079	0.00306053	0.00520623	0.00357221
		0.874	0.00601427	0.00432325	0.00432325	0.00385327	0.00896398	0.003052	0.00519566	0.00355572
		0.8745	0.00600884	0.00430525	0.00430525	0.00384771	0.00893681	0.00304352	0.005185	0.00353947
		0.875	0.00600339	0.00428757	0.00428757	0.00384195	0.00890927	0.00303506	0.00517426	0.00352345
		0.8755	0.0059979	0.00427019	0.00427019	0.00383599	0.00888137	0.00302663	0.00516343	0.00350768
		0.876	0.00599236	0.00425313	0.00425313	0.00382983	0.00885308	0.00301822	0.00515251	0.00349216
		0.8765	0.00598677	0.00423636	0.00423636	0.00382347	0.00882443	0.00300981	0.00514148	0.0034769
		0.877	0.0059811	0.00421988	0.00421988	0.00381691	0.00879541	0.00300141	0.00513035	0.00346189
		0.8775	0.00597535	0.00420369	0.00420369	0.00381015	0.00876601	0.00299299	0.0051191	0.00344715
		0.878	0.0059695	0.00418778	0.00418778	0.00380318	0.00873623	0.00298455	0.00510773	0.00343268
		0.8785	0.00596355	0.00417215	0.00417215	0.00379601	0.00870608	0.00297609	0.00509624	0.00341848
		0.879	0.00595749	0.00415679	0.00415679	0.00378863	0.00867555	0.0029676	0.00508461	0.00340456
		0.8795	0.0059513	0.00414169	0.00414169	0.00378105	0.00864465	0.00295906	0.00507284	0.00339091
		0.88	0.00594497	0.00412685	0.00412685	0.00377326	0.00861337	0.00295047	0.00506093	0.00337755
		0.8805	0.00593849	0.00411226	0.00411226	0.00376527	0.00858171	0.00294181	0.00504886	0.00336447
		0.881	0.00593185	0.00409791	0.00409791	0.00375708	0.00854968	0.00293309	0.00503663	0.00335167
		0.8815	0.00592504	0.0040838	0.0040838	0.00374868	0.00851726	0.0029243	0.00502424	0.00333915
		0.882	0.00591804	0.00406991	0.00406991	0.00374008	0.00848446	0.00291542	0.00501167	0.00332693
		0.8825	0.00591085	0.00405625	0.00405625	0.00373129	0.00845127	0.00290644	0.00499892	0.00331498
		0.883	0.00590346	0.0040428	0.0040428	0.00372229	0.00841768	0.00289737	0.00498598	0.00330333
		0.8835	0.00589586	0.00402955	0.00402955	0.00371309	0.0083837	0.00288819	0.00497284	0.00329197
		0.884	0.00588802	0.00401651	0.00401651	0.0037037	0.00834932	0.00287889	0.0049595	0.00328089
		0.8845	0.00587996	0.00400366	0.00400366	0.00369411	0.00831454	0.00286946	0.00494596	0.00327009
		0.885	0.00587164	0.00399099	0.00399099	0.00368434	0.00827934	0.00285991	0.0049322	0.00325959
		0.8855	0.00586307	0.0039785	0.0039785	0.00367438	0.00824373	0.00285021	0.00491821	0.00324936
		0.886	0.00585424	0.00396618	0.00396618	0.00366423	0.00820769	0.00284037	0.004904	0.00323942
		0.8865	0.00584512	0.00395402	0.00395402	0.0036539	0.00817122	0.00283038	0.00488955	0.00322976
		0.887	0.00583572	0.00394202	0.00394202	0.0036434	0.00813432	0.00282022	0.00487485	0.00322038
		0.8875	0.00582602	0.00393016	0.00393016	0.00363272	0.00809698	0.0028099	0.00485991	0.00321128
		0.888	0.00581602	0.00391845	0.00391845	0.00362187	0.00805919	0.0027994	0.00484471	0.00320245
		0.8885	0.0058057	0.00390687	0.00390687	0.00361086	0.00802094	0.00278872	0.00482925	0.0031939
		0.889	0.00579506	0.00389541	0.00389541	0.0035997	0.00798223	0.00277785	0.00481352	0.00318561
		0.8895	0.00578409	0.00388408	0.00388408	0.00358838	0.00794304	0.00276679	0.00479752	0.00317759
		0.89	0.00577277	0.00387285	0.00387285	0.00357691	0.00790339	0.00275553	0.00478124	0.00316984
		0.8905	0.0057611	0.00386173	0.00386173	0.0035653	0.00786325	0.00274407	0.00476467	0.00316234
		0.891	0.00574907	0.00385071	0.00385071	0.00355356	0.00782261	0.00273239	0.00474781	0.00315511
		0.8915	0.00573668	0.00383979	0.00383979	0.00354169	0.00778149	0.0027205	0.00473066	0.00314812
		0.892	0.00572391	0.00382895	0.00382895	0.00352971	0.00773986	0.00270839	0.0047132	0.00314139
		0.8925	0.00571076	0.00381818	0.00381818	0.00351761	0.00769772	0.00269606	0.00469544	0.0031349
		0.893	0.00569721	0.0038075	0.0038075	0.0035054	0.00765506	0.00268349	0.00467737	0.00312865
		0.8935	0.00568327	0.00379688	0.00379688	0.00349309	0.00761189	0.00267069	0.00465899	0.00312264
		0.894	0.00566893	0.00378632	0.00378632	0.00348068	0.00756819	0.00265766	0.00464029	0.00311687
		0.8945	0.00565417	0.00377582	0.00377582	0.00346818	0.00752395	0.00264438	0.00462127	0.00311132
		0.895	0.005639	0.00376537	0.00376537	0.00345559	0.00747918	0.00263086	0.00460192	0.003106
		0.8955	0.00562341	0.00375496	0.00375496	0.00344291	0.00743388	0.0026171	0.00458225	0.0031009
		0.896	0.00560738	0.0037446	0.0037446	0.00343014	0.00738803	0.00260308	0.00456225	0.00309601
		0.8965	0.00559093	0.00373427	0.00373427	0.0034173	0.00734163	0.00258882	0.00454192	0.00309133
		0.897	0.00557403	0.00372398	0.00372398	0.00340438	0.00729468	0.0025743	0.00452126	0.00308686
		0.8975	0.0055567	0.00371371	0.00371371	0.00339137	0.00724719	0.00255953	0.00450027	0.00308259
		0.898	0.00553891	0.00370347	0.00370347	0.00337829	0.00719914	0.0025445	0.00447894	0.00307852
		0.8985	0.00552068	0.00369325	0.00369325	0.00336514	0.00715054	0.00252922	0.00445728	0.00307463
		0.899	0.00550199	0.00368305	0.00368305	0.00335191	0.00710139	0.00251368	0.00443529	0.00307094
		0.8995	0.00548285	0.00367286	0.00367286	0.0033386	0.00705168	0.00249789	0.00441296	0.00306742
		0.9	0.00546326	0.00366268	0.00366268	0.00332522	0.00700143	0.00248185	0.0043903	0.00306407
		0.9005	0.0054432	0.00365252	0.00365252	0.00331176	0.00695063	0.00246555	0.00436732	0.00306089
		0.901	0.00542268	0.00364236	0.00364236	0.00329823	0.00689927	0.00244901	0.00434401	0.00305788
		0.9015	0.0054017	0.0036322	0.0036322	0.00328461	0.00684736	0.00243221	0.00432038	0.00305503
		0.902	0.00538027	0.00362205	0.00362205	0.00327092	0.00679491	0.00241518	0.00429643	0.00305232
		0.9025	0.00535837	0.00361191	0.00361191	0.00325714	0.0067419	0.0023979	0.00427216	0.00304977
		0.903	0.00533601	0.00360177	0.00360177	0.00324329	0.00668834	0.00238038	0.00424759	0.00304735
		0.9035	0.0053132	0.00359163	0.00359163	0.00322934	0.00663423	0.00236264	0.00422272	0.00304507
		0.904	0.00528993	0.00358149	0.00358149	0.00321531	0.00657958	0.00234467	0.00419755	0.00304292
		0.9045	0.00526621	0.00357136	0.00357136	0.00320118	0.00652438	0.00232647	0.00417209	0.00304089
		0.905	0.00524204	0.00356123	0.00356123	0.00318696	0.00646864	0.00230807	0.00414636	0.00303898
		0.9055	0.00521744	0.0035511	0.0035511	0.00317264	0.00641236	0.00228945	0.00412035	0.00303718
		0.906	0.00519239	0.00354099	0.00354099	0.00315823	0.00635553	0.00227064	0.00409408	0.00303549
		0.9065	0.00516691	0.00353088	0.00353088	0.0031437	0.00629818	0.00225164	0.00406756	0.00303389
		0.907	0.00514101	0.00352079	0.00352079	0.00312907	0.00624029	0.00223246	0.0040408	0.00303239
		0.9075	0.00511469	0.00351071	0.00351071	0.00311433	0.00618188	0.00221311	0.00401381	0.00303098
		0.908	0.00508797	0.00350066	0.00350066	0.00309947	0.00612294	0.00219359	0.0039866	0.00302965
		0.9085	0.00506084	0.00349062	0.00349062	0.00308449	0.00606349	0.00217393	0.00395917	0.00302839
		0.909	0.00503333	0.00348062	0.00348062	0.00306939	0.00600354	0.00215413	0.00393154	0.0030272
		0.9095	0.00500543	0.00347065	0.00347065	0.00305416	0.00594308	0.0021342	0.00390372	0.00302608
		0.91	0.00497716	0.00346071	0.00346071	0.0030388	0.00588214	0.00211415	0.00387571	0.00302501
		0.9105	0.00494853	0.00345082	0.00345082	0.0030233	0.00582072	0.00209399	0.00384753	0.00302399
		0.911	0.00491955	0.00344098	0.00344098	0.00300766	0.00575883	0.00207374	0.00381919	0.00302301
		0.9115	0.00489022	0.00343119	0.00343119	0.00299187	0.00569648	0.00205339	0.0037907	0.00302208
		0.912	0.00486056	0.00342145	0.00342145	0.00297594	0.00563369	0.00203297	0.00376206	0.00302117
		0.9125	0.00483058	0.00341178	0.00341178	0.00295985	0.00557047	0.00201247	0.00373329	0.00302029
		0.913	0.00480027	0.00340217	0.00340217	0.0029436	0.00550683	0.00199192	0.00370439	0.00301942
		0.9135	0.00476967	0.00339262	0.00339262	0.00292718	0.00544279	0.00197131	0.00367539	0.00301857
		0.914	0.00473877	0.00338314	0.00338314	0.0029106	0.00537835	0.00195067	0.00364628	0.00301773
		0.9145	0.00470758	0.00337373	0.00337373	0.00289385	0.00531355	0.00192999	0.00361709	0.00301688
		0.915	0.00467612	0.0033644	0.0033644	0.00287692	0.00524838	0.00190929	0.00358782	0.00301603
		0.9155	0.00464439	0.00335513	0.00335513	0.00285982	0.00518287	0.00188858	0.00355849	0.00301516
		0.916	0.00461241	0.00334593	0.00334593	0.00284253	0.00511703	0.00186787	0.00352911	0.00301428
		0.9165	0.00458019	0.00333681	0.00333681	0.00282505	0.00505089	0.00184717	0.00349968	0.00301336
		0.917	0.00454773	0.00332776	0.00332776	0.00280738	0.00498445	0.00182648	0.00347024	0.00301242
		0.9175	0.00451506	0.00331878	0.00331878	0.00278951	0.00491774	0.00180583	0.00344078	0.00301143
		0.918	0.00448219	0.00330988	0.00330988	0.00277145	0.00485078	0.00178521	0.00341133	0.0030104
		0.9185	0.00444912	0.00330105	0.00330105	0.00275319	0.00478359	0.00176464	0.0033819	0.00300931
		0.919	0.00441588	0.00329228	0.00329228	0.00273472	0.00471619	0.00174413	0.0033525	0.00300817
		0.9195	0.00438246	0.00328359	0.00328359	0.00271605	0.00464861	0.0017237	0.00332315	0.00300696
		0.92	0.0043489	0.00327496	0.00327496	0.00269717	0.00458086	0.00170334	0.00329387	0.00300567
		0.9205	0.0043152	0.00326639	0.00326639	0.00267808	0.00451299	0.00168307	0.00326466	0.00300431
		0.921	0.00428138	0.00325789	0.00325789	0.00265877	0.00444501	0.00166291	0.00323555	0.00300286
		0.9215	0.00424744	0.00324944	0.00324944	0.00263925	0.00437695	0.00164285	0.00320655	0.00300132
		0.922	0.0042134	0.00324106	0.00324106	0.00261952	0.00430883	0.00162291	0.00317767	0.00299969
		0.9225	0.00417928	0.00323272	0.00323272	0.00259957	0.0042407	0.00160309	0.00314893	0.00299794
		0.923	0.00414508	0.00322444	0.00322444	0.00257941	0.00417256	0.0015834	0.00312033	0.00299609
		0.9235	0.00411082	0.0032162	0.0032162	0.00255903	0.00410447	0.00156384	0.0030919	0.00299411
		0.924	0.0040765	0.00320801	0.00320801	0.00253843	0.00403643	0.00154443	0.00306364	0.00299201
		0.9245	0.00404214	0.00319985	0.00319985	0.00251762	0.00396849	0.00152516	0.00303558	0.00298978
		0.925	0.00400776	0.00319173	0.00319173	0.00249659	0.00390067	0.00150603	0.00300771	0.00298741
		0.9255	0.00397336	0.00318364	0.00318364	0.00247536	0.00383301	0.00148706	0.00298006	0.0029849
		0.926	0.00393895	0.00317558	0.00317558	0.00245391	0.00376552	0.00146825	0.00295264	0.00298223
		0.9265	0.00390454	0.00316753	0.00316753	0.00243226	0.00369825	0.00144959	0.00292546	0.00297941
		0.927	0.00387016	0.0031595	0.0031595	0.0024104	0.00363122	0.0014311	0.00289854	0.00297642
		0.9275	0.0038358	0.00315149	0.00315149	0.00238834	0.00356445	0.00141276	0.00287187	0.00297326
		0.928	0.00380148	0.00314347	0.00314347	0.00236609	0.00349799	0.00139459	0.00284549	0.00296993
		0.9285	0.00376721	0.00313546	0.00313546	0.00234365	0.00343184	0.00137659	0.00281938	0.00296641
		0.929	0.00373301	0.00312744	0.00312744	0.00232103	0.00336605	0.00135875	0.00279357	0.0029627
		0.9295	0.00369889	0.00311942	0.00311942	0.00229822	0.00330062	0.00134107	0.00276807	0.00295879
		0.93	0.00366485	0.00311137	0.00311137	0.00227525	0.00323559	0.00132356	0.00274287	0.00295468
		0.9305	0.00363092	0.0031033	0.0031033	0.00225211	0.00317097	0.00130621	0.00271798	0.00295036
		0.931	0.0035971	0.00309521	0.00309521	0.00222881	0.00310678	0.00128903	0.00269341	0.00294583
		0.9315	0.00356341	0.00308708	0.00308708	0.00220537	0.00304305	0.00127201	0.00266917	0.00294107
		0.932	0.00352986	0.0030789	0.0030789	0.00218179	0.00297978	0.00125515	0.00264526	0.00293609
		0.9325	0.00349646	0.00307068	0.00307068	0.00215809	0.00291699	0.00123846	0.00262169	0.00293087
		0.933	0.00346324	0.00306241	0.00306241	0.00213427	0.00285471	0.00122192	0.00259844	0.00292541
		0.9335	0.0034302	0.00305408	0.00305408	0.00211035	0.00279294	0.00120553	0.00257554	0.0029197
		0.934	0.00339734	0.00304568	0.00304568	0.00208634	0.0027317	0.0011893	0.00255298	0.00291375
		0.9345	0.0033647	0.0030372	0.0030372	0.00206226	0.00267099	0.00117322	0.00253076	0.00290753
		0.935	0.00333227	0.00302865	0.00302865	0.00203811	0.00261084	0.00115728	0.00250888	0.00290105
		0.9355	0.00330006	0.00302001	0.00302001	0.00201392	0.00255126	0.00114149	0.00248735	0.00289431
		0.936	0.00326809	0.00301128	0.00301128	0.0019897	0.00249224	0.00112585	0.00246615	0.00288728
		0.9365	0.00323637	0.00300245	0.00300245	0.00196547	0.00243382	0.00111034	0.0024453	0.00287998
		0.937	0.00320491	0.00299351	0.00299351	0.00194124	0.00237598	0.00109497	0.00242479	0.00287239
		0.9375	0.00317371	0.00298446	0.00298446	0.00191702	0.00231875	0.00107973	0.00240462	0.00286451
		0.938	0.00314279	0.00297528	0.00297528	0.00189284	0.00226213	0.00106462	0.00238478	0.00285634
		0.9385	0.00311215	0.00296599	0.00296599	0.00186871	0.00220614	0.00104963	0.00236528	0.00284786
		0.939	0.00308181	0.00295655	0.00295655	0.00184464	0.00215077	0.00103477	0.00234611	0.00283908
		0.9395	0.00305177	0.00294698	0.00294698	0.00182064	0.00209604	0.00102002	0.00232727	0.00282999
		0.94	0.00302204	0.00293726	0.00293726	0.00179674	0.00204196	0.00100539	0.00230875	0.00282058
		0.9405	0.00299264	0.00292739	0.00292739	0.00177295	0.00198853	0.000990863	0.00229056	0.00281086
		0.941	0.00296357	0.00291736	0.00291736	0.00174926	0.00193576	0.000976447	0.00227268	0.00280081
		0.9415	0.00293483	0.00290717	0.00290717	0.00172571	0.00188366	0.000962132	0.00225511	0.00279043
		0.942	0.00290644	0.0028968	0.0028968	0.00170229	0.00183224	0.000947917	0.00223785	0.00277972
		0.9425	0.00287841	0.00288626	0.00288626	0.00167901	0.0017815	0.000933797	0.0022209	0.00276868
		0.943	0.00285075	0.00287553	0.00287553	0.00165589	0.00173146	0.000919768	0.00220424	0.0027573
		0.9435	0.00282346	0.0028646	0.0028646	0.00163294	0.0016821	0.000905828	0.00218787	0.00274558
		0.944	0.00279656	0.00285349	0.00285349	0.00161015	0.00163346	0.000891972	0.00217179	0.00273351
		0.9445	0.00277005	0.00284217	0.00284217	0.00158754	0.00158551	0.000878197	0.00215599	0.0027211
		0.945	0.00274394	0.00283064	0.00283064	0.00156512	0.00153827	0.000864499	0.00214046	0.00270834
		0.9455	0.00271824	0.0028189	0.0028189	0.00154289	0.00149175	0.000850877	0.00212521	0.00269522
		0.946	0.00269295	0.00280694	0.00280694	0.00152085	0.00144594	0.000837326	0.00211021	0.00268175
		0.9465	0.00266808	0.00279476	0.00279476	0.00149901	0.00140085	0.000823843	0.00209547	0.00266793
		0.947	0.00264364	0.00278235	0.00278235	0.00147737	0.00135647	0.000810426	0.00208099	0.00265375
		0.9475	0.00261963	0.00276971	0.00276971	0.00145594	0.00131281	0.000797073	0.00206674	0.00263922
		0.948	0.00259604	0.00275683	0.00275683	0.00143472	0.00126987	0.000783781	0.00205273	0.00262432
		0.9485	0.0025729	0.00274371	0.00274371	0.00141372	0.00122765	0.000770547	0.00203895	0.00260907
		0.949	0.00255019	0.00273034	0.00273034	0.00139293	0.00118616	0.00075737	0.0020254	0.00259346
		0.9495	0.00252792	0.00271672	0.00271672	0.00137236	0.00114538	0.000744248	0.00201206	0.00257749
		0.95	0.0025061	0.00270285	0.00270285	0.00135201	0.00110532	0.000731179	0.00199892	0.00256117
		0.9505	0.00248472	0.00268872	0.00268872	0.00133187	0.00106598	0.000718162	0.001986	0.00254449
		0.951	0.00246377	0.00267433	0.00267433	0.00131196	0.00102736	0.000705197	0.00197326	0.00252746
		0.9515	0.00244328	0.00265968	0.00265968	0.00129228	0.000989464	0.000692282	0.00196072	0.00251008
		0.952	0.00242322	0.00264477	0.00264477	0.00127281	0.000952283	0.000679417	0.00194836	0.00249235
		0.9525	0.00240361	0.00262959	0.00262959	0.00125357	0.00091582	0.000666602	0.00193617	0.00247427
		0.953	0.00238443	0.00261414	0.00261414	0.00123455	0.000880074	0.000653837	0.00192416	0.00245585
		0.9535	0.00236569	0.00259842	0.00259842	0.00121575	0.000845045	0.000641122	0.0019123	0.0024371
		0.954	0.00234739	0.00258243	0.00258243	0.00119717	0.000810734	0.000628459	0.0019006	0.00241801
		0.9545	0.00232952	0.00256617	0.00256617	0.00117881	0.000777138	0.000615848	0.00188905	0.00239859
		0.955	0.00231209	0.00254964	0.00254964	0.00116067	0.00074426	0.000603291	0.00187764	0.00237886
		0.9555	0.00229508	0.00253283	0.00253283	0.00114274	0.000712098	0.000590789	0.00186637	0.0023588
		0.956	0.00227849	0.00251576	0.00251576	0.00112503	0.000680653	0.000578346	0.00185523	0.00233844
		0.9565	0.00226232	0.00249842	0.00249842	0.00110754	0.000649923	0.000565964	0.00184421	0.00231778
		0.957	0.00224657	0.00248081	0.00248081	0.00109025	0.000619906	0.000553646	0.00183332	0.00229682
		0.9575	0.00223123	0.00246294	0.00246294	0.00107318	0.000590599	0.000541396	0.00182253	0.00227558
		0.958	0.0022163	0.0024448	0.0024448	0.00105632	0.000562001	0.000529217	0.00181185	0.00225407
		0.9585	0.00220177	0.0024264	0.0024264	0.00103966	0.000534107	0.000517113	0.00180127	0.00223229
		0.959	0.00218764	0.00240775	0.00240775	0.0010232	0.000506913	0.000505091	0.00179079	0.00221026
		0.9595	0.0021739	0.00238885	0.00238885	0.00100695	0.000480415	0.000493155	0.0017804	0.00218799
		0.96	0.00216055	0.0023697	0.0023697	0.0009909	0.000454607	0.00048131	0.0017701	0.00216548
		0.9605	0.00214757	0.0023503	0.0023503	0.000975046	0.000429483	0.000469564	0.00175988	0.00214277
		0.961	0.00213498	0.00233068	0.00233068	0.000959386	0.000405039	0.000457923	0.00174974	0.00211985
		0.9615	0.00212275	0.00231082	0.00231082	0.000943921	0.000381266	0.000446394	0.00173967	0.00209675
		0.962	0.00211089	0.00229075	0.00229075	0.000928646	0.000358159	0.000434985	0.00172967	0.00207348
		0.9625	0.00209938	0.00227046	0.00227046	0.000913561	0.000335709	0.000423703	0.00171974	0.00205005
		0.963	0.00208823	0.00224996	0.00224996	0.000898663	0.00031391	0.000412555	0.00170986	0.00202649
		0.9635	0.00207742	0.00222928	0.00222928	0.00088395	0.000292753	0.000401549	0.00170005	0.00200281
		0.964	0.00206695	0.0022084	0.0022084	0.000869421	0.000272231	0.000390689	0.0016903	0.00197903
		0.9645	0.00205681	0.00218736	0.00218736	0.000855074	0.000252334	0.000379982	0.0016806	0.00195517
		0.965	0.002047	0.00216615	0.00216615	0.000840907	0.000233054	0.000369433	0.00167095	0.00193126
		0.9655	0.00203751	0.00214479	0.00214479	0.000826919	0.000214382	0.000359047	0.00166135	0.00190731
		0.966	0.00202833	0.00212329	0.00212329	0.000813109	0.000196309	0.000348829	0.0016518	0.00188334
		0.9665	0.00201946	0.00210167	0.00210167	0.000799476	0.000178824	0.000338784	0.0016423	0.00185938
		0.967	0.00201088	0.00207995	0.00207995	0.000786018	0.000161919	0.000328915	0.00163284	0.00183544
		0.9675	0.0020026	0.00205813	0.00205813	0.000772736	0.000145584	0.000319226	0.00162343	0.00181155
		0.968	0.00199461	0.00203624	0.00203624	0.000759628	0.000129808	0.00030972	0.00161406	0.00178773
		0.9685	0.00198689	0.00201429	0.00201429	0.000746694	0.000114582	0.0003004	0.00160474	0.001764
		0.969	0.00197945	0.0019923	0.0019923	0.000733935	9.98947e-05	0.00029127	0.00159547	0.00174037
		0.9695	0.00197227	0.00197029	0.00197029	0.00072135	8.57364e-05	0.000282331	0.00158624	0.00171688
		0.97	0.00196536	0.00194828	0.00194828	0.00070894	7.20964e-05	0.000273586	0.00157707	0.00169353
		0.9705	0.00195869	0.00192629	0.00192629	0.000696706	5.89642e-05	0.000265036	0.00156794	0.00167036
		0.971	0.00195227	0.00190433	0.00190433	0.000684648	4.63292e-05	0.000256683	0.00155886	0.00164737
		0.9715	0.00194609	0.00188243	0.00188243	0.000672769	3.41806e-05	0.000248529	0.00154984	0.00162459
		0.972	0.00194015	0.00186059	0.00186059	0.000661069	2.25077e-05	0.000240575	0.00154087	0.00160204
		0.9725	0.00193443	0.00183886	0.00183886	0.000649551	1.12997e-05	0.000232821	0.00153197	0.00157972
		0.973	0.00192893	0.00181723	0.00181723	0.000638216	5.45932e-07	0.000225268	0.00152313	0.00155766
		0.9735	0.00192364	0.00179573	0.00179573	0.000627068	-9.76449e-06	0.000217917	0.00151436	0.00153587
		0.974	0.00191856	0.00177438	0.00177438	0.00061611	-1.96424e-05	0.000210767	0.00150567	0.00151437
		0.9745	0.00191368	0.0017532	0.0017532	0.000605344	-2.90984e-05	0.000203819	0.00149705	0.00149318
		0.975	0.001909	0.00173221	0.00173221	0.000594775	-3.81436e-05	0.000197073	0.00148852	0.0014723
		0.9755	0.00190451	0.00171143	0.00171143	0.000584406	-4.67884e-05	0.000190527	0.00148008	0.00145174
		0.976	0.0019002	0.00169087	0.00169087	0.000574242	-5.50437e-05	0.000184182	0.00147174	0.00143153
		0.9765	0.00189606	0.00167057	0.00167057	0.000564289	-6.29202e-05	0.000178037	0.00146351	0.00141168
		0.977	0.0018921	0.00165054	0.00165054	0.00055455	-7.04283e-05	0.00017209	0.00145538	0.00139219
		0.9775	0.00188831	0.0016308	0.0016308	0.000545033	-7.75788e-05	0.000166341	0.00144738	0.00137309
		0.978	0.00188467	0.00161137	0.00161137	0.000535742	-8.4382e-05	0.000160788	0.00143951	0.00135437
		0.9785	0.00188119	0.00159228	0.00159228	0.000526683	-9.08484e-05	0.000155429	0.00143177	0.00133605
		0.979	0.00187786	0.00157353	0.00157353	0.000517862	-9.69883e-05	0.000150263	0.00142417	0.00131815
		0.9795	0.00187467	0.00155516	0.00155516	0.000509283	-0.000102812	0.000145289	0.00141672	0.00130067
		0.98	0.00187162	0.00153718	0.00153718	0.00050095	-0.000108329	0.000140503	0.00140943	0.00128363
		0.9805	0.00186871	0.0015196	0.0015196	0.000492867	-0.000113551	0.000135905	0.0014023	0.00126702
		0.981	0.00186592	0.00150244	0.00150244	0.000485036	-0.000118486	0.000131492	0.00139534	0.00125087
		0.9815	0.00186326	0.00148573	0.00148573	0.000477461	-0.000123145	0.000127261	0.00138855	0.00123519
		0.982	0.00186072	0.00146947	0.00146947	0.000470143	-0.000127537	0.00012321	0.00138193	0.00121997
		0.9825	0.0018583	0.00145369	0.00145369	0.000463085	-0.000131672	0.000119337	0.0013755	0.00120523
		0.983	0.00185598	0.00143838	0.00143838	0.000456287	-0.00013556	0.000115638	0.00136924	0.00119098
		0.9835	0.00185378	0.00142358	0.00142358	0.00044975	-0.000139209	0.000112112	0.00136318	0.00117722
		0.984	0.00185167	0.00140928	0.00140928	0.000443475	-0.000142629	0.000108754	0.00135731	0.00116397
		0.9845	0.00184967	0.00139549	0.00139549	0.000437462	-0.00014583	0.000105562	0.00135162	0.00115122
		0.985	0.00184776	0.00138223	0.00138223	0.000431709	-0.000148819	0.000102533	0.00134614	0.00113899
		0.9855	0.00184594	0.0013695	0.0013695	0.000426217	-0.000151606	9.96625e-05	0.00134085	0.00112726
		0.986	0.00184421	0.0013573	0.0013573	0.000420983	-0.0001542	9.69485e-05	0.00133576	0.00111605
		0.9865	0.00184257	0.00134564	0.00134564	0.000416006	-0.000156608	9.43871e-05	0.00133087	0.00110536
		0.987	0.001841	0.00133453	0.00133453	0.000411283	-0.00015884	9.19745e-05	0.00132618	0.00109518
		0.9875	0.00183952	0.00132395	0.00132395	0.000406812	-0.000160903	8.97073e-05	0.0013217	0.00108552
		0.988	0.00183811	0.00131391	0.00131391	0.000402591	-0.000162805	8.75816e-05	0.00131742	0.00107637
		0.9885	0.00183677	0.00130442	0.00130442	0.000398615	-0.000164555	8.55935e-05	0.00131334	0.00106772
		0.989	0.00183551	0.00129546	0.00129546	0.00039488	-0.00016616	8.37393e-05	0.00130946	0.00105958
		0.9895	0.00183431	0.00128704	0.00128704	0.000391383	-0.000167627	8.20148e-05	0.00130578	0.00105194
		0.99	0.00183318	0.00127914	0.00127914	0.00038812	-0.000168965	8.04159e-05	0.00130231	0.00104478
		0.9905	0.00183212	0.00127177	0.00127177	0.000385084	-0.00017018	7.89386e-05	0.00129903	0.00103811
		0.991	0.00183111	0.00126491	0.00126491	0.000382271	-0.000171279	7.75785e-05	0.00129596	0.00103191
		0.9915	0.00183017	0.00125855	0.00125855	0.000379675	-0.000172269	7.63313e-05	0.00129307	0.00102618
		0.992	0.00182928	0.00125269	0.00125269	0.000377289	-0.000173157	7.51926e-05	0.00129039	0.00102089
		0.9925	0.00182845	0.00124731	0.00124731	0.000375108	-0.00017395	7.4158e-05	0.0012879	0.00101605
		0.993	0.00182768	0.0012424	0.0012424	0.000373125	-0.000174654	7.32229e-05	0.00128559	0.00101164
		0.9935	0.00182696	0.00123794	0.00123794	0.000371332	-0.000175275	7.23826e-05	0.00128348	0.00100764
		0.994	0.0018263	0.00123393	0.00123393	0.000369722	-0.00017582	7.16325e-05	0.00128154	0.00100405
		0.9945	0.00182569	0.00123034	0.00123034	0.000368287	-0.000176293	7.09679e-05	0.00127979	0.00100083
		0.995	0.00182513	0.00122715	0.00122715	0.000367019	-0.000176702	7.03838e-05	0.00127821	0.000997986
		0.9955	0.00182463	0.00122436	0.00122436	0.000365909	-0.00017705	6.98754e-05	0.00127681	0.00099549
		0.996	0.00182417	0.00122193	0.00122193	0.000364947	-0.000177345	6.94377e-05	0.00127557	0.000993323
		0.9965	0.00182377	0.00121985	0.00121985	0.000364126	-0.000177591	6.90656e-05	0.0012745	0.000991468
		0.997	0.00182342	0.00121809	0.00121809	0.000363434	-0.000177792	6.87542e-05	0.00127358	0.000989904
		0.9975	0.00182312	0.00121663	0.00121663	0.000362862	-0.000177955	6.84981e-05	0.00127281	0.000988608
		0.998	0.00182288	0.00121545	0.00121545	0.0003624	-0.000178083	6.82921e-05	0.00127218	0.000987559
[truncated: 2 more rows]

## Sheet: Fig05_PanelE
Panel E, TOP			Panel E, Bottom
Behavior			Behavior
Chirp Phase	Tuning		Chirp Phase	latency	SEM	Chirp Rate	SEM
0	0.575093		0	0.716139	0.098067	0.214634	0.0213406
0.7854	0.796937		0.7854	0.670211	0.0890135	0.204878	0.020318
1.5708	0.818125		1.5708	0.66407	0.0976463	0.214634	0.0213406
2.3562	0.607929		2.3562	0.739862	0.0947002	0.17561	0.0178696
3.1416	1.01527		3.1416	0.621463	0.0812888	0.243902	0.0228547
3.927	0.609331		3.927	0.659221	0.0936274	0.239024	0.0227873
4.7124	0.728876		4.7124	0.669323	0.0859089	0.219512	0.0199824
5.4978	0.568215		5.4978	0.760907	0.099915	0.209756	0.0198118

## Sheet: Fig05_Panel_F
		Panel F
		Invariance Score	SEM
		0.872	0.0088
