# Supplementary material for: Neural correlations enable invariant coding and perception of natural stimuli in weakly electric fish
Source: eLife. 2016 Apr 29;5:e12993. doi: 10.7554/eLife.12993 (PMC4851552; doi:10.7554/eLife.12993)
Supplement: Figure 5—figure supplement 1—source data 1. — DOI: http://dx.doi.org/10.7554/eLife.12993.021 [file elife-12993-fig5-figsupp1-data1.xlsx]

## Sheet: F5_Sup_Fig1
		Distance
		stimulus	behavior
		0.233857	0.0823102
		0.577497	0.0935621
		0.983232	0.06415
		1.23135	0.0903233
		1.17776	0.0893234
		0.901674	0.0952
		0.375895	0.0585063
		0.393183	0.122321
		0.877348	0.0652205
		1.17776	0.12236
		1.16936	0.0863485
		0.95787	0.148324
		0.513703	0.0824804
		0.550005	0.0834827
		0.901674	0.0822215
		0.95787	0.0712032
		0.881374	0.0756582
		0.66018	0.0870796
		0.375895	0.101901
		0.513703	0.0653364
		0.66018	0.112569
		0.83658	0.0653524
		0.233857	0.100943
		0.577497	0.0836827
		0.983232	0.0723505
		0.393183	0.0996739
		0.877348	0.0581759
		0.550005	0.0856164
