# Supplementary material for: Neural correlations enable invariant coding and perception of natural stimuli in weakly electric fish
Source: eLife. 2016 Apr 29;5:e12993. doi: 10.7554/eLife.12993 (PMC4851552; doi:10.7554/eLife.12993)
Supplement: Figure 6—source data 1. — DOI: http://dx.doi.org/10.7554/eLife.12993.023 [file elife-12993-fig6-data1.xlsx]

## Sheet: Fig06_PanelB
normalized Tuning
Chirp Phase	P-Units	ELL-On	ELL-Off	Torus	Behavior
0	0.137855	0.435771	-0.569711	0.792969	0.566441
0.897598	0.770273	0.682322	-0.833597	1	0.784947
1.7952	0.908589	0.657534	-0.922759	0.968418	0.805817
2.69279	0.638708	0.541874	-0.446483	0.928688	0.598783
3.59039	-0.471825	-0.65909	0.735662	0.872594	1
4.48799	-0.920298	-0.487889	0.844741	0.628846	0.600164
5.38559	-1	-1	1	0.198879	0.71791
6.28319	-0.684676	-0.570807	0.58407	0.0411578	0.559667

## Sheet: Fig_06_PanelC
FI - score
	Punits	ELL On	ELL Off	Torus	Behavior
Cell #1	0.108139	0.230705	0.144962	0.28055	no Observation
Cell #2	0.0860197	0.250287	0.170235	0.208848	no Observation
Cell #3	0.101597	0.202136	0.186857	0.217485	no Observation
Cell #4	0.142321	0.152624	0.173937	0.35468	no Observation
Cell #5	0.149483	0.158317	0.171738	0.211611	no Observation
Cell #6	0.0723647	0.320181	0.206859	0.273696	no Observation
Cell #7	0.0988451	0.230894	0.202107	0.203505	no Observation
Cell #8	0.117687	0.129562	0.157558	0.29315	no Observation
Cell #9	0.0765874	0.2272	0.0695779	0.310598	no Observation
Cell #10	0.144155	0.168166	no Observation	0.217938	no Observation
Cell #11	0.108139	0.257151	no Observation	0.224149	no Observation
Cell #12	0.0860197	0.115869	no Observation	0.162039	no Observation
Cell #13	0.101597	0.0641468	no Observation	0.307503	no Observation
Cell #14	0.142321	0.102972	no Observation	0.157979	no Observation
Cell #15	0.149483	0.178383	no Observation	0.285783	no Observation
Cell #16	0.0723647	0.290382	no Observation	0.207287	no Observation
Cell #17	0.0988451	0.228706	no Observation	0.264518	no Observation
Cell #18	0.117687	0.23058	no Observation	0.193122	no Observation
Cell #19	0.0765874	0.266254	no Observation	0.215871	no Observation
Cell #20	0.144155	0.248064	no Observation	0.1629	no Observation
Cell #21	0.108139	0.189116	no Observation	0.250496	no Observation
Cell #22	0.0860197	0.217524	no Observation	0.493795	no Observation
Cell #23	0.101597	no Observation	no Observation	0.425028	no Observation
Cell #24	0.142321	no Observation	no Observation	0.300121	no Observation
Cell #25	0.149483	no Observation	no Observation	0.353092	no Observation
Cell #26	0.0723647	no Observation	no Observation	no Observation	no Observation
Cell #27	0.0988451	no Observation	no Observation	no Observation	no Observation
Cell #28	0.117687	no Observation	no Observation	no Observation	no Observation
Cell #29	0.0765874	no Observation	no Observation	no Observation	no Observation
Cell #30	0.144155	no Observation	no Observation	no Observation	no Observation
Cell #31	0.108139	no Observation	no Observation	no Observation	no Observation
Cell #32	0.0860197	no Observation	no Observation	no Observation	no Observation
Mean	0.10893	0.2027	0.1649	0.26303	0.872
SEM	0.0047038	0.0136	0.0136	0.0163223	0.0088
